# Supplementary material for: Transcriptional Dynamics Underlying Somatic Embryogenesis in Coffea canephora
Source: Plants (Basel). 2025 Apr 2;14(7):1108. doi: 10.3390/plants14071108 (PMC11991477; doi:10.3390/plants14071108)
Supplement: Supplementary file 1 [file plants-14-01108-s001.zip › TableS1.xlsx]

## Sheet: Hoja1
Table S1. Sequencing statistics, filtering, and mapping rate of RNA-seq libraries.
	library	raw reads	GC%		library	filtered reads	GC%	%	hisat mapping rate
Cc141pre_1.fq.gz	14dbi-rep1F	63763071	44	HQ-Cc141pre_1.fq.gz	14dbi-rep1F	58100547	44	91.1194	HQ-Cc0_1	89.68
Cc141pre_2.fq.gz	14dbi-rep1R	63763071	44	HQ-Cc141pre_2.fq.gz	14dbi-rep1R	58100547	44	91.1194
Cc142pre_1.fq.gz	14dbi-rep2F	78767021	43	HQ-Cc142pre_1.fq.gz	14dbi-rep2F	72360741	43	91.8668	HQ-Cc0_2	89.27
Cc142pre_2.fq.gz	14dbi-rep2R	78767021	43	HQ-Cc142pre_2.fq.gz	14dbi-rep2R	72360741	43	91.8668
Cc91_1.fq.gz	9dbi-rep1F	76119213	43	HQ-Cc91_1.fq.gz	9dbi-rep1F	69145766	44	90.8388	HQ-Cc1_1	88.64
Cc91_2.fq.gz	9dbi-rep1R	76119213	43	HQ-Cc91_2.fq.gz	9dbi-rep1R	69145766	44	90.8388
Cc92_1.fq.gz	9dbi-rep2F	64814396	44	HQ-Cc92_1.fq.gz	9dbi-rep2F	58863437	44	90.8185	HQ-Cc1_2	88.35
Cc92_2.fq.gz	9dbi-rep2R	64814396	44	HQ-Cc92_2.fq.gz	9dbi-rep2R	58863437	44	90.8185
Cc0_1_1.fq.gz	0dbi-rep1F	60878204	44	HQ-Cc0_1_1.fq.gz	0dbi-rep1F	55334727	44	90.8942	HQ-Cc141pre	90.01
Cc0_1_2.fq.gz	0dbi-rep1R	60878204	44	HQ-Cc0_1_2.fq.gz	0dbi-rep1R	55334727	44	90.8942
Cc0_2_1.fq.gz	0dbi-rep2F	65331517	44	HQ-Cc0_2_1.fq.gz	0dbi-rep2F	60421238	45	92.4841	HQ-Cc142	88.36
Cc0_2_2.fq.gz	0dbi-rep2R	65331517	44	HQ-Cc0_2_2.fq.gz	0dbi-rep2R	60421238	45	92.4841
Cc1_1_1.fq.gz	1hai-rep1F	71320418	44	HQ-Cc1_1_1.fq.gz	1hai-rep1F	64727570	44	90.756	HQ-Cc142pre	89.65
Cc1_1_2.fq.gz	1hai-rep1R	71320418	44	HQ-Cc1_1_2.fq.gz	1hai-rep1R	64727570	44	90.756
Cc1_2_1.fq.gz	1hai-rep2F	63759123	44	HQ-Cc1_2_1.fq.gz	1hai-rep2F	58107776	44	91.1364	HQ-Cc14_3	88.84
Cc1_2_2.fq.gz	1hai-rep2R	63759123	44	HQ-Cc1_2_2.fq.gz	1hai-rep2R	58107776	44	91.1364
Cc21_1.fq.gz	2hai-rep1F	82010382	44	HQ-Cc21_1.fq.gz	2hai-rep1F	74966594	44	91.4111	HQ-Cc211	89.71
Cc21_2.fq.gz	2hai-rep1R	82010382	44	HQ-Cc21_2.fq.gz	2hai-rep1R	74966594	44	91.4111
Cc2_2_1.fq.gz	2hai-rep2F	74496649	44	HQ-Cc2_2_1.fq.gz	2hai-rep2F	68128973	44	91.4524	HQ-Cc21	89.89
Cc2_2_2.fq.gz	2hai-rep2R	74496649	44	HQ-Cc2_2_2.fq.gz	2hai-rep2R	68128973	44	91.4524
Cc241_1.fq.gz	1dai-rep1F	71852326	44	HQ-Cc241_1.fq.gz	1dai-rep1F	65343552	44	90.9415	HQ-Cc21_3	90.71
Cc241_2.fq.gz	1dai-rep1R	71852326	44	HQ-Cc241_2.fq.gz	1dai-rep1R	65343552	44	90.9415
Cc242_1.fq.gz	1dai-rep2F	83469225	44	HQ-Cc242_1.fq.gz	1dai-rep2F	75830358	44	90.8483	HQ-Cc2_2	89.38
Cc242_2.fq.gz	1dai-rep2R	83469225	44	HQ-Cc242_2.fq.gz	1dai-rep2R	75830358	44	90.8483
Cc721_1.fq.gz	3dai-rep1F	72473181	44	HQ-Cc721_1.fq.gz	3dai-rep1F	65445463	44	90.303	HQ-Cc241	91.23
Cc721_2.fq.gz	3dai-rep1R	72473181	44	HQ-Cc721_2.fq.gz	3dai-rep1R	65445463	44	90.303
Cc722_1.fq.gz	3dai-rep2F	76623558	44	HQ-Cc722_1.fq.gz	3dai-rep2F	69089127	44	90.167	HQ-Cc242	87.03
Cc722_2.fq.gz	3dai-rep2R	76623558	44	HQ-Cc722_2.fq.gz	3dai-rep2R	69089127	44	90.167
Cc14_3_1.fq.gz	14dai-rep1F	63437995	45	HQ-Cc14_3_1.fq.gz	14dai-rep1F	57789498	45	91.096	HQ-Cc721	90.5
Cc14_3_2.fq.gz	14dai-rep1R	63437995	45	HQ-Cc14_3_2.fq.gz	14dai-rep1R	57789498	45	91.096
Cc142_1.fq.gz	14dai-rep2F	64813143	44	HQ-Cc142_1.fq.gz	14dai-rep2F	54991205	44	84.8458	HQ-Cc722	89.78
Cc142_2.fq.gz	14dai-rep2R	64813143	44	HQ-Cc142_2.fq.gz	14dai-rep2R	54991205	44	84.8458
Cc211_1.fq.gz	21dai-rep1F	78267770	44	HQ-Cc211_1.fq.gz	21dai-rep1F	70986470	44	90.6969	HQ-Cc91	89.65
Cc211_2.fq.gz	21dai-rep1R	78267770	44	HQ-Cc211_2.fq.gz	21dai-rep1R	70986470	44	90.6969
Cc21_3_1.fq.gz	21dai-rep2F	68679215	44	HQ-Cc21_3_1.fq.gz	21dai-rep2F	59500833	44	86.6359	HQ-Cc92	88.38
Cc21_3_2.fq.gz	21dai-rep2R	68679215	44	HQ-Cc21_3_2.fq.gz	21dai-rep2R	59500833	44	86.6359
C28_1_1.fq.gz	28dai-rep1F	19566450	45	C28_1_1.fq.gz	28dai-rep1F	19566450	45		C28_1	90.12
C28_1_2.fq.gz	28dai-rep1R	19566450	45	C28_1_2.fq.gz	28dai-rep1R	19566450	45
C28_2_1.fq.gz	28dai-rep2F	19339474	45	C28_2_1.fq.gz	28dai-rep2F	19339474	45		C28_2	88.82
C28_2_2.fq.gz	28dai-rep2R	19339474	45	C28_2_2.fq.gz	28dai-rep2R	19339474	45
total		1319782331				1198039799				89.4
promedio		7.11598e+07				6.43963e+07
