# Supplementary material for: Transcriptional Dynamics Underlying Somatic Embryogenesis in Coffea canephora
Source: Plants (Basel). 2025 Apr 2;14(7):1108. doi: 10.3390/plants14071108 (PMC11991477; doi:10.3390/plants14071108)
Supplement: Supplementary file 1 [file plants-14-01108-s001.zip › TableS2.xlsx]

## Sheet: Hoja1
Table S2. Full GO results for DEGs in C. canephora SE
	Category	Term	Count	PValue	Genes	Fold Enrichment	FDR
9dbi-up
9dbi-up	GOTERM_BP_DIRECT	GO:0009813~flavonoid biosynthetic process	9	1.843e-06	AT5G13930, AT3G51240, AT5G05270, AT3G55120, AT5G07990, AT4G09820, AT3G59030, AT2G40890, AT1G61720	8.9552	0.00121638
9dbi-up	GOTERM_BP_DIRECT	GO:0045490~pectin catabolic process	10	7.72456e-06	AT1G11580, AT4G02320, AT3G47400, AT3G07010, AT5G09760, AT2G26440, AT5G27870, AT5G04310, AT3G05620, AT2G45220	6.63348	0.00254911
9dbi-up	GOTERM_BP_DIRECT	GO:0042545~cell wall modification	8	9.43359e-05	AT1G11580, AT4G02320, AT3G47400, AT5G09760, AT2G26440, AT5G27870, AT3G05620, AT2G45220	6.70331	0.0207539
9dbi-up	GOTERM_BP_DIRECT	GO:0050832~defense response to fungus	17	0.00560334	AT1G11580, AT2G34930, AT4G20970, AT5G66850, AT5G64570, AT4G23100, AT3G25820, AT2G30020, AT4G24230, AT3G22600, AT2G23620, AT1G19250, AT4G30440, AT2G02130, AT4G34410, AT5G52020, AT3G12500	2.13107	0.924551
9dbi-up	GOTERM_BP_DIRECT	GO:0002221~pattern recognition receptor signaling pathway	4	0.00707805	AT5G66850, AT3G62600, AT5G24090, AT5G15080	9.09735	0.934302
9dbi-up	GOTERM_BP_DIRECT	GO:0071456~cellular response to hypoxia	14	0.0368781	AT5G20250, AT1G30040, AT5G25250, AT4G24230, AT5G57560, AT4G32480, AT1G78850, AT1G19250, AT3G10040, AT4G30440, AT3G10020, AT1G76680, AT1G03220, AT3G30775	1.85737	1
9dbi-up	GOTERM_BP_DIRECT	GO:0006979~response to oxidative stress	15	0.0383873	AT1G14870, AT5G20250, AT3G08670, AT5G16990, AT1G68850, AT2G37040, AT5G17820, AT3G53260, AT5G13930, AT2G25625, AT1G52760, AT1G71695, AT3G10020, AT4G35000, AT3G30775	1.79553	1
9dbi-up	GOTERM_BP_DIRECT	GO:0009617~response to bacterium	9	0.0385215	AT4G37980, AT1G12210, AT1G11580, AT5G60600, AT1G61120, AT3G57240, AT2G26440, AT4G24230, AT2G45220	2.31102	1
9dbi-up	GOTERM_BP_DIRECT	GO:0006952~defense response	21	0.042919	AT1G12210, AT5G46760, AT4G25630, AT5G43470, AT3G23240, AT2G37040, AT3G53260, AT2G17220, AT1G09090, AT4G24230, AT5G21090, AT4G27190, AT5G53760, AT1G05010, AT2G02130, AT2G27140, AT3G16720, AT3G12920, AT1G77380, AT3G11840, AT5G15080	1.57702	1
9dbi-up	GOTERM_BP_DIRECT	GO:0009694~jasmonic acid metabolic process	4	0.0436782	AT2G23620, AT1G44350, AT2G23590, AT5G63450	4.89857	1
9dbi-up	GOTERM_BP_DIRECT	GO:0009686~gibberellin biosynthetic process	4	0.0436782	AT1G30040, AT4G21200, AT4G02780, AT5G25900	4.89857	1
9dbi-up	GOTERM_BP_DIRECT	GO:0019288~isopentenyl diphosphate biosynthetic process, methylerythritol 4-phosphate pathway	3	0.0496747	AT5G60600, AT5G62790, AT4G15560	7.96018	1
9dbi-up	GOTERM_CC_DIRECT	GO:0005576~extracellular region	95	4.71376e-08	AT5G14180, AT1G11580, AT1G66930, AT3G53400, AT1G13680, AT1G11260, AT3G19690, AT3G57240, AT3G18280, AT1G18970, AT2G18420, AT3G02410, AT3G14470, AT4G38650, AT1G74670, AT4G10520, AT1G78830, AT2G26440, AT1G05010, AT1G09850, AT4G02900, AT2G27690, AT1G04520, AT1G41830, AT5G39390, AT3G55950, AT5G44360, AT1G32190, AT3G05650, AT1G68560, AT3G04400, AT5G24090, AT4G33490, AT1G11915, AT1G70280, AT2G44480, AT1…	1.74309	6.78781e-06
9dbi-up	GOTERM_CC_DIRECT	GO:0009505~plant-type cell wall	31	0.00038882	AT1G11580, AT2G34930, AT5G14040, AT3G03060, AT3G57240, AT5G08380, AT5G57560, AT1G74670, AT1G78850, AT1G78830, AT5G28540, AT4G39260, AT2G02130, AT1G41830, AT5G44360, AT5G42240, AT4G02930, AT4G25810, AT1G62440, AT5G17820, AT1G68560, AT5G64570, AT1G74000, AT4G20820, AT1G71695, AT2G36190, AT2G28950, AT1G73590, AT1G03220, AT5G20950, AT1G76160	1.98855	0.027995
9dbi-up	GOTERM_CC_DIRECT	GO:0005575~cellular_component	48	0.0033391	AT5G67550, AT1G59780, AT1G15100, AT3G06890, AT1G12030, AT5G47400, AT3G59340, AT3G06778, AT3G05620, AT5G14700, AT5G21090, AT1G17030, AT2G23590, AT5G39670, AT1G20990, AT4G36850, AT3G29180, AT1G08160, AT3G53010, AT3G10985, AT5G20050, AT3G22250, AT1G02180, AT3G50120, AT5G48620, AT3G09110, AT1G31200, AT3G16070, AT3G02645, AT1G49390, AT1G68390, AT5G55250, AT2G23620, AT1G26760, AT3G46710, AT2G05910, AT3…	1.52452	0.160277
9dbi-up	GOTERM_CC_DIRECT	GO:0098552~side of membrane	9	0.0344531	AT5G19250, AT1G78520, AT3G61640, AT3G20570, AT5G10080, AT3G58100, AT3G22620, AT4G16120, AT3G22600	2.36515	1
9dbi-up	GOTERM_CC_DIRECT	GO:0099503~secretory vesicle	11	0.0393602	AT5G57560, AT5G48540, AT1G78850, AT1G78830, AT5G28540, AT3G57240, AT1G03220, AT5G08380, AT1G76160, AT3G12500, AT1G41830	2.06007	1
9dbi-up	GOTERM_CC_DIRECT	GO:0016020~membrane	127	0.0487285	AT5G67550, AT1G66930, AT1G15100, AT5G42250, AT3G06890, AT3G53400, AT3G28960, AT5G17450, AT1G11260, AT4G01575, AT3G59340, AT3G26300, AT4G28650, AT2G37980, AT5G05580, AT1G52760, AT1G22150, AT3G13620, AT5G52450, AT4G36830, AT5G38260, AT1G22430, AT1G77380, AT5G50600, AT3G50140, AT3G53010, AT3G55950, AT4G00110, AT5G20050, AT1G05370, AT1G64480, AT2G18260, AT5G03570, AT3G47580, AT1G73590, AT1G14870, AT2…	1.15086	1
9dbi-up	GOTERM_MF_DIRECT	GO:0046910~pectinesterase inhibitor activity	8	1.32584e-05	AT1G11580, AT4G02320, AT3G47400, AT5G09760, AT2G26440, AT5G27870, AT3G05620, AT2G45220	8.66594	0.00529742
9dbi-up	GOTERM_MF_DIRECT	GO:0004857~enzyme inhibitor activity	9	2.85623e-05	AT1G11580, AT4G02320, AT3G47400, AT5G09760, AT5G62350, AT2G26440, AT5G27870, AT3G05620, AT2G45220	6.64717	0.00529742
9dbi-up	GOTERM_MF_DIRECT	GO:0030599~pectinesterase activity	8	3.59553e-05	AT1G11580, AT4G02320, AT3G47400, AT5G09760, AT2G26440, AT5G27870, AT3G05620, AT2G45220	7.64641	0.00529742
9dbi-up	GOTERM_MF_DIRECT	GO:0043531~ADP binding	9	0.00551548	AT3G14470, AT1G12210, AT1G59780, AT5G43470, AT3G46710, AT4G27190, AT3G46730, AT5G48620, AT1G50180	3.24973	0.609461
9dbi-up	GOTERM_MF_DIRECT	GO:0016491~oxidoreductase activity	15	0.00984489	AT1G60680, AT3G51680, AT3G51240, AT5G44360, AT4G22880, AT5G06060, AT4G22010, AT1G49390, AT4G20820, AT1G05010, AT1G76680, AT1G61720, AT1G75290, AT1G76160, AT1G41830	2.13798	0.870288
9dbi-up	GOTERM_MF_DIRECT	GO:0020037~heme binding	16	0.0142517	AT1G64950, AT1G68850, AT5G17820, AT3G26300, AT3G30180, AT5G63450, AT1G12740, AT3G62370, AT1G71695, AT5G07990, AT2G27690, AT5G57260, AT2G40890, AT4G35000, AT5G24910, AT5G25900	1.98457	1
9dbi-up	GOTERM_MF_DIRECT	GO:0030247~polysaccharide binding	7	0.0161228	AT1G66920, AT1G11915, AT5G57560, AT1G66930, AT4G25810, AT3G58100, AT5G38260	3.34531	1
9dbi-up	GOTERM_MF_DIRECT	GO:0004553~hydrolase activity, hydrolyzing O-glycosyl compounds	6	0.019277	AT5G57560, AT2G44480, AT4G25810, AT2G36190, AT1G68560, AT1G61820	3.74968	1
9dbi-up	GOTERM_MF_DIRECT	GO:0005506~iron ion binding	14	0.0286723	AT1G64950, AT1G06570, AT2G19800, AT3G26300, AT3G30180, AT5G63450, AT1G12740, AT5G60600, AT5G07990, AT2G27690, AT5G57260, AT2G40890, AT5G24910, AT5G25900	1.9278	1
9dbi-up	GOTERM_MF_DIRECT	GO:0016705~oxidoreductase activity, acting on paired donors, with incorporation or reduction of molecular oxygen	10	0.0394395	AT1G64950, AT5G07990, AT3G26300, AT3G30180, AT5G63450, AT5G57260, AT2G27690, AT2G40890, AT1G12740, AT5G24910	2.16648	1
9dbi-up	GOTERM_MF_DIRECT	GO:0060090~molecular adaptor activity	3	0.047898	AT3G02330, AT5G17330, AT1G22260	8.12431	1
9dbi-up	KEGG_PATHWAY	ath00941:Flavonoid biosynthesis	9	7.17981e-07	AT5G13930, AT3G51240, AT5G05270, AT3G55120, AT5G07990, AT5G42800, AT2G40890, AT1G61720, AT4G22880	9.52992	6.31824e-05
9dbi-up	KEGG_PATHWAY	ath01100:Metabolic pathways	99	5.87576e-06	AT5G42250, AT5G17330, AT5G43860, AT4G02780, AT1G52760, AT1G05010, AT1G76690, AT1G23800, AT1G22430, AT2G21790, AT4G00110, AT1G08080, AT5G24090, AT5G13930, AT1G69770, AT4G13940, AT1G71695, AT1G36160, AT4G35630, AT4G15560, AT5G25900, AT3G55120, AT4G01950, AT1G68850, AT5G27870, AT5G49460, AT2G37040, AT3G05620, AT1G79500, AT1G19250, AT5G11160, AT2G02010, AT3G09270, AT2G28760, AT1G22410, AT4G35000, AT1…	1.36522	0.000258533
9dbi-up	KEGG_PATHWAY	ath01110:Biosynthesis of secondary metabolites	64	3.13651e-05	AT5G42250, AT5G17330, AT5G43860, AT1G61120, AT4G02780, AT3G02410, AT5G60600, AT1G52760, AT1G05010, AT1G76690, AT1G23800, AT1G22430, AT1G61720, AT3G29200, AT4G22880, AT3G21720, AT5G13930, AT1G22360, AT1G74000, AT5G05270, AT2G44480, AT1G71695, AT4G22920, AT2G36190, AT1G36160, AT4G35630, AT5G25900, AT4G15560, AT4G26850, AT3G51240, AT3G55120, AT4G01950, AT1G30040, AT1G68850, AT3G06350, AT5G49460, AT2…	1.56046	0.000920044
9dbi-up	KEGG_PATHWAY	ath00040:Pentose and glucuronate interconversions	9	0.000430769	AT1G11580, AT4G02320, AT3G47400, AT5G51970, AT3G07010, AT5G27870, AT5G04310, AT3G05620, AT2G45220	4.60065	0.00947692
9dbi-up	KEGG_PATHWAY	ath00430:Taurine and hypotaurine metabolism	4	0.00266739	AT5G17330, AT1G19250, AT2G02010, AT4G29210	11.8595	0.046946
9dbi-up	KEGG_PATHWAY	ath00904:Diterpenoid biosynthesis	5	0.00626864	AT1G30040, AT1G61120, AT4G21200, AT4G02780, AT5G25900	6.1768	0.09194
9dbi-up	KEGG_PATHWAY	ath00053:Ascorbate and aldarate metabolism	6	0.0306611	AT4G26850, AT4G00110, AT2G19800, AT4G30440, AT1G23800, AT4G35000	3.29429	0.385454
9dbi-down
9dbi-down	GOTERM_BP_DIRECT	GO:0006355~regulation of DNA-templated transcription	29	0.000331232	AT3G09600, AT1G32240, AT4G39070, AT3G02150, AT5G62020, AT4G26150, AT5G54470, AT5G06770, AT2G45680, AT5G64170, AT2G33310, AT3G54500, AT5G43630, AT1G06040, AT5G62470, AT5G17300, AT1G64380, AT3G02520, AT5G60850, AT4G38960, AT2G17390, AT3G47500, AT1G19220, AT1G70000, AT1G01060, AT1G21150, AT5G39660, AT2G40340, AT4G37850	2.04364	0.143423
9dbi-down	GOTERM_BP_DIRECT	GO:0007623~circadian rhythm	8	0.0010851	AT4G38960, AT5G64170, AT3G54500, AT1G68830, AT3G01060, AT1G01060, AT5G17300, AT4G26150	4.9153	0.234925
9dbi-down	GOTERM_BP_DIRECT	GO:0009640~photomorphogenesis	5	0.00818531	AT4G38960, AT3G15354, AT4G39070, AT2G32950, AT1G06040	6.14413	0.966084
9dbi-down	GOTERM_BP_DIRECT	GO:0009902~chloroplast relocation	3	0.00892457	AT3G25690, AT1G64500, AT1G42550	19.6612	0.966084
9dbi-down	GOTERM_BP_DIRECT	GO:0009938~negative regulation of gibberellic acid mediated signaling pathway	3	0.0161131	AT2G40830, AT4G26150, AT3G51060	14.7459	1
9dbi-down	GOTERM_BP_DIRECT	GO:0009649~entrainment of circadian clock	3	0.0203754	AT5G64170, AT3G54500, AT2G32950	13.1075	1
9dbi-down	GOTERM_BP_DIRECT	GO:0009908~flower development	7	0.0248151	AT5G01600, AT3G47500, AT5G61150, AT3G22440, AT5G39660, AT2G46870, AT2G45660	3.09277	1
9dbi-down	GOTERM_BP_DIRECT	GO:0048573~photoperiodism, flowering	4	0.0269909	AT3G09600, AT3G44110, AT2G32950, AT1G06040	6.0496	1
9dbi-down	GOTERM_BP_DIRECT	GO:0009904~chloroplast accumulation movement	3	0.030115	AT1G75100, AT2G30520, AT2G26570	10.7243	1
9dbi-down	GOTERM_BP_DIRECT	GO:0009416~response to light stimulus	8	0.0333524	AT3G51480, AT1G06040, AT1G42550, AT4G26150, AT1G42970, AT5G58070, AT2G39730, AT5G09810	2.59983	1
9dbi-down	GOTERM_BP_DIRECT	GO:0032922~circadian regulation of gene expression	3	0.0355463	AT5G64170, AT3G09600, AT3G54500	9.8306	1
9dbi-down	GOTERM_BP_DIRECT	GO:0009903~chloroplast avoidance movement	3	0.0355463	AT1G75100, AT1G42550, AT2G26570	9.8306	1
9dbi-down	GOTERM_BP_DIRECT	GO:0009409~response to cold	10	0.0383183	AT5G01600, AT5G54470, AT5G40010, AT1G01060, AT5G62470, AT1G42970, AT5G58070, AT2G39730, AT5G24090, AT2G45660	2.18458	1
9dbi-down	GOTERM_BP_DIRECT	GO:1900056~negative regulation of leaf senescence	3	0.0413229	AT3G61060, AT2G45680, AT4G14880	9.0744	1
9dbi-down	GOTERM_BP_DIRECT	GO:0090374~oligopeptide export from mitochondrion	2	0.0499474	AT4G25450, AT5G39040	39.3224	1
9dbi-down	GOTERM_CC_DIRECT	GO:0005773~vacuole	12	0.00714716	AT5G05480, AT1G64720, AT1G14550, AT4G13940, AT1G77410, AT2G24820, AT5G05340, AT2G23150, AT2G24270, AT1G01620, AT5G39040, AT3G04720	2.55864	0.72901
9dbi-down	GOTERM_MF_DIRECT	GO:0003700~DNA-binding transcription factor activity	27	0.00439523	AT3G09600, AT1G32240, AT4G39070, AT3G02150, AT2G45190, AT5G62020, AT4G26150, AT3G51060, AT5G54470, AT5G06770, AT2G45680, AT2G46870, AT2G45660, AT2G33310, AT1G06040, AT5G62470, AT5G17300, AT1G64380, AT5G60850, AT4G38960, AT3G47500, AT1G19220, AT1G70000, AT1G01060, AT5G39660, AT2G40340, AT4G37850	1.78394	1
9dbi-down	GOTERM_MF_DIRECT	GO:0022857~transmembrane transporter activity	8	0.00953985	AT1G67940, AT1G69870, AT4G15545, AT5G40230, AT2G39210, AT3G28050, AT4G25450, AT5G39040	3.35333	1
9dbi-down	GOTERM_MF_DIRECT	GO:0005515~protein binding	65	0.0131087	AT3G05000, AT2G12646, AT2G40830, AT1G68830, AT4G39070, AT5G20140, AT3G27110, AT3G49940, AT3G55580, AT4G26150, AT3G18360, AT1G67580, AT3G61060, AT3G17860, AT5G54470, AT5G05340, AT4G14880, AT2G45680, AT2G26560, AT3G54500, AT3G59910, AT2G33310, AT1G07350, AT1G16720, AT4G13940, AT3G44110, AT3G47500, AT4G38580, AT1G21150, AT3G07040, AT4G31430, AT5G39660, AT1G04750, AT5G01600, AT2G32950, AT1G67840, AT5…	1.30679	1
9dbi-down	GOTERM_MF_DIRECT	GO:0003712~transcription coregulator activity	4	0.0437116	AT5G64170, AT3G54500, AT1G06040, AT1G26665	5.02999	1
9dbi-down	KEGG_PATHWAY	ath00960:Tropane, piperidine and pyridine alkaloid biosynthesis	3	0.0338278	AT4G14940, AT5G06060, AT2G29340	9.9276	1
0dbi-up
0dbi-up	GOTERM_BP_DIRECT	GO:0071456~cellular response to hypoxia	44	7.79785e-16	AT2G26190, AT5G42050, AT3G49780, AT1G14550, AT3G02550, AT3G23150, AT1G61340, AT5G25250, AT3G24500, AT5G35735, AT4G24570, AT4G24230, AT5G57560, AT4G34150, AT2G22500, AT4G17230, AT5G39890, AT4G34131, AT5G54490, AT2G26560, AT5G20230, AT4G24160, AT5G54940, AT1G66880, AT1G09070, AT2G47730, AT3G15210, AT1G19020, AT4G33070, AT4G27280, AT3G10040, AT3G10020, AT2G40000, AT4G30440, AT1G76680, AT3G13310, AT1…	3.95582	6.97128e-13
0dbi-up	GOTERM_BP_DIRECT	GO:0006952~defense response	44	5.0095e-07	AT1G12210, AT5G23950, AT5G43580, AT4G02600, AT5G15130, AT5G44210, AT1G02170, AT1G61560, AT4G02380, AT1G28360, AT2G37040, AT1G17420, AT1G28280, AT4G24230, AT5G21090, AT3G20600, AT4G27190, AT5G53760, AT1G05010, AT2G07180, AT3G16510, AT3G11820, AT4G34131, AT1G77380, AT3G54420, AT5G46760, AT5G40780, AT3G23240, AT1G72840, AT3G18690, AT5G66210, AT2G17220, AT1G09070, AT3G20530, AT1G09090, AT2G47730, AT4…	2.23914	0.000223925
0dbi-up	GOTERM_BP_DIRECT	GO:0098542~defense response to other organism	16	6.5814e-06	AT3G05200, AT1G59780, AT1G59620, AT3G49530, AT5G48620, AT3G21220, AT3G14470, AT3G20600, AT3G46710, AT3G46730, AT3G46530, AT1G53350, AT1G50180, AT3G50950, AT3G07040, AT2G27880	3.83595	0.00180784
0dbi-up	GOTERM_BP_DIRECT	GO:0009611~response to wounding	28	8.08877e-06	AT2G30490, AT5G43580, AT1G61120, AT1G61340, AT4G02380, AT2G37040, AT1G17420, AT5G63450, AT3G14050, AT5G08790, AT1G76690, AT4G34710, AT1G80840, AT2G27690, AT2G06050, AT5G20230, AT3G54420, AT2G33150, AT5G24090, AT5G67480, AT2G30020, AT1G19180, AT3G45640, AT1G19020, AT3G13790, AT1G76680, AT1G01720, AT3G61190	2.5385	0.00180784
0dbi-up	GOTERM_BP_DIRECT	GO:0050832~defense response to fungus	27	7.84026e-05	AT1G11580, AT5G43580, AT2G34930, AT1G61560, AT5G40990, AT4G20970, AT5G64120, AT2G38470, AT3G43810, AT4G24230, AT3G20600, AT1G78410, AT4G34410, AT1G80840, AT3G11820, AT5G66850, AT3G25820, AT2G30020, AT2G23620, AT4G37870, AT3G13790, AT3G46530, AT4G30440, AT3G48990, AT5G52020, AT2G40140, AT3G12500	2.29364	0.0140184
0dbi-up	GOTERM_BP_DIRECT	GO:0009617~response to bacterium	17	0.000114404	AT3G54420, AT1G12210, AT1G11580, AT1G73805, AT5G49520, AT1G61120, AT1G61340, AT4G24230, AT4G37980, AT4G37990, AT3G45640, AT1G19020, AT4G23810, AT3G12580, AT2G26440, AT4G31550, AT2G45220	2.95817	0.0170462
0dbi-up	GOTERM_BP_DIRECT	GO:0009626~plant-type hypersensitive response	14	0.000457548	AT3G54420, AT1G73805, AT3G21220, AT1G29690, AT1G28380, AT4G37980, AT3G20600, AT4G37990, AT3G45640, AT3G46530, AT3G07040, AT3G25070, AT2G26560, AT3G12500	3.02081	0.051131
0dbi-up	GOTERM_BP_DIRECT	GO:0009751~response to salicylic acid	14	0.000457548	AT1G15520, AT5G24430, AT1G61340, AT5G40990, AT1G28480, AT4G05320, AT5G67480, AT5G08790, AT5G13330, AT4G23810, AT2G40000, AT1G76680, AT1G80840, AT3G61190	3.02081	0.051131
0dbi-up	GOTERM_BP_DIRECT	GO:0009737~response to abscisic acid	36	0.000519836	AT2G26190, AT1G15520, AT4G24130, AT5G46230, AT5G25610, AT5G40010, AT1G61340, AT2G36690, AT4G02380, AT5G26340, AT4G21120, AT3G24500, AT3G02410, AT4G25000, AT5G53160, AT3G14050, AT4G34710, AT1G80300, AT5G59220, AT3G11820, AT5G13180, AT5G50600, AT4G27410, AT5G52300, AT3G28210, AT1G14920, AT5G08490, AT2G19450, AT1G53885, AT3G15210, AT3G17410, AT5G13330, AT2G05710, AT4G27280, AT5G59010, AT5G59550	1.82343	0.051637
0dbi-up	GOTERM_BP_DIRECT	GO:0009620~response to fungus	12	0.00367683	AT3G10985, AT5G08790, AT5G17350, AT5G40990, AT3G10120, AT1G05010, AT4G02380, AT1G17420, AT2G06050, AT3G11820, AT2G30020, AT2G45220	2.69715	0.299666
0dbi-up	GOTERM_BP_DIRECT	GO:0006950~response to stress	10	0.00368716	AT5G64060, AT2G46620, AT5G40010, AT5G52300, AT5G28540, AT3G12580, AT4G02380, AT3G50940, AT5G25190, AT5G67480	3.08246	0.299666
0dbi-up	GOTERM_BP_DIRECT	GO:0009651~response to salt stress	30	0.00467707	AT2G26190, AT1G10370, AT5G25610, AT1G15100, AT5G14040, AT3G23250, AT5G40010, AT1G61340, AT5G26340, AT2G38470, AT1G28380, AT2G20880, AT4G17615, AT4G34710, AT1G80300, AT5G13180, AT3G57530, AT5G52300, AT1G14920, AT5G24090, AT5G67480, AT2G19450, AT2G21660, AT3G44110, AT1G53540, AT5G13330, AT3G12360, AT3G50940, AT2G40140, AT5G59010	1.70346	0.343038
0dbi-up	GOTERM_BP_DIRECT	GO:0006979~response to oxidative stress	23	0.00498825	AT3G27890, AT5G20230, AT1G14870, AT1G14550, AT3G57520, AT1G68850, AT4G02380, AT2G37040, AT5G17820, AT5G64120, AT3G45640, AT1G78410, AT1G19020, AT1G52760, AT1G71695, AT2G05710, AT3G10020, AT2G40000, AT4G34710, AT1G09970, AT4G39640, AT4G35000, AT3G30775	1.8657	0.343038
0dbi-up	GOTERM_BP_DIRECT	GO:0009690~cytokinin metabolic process	5	0.00627154	AT3G63440, AT5G56970, AT1G27450, AT4G33800, AT5G14420	5.99367	0.400483
0dbi-up	GOTERM_BP_DIRECT	GO:0009409~response to cold	28	0.00785253	AT1G15520, AT3G23250, AT5G40010, AT1G16670, AT4G02380, AT2G31180, AT4G25480, AT2G38470, AT1G31812, AT5G57560, AT4G34150, AT4G17615, AT4G34710, AT1G80300, AT2G26640, AT4G17090, AT3G03050, AT3G22370, AT5G52300, AT5G24090, AT2G19450, AT2G47730, AT2G21660, AT3G45640, AT2G21060, AT2G40140, AT5G59010, AT3G61190	1.67823	0.452988
0dbi-up	GOTERM_BP_DIRECT	GO:0009873~ethylene-activated signaling pathway	16	0.00843678	AT5G67190, AT5G44210, AT3G23240, AT1G28360, AT1G71520, AT3G24500, AT5G25190, AT4G17500, AT3G15210, AT2G20880, AT5G13330, AT3G14230, AT5G11590, AT4G34410, AT5G52020, AT5G50080	2.07973	0.452988
0dbi-up	GOTERM_BP_DIRECT	GO:0005975~carbohydrate metabolic process	22	0.00861386	AT3G54420, AT3G09920, AT3G24180, AT5G67540, AT3G07320, AT3G55430, AT5G24090, AT4G25000, AT2G19450, AT3G13790, AT2G26600, AT2G36190, AT1G69830, AT1G51590, AT1G76130, AT2G41540, AT3G29360, AT1G02460, AT5G55180, AT5G24318, AT1G61820, AT3G12500	1.81183	0.452988
0dbi-up	GOTERM_BP_DIRECT	GO:0006887~exocytosis	7	0.0099317	AT5G59730, AT1G72470, AT3G09520, AT4G31540, AT5G52340, AT3G11820, AT3G14090	3.5962	0.493274
0dbi-up	GOTERM_BP_DIRECT	GO:0006538~glutamate catabolic process	4	0.0127509	AT5G17330, AT5G07440, AT2G02010, AT5G18170	7.1924	0.599962
0dbi-up	GOTERM_BP_DIRECT	GO:0016310~phosphorylation	62	0.0145301	AT3G09920, AT5G46330, AT1G66930, AT1G16670, AT1G34300, AT1G11300, AT1G79640, AT3G47110, AT2G07180, AT1G09970, AT2G23770, AT5G38260, AT5G13280, AT4G36950, AT5G39390, AT3G55950, AT3G57530, AT5G20050, AT1G16120, AT5G66850, AT5G66210, AT2G30360, AT1G18390, AT2G21660, AT3G45640, AT1G21230, AT3G53810, AT5G59010, AT3G47580, AT5G25930, AT4G23180, AT1G16130, AT2G19210, AT4G22130, AT5G56350, AT3G14050, AT5…	1.33246	0.649497
0dbi-up	GOTERM_BP_DIRECT	GO:0031408~oxylipin biosynthetic process	7	0.0157611	AT2G23620, AT1G76690, AT1G76680, AT1G17420, AT2G06050, AT2G33150, AT2G26560	3.28349	0.670973
0dbi-up	GOTERM_BP_DIRECT	GO:0000272~polysaccharide catabolic process	5	0.0263906	AT4G17090, AT3G54420, AT5G15870, AT5G24090, AT3G12500	4.14946	0.995546
0dbi-up	GOTERM_BP_DIRECT	GO:0007166~cell surface receptor signaling pathway	5	0.0263906	AT3G57710, AT1G21230, AT3G57750, AT1G16130, AT1G16120	4.14946	0.995546
0dbi-up	GOTERM_BP_DIRECT	GO:0080027~response to herbivore	4	0.0310165	AT5G23960, AT1G61120, AT4G08850, AT2G44300	5.3943	0.995546
0dbi-up	GOTERM_BP_DIRECT	GO:0045893~positive regulation of DNA-templated transcription	19	0.0311059	AT5G46760, AT4G27410, AT5G49520, AT2G31180, AT5G17800, AT3G24500, AT5G25190, AT2G45420, AT4G17500, AT5G08790, AT2G20880, AT5G57620, AT3G60460, AT5G13330, AT4G23810, AT1G07530, AT5G11590, AT5G50080, AT1G75390	1.68019	0.995546
0dbi-up	GOTERM_BP_DIRECT	GO:0042742~defense response to bacterium	23	0.0314338	AT3G57710, AT3G05200, AT4G26850, AT5G46330, AT1G73805, AT5G24430, AT5G49520, AT4G23180, AT5G40990, AT2G38470, AT4G25030, AT4G24230, AT1G19180, AT3G20600, AT4G23810, AT4G31550, AT3G50950, AT3G53810, AT2G40000, AT1G80840, AT5G59890, AT3G25070, AT3G30775	1.5805	0.995546
0dbi-up	GOTERM_BP_DIRECT	GO:0009753~response to jasmonic acid	12	0.0383813	AT4G26850, AT5G46760, AT1G15520, AT1G19180, AT5G08790, AT1G44350, AT5G13330, AT1G61340, AT1G61120, AT4G34710, AT1G17420, AT5G67480	1.96156	0.995546
0dbi-up	GOTERM_CC_DIRECT	GO:0005886~plasma membrane	187	8.00928e-08	AT3G09920, AT3G05200, AT5G46330, AT1G64230, AT1G11260, AT1G16670, AT3G16180, AT1G33970, AT1G34300, AT1G28380, AT3G22620, AT1G11300, AT3G20600, AT2G18030, AT5G05580, AT5G61210, AT1G52760, AT1G43650, AT3G47110, AT1G22710, AT4G30210, AT1G03230, AT1G09970, AT1G77380, AT5G04930, AT1G30690, AT5G66850, AT5G66210, AT1G08080, AT3G55390, AT4G13420, AT1G21230, AT3G44110, AT4G38580, AT5G55850, AT1G27450, AT3…	1.42719	1.23343e-05
0dbi-up	GOTERM_CC_DIRECT	GO:0005576~extracellular region	117	6.16058e-05	AT3G05200, AT1G66930, AT3G49780, AT5G43580, AT1G13680, AT3G23150, AT1G11260, AT1G34300, AT2G18420, AT2G18660, AT1G11300, AT3G15760, AT3G63440, AT2G26600, AT2G26440, AT1G05010, AT1G03230, AT3G55950, AT3G55430, AT3G04400, AT5G24090, AT4G39830, AT2G46620, AT3G59080, AT1G21230, AT1G78520, AT4G20820, AT5G36110, AT4G37370, AT1G71695, AT3G53810, AT1G02130, AT1G03220, AT1G11360, AT2G30490, AT5G25610, AT4…	1.41484	0.00474365
0dbi-up	GOTERM_CC_DIRECT	GO:0016020~membrane	204	0.000830533	AT5G46330, AT1G66930, AT1G15100, AT5G16120, AT5G17450, AT3G28960, AT4G01575, AT3G59340, AT3G26300, AT4G24570, AT5G05580, AT3G15760, AT1G52760, AT1G61800, AT3G47110, AT5G52450, AT1G22430, AT5G38260, AT2G26560, AT3G17700, AT1G77380, AT5G04930, AT4G37640, AT5G50600, AT3G53010, AT1G65610, AT5G20050, AT2G36020, AT1G68440, AT2G46620, AT4G11000, AT2G21660, AT3G47580, AT1G73590, AT5G40010, AT5G57800, AT5…	1.21836	0.042634
0dbi-up	GOTERM_CC_DIRECT	GO:0098552~side of membrane	15	0.00136458	AT5G20230, AT4G31840, AT3G55430, AT1G09790, AT3G20570, AT3G58100, AT3G22620, AT2G17760, AT3G20600, AT1G78520, AT5G10080, AT2G44300, AT5G56170, AT4G16640, AT4G16120	2.59797	0.0525365
0dbi-up	GOTERM_CC_DIRECT	GO:0009505~plant-type cell wall	38	0.00385328	AT1G11580, AT1G33590, AT2G30490, AT2G34930, AT5G14040, AT3G03060, AT1G16130, AT5G64120, AT4G21120, AT2G18660, AT5G57560, AT1G78830, AT5G28540, AT1G03230, AT4G16563, AT1G41830, AT3G54420, AT4G25810, AT3G55430, AT1G62440, AT1G16120, AT5G17820, AT4G08950, AT2G16250, AT1G74000, AT3G44110, AT1G44130, AT4G20820, AT1G71695, AT2G05710, AT3G13790, AT4G20840, AT2G36190, AT1G27450, AT3G12580, AT1G73590, AT1…	1.60652	0.118681
0dbi-up	GOTERM_CC_DIRECT	GO:0000145~exocyst	6	0.00469075	AT5G59730, AT1G72470, AT3G09520, AT4G31540, AT5G52340, AT3G14090	4.95614	0.120396
0dbi-up	GOTERM_CC_DIRECT	GO:0009506~plasmodesma	58	0.0123155	AT5G42570, AT5G16120, AT1G11260, AT3G57520, AT5G64120, AT3G20600, AT1G52760, AT1G78830, AT5G28540, AT1G50180, AT4G16380, AT1G04520, AT1G41830, AT3G57530, AT3G55430, AT5G51970, AT1G67430, AT3G58100, AT3G13080, AT2G21660, AT1G78520, AT3G44110, AT4G38580, AT1G71695, AT3G48990, AT1G73590, AT5G59010, AT1G03220, AT1G23410, AT3G25290, AT2G30490, AT1G13580, AT3G07320, AT5G62680, AT5G26340, AT5G25250, AT1…	1.36584	0.27094
0dbi-up	GOTERM_CC_DIRECT	GO:0010494~cytoplasmic stress granule	12	0.0293121	AT1G22360, AT3G45640, AT3G44110, AT3G13790, AT3G28210, AT3G12580, AT1G05010, AT1G78570, AT3G21220, AT5G64120, AT1G03230, AT2G45220	2.04539	0.564257
0dbi-up	GOTERM_CC_DIRECT	GO:0005575~cellular_component	61	0.0362566	AT5G67550, AT1G15100, AT3G06890, AT5G15870, AT3G59340, AT2G35290, AT5G39670, AT3G29180, AT3G53010, AT5G20050, AT3G22250, AT1G02180, AT2G36020, AT3G21760, AT3G55390, AT1G49390, AT5G49690, AT5G54240, AT4G11000, AT3G19970, AT3G46730, AT3G46530, AT2G35736, AT5G16080, AT1G59780, AT1G62510, AT5G23950, AT1G59620, AT1G29690, AT1G15800, AT5G35735, AT3G05620, AT4G05030, AT5G21090, AT5G08350, AT1G17030, AT1…	1.27687	0.62039
0dbi-up	GOTERM_MF_DIRECT	GO:0005516~calmodulin binding	28	1.01653e-05	AT2G26190, AT1G73805, AT4G02600, AT5G17330, AT4G25800, AT1G61560, AT1G34300, AT1G11300, AT1G72670, AT5G53760, AT5G57940, AT2G02010, AT3G63380, AT5G60900, AT4G37640, AT5G57580, AT3G17700, AT5G24430, AT3G57530, AT2G15760, AT5G66210, AT3G16490, AT1G08080, AT5G67480, AT4G24240, AT2G19130, AT3G22910, AT4G31550	2.51357	0.0058959
0dbi-up	GOTERM_MF_DIRECT	GO:0043531~ADP binding	14	0.000162901	AT1G12210, AT1G59780, AT1G59620, AT5G48620, AT1G72840, AT3G14470, AT3G46710, AT4G27190, AT3G46730, AT3G46530, AT1G53350, AT1G50180, AT3G50950, AT3G07040	3.3235	0.0329442
0dbi-up	GOTERM_MF_DIRECT	GO:0030247~polysaccharide binding	12	0.000170401	AT1G66920, AT5G57560, AT1G18390, AT1G66930, AT1G21230, AT4G25810, AT1G10380, AT1G16130, AT1G66880, AT1G16120, AT3G58100, AT5G38260	3.77036	0.0329442
0dbi-up	GOTERM_MF_DIRECT	GO:0106310~protein serine kinase activity	43	0.000506119	AT5G46330, AT1G66930, AT4G23180, AT1G16130, AT1G16670, AT1G34300, AT2G19210, AT1G11300, AT5G63930, AT3G47110, AT2G48010, AT2G07180, AT1G09970, AT3G47570, AT2G23770, AT5G38260, AT5G60900, AT1G66920, AT4G17090, AT3G55950, AT5G24430, AT3G57530, AT5G20050, AT4G08850, AT1G71830, AT5G66850, AT1G16120, AT1G66880, AT3G21220, AT5G66210, AT2G17220, AT3G20530, AT2G16250, AT2G30360, AT2G19130, AT3G17410, AT2…	1.72043	0.0733873
0dbi-up	GOTERM_MF_DIRECT	GO:0005546~phosphatidylinositol-4,5-bisphosphate binding	8	0.000770476	AT5G59730, AT1G72470, AT3G09520, AT4G40080, AT4G31540, AT5G52340, AT3G14090, AT4G32285	4.74786	0.0746107
0dbi-up	GOTERM_MF_DIRECT	GO:0004674~protein serine/threonine kinase activity	49	0.000771835	AT1G66930, AT3G23150, AT1G16670, AT1G34300, AT1G11300, AT3G47110, AT2G07180, AT1G09970, AT2G23770, AT5G38260, AT4G36950, AT5G39390, AT3G55950, AT5G20050, AT1G16120, AT5G66850, AT5G66210, AT2G30360, AT1G18390, AT2G21660, AT1G21230, AT3G53810, AT5G59010, AT5G25930, AT4G23180, AT1G16130, AT2G19210, AT5G63930, AT2G48010, AT3G47570, AT5G60900, AT1G66920, AT4G17090, AT3G57710, AT5G24430, AT5G42440, AT3…	1.62059	0.0746107
0dbi-up	GOTERM_MF_DIRECT	GO:0005509~calcium ion binding	22	0.00101411	AT3G05540, AT3G57530, AT3G50770, AT1G16130, AT1G18210, AT5G24270, AT5G66210, AT3G43810, AT1G09090, AT4G25000, AT2G19690, AT1G21230, AT4G17615, AT2G43290, AT4G27280, AT1G69830, AT1G51590, AT1G76130, AT5G39670, AT1G21550, AT3G07490, AT5G54490	2.15614	0.0840263
0dbi-up	GOTERM_MF_DIRECT	GO:0004190~aspartic-type endopeptidase activity	10	0.00159078	AT4G33490, AT3G59080, AT1G44130, AT5G10080, AT1G03230, AT1G03220, AT4G16563, AT2G17760, AT2G42980, AT2G36670	3.44603	0.115332
0dbi-up	GOTERM_MF_DIRECT	GO:0003700~DNA-binding transcription factor activity	74	0.0069332	AT5G49520, AT5G67190, AT4G20970, AT1G71520, AT2G38470, AT3G20640, AT5G25190, AT5G48150, AT4G09460, AT5G57620, AT5G60440, AT3G14230, AT4G17230, AT4G34410, AT1G80840, AT5G57580, AT4G27410, AT5G41570, AT5G17800, AT1G29160, AT4G29080, AT3G15210, AT4G17500, AT3G60460, AT5G13330, AT3G10040, AT4G23810, AT4G31550, AT5G11590, AT5G52020, AT5G57150, AT1G01720, AT5G50080, AT4G10270, AT4G37850, AT5G41380, AT5…	1.33986	0.443764
0dbi-up	GOTERM_MF_DIRECT	GO:0016301~kinase activity	31	0.0076511	AT5G25930, AT5G46330, AT1G66930, AT1G16130, AT4G26690, AT2G19210, AT5G56350, AT3G14050, AT5G66800, AT3G47110, AT2G48010, AT1G09970, AT3G47570, AT2G23770, AT5G38260, AT4G36950, AT3G57710, AT3G26350, AT2G32660, AT3G55950, AT5G20050, AT4G08850, AT1G71830, AT1G16120, AT2G33050, AT5G66210, AT4G37870, AT1G21230, AT5G06820, AT3G53810, AT3G47580	1.63135	0.443764
0dbi-up	GOTERM_MF_DIRECT	GO:0000976~transcription cis-regulatory region binding	43	0.01076	AT5G64060, AT5G49520, AT5G67190, AT5G44210, AT2G31180, AT4G25480, AT2G38470, AT5G25190, AT5G48150, AT4G09460, AT2G20880, AT5G57620, AT4G37260, AT3G14230, AT1G07530, AT4G34410, AT1G80840, AT5G46760, AT4G27410, AT3G24050, AT3G49530, AT3G23240, AT1G67970, AT3G61850, AT1G29160, AT1G14920, AT5G17800, AT4G24240, AT4G29080, AT4G17500, AT3G15210, AT5G60450, AT5G13330, AT3G10040, AT4G23810, AT5G51990, AT4…	1.46292	0.567348
0dbi-up	GOTERM_MF_DIRECT	GO:0004857~enzyme inhibitor activity	7	0.0132528	AT1G11580, AT3G47400, AT5G62350, AT2G26440, AT5G62360, AT3G05620, AT2G45220	3.39904	0.640554
0dbi-up	GOTERM_MF_DIRECT	GO:0080043~quercetin 3-O-glucosyltransferase activity	7	0.0165471	AT1G73880, AT1G22360, AT3G16520, AT3G46670, AT2G43820, AT1G05680, AT4G34131	3.25125	0.735729
0dbi-up	GOTERM_MF_DIRECT	GO:0015293~symporter activity	8	0.0183156	AT3G19553, AT2G38940, AT1G77210, AT5G40780, AT1G11260, AT5G26340, AT5G19600, AT1G77380	2.84872	0.735729
0dbi-up	GOTERM_MF_DIRECT	GO:0010333~terpene synthase activity	4	0.0213866	AT5G23960, AT1G61120, AT4G02780, AT3G25820	6.1044	0.735729
0dbi-up	GOTERM_MF_DIRECT	GO:0004022~alcohol dehydrogenase (NAD+) activity	4	0.0213866	AT5G19440, AT5G42250, AT1G32780, AT1G22430	6.1044	0.735729
0dbi-up	GOTERM_MF_DIRECT	GO:0080044~quercetin 7-O-glucosyltransferase activity	6	0.0215645	AT1G73880, AT1G22360, AT3G16520, AT3G46670, AT2G43820, AT1G05680	3.5609	0.735729
0dbi-up	GOTERM_MF_DIRECT	GO:0004556~alpha-amylase activity	3	0.0245671	AT1G69830, AT1G76130, AT4G25000	10.6827	0.746232
0dbi-up	GOTERM_MF_DIRECT	GO:0016629~12-oxophytodienoate reductase activity	3	0.0245671	AT1G76690, AT1G76680, AT2G06050	10.6827	0.746232
0dbi-up	GOTERM_MF_DIRECT	GO:0031625~ubiquitin protein ligase binding	8	0.0257321	AT2G19130, AT5G03240, AT3G12580, AT4G05320, AT1G34300, AT1G23410, AT5G60900, AT1G11300	2.67067	0.746232
0dbi-up	GOTERM_MF_DIRECT	GO:0020037~heme binding	20	0.0352078	AT2G30490, AT1G14550, AT2G15620, AT1G68850, AT5G17820, AT3G26300, AT5G64120, AT5G63450, AT4G21120, AT1G12740, AT1G71695, AT5G36110, AT4G37370, AT3G44970, AT2G40000, AT5G38450, AT2G27690, AT2G45580, AT2G40890, AT4G35000	1.63095	0.972405
0dbi-up	GOTERM_MF_DIRECT	GO:0005381~iron ion transmembrane transporter activity	4	0.044556	AT1G47240, AT1G07030, AT5G03570, AT2G01770	4.74786	0.996564
0dbi-up	GOTERM_MF_DIRECT	GO:0031386~protein tag activity	4	0.044556	AT5G03240, AT3G61113, AT4G05320, AT1G23410	4.74786	0.996564
0dbi-up	GOTERM_MF_DIRECT	GO:0046910~pectinesterase inhibitor activity	5	0.044912	AT1G11580, AT3G47400, AT2G26440, AT3G05620, AT2G45220	3.5609	0.996564
0dbi-up	GOTERM_MF_DIRECT	GO:0016756~glutathione gamma-glutamylcysteinyltransferase activity	3	0.0461033	AT1G29690, AT4G39640, AT4G29210	8.01202	0.996564
0dbi-up	KEGG_PATHWAY	ath04626:Plant-pathogen interaction	20	5.08194e-05	AT5G46330, AT5G24430, AT3G57530, AT3G50770, AT1G18210, AT3G21220, AT2G38470, AT5G66210, AT3G43810, AT1G09090, AT3G17410, AT3G45640, AT2G43290, AT5G57940, AT3G07040, AT2G26640, AT1G21550, AT3G07490, AT3G25070, AT3G17700	2.74972	0.00487866
0dbi-up	KEGG_PATHWAY	ath01110:Biosynthesis of secondary metabolites	78	0.000402927	AT3G03980, AT5G42250, AT5G16120, AT5G17330, AT5G43860, AT2G24190, AT2G18700, AT1G61120, AT5G64120, AT4G02780, AT1G55920, AT3G02410, AT4G11570, AT3G63440, AT5G56970, AT1G52760, AT1G05010, AT1G76690, AT1G76130, AT2G26640, AT1G22430, AT5G13280, AT2G06050, AT4G26200, AT5G23960, AT3G02780, AT1G15550, AT2G33150, AT2G36780, AT1G22360, AT1G74000, AT3G14440, AT5G36110, AT1G71695, AT2G05710, AT2G19070, AT3…	1.3934	0.0176341
0dbi-up	KEGG_PATHWAY	ath00940:Phenylpropanoid biosynthesis	14	0.000551065	AT2G30490, AT1G14550, AT5G16120, AT1G68850, AT2G37040, AT5G17820, AT5G64120, AT4G37980, AT4G37990, AT5G57840, AT1G52760, AT1G71695, AT2G19070, AT2G40890	2.92422	0.0176341
0dbi-up	KEGG_PATHWAY	ath01100:Metabolic pathways	117	0.00584329	AT3G09920, AT1G65840, AT5G42250, AT5G17330, AT5G43860, AT5G16120, AT3G25570, AT2G18700, AT4G02780, AT1G55920, AT1G52760, AT1G05010, AT1G76690, AT1G22430, AT2G06050, AT3G24090, AT5G23960, AT1G65610, AT4G04955, AT5G41210, AT1G08080, AT2G33150, AT5G24090, AT5G36110, AT3G14440, AT1G71695, AT2G19070, AT1G27450, AT2G30490, AT4G01950, AT1G68850, AT2G37040, AT3G05620, AT3G14050, AT1G71100, AT4G34710, AT2…	1.18212	0.126603
0dbi-up	KEGG_PATHWAY	ath00430:Taurine and hypotaurine metabolism	4	0.00659393	AT5G17330, AT2G02010, AT4G39640, AT4G29210	8.68911	0.126603
0dbi-up	KEGG_PATHWAY	ath00945:Stilbenoid, diarylheptanoid and gingerol biosynthesis	4	0.0123021	AT2G30490, AT5G57840, AT2G19070, AT2G40890	7.24092	0.196834
0dbi-up	KEGG_PATHWAY	ath00908:Zeatin biosynthesis	5	0.0252352	AT1G22360, AT3G63440, AT5G56970, AT5G38450, AT2G36780	4.17746	0.346083
0dbi-up	KEGG_PATHWAY	ath04016:MAPK signaling pathway - plant	12	0.0344056	AT5G53160, AT5G46330, AT3G45640, AT3G23150, AT3G23240, AT3G21220, AT3G18690, AT2G38470, AT3G43810, AT5G59220, AT1G09090, AT3G12500	1.9748	0.412867
0dbi-up	KEGG_PATHWAY	ath00910:Nitrogen metabolism	5	0.0416825	AT2G15620, AT5G07440, AT1G12940, AT1G08080, AT5G18170	3.62046	0.418135
0dbi-up	KEGG_PATHWAY	ath00040:Pentose and glucuronate interconversions	7	0.0435557	AT1G11580, AT3G47400, AT5G51970, AT3G07010, AT3G29360, AT3G05620, AT2G45220	2.62171	0.418135
0dbi-down
0dbi-down	GOTERM_BP_DIRECT	GO:0010044~response to aluminum ion	3	0.00699708	AT5G27920, AT1G51340, AT5G39040	22.5109	1
0dbi-down	GOTERM_BP_DIRECT	GO:0006457~protein folding	6	0.0120486	AT3G29310, AT2G32120, AT1G59620, AT5G52640, AT1G53350, AT2G15790	4.31717	1
0dbi-down	GOTERM_BP_DIRECT	GO:0009904~chloroplast accumulation movement	3	0.0174407	AT1G12150, AT1G75100, AT2G30520	14.3251	1
0dbi-down	GOTERM_CC_DIRECT	GO:0005576~extracellular region	32	0.000384239	AT1G14550, AT1G05260, AT2G37240, AT2G34790, AT1G66150, AT1G74670, AT4G38690, AT1G73300, AT5G06770, AT5G01260, AT5G05340, AT1G52780, AT4G13710, AT1G09750, AT5G38280, AT5G66590, AT1G67750, AT2G20875, AT5G14850, AT2G15780, AT5G24090, AT2G37870, AT1G02850, AT5G52180, AT2G45970, AT5G59310, AT1G77410, AT5G07990, AT2G42840, AT4G32300, AT2G05790, AT3G10720	1.93019	0.0288179
0dbi-down	GOTERM_CC_DIRECT	GO:0005773~vacuole	10	0.00718889	AT5G05480, AT1G14550, AT4G13940, AT3G51860, AT1G77410, AT1G05260, AT5G05340, AT2G23150, AT2G24270, AT5G39040	2.91103	0.269584
0dbi-down	GOTERM_MF_DIRECT	GO:0020037~heme binding	8	0.011267	AT2G45970, AT1G14550, AT3G26320, AT1G05260, AT5G07990, AT5G05340, AT3G26300, AT3G48270	3.25017	1
0dbi-down	GOTERM_MF_DIRECT	GO:0005506~iron ion binding	7	0.0229816	AT5G01600, AT2G45970, AT3G26320, AT5G07990, AT3G26300, AT1G44446, AT3G48270	3.15721	1
0dbi-down	GOTERM_MF_DIRECT	GO:0008422~beta-glucosidase activity	3	0.0436181	AT1G02850, AT3G06510, AT5G24090	8.87026	1
0dbi-down	KEGG_PATHWAY	ath00040:Pentose and glucuronate interconversions	4	0.0203048	AT5G17310, AT1G67750, AT4G13710, AT3G10720	6.57871	0.408628
0dbi-down	KEGG_PATHWAY	ath00940:Phenylpropanoid biosynthesis	5	0.0204094	AT1G14550, AT2G19070, AT1G05260, AT5G05340, AT2G34790	4.58612	0.408628
0dbi-down	KEGG_PATHWAY	ath01100:Metabolic pathways	30	0.0255393	AT3G06510, AT1G14550, AT5G17310, AT1G05260, AT1G68750, AT2G34790, AT5G06060, AT2G26800, AT5G05340, AT4G13710, AT5G28840, AT1G44446, AT5G23960, AT1G67750, AT2G39770, AT3G61510, AT5G14850, AT5G24090, AT1G02850, AT3G63250, AT2G45970, AT4G13940, AT2G19070, AT5G07990, AT4G18010, AT2G24270, AT2G29340, AT3G10720, AT2G29420, AT4G30580	1.33104	0.408628
0dbi-down	KEGG_PATHWAY	ath01110:Biosynthesis of secondary metabolites	19	0.0486924	AT5G23960, AT1G14550, AT5G17310, AT1G05260, AT1G19640, AT2G39770, AT3G61510, AT2G34790, AT5G06060, AT1G02850, AT3G63250, AT1G44000, AT2G19070, AT5G07990, AT5G05340, AT5G28840, AT1G44446, AT2G29340, AT4G30580	1.49049	0.584308
0dbi-down	UP_KW_BIOLOGICAL_PROCESS	KW-0090~Biological rhythms	4	0.00812885	AT5G64170, AT3G09600, AT1G01060, AT5G17300	9.32692	0.49586
1hai-up
1hai-up	GOTERM_BP_DIRECT	GO:0071456~cellular response to hypoxia	79	2.94899e-19	AT5G42050, AT3G25250, AT3G49780, AT1G13360, AT3G23150, AT4G29780, AT4G26270, AT1G68670, AT4G01250, AT4G24570, AT4G17230, AT1G07870, AT4G34131, AT2G26560, AT5G24530, AT3G56880, AT5G20250, AT1G07150, AT2G36460, AT2G33590, AT1G66180, AT2G36220, AT1G27730, AT3G15210, AT4G32480, AT2G46500, AT5G04340, AT3G10040, AT2G40000, AT3G13310, AT1G21550, AT2G26150, AT1G01720, AT1G03220, AT1G26800, AT2G01150, AT2…	2.50257	4.93366e-16
1hai-up	GOTERM_BP_DIRECT	GO:0006952~defense response	101	2.84785e-11	AT2G31880, AT5G42650, AT1G63380, AT4G02380, AT2G20900, AT5G05190, AT3G20600, AT3G12490, AT4G11650, AT1G05010, AT2G03440, AT4G34131, AT1G77380, AT3G11840, AT1G20823, AT4G01200, AT5G43470, AT4G18040, AT4G24180, AT1G64760, AT3G55270, AT5G66210, AT2G02800, AT3G15010, AT5G37720, AT4G17500, AT2G21660, AT2G19590, AT3G46530, AT2G40000, AT2G44840, AT1G12210, AT5G23950, AT5G15130, AT1G55020, AT5G44210, AT1…	1.81103	2.38222e-08
1hai-up	GOTERM_BP_DIRECT	GO:0098542~defense response to other organism	27	7.52621e-06	AT3G05200, AT1G59780, AT1G59620, AT4G01410, AT1G58410, AT4G22330, AT3G14470, AT3G20600, AT4G10780, AT5G35450, AT3G50950, AT1G53350, AT1G50180, AT5G43470, AT3G49530, AT5G48620, AT1G29340, AT1G58848, AT3G46710, AT3G46730, AT1G51660, AT5G36970, AT3G14460, AT3G46530, AT3G07040, AT2G27880, AT1G58390	2.28082	0.00315353
1hai-up	GOTERM_BP_DIRECT	GO:0009737~response to abscisic acid	86	7.53983e-06	AT5G01820, AT4G24130, AT1G56570, AT2G36690, AT1G32640, AT4G02380, AT1G68670, AT3G58490, AT3G02410, AT2G30470, AT4G01370, AT2G45640, AT2G42490, AT3G46620, AT4G19810, AT5G50600, AT4G27410, AT3G55830, AT3G56200, AT5G52300, AT3G09770, AT1G62660, AT2G17840, AT1G18100, AT5G64750, AT2G33590, AT1G44170, AT1G27730, AT1G53885, AT3G15210, AT2G05710, AT1G74520, AT5G13330, AT5G11790, AT4G17260, AT5G59010, AT5…	1.53483	0.00315353
1hai-up	GOTERM_BP_DIRECT	GO:0009611~response to wounding	53	2.60521e-05	AT3G25250, AT1G78080, AT5G18860, AT5G42650, AT1G32640, AT4G02380, AT3G17860, AT2G42490, AT1G76690, AT2G46370, AT1G80840, AT2G27690, AT2G06050, AT3G54420, AT4G24220, AT5G43470, AT5G50200, AT3G24550, AT1G30135, AT2G33150, AT5G24090, AT1G64280, AT1G27730, AT3G45640, AT3G13790, AT5G53750, AT4G11280, AT1G01720, AT3G61190, AT2G30490, AT3G51480, AT1G55020, AT1G61340, AT4G08500, AT2G37040, AT1G17420, AT5…	1.69305	0.00871703
1hai-up	GOTERM_BP_DIRECT	GO:0050832~defense response to fungus	55	4.63232e-05	AT1G11580, AT5G44790, AT1G56570, AT1G61560, AT5G42650, AT4G20970, AT5G64120, AT3G59660, AT2G38470, AT5G14620, AT3G20600, AT4G11650, AT5G66900, AT4G34410, AT1G80840, AT2G40750, AT5G45890, AT1G15110, AT3G51550, AT5G66850, AT5G64750, AT2G37630, AT1G64280, AT3G04720, AT3G23820, AT3G13790, AT3G46530, AT3G48990, AT5G52020, AT3G12500, AT2G34930, AT3G43810, AT3G22600, AT4G24230, AT1G70170, AT2G22300, AT1…	1.64626	0.0129165
1hai-up	GOTERM_BP_DIRECT	GO:0009626~plant-type hypersensitive response	27	9.00955e-05	AT1G73805, AT1G08450, AT1G29690, AT1G28380, AT4G03110, AT4G37980, AT3G20600, AT4G12560, AT1G19250, AT3G50930, AT2G26560, AT3G54420, AT4G20380, AT3G55830, AT5G45890, AT1G33280, AT5G43470, AT1G29340, AT1G64280, AT5G14930, AT4G37990, AT3G45640, AT1G51660, AT3G46530, AT3G07040, AT3G25070, AT3G12500	2.05274	0.0195714
1hai-up	GOTERM_BP_DIRECT	GO:0006412~translation	63	9.35873e-05	AT3G23390, AT4G31985, AT5G27850, AT5G07090, AT2G19750, AT5G61170, AT2G43460, AT4G27090, AT3G27160, AT1G26910, AT3G10950, AT5G59240, AT1G70190, AT1G07070, AT5G48760, AT4G17390, AT1G04480, AT1G67430, AT3G04920, AT2G34480, AT2G32060, AT3G25520, AT3G06700, AT3G04400, AT3G04840, AT3G49910, AT3G24830, AT1G70600, AT1G26880, AT3G43980, AT2G42740, AT4G15000, AT2G47110, AT1G23410, AT5G02960, AT4G00100, AT3…	1.55511	0.0195714
1hai-up	GOTERM_BP_DIRECT	GO:0042742~defense response to bacterium	63	0.000179136	AT3G05200, AT5G44790, AT4G33925, AT4G23160, AT1G08450, AT5G49520, AT3G09200, AT5G07090, AT2G38470, AT5G61170, AT3G20600, AT4G11650, AT2G05940, AT1G80840, AT2G40750, AT2G42010, AT3G50260, AT2G37710, AT5G24530, AT4G05200, AT2G37630, AT4G25030, AT1G64280, AT3G04720, AT1G24100, AT1G18670, AT4G23810, AT4G31550, AT2G40000, AT3G53810, AT5G59890, AT4G26850, AT1G73805, AT4G39090, AT4G23180, AT1G55020, AT1…	1.52539	0.0332994
1hai-up	GOTERM_BP_DIRECT	GO:0009753~response to jasmonic acid	32	0.00022973	AT4G26850, AT3G05420, AT1G15520, AT5G18860, AT1G55020, AT4G28910, AT4G00720, AT5G42650, AT1G61340, AT1G32640, AT1G17420, AT3G16770, AT1G70170, AT5G08790, AT2G42490, AT4G19810, AT5G56750, AT1G73080, AT4G34710, AT1G47510, AT2G46370, AT5G46760, AT1G21910, AT3G50660, AT5G67480, AT4G35890, AT1G19180, AT1G74020, AT1G44350, AT5G13330, AT5G11790, AT4G11280	1.84309	0.0384339
1hai-up	GOTERM_BP_DIRECT	GO:0006950~response to stress	20	0.000389506	AT2G35510, AT5G64060, AT5G40010, AT5G52300, AT5G53400, AT4G02380, AT4G02450, AT5G25190, AT2G37430, AT5G67480, AT5G63160, AT2G46620, AT2G28710, AT5G28540, AT5G62520, AT3G12580, AT4G32400, AT5G57480, AT3G50930, AT2G40340	2.17221	0.0592403
1hai-up	GOTERM_BP_DIRECT	GO:0009873~ethylene-activated signaling pathway	37	0.000522922	AT5G44790, AT1G78080, AT5G67190, AT5G44210, AT3G23230, AT1G28360, AT1G71520, AT3G24500, AT5G25190, AT3G16770, AT2G47520, AT2G20880, AT3G14230, AT4G34410, AT2G40750, AT5G20820, AT4G27950, AT3G50260, AT1G10480, AT1G62300, AT5G21960, AT2G36400, AT1G21910, AT3G23240, AT3G51550, AT1G19210, AT1G64380, AT5G64750, AT4G17500, AT3G15210, AT5G13330, AT5G11590, AT5G52020, AT2G44840, AT4G13040, AT4G16750, AT5…	1.69459	0.0729041
1hai-up	GOTERM_BP_DIRECT	GO:0006979~response to oxidative stress	53	0.000761308	AT5G01820, AT1G60470, AT3G25250, AT5G40390, AT5G40150, AT1G63460, AT3G57520, AT4G02380, AT5G64120, AT3G12490, AT1G52200, AT1G52760, AT5G05340, AT1G09970, AT5G20250, AT5G16990, AT5G26030, AT5G06290, AT1G27730, AT1G26320, AT2G25625, AT5G09830, AT3G45640, AT2G05710, AT2G40000, AT5G06720, AT4G11280, AT3G27890, AT1G14870, AT1G14550, AT1G68850, AT4G35090, AT2G37040, AT4G26010, AT3G55280, AT2G22420, AT1…	1.51483	0.0979745
1hai-up	GOTERM_BP_DIRECT	GO:0002181~cytoplasmic translation	14	0.00115344	AT3G53020, AT5G24510, AT1G07070, AT2G36620, AT3G09200, AT3G53740, AT4G17390, AT1G67430, AT5G56710, AT3G06700, AT3G49910, AT4G36130, AT1G74050, AT2G40010	2.41906	0.137836
1hai-up	GOTERM_BP_DIRECT	GO:0009751~response to salicylic acid	24	0.002033	AT2G37710, AT1G15520, AT5G43470, AT1G21910, AT5G24430, AT5G24530, AT1G61340, AT1G28480, AT4G05320, AT5G67480, AT5G63160, AT1G21270, AT4G35890, AT5G08790, AT2G42490, AT5G56750, AT5G13330, AT4G23810, AT2G40000, AT1G76680, AT4G32400, AT2G40750, AT1G80840, AT3G61190	1.82466	0.217503
1hai-up	GOTERM_BP_DIRECT	GO:0009651~response to salt stress	69	0.0021759	AT5G01820, AT1G10370, AT1G15100, AT1G78080, AT1G56570, AT3G51780, AT1G28380, AT2G38470, AT4G01370, AT2G45640, AT4G19810, AT5G59720, AT1G50460, AT2G03440, AT5G60920, AT5G37370, AT3G57530, AT5G52300, AT1G62660, AT2G17840, AT3G55270, AT4G21870, AT4G23650, AT5G24090, AT1G44170, AT1G27730, AT1G68090, AT2G46500, AT2G21660, AT2G44480, AT3G44110, AT3G16460, AT2G01430, AT5G13330, AT5G59010, AT2G26190, AT5…	1.3805	0.217503
1hai-up	GOTERM_BP_DIRECT	GO:0016310~phosphorylation	161	0.00221993	AT5G01820, AT5G14180, AT2G31880, AT1G16670, AT5G23170, AT1G34300, AT2G20900, AT1G34420, AT4G28650, AT1G11300, AT5G54590, AT4G11010, AT3G14270, AT5G55560, AT4G27290, AT5G37850, AT1G53570, AT3G09010, AT3G47110, AT1G53050, AT1G09970, AT5G38260, AT4G36950, AT5G35390, AT3G55950, AT2G27490, AT1G11390, AT5G20050, AT1G07150, AT1G70520, AT5G66850, AT5G66210, AT5G26030, AT4G23650, AT2G02800, AT1G74320, AT2…	1.21917	0.217503
1hai-up	GOTERM_BP_DIRECT	GO:0009617~response to bacterium	28	0.00234014	AT1G12210, AT1G11580, AT1G73805, AT5G49520, AT1G61340, AT2G30750, AT4G24230, AT4G37980, AT1G25220, AT2G26440, AT2G03440, AT3G50930, AT2G45220, AT3G54420, AT3G50260, AT3G09830, AT5G24530, AT4G24180, AT1G62660, AT5G67500, AT1G64280, AT4G37990, AT3G45640, AT1G19020, AT4G23810, AT3G12580, AT2G02220, AT4G31550	1.71675	0.217503
1hai-up	GOTERM_BP_DIRECT	GO:0050896~response to stimulus	11	0.00457593	AT2G18196, AT1G55290, AT4G15420, AT1G08450, AT4G38580, AT5G17450, AT5G05365, AT3G56240, AT1G06330, AT5G06740, AT3G13610	2.45971	0.402923
1hai-up	GOTERM_BP_DIRECT	GO:0007034~vacuolar transport	10	0.00598969	AT1G03950, AT5G45130, AT5G22950, AT1G73030, AT2G06530, AT1G09330, AT5G04850, AT2G19830, AT2G17990, AT4G02030	2.53425	0.501038
1hai-up	GOTERM_BP_DIRECT	GO:0007166~cell surface receptor signaling pathway	9	0.0078088	AT3G57710, AT1G21270, AT1G21230, AT3G57750, AT3G46510, AT1G16130, AT3G26600, AT1G16120, AT5G66200	2.63172	0.616887
1hai-up	GOTERM_BP_DIRECT	GO:0016192~vesicle-mediated transport	30	0.00811208	AT3G56110, AT3G07880, AT2G19830, AT1G10630, AT5G56230, AT1G03950, AT5G05380, AT5G61210, AT4G14600, AT5G04850, AT1G07410, AT3G11820, AT3G13720, AT3G62290, AT1G13530, AT5G22950, AT2G06530, AT1G09330, AT5G14670, AT2G38360, AT4G02030, AT2G43130, AT4G14950, AT2G18260, AT2G40060, AT1G73030, AT2G27600, AT5G58060, AT3G53710, AT1G02130	1.56221	0.616887
1hai-up	GOTERM_BP_DIRECT	GO:0009863~salicylic acid mediated signaling pathway	8	0.0101089	AT5G36970, AT1G28480, AT2G01570, AT1G14920, AT5G05190, AT3G11820, AT3G50930, AT2G20370	2.76464	0.733862
1hai-up	GOTERM_BP_DIRECT	GO:0051707~response to other organism	10	0.0105276	AT3G16770, AT2G15490, AT5G43470, AT5G61210, AT1G19250, AT3G46530, AT5G24550, AT2G30110, AT2G15480, AT4G34131	2.37586	0.733862
1hai-up	GOTERM_BP_DIRECT	GO:0009409~response to cold	62	0.0134268	AT5G01820, AT1G78080, AT3G51780, AT4G02380, AT1G16670, AT2G38470, AT4G01370, AT5G54590, AT3G12490, AT1G50460, AT4G39260, AT2G26640, AT2G03440, AT3G50260, AT4G20380, AT3G22370, AT5G20250, AT3G56200, AT5G52300, AT2G17840, AT5G06290, AT5G24090, AT4G35790, AT4G10030, AT1G27730, AT1G68090, AT2G21660, AT3G45640, AT5G06760, AT1G74520, AT5G11790, AT5G59010, AT3G61190, AT1G15520, AT3G23250, AT5G40010, AT5…	1.30936	0.89852
1hai-up	GOTERM_BP_DIRECT	GO:0009620~response to fungus	21	0.0144828	AT3G10985, AT5G17350, AT5G24530, AT3G03280, AT3G24550, AT5G42650, AT4G02380, AT1G17420, AT5G05190, AT2G30020, AT4G01370, AT5G08790, AT1G53320, AT3G16030, AT5G12340, AT2G01650, AT3G10120, AT1G05010, AT3G11820, AT2G06050, AT2G45220	1.6631	0.931911
1hai-up	GOTERM_BP_DIRECT	GO:0006900~vesicle budding from membrane	6	0.0160803	AT4G40080, AT5G35200, AT5G04850, AT2G25430, AT2G19830, AT4G32285	3.25832	0.994649
1hai-up	GOTERM_BP_DIRECT	GO:0007165~signal transduction	47	0.0175387	AT5G01820, AT3G29575, AT1G33590, AT1G45616, AT2G34930, AT4G00720, AT5G45080, AT3G18040, AT4G26890, AT4G04220, AT1G13740, AT5G21090, AT4G01370, AT3G14270, AT1G04700, AT1G46480, AT5G56750, AT4G33300, AT1G22930, AT1G20110, AT4G36950, AT2G32660, AT4G19050, AT3G05990, AT3G05650, AT4G03100, AT4G30960, AT1G07150, AT2G15320, AT3G23000, AT2G33050, AT1G72840, AT2G30360, AT3G43740, AT5G58520, AT4G35470, AT1…	1.35352	0.994649
1hai-up	GOTERM_BP_DIRECT	GO:0080156~mitochondrial mRNA modification	8	0.0188056	AT5G54580, AT2G20540, AT3G02330, AT5G19020, AT3G22150, AT5G61030, AT1G12700, AT5G08490	2.53425	0.994649
1hai-up	GOTERM_BP_DIRECT	GO:0009693~ethylene biosynthetic process	8	0.0188056	AT3G15010, AT4G26200, AT4G37770, AT1G02500, AT2G19590, AT3G56860, AT1G05010, AT4G11280	2.53425	0.994649
1hai-up	GOTERM_BP_DIRECT	GO:0005987~sucrose catabolic process	5	0.0188319	AT5G22510, AT1G56560, AT2G36190, AT4G34860, AT3G06500	3.80137	0.994649
1hai-up	GOTERM_BP_DIRECT	GO:0042542~response to hydrogen peroxide	17	0.0245355	AT1G34370, AT1G56560, AT1G64750, AT4G35090, AT4G02380, AT4G21870, AT4G21120, AT5G67480, AT5G63160, AT1G52760, AT1G53540, AT5G59720, AT4G23810, AT5G12020, AT4G32400, AT1G77120, AT2G26150	1.70061	0.994649
1hai-up	GOTERM_BP_DIRECT	GO:0009741~response to brassinosteroid	11	0.028854	AT5G50600, AT5G57560, AT3G50660, AT3G61460, AT4G39070, AT4G00720, AT3G16570, AT3G51550, AT4G08950, AT4G34760, AT3G46290	1.9912	0.994649
1hai-up	GOTERM_BP_DIRECT	GO:0050826~response to freezing	8	0.0316351	AT1G31812, AT3G01570, AT2G36400, AT3G45640, AT1G16670, AT2G31180, AT3G25910, AT4G25140	2.33931	0.994649
1hai-up	GOTERM_BP_DIRECT	GO:0050829~defense response to Gram-negative bacterium	8	0.0316351	AT3G57750, AT2G23810, AT5G54310, AT3G50950, AT4G30440, AT5G14930, AT3G23820, AT2G45220	2.33931	0.994649
1hai-up	GOTERM_BP_DIRECT	GO:0000272~polysaccharide catabolic process	8	0.0316351	AT4G17090, AT3G54420, AT4G38650, AT4G19810, AT5G15870, AT5G24090, AT3G23920, AT3G12500	2.33931	0.994649
1hai-up	GOTERM_BP_DIRECT	GO:0008299~isoprenoid biosynthetic process	9	0.0360449	AT3G02780, AT4G38460, AT5G33320, AT4G17190, AT5G62790, AT4G36810, AT4G34640, AT3G25820, AT1G76490	2.13827	0.994649
1hai-up	GOTERM_BP_DIRECT	GO:0042631~cellular response to water deprivation	10	0.0389417	AT3G05740, AT1G15520, AT1G17280, AT4G27940, AT1G18390, AT4G02380, AT1G05680, AT3G20660, AT1G78380, AT5G24090	2.00072	0.994649
1hai-up	GOTERM_BP_DIRECT	GO:0016125~sterol metabolic process	10	0.0389417	AT4G14850, AT3G50660, AT2G34500, AT5G36110, AT3G44970, AT5G42650, AT1G19630, AT5G14400, AT4G19230, AT1G12740	2.00072	0.994649
1hai-up	GOTERM_BP_DIRECT	GO:0012501~programmed cell death	11	0.0407361	AT3G15010, AT4G35790, AT3G16770, AT5G24430, AT1G13680, AT3G56860, AT1G29690, AT1G64280, AT2G36010, AT3G50930, AT2G26560	1.90069	0.994649
1hai-up	GOTERM_BP_DIRECT	GO:0006646~phosphatidylethanolamine biosynthetic process	5	0.0447612	AT1G74320, AT1G13560, AT1G15110, AT2G26830, AT2G38670	3.16781	0.994649
1hai-up	GOTERM_CC_DIRECT	GO:0005886~plasma membrane	456	6.40982e-09	AT5G14180, AT3G16180, AT1G34300, AT5G64560, AT1G34420, AT3G22620, AT1G11300, AT4G35460, AT5G05580, AT5G55960, AT1G53050, AT5G20620, AT1G77380, AT1G07150, AT3G09770, AT2G17840, AT1G70520, AT5G66850, AT2G36380, AT2G39890, AT5G03290, AT4G35470, AT5G09830, AT4G13420, AT1G21230, AT5G55850, AT3G07360, AT2G24130, AT2G41705, AT5G40370, AT4G27745, AT5G57800, AT2G17990, AT2G15570, AT4G34150, AT5G53560, AT2…	1.24208	2.10242e-06
1hai-up	GOTERM_CC_DIRECT	GO:0022625~cytosolic large ribosomal subunit	47	8.26068e-08	AT3G53020, AT3G23390, AT5G20160, AT3G53740, AT1G61580, AT3G09200, AT5G27850, AT4G31985, AT3G16080, AT5G56710, AT2G19730, AT3G55280, AT2G43460, AT1G77940, AT4G36130, AT4G27090, AT1G26910, AT2G40010, AT1G74050, AT4G18100, AT5G02610, AT3G10950, AT5G24510, AT1G07070, AT3G49010, AT2G36620, AT3G09630, AT5G48760, AT4G17390, AT1G04480, AT1G15250, AT1G67430, AT2G34480, AT3G58660, AT3G25520, AT3G06700, AT3…	2.07042	1.35475e-05
1hai-up	GOTERM_CC_DIRECT	GO:0005737~cytoplasm	574	7.33907e-06	AT5G16120, AT2G18700, AT5G54510, AT2G38670, AT2G36010, AT1G19270, AT1G03910, AT5G04250, AT5G05460, AT1G60710, AT5G51120, AT2G03440, AT3G62190, AT1G22430, AT1G52080, AT1G26910, AT5G20620, AT2G26560, AT3G06140, AT5G41210, AT3G09770, AT1G70520, AT2G39890, AT1G10585, AT4G37770, AT5G09830, AT2G29700, AT1G03900, AT1G24620, AT3G10520, AT1G23410, AT1G79570, AT1G26800, AT2G27880, AT1G78360, AT2G01150, AT3…	1.15175	0.000694645
1hai-up	GOTERM_CC_DIRECT	GO:0022626~cytosolic ribosome	46	8.47128e-06	AT3G02230, AT3G53740, AT3G09200, AT5G27850, AT5G07090, AT4G35090, AT5G56710, AT2G19730, AT4G21120, AT5G64140, AT5G61170, AT3G55280, AT2G43460, AT1G77940, AT3G15200, AT4G36130, AT4G27090, AT3G02080, AT3G11940, AT2G40010, AT4G18100, AT5G59240, AT5G02610, AT3G02560, AT5G24510, AT3G49010, AT3G09630, AT5G48760, AT1G67430, AT3G04920, AT2G34480, AT2G32060, AT3G56340, AT3G25520, AT3G49910, AT3G04840, AT3…	1.83639	0.000694645
1hai-up	GOTERM_CC_DIRECT	GO:0022627~cytosolic small ribosomal subunit	24	0.000115238	AT5G23740, AT3G52580, AT4G00100, AT5G27700, AT3G02560, AT5G07090, AT3G04920, AT2G32060, AT3G56340, AT3G04840, AT5G64140, AT2G19750, AT5G61170, AT5G39850, AT3G43980, AT3G02080, AT1G48830, AT3G45030, AT3G11940, AT2G21580, AT2G47110, AT5G02960, AT1G23410, AT5G59240	2.13906	0.00755961
1hai-up	GOTERM_CC_DIRECT	GO:0005758~mitochondrial intermembrane space	11	0.0043031	AT4G32060, AT4G11010, AT3G51790, AT5G50810, AT2G44050, AT1G61570, AT5G18400, AT4G28220, AT2G29530, AT4G05020, AT4G10040	2.47984	0.235236
1hai-up	GOTERM_CC_DIRECT	GO:0005829~cytosol	390	0.0061613	AT5G17330, AT5G43860, AT5G16120, AT2G18700, AT1G34420, AT4G35460, AT4G11010, AT5G05460, AT1G60710, AT2G03440, AT1G22430, AT3G27080, AT4G10040, AT4G24220, AT2G40765, AT3G09770, AT5G66850, AT1G02816, AT5G09830, AT3G10520, AT1G23410, AT1G26800, AT2G27880, AT1G78360, AT3G55520, AT4G00100, AT3G51160, AT3G16080, AT5G64460, AT3G46600, AT2G46270, AT3G07250, AT2G02010, AT3G13920, AT3G62290, AT1G78370, AT4…	1.11045	0.288701
1hai-up	GOTERM_CC_DIRECT	GO:0009506~plasmodesma	143	0.00745181	AT5G01820, AT5G16120, AT1G11260, AT1G34420, AT3G56190, AT3G20600, AT1G53210, AT1G52760, AT3G16570, AT4G39260, AT1G50180, AT3G51740, AT4G16380, AT2G42010, AT3G07870, AT3G55430, AT1G04040, AT1G64760, AT1G70520, AT1G44170, AT5G07250, AT2G21660, AT2G19590, AT1G78520, AT3G44110, AT4G38580, AT3G16460, AT1G07660, AT1G03220, AT1G73590, AT5G59010, AT1G23410, AT3G25290, AT5G52060, AT2G30490, AT5G62680, AT5…	1.20185	0.305524
1hai-up	GOTERM_CC_DIRECT	GO:0005771~multivesicular body	9	0.0133881	AT1G03950, AT5G22950, AT1G73030, AT2G06530, AT2G27600, AT1G15130, AT5G04850, AT1G20110, AT2G19830	2.46373	0.487923
1hai-up	GOTERM_CC_DIRECT	GO:0016020~membrane	506	0.0165551	AT1G12990, AT5G16120, AT5G17450, AT1G57540, AT4G01575, AT2G38670, AT2G37580, AT5G64560, AT1G34420, AT4G24570, AT4G23000, AT5G05580, AT5G55960, AT1G61800, AT5G51120, AT5G52450, AT3G62190, AT1G22430, AT5G38260, AT2G26560, AT1G77380, AT4G37640, AT3G53010, AT1G07150, AT2G40765, AT1G70520, AT2G36020, AT2G36380, AT1G68440, AT5G26030, AT5G10820, AT3G53490, AT3G23820, AT4G11000, AT1G03900, AT2G25220, AT1…	1.07855	0.499673
1hai-up	GOTERM_CC_DIRECT	GO:0005783~endoplasmic reticulum	129	0.0172708	AT3G56110, AT3G23150, AT4G01730, AT1G33970, AT1G19300, AT1G34420, AT2G17570, AT4G09580, AT3G12490, AT1G52760, AT1G69640, AT2G38280, AT3G11320, AT4G30210, AT2G46210, AT5G22920, AT4G37640, AT4G16660, AT5G45130, AT3G50660, AT1G07670, AT2G34480, AT5G65000, AT3G04400, AT2G33150, AT1G44170, AT5G12200, AT4G37370, AT1G19440, AT4G19640, AT3G13870, AT1G73590, AT5G24810, AT5G25900, AT2G30490, AT4G00100, AT5…	1.18559	0.499673
1hai-up	GOTERM_CC_DIRECT	GO:0000813~ESCRT I complex	5	0.0182807	AT3G53120, AT5G53330, AT4G05000, AT1G20110, AT3G12400	3.83248	0.499673
1hai-up	GOTERM_CC_DIRECT	GO:0005743~mitochondrial inner membrane	29	0.0206643	AT5G50810, AT1G07180, AT4G27940, AT5G14040, AT3G54110, AT3G03420, AT4G24570, AT1G79900, AT4G11010, AT1G72750, AT2G22500, AT4G21105, AT4G26180, AT2G29530, AT3G27080, AT3G51790, AT4G24160, AT1G32350, AT3G22370, AT1G61570, AT4G28220, AT5G63160, AT4G05020, AT1G30910, AT3G20000, AT5G33320, AT4G32400, AT5G13490, AT5G51050	1.48189	0.521376
1hai-up	GOTERM_CC_DIRECT	GO:0009505~plant-type cell wall	81	0.029034	AT1G11580, AT5G44790, AT5G18860, AT5G64120, AT2G18660, AT5G67470, AT2G38080, AT1G02500, AT5G11420, AT4G19810, AT1G78830, AT5G28540, AT5G05340, AT4G39260, AT3G51740, AT5G60920, AT1G41830, AT3G54420, AT5G44360, AT4G02930, AT3G55430, AT1G04040, AT5G67500, AT1G16120, AT4G08950, AT1G44130, AT4G20820, AT3G44110, AT2G05710, AT3G13790, AT2G36190, AT1G27450, AT3G12580, AT1G73590, AT1G03220, AT1G33590, AT2…	1.22217	0.680225
1hai-up	GOTERM_CC_DIRECT	GO:0005576~extracellular region	256	0.0332149	AT5G14180, AT3G49780, AT3G23150, AT1G11545, AT1G34300, AT3G58490, AT1G19940, AT1G11300, AT3G12490, AT4G16820, AT3G15760, AT4G10960, AT4G27290, AT5G05340, AT2G26440, AT1G09330, AT3G55430, AT1G64760, AT1G02816, AT3G04400, AT5G24090, AT4G39830, AT2G46620, AT5G58320, AT3G10080, AT1G21230, AT3G53810, AT2G25220, AT1G02130, AT1G03220, AT5G55050, AT5G56260, AT1G67800, AT2G30490, AT5G25610, AT5G26260, AT3…	1.10486	0.726299
1hai-up	GOTERM_CC_DIRECT	GO:0098552~side of membrane	24	0.0364309	AT5G20230, AT1G62790, AT3G55430, AT1G09790, AT1G64760, AT3G61640, AT3G20570, AT3G58100, AT3G22620, AT2G17760, AT3G22600, AT3G20600, AT1G70170, AT1G79800, AT2G27500, AT1G78520, AT5G53870, AT5G10080, AT2G44300, AT5G56170, AT4G16640, AT4G30590, AT2G46330, AT4G16120	1.48354	0.746834
1hai-up	GOTERM_CC_DIRECT	GO:0000815~ESCRT III complex	5	0.0435381	AT1G03950, AT5G22950, AT1G73030, AT2G06530, AT2G19830	3.19373	0.840029
1hai-up	GOTERM_CC_DIRECT	GO:0005777~peroxisome	55	0.0499524	AT1G65840, AT2G31880, AT3G50170, AT1G65520, AT3G54250, AT2G30110, AT4G02340, AT5G63030, AT2G43020, AT2G42490, AT1G77540, AT4G39260, AT2G24580, AT3G05290, AT2G06050, AT2G26560, AT2G29150, AT2G27490, AT3G52960, AT5G41210, AT2G39970, AT4G23850, AT2G32060, AT4G28220, AT2G33150, AT2G21660, AT2G27600, AT2G29700, AT5G04620, AT1G07660, AT2G45690, AT4G16330, AT4G16770, AT3G27890, AT1G06290, AT2G30490, AT1…	1.24726	0.910244
1hai-up	GOTERM_MF_DIRECT	GO:0003735~structural constituent of ribosome	75	6.28828e-06	AT3G23390, AT3G09200, AT4G31985, AT5G27850, AT5G07090, AT2G19750, AT5G61170, AT2G43460, AT1G77940, AT4G27090, AT3G27160, AT1G26910, AT3G10950, AT5G59240, AT1G70190, AT2G36620, AT1G07070, AT5G48760, AT4G17390, AT1G04480, AT1G67430, AT3G04920, AT2G34480, AT2G32060, AT3G25520, AT3G06700, AT3G04400, AT3G04840, AT3G49910, AT3G24830, AT1G70600, AT1G26880, AT3G43980, AT3G44590, AT2G42740, AT4G15000, AT2…	1.59761	0.00415606
1hai-up	GOTERM_MF_DIRECT	GO:0043531~ADP binding	27	7.19664e-06	AT1G12210, AT1G59780, AT1G59620, AT1G58410, AT5G07090, AT1G63380, AT4G27220, AT3G14470, AT4G10780, AT5G66900, AT4G27190, AT5G35450, AT3G50950, AT4G33300, AT1G53350, AT1G50180, AT4G19050, AT5G43470, AT5G48620, AT1G72840, AT1G58848, AT3G46710, AT3G46730, AT3G14460, AT3G46530, AT3G07040, AT1G58390	2.28777	0.00415606
1hai-up	GOTERM_MF_DIRECT	GO:0004674~protein serine/threonine kinase activity	116	9.38182e-05	AT5G01820, AT5G14180, AT2G31880, AT3G23150, AT1G16670, AT5G23170, AT1G34300, AT1G34420, AT4G28650, AT1G11300, AT5G54590, AT5G55560, AT4G27290, AT3G09010, AT3G47110, AT1G09970, AT5G38260, AT4G36950, AT5G35390, AT3G55950, AT5G20050, AT1G07150, AT1G70520, AT5G66850, AT5G66210, AT5G26030, AT4G23650, AT2G02800, AT2G46500, AT2G21660, AT1G21230, AT1G51660, AT1G53440, AT2G25220, AT3G53810, AT5G59010, AT4…	1.36936	0.03612
1hai-up	GOTERM_MF_DIRECT	GO:0005509~calcium ion binding	46	0.000408807	AT3G05540, AT1G08450, AT3G50770, AT1G18210, AT1G16130, AT3G43810, AT5G49480, AT4G25000, AT4G17615, AT1G53210, AT3G18430, AT1G51590, AT5G04870, AT1G76130, AT5G39670, AT3G07490, AT2G44310, AT5G51060, AT5G54490, AT3G54640, AT5G20990, AT3G57530, AT1G05150, AT1G64480, AT5G24270, AT5G66210, AT4G28220, AT4G23650, AT4G20780, AT1G09090, AT2G15680, AT4G05020, AT1G21270, AT4G32060, AT4G35790, AT2G19690, AT1…	1.60914	0.118043
1hai-up	GOTERM_MF_DIRECT	GO:0106310~protein serine kinase activity	95	0.000613484	AT5G01820, AT4G21380, AT3G25250, AT2G31880, AT4G23160, AT4G00720, AT1G16670, AT5G23170, AT1G34300, AT1G34420, AT3G18040, AT4G28650, AT1G11300, AT4G01370, AT5G54590, AT5G55560, AT3G44200, AT2G05940, AT4G27290, AT1G53570, AT3G47110, AT2G07180, AT1G09970, AT1G07870, AT2G23770, AT5G38260, AT3G20190, AT4G18640, AT5G35390, AT2G37710, AT3G55950, AT4G21390, AT3G57530, AT5G20050, AT3G24550, AT3G51550, AT1…	1.35667	0.141715
1hai-up	GOTERM_MF_DIRECT	GO:0035251~UDP-glucosyltransferase activity	16	0.00185414	AT2G30150, AT3G55830, AT4G14090, AT1G07250, AT3G53150, AT3G21750, AT2G16890, AT2G15480, AT2G36780, AT1G73880, AT2G15490, AT5G54010, AT2G43820, AT1G05680, AT2G43840, AT4G34131	2.17883	0.324572
1hai-up	GOTERM_MF_DIRECT	GO:0080043~quercetin 3-O-glucosyltransferase activity	14	0.00196711	AT4G14090, AT1G07250, AT3G21750, AT2G15480, AT1G73880, AT1G22360, AT2G15490, AT1G24100, AT2G43820, AT3G46660, AT1G05680, AT2G43840, AT4G15550, AT4G34131	2.32093	0.324572
1hai-up	GOTERM_MF_DIRECT	GO:0005516~calmodulin binding	46	0.0034284	AT2G26190, AT3G04530, AT1G73805, AT4G23160, AT4G02600, AT5G17330, AT4G23060, AT4G25800, AT1G61560, AT5G48570, AT1G34300, AT1G11300, AT5G54590, AT5G37710, AT2G22300, AT3G16030, AT5G53760, AT5G57940, AT4G27290, AT5G04870, AT2G02010, AT5G60900, AT4G37640, AT5G57580, AT3G17700, AT4G28600, AT4G21390, AT5G24430, AT3G57530, AT3G56880, AT5G62570, AT1G70520, AT5G66210, AT1G08080, AT4G23650, AT5G67480, AT4…	1.47392	0.494976
1hai-up	GOTERM_MF_DIRECT	GO:0004842~ubiquitin-protein transferase activity	42	0.0046792	AT3G52450, AT3G05200, AT5G67250, AT3G54850, AT1G67800, AT1G15100, AT1G64230, AT3G55380, AT1G32740, AT1G57820, AT5G14420, AT3G05545, AT2G30110, AT1G60190, AT4G36550, AT3G46620, AT3G07370, AT3G12630, AT1G76390, AT3G11840, AT1G10560, AT3G53690, AT3G06140, AT2G35930, AT1G65430, AT3G09770, AT1G29340, AT5G60250, AT5G43270, AT1G67180, AT5G57035, AT1G17280, AT3G46510, AT5G05230, AT2G02960, AT3G07360, AT3…	1.48282	0.524766
1hai-up	GOTERM_MF_DIRECT	GO:0102425~myricetin 3-O-glucosyltransferase activity	7	0.00545212	AT1G73880, AT2G15490, AT1G07250, AT3G46660, AT3G21750, AT2G15480, AT4G34131	3.33634	0.524766
1hai-up	GOTERM_MF_DIRECT	GO:0102360~daphnetin 3-O-glucosyltransferase activity	7	0.00545212	AT1G73880, AT2G15490, AT1G07250, AT3G46660, AT3G21750, AT2G15480, AT4G34131	3.33634	0.524766
1hai-up	GOTERM_MF_DIRECT	GO:0047893~flavonol 3-O-glucosyltransferase activity	7	0.00545212	AT1G73880, AT2G15490, AT1G07250, AT3G46660, AT3G21750, AT2G15480, AT4G34131	3.33634	0.524766
1hai-up	GOTERM_MF_DIRECT	GO:0016298~lipase activity	16	0.00654671	AT5G14180, AT5G16120, AT4G24160, AT2G39220, AT3G02410, AT5G14930, AT2G17230, AT5G64260, AT2G39420, AT5G11650, AT1G52760, AT3G62860, AT1G11090, AT5G55050, AT5G19290, AT2G26560	1.96798	0.58165
1hai-up	GOTERM_MF_DIRECT	GO:0080044~quercetin 7-O-glucosyltransferase activity	11	0.00773253	AT1G73880, AT1G22360, AT2G15490, AT1G24100, AT1G07250, AT4G14090, AT2G43820, AT3G46660, AT1G05680, AT2G43840, AT4G15550	2.33014	0.595404
1hai-up	GOTERM_MF_DIRECT	GO:0005546~phosphatidylinositol-4,5-bisphosphate binding	11	0.00773253	AT5G59730, AT1G72470, AT3G09520, AT4G40080, AT5G35200, AT4G31540, AT5G52340, AT2G25430, AT3G14090, AT4G32285, AT2G42010	2.33014	0.595404
1hai-up	GOTERM_MF_DIRECT	GO:0031625~ubiquitin protein ligase binding	16	0.00938403	AT4G21380, AT2G27150, AT4G21390, AT1G34300, AT4G05320, AT1G11300, AT2G19130, AT1G69770, AT4G27290, AT5G03240, AT3G12580, AT4G32300, AT5G51050, AT1G23410, AT5G20620, AT5G60900	1.90648	0.677409
1hai-up	GOTERM_MF_DIRECT	GO:0010333~terpene synthase activity	6	0.0158797	AT5G23960, AT4G16730, AT1G79460, AT4G02780, AT3G25820, AT3G25810	3.26825	0.935691
1hai-up	GOTERM_MF_DIRECT	GO:0004022~alcohol dehydrogenase (NAD+) activity	6	0.0158797	AT5G19440, AT5G42250, AT1G32780, AT1G52340, AT1G77120, AT1G22430	3.26825	0.935691
1hai-up	GOTERM_MF_DIRECT	GO:0032050~clathrin heavy chain binding	6	0.0158797	AT2G20760, AT2G40060, AT4G40080, AT5G35200, AT2G25430, AT4G32285	3.26825	0.935691
1hai-up	GOTERM_MF_DIRECT	GO:0061630~ubiquitin protein ligase activity	34	0.0182791	AT3G52450, AT1G15100, AT1G57820, AT5G14420, AT2G15530, AT5G64660, AT4G31080, AT5G10650, AT3G46620, AT3G07370, AT5G01960, AT5G20885, AT5G09800, AT3G11840, AT5G37490, AT1G20823, AT1G10560, AT3G02340, AT3G53690, AT3G06140, AT2G35930, AT1G65430, AT3G09770, AT1G19310, AT5G60250, AT5G56340, AT3G19950, AT5G42940, AT5G59550, AT4G13040, AT3G16720, AT1G26800, AT2G01150, AT3G60080	1.44045	0.935691
1hai-up	GOTERM_MF_DIRECT	GO:0000976~transcription cis-regulatory region binding	100	0.0185568	AT1G78080, AT1G32640, AT5G62020, AT1G68670, AT5G25190, AT1G68150, AT4G09460, AT2G24260, AT4G34410, AT1G80840, AT5G13080, AT3G50260, AT1G21910, AT5G66730, AT2G37630, AT1G27730, AT4G17500, AT1G53320, AT4G38900, AT4G23810, AT4G31550, AT2G44840, AT2G26150, AT1G01720, AT2G01150, AT5G64060, AT3G58630, AT5G44210, AT2G31180, AT3G16870, AT3G46600, AT2G20880, AT3G19860, AT4G37260, AT3G16350, AT2G46270, AT5…	1.21432	0.935691
1hai-up	GOTERM_MF_DIRECT	GO:0005545~1-phosphatidylinositol binding	5	0.0186328	AT1G68090, AT4G40080, AT5G35200, AT2G25430, AT4G32285	3.81296	0.935691
1hai-up	GOTERM_MF_DIRECT	GO:0004575~sucrose alpha-glucosidase activity	5	0.0186328	AT5G22510, AT1G56560, AT2G36190, AT4G34860, AT3G06500	3.81296	0.935691
1hai-up	GOTERM_MF_DIRECT	GO:0020037~heme binding	46	0.0231762	AT1G64950, AT2G30490, AT1G14550, AT5G40150, AT1G37130, AT1G68850, AT5G42650, AT4G35090, AT2G30750, AT3G26300, AT5G64120, AT5G63450, AT4G21120, AT5G14400, AT4G26010, AT5G10610, AT2G22420, AT3G14690, AT5G53560, AT5G09680, AT5G05340, AT3G14610, AT2G27690, AT4G19230, AT2G40890, AT4G35000, AT4G10040, AT3G51790, AT3G50660, AT2G34500, AT5G52400, AT5G17820, AT1G19630, AT1G12740, AT2G16060, AT5G36110, AT4…	1.3389	0.999135
1hai-up	GOTERM_MF_DIRECT	GO:0043565~sequence-specific DNA binding	62	0.0320413	AT5G25830, AT1G78080, AT5G49520, AT2G40950, AT4G18170, AT3G53200, AT1G63100, AT1G32640, AT2G38470, AT4G03110, AT1G68150, AT5G48150, AT4G36990, AT4G17230, AT1G80840, AT2G40750, AT5G03720, AT3G54810, AT2G45680, AT5G13080, AT5G57580, AT1G34370, AT4G27410, AT1G62300, AT1G33280, AT5G41570, AT5G62570, AT1G27730, AT3G60460, AT3G14880, AT2G01430, AT4G38900, AT4G23810, AT4G31550, AT5G11590, AT1G42990, AT2…	1.25746	0.999135
1hai-up	GOTERM_MF_DIRECT	GO:0008061~chitin binding	6	0.0332591	AT3G54420, AT4G19810, AT2G23770, AT2G33580, AT3G12500, AT3G04720	2.85972	0.999135
1hai-up	GOTERM_MF_DIRECT	GO:0051213~dioxygenase activity	10	0.0382922	AT1G03400, AT1G55290, AT1G64720, AT3G19000, AT5G64250, AT4G16330, AT3G13610, AT4G16770, AT1G49390, AT1G06620	2.00682	0.999135
1hai-up	GOTERM_MF_DIRECT	GO:0004857~enzyme inhibitor activity	11	0.0400178	AT1G11580, AT3G47400, AT5G09760, AT1G62770, AT5G62350, AT2G26440, AT5G27870, AT5G62360, AT3G47670, AT3G05620, AT2G45220	1.90648	0.999135
1hai-up	GOTERM_MF_DIRECT	GO:0030276~clathrin binding	7	0.042682	AT4G12770, AT2G43160, AT5G54310, AT5G35200, AT2G25430, AT5G42080, AT4G32285	2.42643	0.999135
1hai-up	KEGG_PATHWAY	ath03010:Ribosome	73	3.83959e-08	AT3G23390, AT3G09200, AT4G31985, AT5G27850, AT5G07090, AT2G19750, AT5G61170, AT2G43460, AT1G77940, AT4G27090, AT1G26910, AT3G10950, AT5G59240, AT1G70190, AT2G36620, AT1G07070, AT5G48760, AT4G17390, AT1G04480, AT1G67430, AT3G04920, AT2G34480, AT2G32060, AT3G25520, AT3G06700, AT3G04400, AT3G04840, AT3G49910, AT3G24830, AT1G70600, AT1G26880, AT3G43980, AT3G44590, AT2G42740, AT4G15000, AT2G21580, AT2…	1.74326	5.06825e-06
1hai-up	KEGG_PATHWAY	ath04626:Plant-pathogen interaction	37	0.000717658	AT4G39090, AT3G50770, AT5G43760, AT1G18210, AT4G08500, AT2G38470, AT3G43810, AT4G01250, AT5G49480, AT4G01370, AT5G57940, AT5G04870, AT2G26640, AT3G07490, AT5G51060, AT3G17700, AT5G24430, AT3G57530, AT4G02930, AT5G66210, AT4G23650, AT4G20780, AT4G23550, AT1G09090, AT2G15680, AT3G17410, AT5G53130, AT3G45640, AT1G51660, AT2G43290, AT1G19440, AT1G76040, AT3G07040, AT2G41410, AT1G21550, AT1G24620, AT3…	1.64411	0.0473654
1hai-up	KEGG_PATHWAY	ath00750:Vitamin B6 metabolism	8	0.0030052	AT5G37850, AT2G46580, AT3G16050, AT5G01410, AT4G29840, AT4G35630, AT1G17710, AT4G29530	3.12036	0.132229
1hai-up	KEGG_PATHWAY	ath00480:Glutathione metabolism	19	0.00962863	AT1G10370, AT5G41670, AT1G63460, AT5G41210, AT5G26220, AT4G29210, AT2G47730, AT1G17180, AT1G44790, AT5G13110, AT5G02790, AT1G75270, AT1G23820, AT1G78380, AT3G09270, AT1G78360, AT4G39640, AT4G35000, AT1G78370	1.7552	0.317745
1hai-up	KEGG_PATHWAY	ath00940:Phenylpropanoid biosynthesis	23	0.0210381	AT5G48930, AT2G30490, AT1G14550, AT5G40150, AT5G16120, AT1G68850, AT2G37040, AT5G17820, AT5G64120, AT4G26010, AT2G39420, AT2G22420, AT4G37980, AT4G37990, AT1G52760, AT2G39040, AT2G19070, AT3G62860, AT5G05340, AT5G06720, AT4G39330, AT1G62940, AT2G40890	1.55268	0.552915
1hai-up	KEGG_PATHWAY	ath00430:Taurine and hypotaurine metabolism	5	0.0251325	AT5G17330, AT1G19250, AT2G02010, AT4G39640, AT4G29210	3.5104	0.552915
1hai-up	KEGG_PATHWAY	ath04144:Endocytosis	24	0.0335743	AT3G53120, AT5G22950, AT2G06530, AT1G15130, AT5G14670, AT2G17840, AT4G09720, AT4G05000, AT2G19830, AT1G10630, AT4G35790, AT1G03950, AT2G43130, AT5G59840, AT2G43160, AT1G73030, AT2G27600, AT5G54310, AT3G12580, AT5G04850, AT3G53710, AT3G12400, AT3G62290, AT2G42010	1.47806	0.554643
1hai-up	KEGG_PATHWAY	ath01240:Biosynthesis of cofactors	42	0.0336148	AT4G26850, AT5G26667, AT3G03980, AT3G21070, AT1G06570, AT5G50210, AT5G46290, AT3G01820, AT4G11570, AT4G11010, AT1G02500, AT2G44050, AT5G64300, AT2G39270, AT5G37850, AT5G28840, AT5G40850, AT3G29360, AT4G36750, AT5G20990, AT2G27490, AT5G54500, AT5G26030, AT3G16050, AT3G23820, AT1G17710, AT2G36880, AT4G29530, AT1G44170, AT5G63400, AT5G57850, AT5G04620, AT5G01670, AT4G30440, AT3G11750, AT2G46580, AT4…	1.3164	0.554643
1hai-down
1hai-down	GOTERM_BP_DIRECT	GO:0006355~regulation of DNA-templated transcription	172	4.53051e-11	AT1G78080, AT1G32240, AT1G08010, AT3G06250, AT4G38180, AT3G21890, AT1G68550, AT3G24520, AT5G46690, AT2G18790, AT5G54470, AT5G54630, AT5G06710, AT2G43500, AT2G20180, AT2G45480, AT5G24930, AT1G15750, AT3G54500, AT2G33310, AT5G43630, AT5G25220, AT1G09570, AT3G49950, AT1G65450, AT5G23280, AT1G68320, AT1G66140, AT4G21750, AT5G56780, AT1G25550, AT2G42380, AT2G23320, AT3G47500, AT5G64950, AT1G70000, AT3…	1.57537	6.82749e-08
1hai-down	GOTERM_BP_DIRECT	GO:0009638~phototropism	12	3.12957e-06	AT2G18790, AT3G44610, AT5G47750, AT4G08920, AT2G02950, AT1G09570, AT3G45780, AT2G30520, AT2G44830, AT5G64330, AT1G04400, AT2G43010	4.38068	0.00235813
1hai-down	GOTERM_BP_DIRECT	GO:0007623~circadian rhythm	27	7.96392e-05	AT5G02810, AT4G08920, AT1G68830, AT3G01060, AT3G04910, AT3G21890, AT4G26150, AT2G16365, AT4G24470, AT5G64940, AT4G35160, AT2G21070, AT4G18020, AT4G36930, AT3G06080, AT1G04400, AT4G02630, AT5G64170, AT4G04970, AT3G54500, AT5G24470, AT5G17300, AT4G38960, AT1G01060, AT3G14620, AT3G45780, AT5G54160	2.15612	0.0400054
1hai-down	GOTERM_BP_DIRECT	GO:0016567~protein ubiquitination	74	0.000931861	AT1G67900, AT3G06330, AT4G31820, AT5G43420, AT1G10170, AT2G47070, AT5G53300, AT2G35000, AT3G22104, AT2G13690, AT4G34370, AT1G21780, AT3G43430, AT5G10250, AT3G47990, AT3G47550, AT5G02750, AT3G03790, AT3G50780, AT3G53090, AT2G30520, AT4G05320, AT5G67385, AT3G26810, AT5G43270, AT2G41370, AT3G47820, AT3G61790, AT2G42620, AT5G10380, AT2G02360, AT1G23410, AT1G26800, AT1G08710, AT4G10150, AT3G10810, AT2…	1.4218	0.324648
1hai-down	GOTERM_BP_DIRECT	GO:0009785~blue light signaling pathway	7	0.00107713	AT4G08920, AT5G43630, AT3G45780, AT5G64330, AT4G28880, AT1G04400, AT2G36890	4.47195	0.324648
1hai-down	GOTERM_BP_DIRECT	GO:0009640~photomorphogenesis	15	0.00151758	AT1G79090, AT4G08920, AT2G32950, AT3G28860, AT1G09570, AT1G06040, AT5G24470, AT4G28880, AT5G48150, AT2G18790, AT4G38960, AT4G11110, AT3G15354, AT4G32980, AT5G54190	2.39569	0.381167
1hai-down	GOTERM_BP_DIRECT	GO:0009733~response to auxin	36	0.0020149	AT2G14960, AT3G28860, AT4G32810, AT4G26150, AT5G49980, AT3G04730, AT2G20000, AT5G13300, AT2G23430, AT3G60690, AT4G32551, AT2G20180, AT1G43850, AT3G50410, AT2G46690, AT1G09530, AT4G16420, AT4G34770, AT1G15750, AT2G33310, AT1G59870, AT5G50760, AT1G28130, AT5G62470, AT2G38120, AT2G30980, AT5G13930, AT4G30080, AT1G19220, AT4G37390, AT3G62980, AT1G54990, AT5G07990, AT5G37020, AT1G08810, AT2G43010	1.64276	0.433779
1hai-down	GOTERM_BP_DIRECT	GO:0009416~response to light stimulus	38	0.00233557	AT2G34430, AT2G30490, AT1G61520, AT1G78080, AT4G08920, AT1G80340, AT1G68530, AT4G35090, AT4G26150, AT3G30180, AT1G15820, AT4G39400, AT2G18790, AT3G19820, AT2G26640, AT5G04530, AT3G47470, AT1G04400, AT5G54270, AT5G43470, AT1G12480, AT5G25220, AT1G09570, AT1G06040, AT1G70940, AT2G30980, AT1G07090, AT4G18910, AT3G46610, AT1G01120, AT4G20940, AT2G42620, AT1G42550, AT1G26945, AT1G58290, AT5G01530, AT2…	1.60504	0.439963
1hai-down	GOTERM_BP_DIRECT	GO:0010187~negative regulation of seed germination	9	0.00362043	AT1G16060, AT4G35160, AT2G42620, AT4G18550, AT2G20180, AT4G36930, AT1G03790, AT4G26150, AT1G14920	3.06648	0.563587
1hai-down	GOTERM_BP_DIRECT	GO:0009909~regulation of flower development	17	0.00401003	AT5G02810, AT5G24930, AT5G14170, AT3G50870, AT3G24880, AT3G02380, AT2G45190, AT5G24240, AT3G21890, AT2G39940, AT5G57660, AT1G27320, AT5G42400, AT5G13240, AT4G32551, AT1G43850, AT1G04400	2.06866	0.563587
1hai-down	GOTERM_BP_DIRECT	GO:0055085~transmembrane transport	40	0.00411378	AT1G60030, AT4G25960, AT3G21670, AT1G68570, AT1G17840, AT2G20780, AT5G60740, AT2G25810, AT1G27940, AT5G13400, AT2G37170, AT5G13760, AT4G38050, AT1G02260, AT4G16480, AT4G35100, AT4G01100, AT2G34960, AT2G38940, AT5G16150, AT1G59870, AT5G17860, AT5G52860, AT1G72820, AT1G70940, AT3G13080, AT2G34660, AT4G25450, AT2G38100, AT4G38640, AT4G18910, AT3G13050, AT1G74780, AT3G60160, AT3G47420, AT4G38380, AT5…	1.53708	0.563587
1hai-down	GOTERM_BP_DIRECT	GO:0008356~asymmetric cell division	7	0.00562887	AT3G12280, AT1G03840, AT5G03150, AT3G54220, AT1G46264, AT5G61040, AT1G80080	3.57756	0.706893
1hai-down	GOTERM_BP_DIRECT	GO:0098542~defense response to other organism	17	0.00865781	AT1G59780, AT5G43470, AT1G59620, AT5G48620, AT5G53730, AT1G32540, AT3G14470, AT3G46710, AT5G35450, AT4G26090, AT3G46730, AT3G14460, AT3G46530, AT1G53350, AT1G50180, AT3G50950, AT3G07040	1.93074	0.942161
1hai-down	GOTERM_BP_DIRECT	GO:0015995~chlorophyll biosynthetic process	12	0.00912008	AT3G56940, AT5G13630, AT5G18660, AT3G59400, AT2G20180, AT1G74470, AT1G44446, AT1G58290, AT5G54190, AT2G47450, AT4G15560, AT1G03630	2.27146	0.942161
1hai-down	GOTERM_BP_DIRECT	GO:0048443~stamen development	6	0.00937785	AT4G36380, AT3G28860, AT3G62980, AT2G39940, AT3G26810, AT2G22370	3.8331	0.942161
1hai-down	GOTERM_BP_DIRECT	GO:0009641~shade avoidance	5	0.0155827	AT5G10200, AT4G31500, AT2G32950, AT2G39940, AT2G42870	4.259	1
1hai-down	GOTERM_BP_DIRECT	GO:0010118~stomatal movement	10	0.0173162	AT4G24020, AT5G46220, AT1G12480, AT4G08920, AT3G51550, AT5G11270, AT2G39940, AT1G08810, AT1G04400, AT5G65590	2.32309	1
1hai-down	GOTERM_BP_DIRECT	GO:0032922~circadian regulation of gene expression	7	0.0173195	AT5G64170, AT3G09600, AT5G24930, AT3G54500, AT4G08920, AT3G51550, AT1G04400	2.9813	1
1hai-down	GOTERM_BP_DIRECT	GO:0009739~response to gibberellin	15	0.0245004	AT2G41940, AT5G27320, AT4G26150, AT5G50915, AT1G14920, AT5G14920, AT1G50420, AT5G06100, AT4G19700, AT5G08520, AT2G22840, AT1G70000, AT3G13960, AT2G04240, AT2G45660	1.82528	1
1hai-down	GOTERM_BP_DIRECT	GO:0034504~protein localization to nucleus	4	0.025479	AT1G03840, AT5G03150, AT5G16000, AT3G45260	5.1108	1
1hai-down	GOTERM_BP_DIRECT	GO:0010075~regulation of meristem growth	7	0.0269363	AT1G03840, AT4G20270, AT5G65700, AT4G08920, AT5G03150, AT3G45260, AT1G04400	2.75197	1
1hai-down	GOTERM_BP_DIRECT	GO:0006401~RNA catabolic process	6	0.029831	AT1G14220, AT1G59760, AT1G76630, AT5G39840, AT4G14790, AT4G04880	3.06648	1
1hai-down	GOTERM_BP_DIRECT	GO:0016310~phosphorylation	116	0.030177	AT3G24240, AT1G68830, AT5G16760, AT5G16000, AT3G04910, AT5G65530, AT5G18700, AT1G73500, AT5G56890, AT3G14270, AT4G27290, AT3G09010, AT3G47110, AT3G50530, AT2G44830, AT1G53050, AT5G38260, AT1G63430, AT5G24010, AT3G51990, AT3G01490, AT5G14210, AT1G28390, AT4G02010, AT4G21470, AT2G18890, AT5G10020, AT4G20940, AT3G53810, AT3G47580, AT2G20050, AT3G28040, AT5G21940, AT4G32000, AT5G01950, AT1G12330, AT4…	1.18098	1
1hai-down	GOTERM_BP_DIRECT	GO:0007165~signal transduction	36	0.0303599	AT5G19010, AT5G22400, AT5G25510, AT1G33670, AT3G25670, AT2G33060, AT1G66150, AT3G21510, AT4G23440, AT1G80080, AT1G73660, AT3G20820, AT3G14270, AT3G11080, AT2G22840, AT3G13960, AT2G45480, AT1G09530, AT4G19050, AT5G45510, AT3G49750, AT2G30520, AT2G30100, AT2G30980, AT5G66330, AT4G28880, AT5G49470, AT3G22810, AT4G12010, AT2G20570, AT5G58520, AT4G35470, AT2G29700, AT4G20940, AT1G74180, AT2G20050	1.39385	1
1hai-down	GOTERM_BP_DIRECT	GO:0009944~polarity specification of adaxial/abaxial axis	8	0.0334668	AT2G41370, AT5G16560, AT1G32240, AT2G34710, AT2G45190, AT2G26330, AT4G32551, AT5G60690	2.40508	1
1hai-down	GOTERM_BP_DIRECT	GO:0010017~red or far-red light signaling pathway	8	0.0334668	AT5G02810, AT3G63480, AT1G78080, AT2G02950, AT4G15090, AT2G20180, AT1G09530, AT2G43010	2.40508	1
1hai-down	GOTERM_BP_DIRECT	GO:0009734~auxin-activated signaling pathway	27	0.0350425	AT3G28860, AT5G16760, AT5G49980, AT3G04730, AT2G46530, AT1G54200, AT5G60220, AT2G26700, AT2G46690, AT2G21050, AT5G47750, AT2G33310, AT1G59870, AT1G20925, AT2G38120, AT1G70940, AT5G17300, AT2G30980, AT3G26810, AT2G16130, AT3G22810, AT1G69160, AT4G30080, AT1G19220, AT3G62980, AT5G37020, AT2G42620	1.46799	1
1hai-down	GOTERM_BP_DIRECT	GO:0009637~response to blue light	13	0.0359101	AT3G01470, AT5G43470, AT4G08920, AT5G43630, AT1G66840, AT5G24120, AT3G28860, AT3G01490, AT4G28880, AT3G45780, AT1G42550, AT1G08810, AT1G04400	1.84557	1
1hai-down	GOTERM_BP_DIRECT	GO:0010078~maintenance of root meristem identity	7	0.0395155	AT4G20270, AT2G12646, AT3G24240, AT1G04020, AT4G28980, AT2G27230, AT4G24670	2.5554	1
1hai-down	GOTERM_BP_DIRECT	GO:0009585~red, far-red light phototransduction	10	0.0408295	AT2G18790, AT4G11110, AT1G79090, AT3G15354, AT2G02950, AT2G32950, AT1G09570, AT1G09530, AT2G43010, AT5G48150	2.04432	1
1hai-down	GOTERM_BP_DIRECT	GO:0000209~protein polyubiquitination	10	0.0408295	AT1G27840, AT3G14250, AT4G15563, AT4G34370, AT3G26750, AT1G65430, AT2G39100, AT5G53300, AT3G53090, AT1G26800	2.04432	1
1hai-down	GOTERM_BP_DIRECT	GO:0009867~jasmonic acid mediated signaling pathway	12	0.0436187	AT3G17860, AT2G18790, AT1G15750, AT4G14940, AT3G23240, AT5G11270, AT1G19640, AT3G11670, AT2G39940, AT2G30980, AT1G14920, AT3G26090	1.85847	1
1hai-down	GOTERM_BP_DIRECT	GO:0009904~chloroplast accumulation movement	6	0.0460646	AT2G38370, AT1G66840, AT1G75100, AT3G45780, AT2G30520, AT5G67385	2.78771	1
1hai-down	GOTERM_BP_DIRECT	GO:0009828~plant-type cell wall loosening	6	0.0460646	AT3G03220, AT1G73360, AT2G40610, AT1G26770, AT4G28250, AT5G66460	2.78771	1
1hai-down	GOTERM_BP_DIRECT	GO:0045892~negative regulation of DNA-templated transcription	22	0.0481839	AT5G02810, AT1G15750, AT2G36026, AT3G50870, AT5G19650, AT5G24470, AT2G30400, AT5G63320, AT1G68320, AT5G56930, AT2G38300, AT3G26744, AT1G30500, AT2G18790, AT5G56780, AT4G38960, AT1G04020, AT4G32551, AT2G42870, AT5G13180, AT2G22370, AT5G04820	1.49917	1
1hai-down	GOTERM_CC_DIRECT	GO:0016020~membrane	409	0.00177804	AT5G16000, AT1G70750, AT5G26040, AT4G37760, AT1G21460, AT3G43430, AT4G17910, AT5G52450, AT3G10630, AT5G38260, AT1G01610, AT5G38380, AT5G40480, AT5G42660, AT5G65520, AT1G72820, AT1G80310, AT1G53040, AT5G08500, AT3G28040, AT2G04780, AT4G10150, AT4G00340, AT1G10790, AT5G40250, AT2G40610, AT4G22290, AT1G31130, AT2G41820, AT2G35260, AT3G21670, AT1G69420, AT4G14746, AT1G29050, AT1G66150, AT4G39840, AT3…	1.12729	0.492446
1hai-down	GOTERM_CC_DIRECT	GO:0005576~extracellular region	212	0.00318735	AT5G16000, AT4G28250, AT1G18970, AT4G37760, AT2G42250, AT1G74670, AT3G16850, AT1G23760, AT1G21460, AT1G27320, AT4G32190, AT4G27290, AT5G05340, AT1G14380, AT5G47550, AT3G51990, AT1G65295, AT3G18490, AT1G18980, AT5G14850, AT1G68560, AT5G24090, AT2G41290, AT2G01710, AT3G10080, AT1G52630, AT5G53550, AT3G53810, AT1G09200, AT4G37530, AT2G30490, AT5G25610, AT4G00340, AT5G18640, AT2G40610, AT1G55265, AT4…	1.18311	0.492446
1hai-down	GOTERM_CC_DIRECT	GO:0005634~nucleus	798	0.0104906	AT5G15270, AT1G11780, AT1G32240, AT3G06250, AT3G55420, AT5G53300, AT3G21890, AT5G65530, AT2G36490, AT2G35160, AT3G52390, AT4G33280, AT4G14760, AT1G03910, AT5G06550, AT5G54630, AT5G14170, AT5G40480, AT2G36026, AT5G42660, AT1G56220, AT5G57910, AT2G39770, AT3G22970, AT3G01810, AT1G67590, AT5G04380, AT4G14750, AT4G37890, AT4G35470, AT3G10760, AT1G53160, AT1G09200, AT5G21940, AT1G26800, AT5G40250, AT1…	1.05852	1
1hai-down	GOTERM_CC_DIRECT	GO:0055028~cortical microtubule	9	0.0242835	AT5G06680, AT1G19835, AT3G49260, AT1G27850, AT5G47820, AT1G70950, AT3G20860, AT3G23090, AT4G32330	2.34743	1
1hai-down	GOTERM_CC_DIRECT	GO:0005802~trans-Golgi network	45	0.0253676	AT3G27230, AT5G23850, AT2G04280, AT3G05000, AT5G25610, AT1G31130, AT1G13900, AT1G29790, AT2G22900, AT2G35100, AT5G42090, AT1G26850, AT4G39840, AT4G36890, AT5G13300, AT3G48820, AT4G21700, AT1G21480, AT1G52780, AT4G33740, AT3G17900, AT4G32410, AT1G01510, AT2G32540, AT1G59870, AT1G05150, AT1G19430, AT5G14950, AT4G23990, AT3G22810, AT5G11730, AT5G61840, AT2G22795, AT5G05170, AT3G61130, AT2G25520, AT1…	1.35155	1
1hai-down	GOTERM_CC_DIRECT	GO:0005768~endosome	45	0.0371025	AT1G13980, AT3G27230, AT5G23850, AT2G04280, AT5G25610, AT1G31130, AT1G13900, AT1G29790, AT3G57880, AT2G22900, AT2G35100, AT5G42090, AT4G39400, AT1G26850, AT4G39840, AT4G36890, AT3G14270, AT5G13300, AT3G48820, AT4G21700, AT5G10370, AT1G21480, AT1G52780, AT4G33740, AT4G32410, AT1G05150, AT2G38120, AT1G19430, AT5G14950, AT1G48550, AT5G11730, AT5G61840, AT2G22795, AT5G05170, AT3G61130, AT2G25520, AT1…	1.31956	1
1hai-down	GOTERM_CC_DIRECT	GO:0000786~nucleosome	8	0.039106	AT2G18050, AT1G49950, AT5G59910, AT2G30620, AT1G06760, AT4G40030, AT1G14900, AT1G09200	2.33208	1
1hai-down	GOTERM_MF_DIRECT	GO:0003700~DNA-binding transcription factor activity	166	1.04844e-06	AT1G78080, AT1G32240, AT1G08010, AT1G10170, AT3G21890, AT1G68550, AT3G24520, AT5G46690, AT2G36890, AT1G30500, AT5G54470, AT1G79840, AT5G54630, AT5G06710, AT5G13240, AT2G43500, AT2G20180, AT3G50410, AT5G24930, AT2G33310, AT3G54220, AT5G25220, AT3G49950, AT5G23280, AT1G68320, AT1G66140, AT4G21750, AT1G69010, AT2G20570, AT1G25550, AT2G42380, AT2G23320, AT3G47500, AT3G13350, AT1G70000, AT5G11590, AT3…	1.40331	0.000892223
1hai-down	GOTERM_MF_DIRECT	GO:0003677~DNA binding	157	4.71621e-06	AT1G78080, AT4G08920, AT3G24880, AT5G56930, AT2G36490, AT1G68550, AT2G36890, AT1G30500, AT4G33280, AT5G10770, AT1G79840, AT5G06710, AT2G43500, AT2G20180, AT3G50410, AT1G22310, AT4G16420, AT3G12810, AT1G05490, AT5G43630, AT3G18490, AT4G21750, AT5G56780, AT1G25550, AT2G42380, AT3G47500, AT3G13350, AT1G70000, AT3G42170, AT5G11590, AT3G10760, AT5G42820, AT1G53160, AT1G09200, AT5G02520, AT3G01140, AT2…	1.38595	0.00200675
1hai-down	GOTERM_MF_DIRECT	GO:0043531~ADP binding	22	4.98785e-05	AT1G12220, AT1G12210, AT4G19050, AT1G59780, AT5G43470, AT1G59620, AT5G48620, AT5G18200, AT4G23440, AT3G14470, AT4G12010, AT3G46710, AT5G35450, AT4G27190, AT4G26090, AT3G46730, AT3G14460, AT3G46530, AT1G53350, AT1G50180, AT3G50950, AT3G07040	2.43841	0.0141489
1hai-down	GOTERM_MF_DIRECT	GO:0016757~glycosyltransferase activity	70	0.000232554	AT3G24040, AT3G05320, AT3G57520, AT3G01720, AT5G14860, AT3G57880, AT2G36970, AT4G11610, AT2G43820, AT3G10630, AT2G32540, AT5G46220, AT5G42660, AT1G05170, AT5G22070, AT5G15740, AT4G27570, AT1G61050, AT5G14850, AT3G21760, AT3G02100, AT2G36780, AT5G49690, AT1G22360, AT1G74680, AT1G78800, AT1G52630, AT1G19360, AT1G05680, AT1G53040, AT5G40720, AT4G16650, AT2G41770, AT2G22590, AT4G15240, AT1G22400, AT3…	1.5049	0.0409353
1hai-down	GOTERM_MF_DIRECT	GO:0004672~protein kinase activity	67	0.000240513	AT2G27060, AT4G08920, AT1G68830, AT5G16000, AT3G04910, AT3G59420, AT5G18700, AT5G51560, AT2G44830, AT3G51740, AT1G53050, AT2G25790, AT5G47750, AT1G63430, AT1G09570, AT3G51550, AT5G14210, AT2G18890, AT5G57670, AT5G58520, AT5G10020, AT5G63940, AT4G20940, AT1G80870, AT2G20050, AT3G28040, AT3G47580, AT5G01950, AT1G02970, AT1G72180, AT4G20270, AT4G00340, AT2G41820, AT4G23740, AT1G66150, AT4G39400, AT4…	1.51897	0.0409353
1hai-down	GOTERM_MF_DIRECT	GO:0008194~UDP-glycosyltransferase activity	15	0.000900789	AT5G24750, AT1G07250, AT4G01070, AT3G21790, AT5G15740, AT4G27570, AT5G65550, AT3G21760, AT3G02100, AT2G36970, AT5G49690, AT2G22930, AT5G59590, AT2G22590, AT1G01420	2.49383	0.11164
1hai-down	GOTERM_MF_DIRECT	GO:0016705~oxidoreductase activity, acting on paired donors, with incorporation or reduction of molecular oxygen	28	0.00091831	AT3G26320, AT4G31940, AT3G52970, AT4G31500, AT4G39490, AT5G25130, AT3G26300, AT3G30180, AT5G10610, AT3G14690, AT2G42250, AT4G37340, AT3G61880, AT3G10230, AT3G48280, AT1G64720, AT3G26210, AT3G26330, AT5G10600, AT5G36110, AT4G37370, AT4G36380, AT5G07990, AT3G14620, AT2G23180, AT1G13080, AT2G45550, AT3G48270	1.86206	0.11164
1hai-down	GOTERM_MF_DIRECT	GO:0005515~protein binding	436	0.00174518	AT3G06250, AT5G16000, AT5G65530, AT2G36490, AT1G68550, AT2G16640, AT1G03910, AT1G21460, AT4G32190, AT5G05340, AT3G12810, AT4G35100, AT5G14170, AT5G40480, AT3G59910, AT2G36026, AT3G54220, AT1G09570, AT2G39770, AT5G06680, AT3G28040, AT5G21940, AT4G37530, AT4G00340, AT1G80340, AT2G41940, AT2G41820, AT2G45190, AT2G37560, AT2G35260, AT2G36350, AT1G29170, AT4G24470, AT1G66150, AT4G12560, AT4G11110, AT1…	1.12151	0.185644
1hai-down	GOTERM_MF_DIRECT	GO:0004497~monooxygenase activity	27	0.00211724	AT3G26320, AT4G31940, AT3G52970, AT4G31500, AT4G39490, AT5G25130, AT3G26300, AT3G30180, AT5G10610, AT3G14690, AT4G37340, AT3G61880, AT3G48280, AT5G25620, AT3G26210, AT3G26330, AT5G10600, AT5G36110, AT4G37370, AT4G36380, AT5G07990, AT1G48910, AT3G14620, AT2G23180, AT1G13080, AT2G45550, AT3G48270	1.79556	0.200196
1hai-down	GOTERM_MF_DIRECT	GO:0000981~DNA-binding transcription factor activity, RNA polymerase II-specific	27	0.00321238	AT2G35940, AT1G10170, AT1G72830, AT5G46690, AT1G30500, AT1G73360, AT1G69780, AT1G16060, AT1G22490, AT1G79840, AT5G06710, AT5G13240, AT3G51960, AT4G36870, AT2G45660, AT3G01470, AT5G25220, AT4G21750, AT2G16770, AT2G42280, AT2G22430, AT5G41410, AT5G11270, AT3G48430, AT4G32980, AT2G42200, AT2G46680	1.74892	0.273374
1hai-down	GOTERM_MF_DIRECT	GO:0042802~identical protein binding	38	0.00427822	AT1G13980, AT5G01600, AT2G27060, AT4G20270, AT2G30490, AT3G57420, AT4G08920, AT2G32950, AT5G16000, AT5G46790, AT3G04730, AT4G24470, AT3G07800, AT4G39400, AT2G18790, AT3G17860, AT1G69390, AT2G20180, AT4G36930, AT1G09530, AT1G44446, AT1G01510, AT1G04400, AT1G12220, AT1G15750, AT2G33310, AT1G09570, AT5G46240, AT1G69010, AT1G48480, AT4G03560, AT3G15354, AT5G65700, AT3G45780, AT2G47450, AT2G41770, AT4…	1.55353	0.330979
1hai-down	GOTERM_MF_DIRECT	GO:0043565~sequence-specific DNA binding	53	0.00684676	AT3G09600, AT1G78080, AT1G08010, AT5G47820, AT3G21890, AT4G26150, AT3G24520, AT4G30935, AT3G26744, AT5G48150, AT2G18790, AT1G50420, AT1G79840, AT5G06710, AT1G09530, AT2G45680, AT3G06740, AT3G54220, AT3G49950, AT5G23280, AT1G68320, AT4G21430, AT4G21750, AT5G66770, AT2G22430, AT2G23320, AT5G11590, AT3G48430, AT3G46130, AT2G41690, AT3G50870, AT5G66320, AT4G24470, AT5G65590, AT4G17810, AT1G69780, AT1…	1.40609	0.460844
1hai-down	GOTERM_MF_DIRECT	GO:0042277~peptide binding	8	0.00703991	AT4G20270, AT3G24240, AT4G08850, AT2G26330, AT1G80080, AT1G72180, AT5G56040, AT2G25790	3.06933	0.460844
1hai-down	GOTERM_MF_DIRECT	GO:0016301~kinase activity	56	0.00866424	AT2G27060, AT4G08920, AT5G16000, AT3G59420, AT2G33060, AT5G53900, AT3G11080, AT2G20300, AT2G02950, AT4G33080, AT1G77740, AT5G51560, AT3G47110, AT2G44830, AT3G51740, AT5G38260, AT2G25790, AT5G47750, AT2G37710, AT3G51550, AT4G02010, AT1G52310, AT3G53810, AT3G28040, AT3G47580, AT5G21940, AT1G60800, AT5G01950, AT1G72180, AT1G12330, AT1G67840, AT2G41820, AT2G36350, AT5G24240, AT4G23740, AT4G39400, AT2…	1.3759	0.526662
1hai-down	GOTERM_MF_DIRECT	GO:0140359~ABC-type transporter activity	15	0.0120689	AT4G25960, AT1G59870, AT2G28070, AT3G28860, AT5G52860, AT1G31770, AT3G13080, AT1G17840, AT2G34660, AT4G25450, AT5G60740, AT2G26910, AT1G27940, AT3G60160, AT5G39040	1.96881	0.679117
1hai-down	GOTERM_MF_DIRECT	GO:0003712~transcription coregulator activity	13	0.0127684	AT5G64170, AT3G24150, AT3G54500, AT1G06040, AT3G01435, AT4G21430, AT3G04740, AT4G04780, AT1G19330, AT1G43850, AT2G42870, AT5G02850, AT2G22370	2.0916	0.679117
1hai-down	GOTERM_MF_DIRECT	GO:0005506~iron ion binding	35	0.0137667	AT1G11680, AT5G01600, AT2G30490, AT3G26320, AT4G31940, AT3G52970, AT4G31500, AT4G39490, AT5G25130, AT3G19270, AT3G26300, AT3G30180, AT5G10610, AT3G14690, AT2G42250, AT4G37340, AT3G61880, AT1G44446, AT3G48280, AT1G64720, AT3G26210, AT3G26330, AT5G10600, AT3G43600, AT5G36110, AT4G37370, AT4G36380, AT5G07990, AT1G07420, AT3G14620, AT2G23180, AT1G13080, AT2G47450, AT2G45550, AT3G48270	1.47939	0.689146
1hai-down	GOTERM_MF_DIRECT	GO:0016740~transferase activity	35	0.0200909	AT5G23850, AT5G51920, AT3G05320, AT5G40250, AT5G43420, AT1G10170, AT5G53300, AT5G18700, AT2G35000, AT3G29635, AT2G20340, AT3G62690, AT5G10370, AT3G10630, AT1G03495, AT2G01480, AT3G18930, AT5G46220, AT3G03810, AT5G15740, AT1G61050, AT4G03000, AT1G68020, AT1G12244, AT3G61270, AT2G23520, AT4G37890, AT1G52630, AT2G20830, AT5G10380, AT1G53040, AT4G16650, AT2G04240, AT5G05810, AT4G10150	1.44271	0.949855
1hai-down	GOTERM_MF_DIRECT	GO:0042626~ATPase-coupled transmembrane transporter activity	15	0.0242731	AT4G25960, AT1G59870, AT2G28070, AT3G28860, AT5G52860, AT1G31770, AT3G13080, AT1G17840, AT2G34660, AT4G25450, AT5G60740, AT2G26910, AT1G27940, AT3G60160, AT5G39040	1.82475	0.995322
1hai-down	GOTERM_MF_DIRECT	GO:0000987~cis-regulatory region sequence-specific DNA binding	10	0.0274917	AT4G17810, AT4G24020, AT2G42280, AT1G76880, AT4G35270, AT5G06550, AT1G19220, AT5G28300, AT3G26744, AT4G34990	2.16855	0.995322
1hai-down	GOTERM_MF_DIRECT	GO:0016413~O-acetyltransferase activity	9	0.0323226	AT1G48880, AT1G01430, AT5G20590, AT4G11090, AT2G14530, AT5G19160, AT1G29050, AT3G06080, AT5G06700	2.24444	0.995322
1hai-down	GOTERM_MF_DIRECT	GO:0042803~protein homodimerization activity	33	0.0339823	AT1G13980, AT2G35940, AT4G08920, AT3G50870, AT3G59420, AT3G28920, AT5G46790, AT1G17840, AT4G39400, AT2G18790, AT2G18350, AT3G63480, AT5G11980, AT5G10870, AT1G49950, AT3G51960, AT2G03220, AT2G42870, AT1G01510, AT1G04400, AT2G27230, AT5G24800, AT4G24660, AT3G01470, AT1G15750, AT1G09570, AT1G35720, AT4G28240, AT5G18830, AT3G57670, AT1G17455, AT5G05170, AT5G03150	1.40677	0.995322
1hai-down	GOTERM_MF_DIRECT	GO:0000976~transcription cis-regulatory region binding	77	0.0376473	AT1G79090, AT1G78080, AT5G16560, AT1G32240, AT1G12910, AT3G28920, AT3G21890, AT3G21330, AT1G68550, AT4G26150, AT3G26744, AT5G48150, AT5G57660, AT2G46530, AT2G18350, AT5G54470, AT3G17100, AT1G69170, AT3G60490, AT1G49950, AT2G22840, AT5G06550, AT1G79840, AT2G47900, AT5G06710, AT3G50410, AT1G09530, AT2G45680, AT4G36870, AT4G24660, AT3G06740, AT4G24020, AT1G66140, AT1G29160, AT1G69010, AT1G29280, AT5…	1.22309	0.995322
1hai-down	GOTERM_MF_DIRECT	GO:0020037~heme binding	36	0.0381418	AT1G11680, AT2G30490, AT1G14550, AT3G26320, AT4G31940, AT3G52970, AT4G31500, AT4G39490, AT1G05260, AT5G25130, AT4G21960, AT4G35090, AT3G19270, AT1G17100, AT3G26300, AT3G30180, AT5G10610, AT3G14690, AT2G42250, AT4G37340, AT3G61880, AT5G05340, AT3G48280, AT3G26210, AT3G26330, AT5G10600, AT5G36110, AT4G37370, AT4G36380, AT5G07990, AT3G14620, AT2G23180, AT1G13080, AT2G45550, AT4G37530, AT3G48270	1.37065	0.995322
1hai-down	KEGG_PATHWAY	ath04712:Circadian rhythm - plant	13	9.50003e-06	AT5G02810, AT4G08920, AT2G32950, AT1G09570, AT5G24470, AT5G23280, AT5G13930, AT2G18790, AT4G11110, AT3G15354, AT1G01060, AT1G09530, AT1G04400	4.14203	0.0011115
1hai-down	KEGG_PATHWAY	ath04075:Plant hormone signal transduction	30	0.000585162	AT2G14960, AT3G56850, AT5G42750, AT2G39940, AT5G46790, AT3G04730, AT1G66150, AT3G21510, AT4G24670, AT4G39400, AT3G17860, AT3G60690, AT1G27320, AT1G72770, AT2G46690, AT1G09530, AT2G21050, AT4G34770, AT2G33310, AT5G50760, AT3G23240, AT1G28130, AT5G27320, AT2G38120, AT2G30980, AT1G14920, AT2G41370, AT4G37390, AT3G62980, AT2G43010	1.87757	0.034232
1hai-down	KEGG_PATHWAY	ath02010:ABC transporters	9	0.0107278	AT2G26910, AT1G27940, AT4G25960, AT1G59870, AT3G28860, AT5G52860, AT1G31770, AT1G17840, AT4G25450	2.74288	0.275983
1hai-down	KEGG_PATHWAY	ath00563:Glycosylphosphatidylinositol (GPI)-anchor biosynthesis	6	0.0124858	AT5G17250, AT5G19130, AT4G17910, AT1G63110, AT5G14850, AT4G35530	3.82341	0.275983
1hai-down	KEGG_PATHWAY	ath00062:Fatty acid elongation	6	0.0124858	AT1G01120, AT1G68530, AT2G28630, AT2G26640, AT5G04530, AT2G26250	3.82341	0.275983
1hai-down	KEGG_PATHWAY	ath00380:Tryptophan metabolism	9	0.014153	AT2G20340, AT5G25620, AT4G31500, AT4G35160, AT1G48910, AT4G35090, AT3G43600, AT4G24670, AT5G54160	2.62859	0.275983
1hai-down	KEGG_PATHWAY	ath00196:Photosynthesis - antenna proteins	6	0.0189577	AT2G34430, AT1G61520, AT3G47470, AT5G01530, AT1G15820, AT5G54270	3.50479	0.316865
1hai-down	KEGG_PATHWAY	ath00960:Tropane, piperidine and pyridine alkaloid biosynthesis	6	0.0272998	AT5G13930, AT2G42490, AT4G14940, AT1G07440, AT5G06060, AT2G29340	3.23519	0.399259
2hai-up
2hai-up	GOTERM_BP_DIRECT	GO:0071456~cellular response to hypoxia	75	2.88723e-12	AT5G42050, AT3G25250, AT3G49780, AT1G13360, AT3G23150, AT4G26270, AT1G68670, AT4G01250, AT4G24570, AT5G54470, AT4G17230, AT1G07870, AT4G34131, AT2G26560, AT1G14540, AT5G24530, AT1G68840, AT1G07150, AT2G36460, AT1G66180, AT2G36220, AT3G15210, AT5G65207, AT1G53840, AT2G46500, AT5G04340, AT3G10040, AT2G40000, AT3G13310, AT1G21550, AT2G26150, AT1G03220, AT1G26800, AT2G01150, AT2G26190, AT1G14550, AT3…	2.01501	5.50884e-09
2hai-up	GOTERM_BP_DIRECT	GO:0006952~defense response	107	3.76578e-09	AT2G31880, AT5G46450, AT5G42650, AT1G11820, AT1G63380, AT4G02380, AT2G20900, AT5G05190, AT3G20600, AT1G07310, AT1G05010, AT2G03440, AT4G34131, AT1G77380, AT3G11840, AT1G20823, AT4G01200, AT5G43470, AT4G18040, AT4G24180, AT1G64760, AT5G66210, AT2G42260, AT2G02800, AT5G37720, AT4G17500, AT2G19590, AT5G58600, AT3G46530, AT2G40000, AT2G44840, AT1G12210, AT5G23950, AT5G15130, AT1G55020, AT5G44210, AT1…	1.62721	3.59255e-06
2hai-up	GOTERM_BP_DIRECT	GO:0009620~response to fungus	33	3.65373e-07	AT5G17350, AT3G03280, AT5G42650, AT5G40990, AT4G02380, AT1G17420, AT5G05190, AT4G03550, AT4G01370, AT5G08790, AT3G16030, AT2G47900, AT1G05010, AT4G32551, AT3G11820, AT2G06050, AT5G38280, AT2G45220, AT3G10985, AT1G61850, AT5G24530, AT5G67620, AT3G24550, AT1G25280, AT5G08370, AT2G30020, AT5G58600, AT2G18280, AT1G53320, AT5G12340, AT2G01650, AT3G10120, AT3G06490	2.21651	0.000232377
2hai-up	GOTERM_BP_DIRECT	GO:0016192~vesicle-mediated transport	43	2.20148e-06	AT1G13980, AT2G33860, AT3G56110, AT1G08770, AT3G07880, AT5G08080, AT2G19830, AT5G27490, AT1G10630, AT5G56230, AT1G03950, AT5G05380, AT2G17380, AT5G61210, AT4G14600, AT1G43890, AT1G73640, AT5G60860, AT1G07410, AT2G44610, AT3G11820, AT3G13720, AT3G62290, AT5G22950, AT1G13890, AT3G24350, AT2G06530, AT1G09330, AT5G45750, AT1G60780, AT5G14670, AT2G38360, AT3G22950, AT2G17980, AT4G14950, AT2G19790, AT2…	1.89908	0.0010501
2hai-up	GOTERM_BP_DIRECT	GO:0009626~plant-type hypersensitive response	31	2.02485e-05	AT1G73805, AT3G52430, AT3G03600, AT1G29690, AT1G28380, AT4G03110, AT5G44070, AT4G37980, AT3G20600, AT5G54250, AT4G12560, AT1G19250, AT2G26560, AT3G54420, AT4G20380, AT3G55830, AT5G45890, AT5G43470, AT1G14780, AT1G29340, AT5G48380, AT1G64280, AT5G14930, AT4G12010, AT4G37990, AT3G45640, AT1G51660, AT3G46530, AT3G07040, AT3G25070, AT3G12500	1.99889	0.00772682
2hai-up	GOTERM_BP_DIRECT	GO:0009611~response to wounding	56	0.000318671	AT3G25250, AT1G78080, AT5G18860, AT5G42650, AT4G02380, AT2G20340, AT3G17860, AT4G32551, AT1G76690, AT2G46370, AT1G80840, AT2G27690, AT2G06050, AT4G39980, AT3G54420, AT4G24220, AT5G43470, AT5G50200, AT3G24550, AT1G30135, AT2G33150, AT5G24090, AT1G64280, AT3G45640, AT1G72300, AT3G13790, AT5G53750, AT4G11280, AT2G30490, AT3G51480, AT1G55020, AT1G61340, AT4G08500, AT2G37040, AT1G17420, AT5G63450, AT3…	1.51718	0.101337
2hai-up	GOTERM_BP_DIRECT	GO:0098542~defense response to other organism	26	0.00052625	AT1G59780, AT1G59620, AT1G58410, AT3G03600, AT4G22330, AT3G14470, AT3G20600, AT4G10780, AT3G50950, AT1G53350, AT1G50180, AT3G11660, AT5G43470, AT3G49530, AT5G48620, AT1G29340, AT1G58400, AT1G58848, AT3G46710, AT3G46730, AT1G51660, AT5G36970, AT3G46530, AT3G07040, AT2G27880, AT1G58390	1.86276	0.14186
2hai-up	GOTERM_BP_DIRECT	GO:0016310~phosphorylation	190	0.000594802	AT5G14180, AT4G26510, AT2G31880, AT5G46330, AT2G32850, AT1G16670, AT5G23170, AT1G34300, AT2G20900, AT1G25390, AT4G28650, AT3G01640, AT1G11300, AT5G54590, AT5G08570, AT3G14270, AT5G02070, AT5G55560, AT5G58950, AT4G27290, AT5G37850, AT1G53570, AT3G09010, AT3G47110, AT3G50530, AT2G44830, AT1G53050, AT1G09970, AT5G38260, AT4G36950, AT3G55950, AT2G27490, AT1G11390, AT5G20050, AT1G09450, AT1G07150, AT1…	1.22024	0.14186
2hai-up	GOTERM_BP_DIRECT	GO:0006886~intracellular protein transport	37	0.000774867	AT1G09580, AT5G14180, AT5G42570, AT2G33860, AT1G60970, AT5G46630, AT5G08080, AT4G02080, AT3G56190, AT1G10630, AT2G20760, AT2G17380, AT1G26690, AT5G39510, AT5G52210, AT3G09030, AT1G04640, AT3G11820, AT4G34450, AT3G62290, AT5G46860, AT3G24350, AT5G43970, AT1G60780, AT5G14670, AT4G30600, AT3G60540, AT3G23660, AT4G02350, AT5G42080, AT3G22950, AT2G17980, AT2G19790, AT2G18260, AT2G40060, AT4G19640, AT1…	1.63409	0.164272
2hai-up	GOTERM_BP_DIRECT	GO:0050829~defense response to Gram-negative bacterium	11	0.000863473	AT3G57750, AT2G23810, AT5G54310, AT3G52430, AT3G50950, AT4G30440, AT3G48880, AT3G11340, AT5G14930, AT3G23820, AT2G45220	2.72801	0.164751
2hai-up	GOTERM_BP_DIRECT	GO:0009873~ethylene-activated signaling pathway	40	0.0015492	AT1G78080, AT5G67190, AT5G44210, AT3G52430, AT5G25350, AT1G28360, AT1G71520, AT2G16120, AT3G24500, AT5G25190, AT3G16770, AT5G07580, AT3G14230, AT4G34410, AT1G80600, AT5G20820, AT4G27950, AT3G50260, AT1G10480, AT1G62300, AT5G21960, AT1G21910, AT1G68840, AT3G23240, AT3G51770, AT3G51550, AT1G19210, AT1G64380, AT5G64750, AT4G17500, AT3G15210, AT1G73730, AT5G13330, AT5G11590, AT5G52020, AT2G44840, AT3…	1.55374	0.268716
2hai-up	GOTERM_BP_DIRECT	GO:0009617~response to bacterium	31	0.00299748	AT1G12210, AT1G11580, AT1G73805, AT5G49520, AT3G52430, AT1G61340, AT2G30750, AT4G37980, AT1G25220, AT2G26440, AT4G32551, AT2G03440, AT4G39980, AT2G45220, AT3G54420, AT3G50260, AT3G09830, AT5G24530, AT4G24180, AT1G62660, AT5G67500, AT1G64280, AT4G37990, AT3G45640, AT1G19020, AT4G23810, AT3G12580, AT2G02220, AT4G31550, AT5G05730, AT5G57490	1.61201	0.476599
2hai-up	GOTERM_BP_DIRECT	GO:0006887~exocytosis	14	0.00333281	AT5G47960, AT3G09520, AT5G08080, AT1G71820, AT3G14090, AT5G59730, AT2G18260, AT1G72470, AT1G47550, AT4G31540, AT5G52340, AT2G44610, AT5G50380, AT3G11820	2.14934	0.489155
2hai-up	GOTERM_BP_DIRECT	GO:0007166~cell surface receptor signaling pathway	10	0.00512399	AT3G57710, AT1G21270, AT5G02070, AT1G21230, AT3G57750, AT3G46510, AT1G16130, AT1G16120, AT5G66200, AT5G15080	2.48001	0.698327
2hai-up	GOTERM_BP_DIRECT	GO:0016567~protein ubiquitination	103	0.00566103	AT4G24210, AT1G15100, AT5G25350, AT1G57820, AT2G02870, AT5G20620, AT5G22920, AT3G11840, AT1G20823, AT3G02340, AT3G06140, AT5G41330, AT1G19310, AT4G27050, AT1G25280, AT5G05080, AT4G02890, AT3G62240, AT3G61790, AT3G07360, AT4G32400, AT1G20780, AT5G42940, AT1G26800, AT2G01150, AT5G01830, AT5G19330, AT1G32340, AT4G25160, AT4G12560, AT2G18290, AT3G09030, AT5G09800, AT5G57360, AT1G63850, AT1G10560, AT1…	1.2484	0.720083
2hai-up	GOTERM_BP_DIRECT	GO:0015031~protein transport	58	0.00744989	AT5G21990, AT3G09520, AT1G11180, AT2G19830, AT1G03950, AT1G30900, AT5G61210, AT4G14600, AT1G43890, AT4G31540, AT4G16144, AT2G34840, AT1G13890, AT5G22950, AT5G45130, AT3G25160, AT1G55690, AT1G61570, AT5G16990, AT1G30890, AT4G09720, AT3G54140, AT3G14090, AT5G59730, AT2G19790, AT1G27970, AT2G27600, AT5G52340, AT1G02130, AT5G47960, AT1G13980, AT5G50810, AT1G15880, AT3G07880, AT1G72470, AT2G43160, AT2…	1.34527	0.839802
2hai-up	GOTERM_BP_DIRECT	GO:0010183~pollen tube guidance	12	0.00792266	AT5G60410, AT5G18480, AT5G14180, AT3G45640, AT5G61760, AT4G08850, AT3G25910, AT1G04640, AT4G28650, AT5G57020, AT3G46290, AT4G01370	2.14934	0.839802
2hai-up	GOTERM_BP_DIRECT	GO:0072583~clathrin-dependent endocytosis	12	0.00792266	AT4G12770, AT5G24710, AT2G20760, AT2G40060, AT4G40080, AT5G35200, AT5G46630, AT2G25430, AT5G42080, AT5G57460, AT4G32285, AT4G34660	2.14934	0.839802
2hai-up	GOTERM_BP_DIRECT	GO:0009751~response to salicylic acid	25	0.00854519	AT1G15520, AT1G14790, AT3G52430, AT1G61340, AT5G40990, AT1G28480, AT5G08790, AT5G56750, AT3G50530, AT1G80840, AT2G37710, AT5G43470, AT1G21910, AT5G24430, AT5G24530, AT4G05320, AT5G67480, AT1G21270, AT4G35890, AT5G13330, AT4G23810, AT2G40000, AT1G76680, AT4G32400, AT2G29420	1.61201	0.858117
2hai-up	GOTERM_BP_DIRECT	GO:0009737~response to abscisic acid	83	0.0109662	AT4G24130, AT2G36690, AT4G02380, AT1G68670, AT3G58490, AT2G38750, AT3G02410, AT2G30470, AT4G01370, AT3G46620, AT4G19810, AT5G50600, AT4G27410, AT3G55830, AT3G56200, AT5G52300, AT3G29320, AT1G62660, AT2G17840, AT5G64750, AT1G53885, AT3G15210, AT2G05710, AT1G74520, AT5G13330, AT5G11790, AT4G17260, AT1G80510, AT5G59010, AT5G58560, AT3G15730, AT1G80710, AT2G26190, AT5G19330, AT1G15520, AT5G46230, AT5…	1.25631	0.996865
2hai-up	GOTERM_BP_DIRECT	GO:0002758~innate immune response-activating signaling pathway	6	0.0127138	AT5G60410, AT5G07090, AT3G18690, AT3G25910, AT5G59890, AT4G03550	3.22401	0.996865
2hai-up	GOTERM_BP_DIRECT	GO:0002239~response to oomycetes	8	0.0128172	AT5G20230, AT4G38540, AT5G43470, AT2G34930, AT5G24530, AT5G58950, AT2G39210, AT3G11340	2.57921	0.996865
2hai-up	GOTERM_BP_DIRECT	GO:0046777~protein autophosphorylation	27	0.0140496	AT1G10470, AT2G32850, AT1G16130, AT1G16670, AT4G08500, AT4G26890, AT4G28650, AT3G21630, AT5G45800, AT5G04870, AT1G09970, AT4G14340, AT1G62400, AT5G24430, AT1G12580, AT3G24550, AT3G51550, AT1G65790, AT1G70520, AT1G71830, AT5G66850, AT4G23650, AT5G18910, AT2G46500, AT4G33950, AT4G32300, AT4G34440	1.52716	0.996865
2hai-up	GOTERM_BP_DIRECT	GO:0009809~lignin biosynthetic process	18	0.0157256	AT1G79180, AT5G48930, AT1G29690, AT5G44070, AT2G36880, AT2G22420, AT4G37980, AT2G38080, AT4G37990, AT1G52760, AT5G05340, AT3G09780, AT4G39330, AT2G40890, AT1G61820, AT4G37970, AT5G54160, AT3G16920	1.70683	0.996865
2hai-up	GOTERM_BP_DIRECT	GO:0009695~jasmonic acid biosynthetic process	11	0.016081	AT1G61850, AT1G55020, AT5G42650, AT2G43710, AT4G08850, AT1G13280, AT1G76690, AT1G17420, AT2G06050, AT2G33150, AT5G63380	2.08613	0.996865
2hai-up	GOTERM_BP_DIRECT	GO:0012501~programmed cell death	13	0.0182418	AT5G24430, AT1G13680, AT1G29690, AT4G29130, AT2G19860, AT1G64280, AT5G44070, AT2G36010, AT4G35790, AT3G16770, AT3G06490, AT3G50530, AT2G26560	1.9051	0.996865
2hai-up	GOTERM_BP_DIRECT	GO:0002181~cytoplasmic translation	13	0.0182418	AT5G24510, AT1G07070, AT2G36620, AT3G09200, AT4G17390, AT1G67430, AT5G56710, AT3G06700, AT3G49910, AT4G10450, AT1G72370, AT4G36130, AT1G74050	1.9051	0.996865
2hai-up	GOTERM_BP_DIRECT	GO:0051865~protein autoubiquitination	10	0.0189558	AT3G52450, AT5G10650, AT3G46620, AT2G35930, AT3G12630, AT2G37150, AT5G59550, AT1G26800, AT2G30580, AT3G11840	2.14934	0.996865
2hai-up	GOTERM_BP_DIRECT	GO:0042742~defense response to bacterium	62	0.0209878	AT5G46330, AT4G23160, AT5G49520, AT3G09200, AT3G52430, AT5G40990, AT5G07090, AT2G38470, AT4G03550, AT5G44070, AT5G61170, AT3G20600, AT3G50530, AT1G80840, AT1G80600, AT2G42010, AT3G50260, AT2G37710, AT5G24530, AT4G05200, AT2G37630, AT4G25030, AT1G64280, AT4G12010, AT1G24100, AT1G20580, AT1G18670, AT4G23810, AT2G43710, AT4G31550, AT2G40000, AT3G53810, AT5G59890, AT4G26850, AT1G73805, AT4G39090, AT4…	1.27318	0.996865
2hai-up	GOTERM_BP_DIRECT	GO:0006468~protein phosphorylation	23	0.0214824	AT3G25250, AT1G62400, AT1G07150, AT1G65790, AT1G70520, AT1G71830, AT3G23750, AT5G66210, AT4G26890, AT4G28650, AT3G21630, AT4G01370, AT2G30360, AT4G11570, AT5G58520, AT3G17410, AT3G45640, AT2G24360, AT5G04870, AT5G03455, AT3G25070, AT5G50180, AT4G14340	1.54484	0.996865
2hai-up	GOTERM_BP_DIRECT	GO:0006950~response to stress	18	0.0219211	AT2G35510, AT5G64060, AT5G40010, AT5G52300, AT5G53400, AT4G02380, AT5G09590, AT5G25190, AT2G37430, AT5G44070, AT5G67480, AT2G46620, AT2G28710, AT5G28540, AT5G62520, AT3G12580, AT4G32400, AT5G57480	1.65806	0.996865
2hai-up	GOTERM_BP_DIRECT	GO:0009863~salicylic acid mediated signaling pathway	8	0.0258818	AT5G36970, AT1G28480, AT3G11340, AT1G14920, AT5G05190, AT4G03550, AT3G11820, AT2G20370	2.34474	0.996865
2hai-up	GOTERM_BP_DIRECT	GO:0048767~root hair elongation	11	0.026279	AT1G47240, AT2G34650, AT1G10480, AT4G14430, AT4G02500, AT2G24260, AT4G05530, AT1G24620, AT5G09810, AT1G74380, AT5G43900	1.97023	0.996865
2hai-up	GOTERM_BP_DIRECT	GO:0048765~root hair cell differentiation	7	0.0296949	AT2G22475, AT1G13980, AT3G54870, AT2G38120, AT2G24260, AT4G26690, AT4G18640	2.50757	0.996865
2hai-up	GOTERM_BP_DIRECT	GO:0051707~response to other organism	10	0.0315861	AT3G16770, AT5G43470, AT5G61210, AT1G19250, AT3G52430, AT3G46530, AT5G24550, AT2G30110, AT2G15480, AT4G34131	2.01501	0.996865
2hai-up	GOTERM_BP_DIRECT	GO:0006900~vesicle budding from membrane	6	0.0331322	AT2G30050, AT4G40080, AT5G35200, AT2G25430, AT2G19830, AT4G32285	2.76344	0.996865
2hai-up	GOTERM_BP_DIRECT	GO:0009306~protein secretion	6	0.0331322	AT5G59840, AT5G07350, AT1G20080, AT1G09330, AT4G34450, AT3G52190	2.76344	0.996865
2hai-up	GOTERM_BP_DIRECT	GO:0002221~pattern recognition receptor signaling pathway	6	0.0331322	AT3G09830, AT1G53570, AT5G66850, AT3G62600, AT5G24090, AT5G15080	2.76344	0.996865
2hai-up	GOTERM_BP_DIRECT	GO:0009651~response to salt stress	72	0.034148	AT1G10370, AT1G15100, AT1G78080, AT3G51780, AT1G28380, AT2G38470, AT2G38750, AT4G01370, AT1G72370, AT5G05660, AT4G19810, AT5G59720, AT2G47900, AT1G50460, AT2G03440, AT1G04120, AT5G60920, AT3G57530, AT5G52300, AT1G62660, AT2G17840, AT4G21870, AT4G23650, AT5G24090, AT2G38760, AT1G68090, AT2G46500, AT2G44480, AT3G44110, AT3G16460, AT2G01430, AT5G13330, AT5G59010, AT2G26190, AT5G19330, AT5G25610, AT4…	1.22173	0.996865
2hai-up	GOTERM_BP_DIRECT	GO:0006032~chitin catabolic process	5	0.0346878	AT3G54420, AT4G19810, AT5G24090, AT3G12500, AT3G16920	3.22401	0.996865
2hai-up	GOTERM_BP_DIRECT	GO:0045926~negative regulation of growth	5	0.0346878	AT4G12770, AT3G05640, AT5G27930, AT5G06100, AT3G16570	3.22401	0.996865
2hai-up	GOTERM_BP_DIRECT	GO:0080024~indolebutyric acid metabolic process	5	0.0346878	AT4G14430, AT1G05680, AT3G05290, AT4G23850, AT4G05530	3.22401	0.996865
2hai-up	GOTERM_BP_DIRECT	GO:0019287~isopentenyl diphosphate biosynthetic process, mevalonate pathway	5	0.0346878	AT4G14850, AT4G11820, AT5G27450, AT3G54250, AT1G76490	3.22401	0.996865
2hai-up	GOTERM_BP_DIRECT	GO:0050832~defense response to fungus	50	0.0404831	AT1G11580, AT5G40990, AT1G61560, AT5G42650, AT4G20970, AT5G64120, AT2G38470, AT4G03550, AT5G14620, AT3G20600, AT5G52210, AT4G34410, AT1G80840, AT5G45890, AT1G15110, AT3G51550, AT5G66850, AT5G64750, AT2G37630, AT1G64280, AT3G23820, AT3G13790, AT3G46530, AT3G48990, AT5G52020, AT3G12500, AT2G34930, AT3G43810, AT3G21630, AT3G22600, AT1G70170, AT1G19250, AT2G02130, AT3G09030, AT4G19230, AT3G11820, AT3…	1.2693	0.996865
2hai-up	GOTERM_BP_DIRECT	GO:0042538~hyperosmotic salinity response	12	0.0484048	AT4G24960, AT4G30960, AT3G14440, AT2G40950, AT1G74520, AT5G49720, AT1G05260, AT5G37850, AT2G37570, AT1G14920, AT5G01410, AT5G49480	1.75855	0.996865
2hai-up	GOTERM_BP_DIRECT	GO:0006906~vesicle fusion	10	0.0490293	AT5G46860, AT2G18260, AT1G15880, AT3G24350, AT2G35190, AT5G39510, AT5G58060, AT5G08080, AT3G11820, AT1G79590	1.89648	0.996865
2hai-up	GOTERM_CC_DIRECT	GO:0005886~plasma membrane	562	4.49118e-15	AT5G14180, AT4G27720, AT1G34300, AT3G22620, AT2G38310, AT1G11300, AT4G35460, AT5G05580, AT5G02070, AT5G45800, AT5G52210, AT2G04410, AT1G53050, AT5G20620, AT1G77380, AT1G07150, AT2G17840, AT1G70520, AT5G66850, AT2G36380, AT2G16990, AT2G39890, AT1G12640, AT5G03290, AT4G35470, AT4G13420, AT1G21230, AT5G55730, AT5G55850, AT3G07360, AT2G41705, AT5G40370, AT4G27745, AT5G57800, AT2G17990, AT1G10430, AT1…	1.29173	1.77401e-12
2hai-up	GOTERM_CC_DIRECT	GO:0005794~Golgi apparatus	233	7.04764e-11	AT1G09580, AT3G49780, AT4G21060, AT4G27720, AT1G62330, AT5G49720, AT2G38670, AT5G14980, AT5G47780, AT5G42090, AT1G30620, AT1G52760, AT1G69640, AT5G05340, AT4G39260, AT1G61800, AT5G52210, AT1G03230, AT1G53290, AT5G45130, AT4G23490, AT3G24350, AT1G09330, AT5G19980, AT4G09720, AT2G32580, AT3G23820, AT1G53840, AT1G51540, AT1G27450, AT4G19640, AT1G78240, AT1G02130, AT3G44190, AT1G03220, AT1G04430, AT3…	1.42439	1.39191e-08
2hai-up	GOTERM_CC_DIRECT	GO:0005737~cytoplasm	683	2.28108e-07	AT4G26510, AT5G16120, AT5G19510, AT2G18700, AT3G06130, AT5G54510, AT2G38670, AT2G38310, AT2G36010, AT4G39700, AT1G19270, AT1G03910, AT5G04250, AT1G60710, AT5G52210, AT2G03440, AT1G22430, AT1G26910, AT5G20620, AT2G26560, AT4G04955, AT5G15140, AT3G06140, AT5G41210, AT1G09450, AT1G70520, AT4G02890, AT2G39890, AT1G10585, AT1G03900, AT5G65400, AT5G53310, AT1G78240, AT1G24620, AT3G10520, AT1G26800, AT2…	1.15642	3.00342e-05
2hai-up	GOTERM_CC_DIRECT	GO:0030136~clathrin-coated vesicle	12	2.09047e-05	AT4G40080, AT1G10290, AT5G54310, AT1G60780, AT5G35200, AT3G48860, AT2G25430, AT5G42080, AT3G15730, AT1G14830, AT4G32285, AT4G34660	3.23391	0.00206434
2hai-up	GOTERM_CC_DIRECT	GO:0016020~membrane	623	9.481e-05	AT1G09580, AT4G27720, AT5G16120, AT4G01575, AT2G38670, AT2G37585, AT4G24570, AT4G23000, AT5G05580, AT4G36790, AT5G45800, AT1G61800, AT5G52450, AT1G22430, AT5G38260, AT2G26560, AT1G77380, AT4G37640, AT3G53010, AT4G23490, AT4G00110, AT5G42660, AT1G07150, AT5G19980, AT1G70520, AT2G36020, AT2G36380, AT1G68440, AT5G26030, AT5G10820, AT2G16990, AT3G53490, AT1G12640, AT3G23820, AT4G11000, AT2G04305, AT1…	1.12054	0.00748999
2hai-up	GOTERM_CC_DIRECT	GO:0000139~Golgi membrane	88	0.000123605	AT3G01040, AT4G21060, AT1G10290, AT2G40950, AT3G49420, AT3G09320, AT4G02500, AT1G34020, AT5G62220, AT3G62830, AT5G47780, AT2G37585, AT5G27490, AT3G02410, AT1G30900, AT4G14600, AT5G62620, AT5G57500, AT4G19970, AT1G51590, AT1G06780, AT1G22870, AT1G53290, AT4G34450, AT2G34840, AT2G36300, AT3G55830, AT3G24350, AT1G55690, AT1G09330, AT1G05170, AT5G19980, AT5G16990, AT1G30890, AT2G20810, AT5G65000, AT5…	1.41584	0.00813732
2hai-up	GOTERM_CC_DIRECT	GO:0009506~plasmodesma	177	0.000205639	AT1G10290, AT5G16120, AT5G19510, AT1G11260, AT4G01850, AT1G05260, AT1G11820, AT2G17970, AT3G56190, AT3G20600, AT1G72370, AT1G53210, AT1G52760, AT2G37190, AT3G16570, AT2G04410, AT4G39260, AT1G50180, AT3G51740, AT2G42010, AT3G07870, AT4G05520, AT3G55430, AT1G04040, AT1G64760, AT1G70520, AT5G16510, AT1G53840, AT5G07250, AT2G19590, AT1G78520, AT4G13940, AT3G44110, AT4G38580, AT1G71695, AT3G16460, AT3…	1.25527	0.0116039
2hai-up	GOTERM_CC_DIRECT	GO:0005768~endosome	75	0.000251918	AT5G42050, AT5G46330, AT4G27720, AT3G53520, AT4G02500, AT1G62330, AT5G49720, AT3G62830, AT5G05190, AT5G42090, AT3G14270, AT5G54310, AT3G46540, AT1G51590, AT4G16144, AT3G55830, AT5G45130, AT1G09330, AT2G20810, AT2G38120, AT5G61240, AT2G38360, AT5G64030, AT3G23820, AT1G53840, AT1G51540, AT4G12650, AT1G19360, AT4G19640, AT1G78240, AT4G18030, AT3G28480, AT1G04430, AT2G20370, AT4G34660, AT1G13980, AT5…	1.43517	0.0124384
2hai-up	GOTERM_CC_DIRECT	GO:0005783~endoplasmic reticulum	161	0.000543577	AT1G09580, AT4G21060, AT1G08770, AT3G56110, AT3G23150, AT3G49420, AT1G05260, AT5G14980, AT2G34590, AT1G33970, AT1G19300, AT3G28720, AT4G09580, AT5G03160, AT1G52760, AT1G43890, AT1G69640, AT2G37190, AT2G38280, AT3G11320, AT5G52210, AT4G30210, AT5G22920, AT4G37640, AT4G16660, AT5G45130, AT4G04955, AT1G07670, AT2G16595, AT2G34480, AT5G65000, AT3G04400, AT5G05080, AT2G33150, AT1G12640, AT3G26935, AT5…	1.24858	0.022684
2hai-up	GOTERM_CC_DIRECT	GO:0009505~plant-type cell wall	104	0.000605581	AT4G01850, AT3G06130, AT1G05260, AT2G18660, AT1G74670, AT4G19810, AT5G05340, AT4G39260, AT3G51740, AT1G03230, AT5G60920, AT3G55430, AT1G04040, AT4G20820, AT3G44110, AT1G71695, AT5G55730, AT1G27450, AT4G18030, AT1G03220, AT2G30490, AT3G02230, AT5G14040, AT1G16130, AT5G56710, AT1G17860, AT4G21120, AT4G26010, AT2G22420, AT5G11200, AT5G66920, AT5G54650, AT3G45230, AT2G02130, AT3G02080, AT3G13920, AT5…	1.32412	0.022684
2hai-up	GOTERM_CC_DIRECT	GO:0000325~plant-type vacuole	142	0.000631706	AT1G10290, AT1G37130, AT1G11260, AT1G18210, AT5G07090, AT3G58490, AT3G56190, AT5G61170, AT1G53210, AT2G37190, AT5G39510, AT1G61800, AT3G07470, AT5G52450, AT5G20620, AT4G16660, AT5G46860, AT1G04040, AT4G09720, AT3G04920, AT2G34480, AT1G02816, AT4G02890, AT4G23650, AT2G33150, AT1G53840, AT2G19590, AT4G13940, AT1G71695, AT1G07660, AT3G13870, AT4G18030, AT1G02130, AT5G13490, AT1G04430, AT2G30490, AT3…	1.26506	0.022684
2hai-up	GOTERM_CC_DIRECT	GO:0022626~cytosolic ribosome	45	0.00142863	AT3G02230, AT3G09200, AT5G27850, AT5G07090, AT5G56710, AT2G19730, AT4G21120, AT5G64140, AT5G61170, AT3G55280, AT2G43460, AT1G77940, AT1G72370, AT3G15200, AT4G36130, AT1G25260, AT4G27090, AT2G37190, AT5G35530, AT3G14410, AT3G02080, AT3G11940, AT5G21930, AT4G18100, AT5G59240, AT5G02610, AT5G24510, AT3G49010, AT3G09630, AT5G48760, AT1G67430, AT3G04920, AT2G34480, AT2G32060, AT3G56340, AT3G25520, AT3…	1.5159	0.0470256
2hai-up	GOTERM_CC_DIRECT	GO:0010494~cytoplasmic stress granule	32	0.00175725	AT5G19510, AT1G62390, AT5G64120, AT4G26990, AT1G23440, AT5G59420, AT2G43160, AT2G03820, AT1G43890, AT1G05010, AT5G28840, AT1G78570, AT1G03230, AT3G13920, AT3G11400, AT2G45220, AT3G53110, AT4G18040, AT3G01390, AT3G28210, AT3G07810, AT1G22360, AT4G35890, AT5G07350, AT1G27970, AT3G45640, AT3G44110, AT2G27600, AT3G13790, AT3G12580, AT1G47500, AT2G42520	1.64262	0.0533932
2hai-up	GOTERM_CC_DIRECT	GO:0022625~cytosolic large ribosomal subunit	41	0.00214378	AT1G61580, AT3G09200, AT5G27850, AT3G16080, AT5G56710, AT4G23620, AT2G19730, AT3G55280, AT2G43460, AT1G77940, AT4G36130, AT4G27090, AT2G37190, AT1G26910, AT1G74050, AT4G18100, AT5G02610, AT5G24510, AT1G07070, AT3G49010, AT2G36620, AT3G09630, AT5G48760, AT4G17390, AT1G04480, AT1G15250, AT1G67430, AT2G34480, AT3G58660, AT3G25520, AT3G06700, AT3G04400, AT3G49910, AT3G24830, AT4G10450, AT5G60670, AT2…	1.52403	0.0604851
2hai-up	GOTERM_CC_DIRECT	GO:0032580~Golgi cisterna membrane	11	0.00462545	AT1G14100, AT4G00110, AT3G53520, AT1G26690, AT1G71990, AT4G30440, AT3G62830, AT2G20370, AT3G23820, AT1G30620, AT2G47650	2.37154	0.110116
2hai-up	GOTERM_CC_DIRECT	GO:0009504~cell plate	15	0.00486743	AT5G49720, AT5G08080, AT5G42080, AT1G14830, AT4G01370, AT4G12770, AT2G43160, AT2G40060, AT2G35190, AT5G61210, AT1G07410, AT3G11820, AT4G16120, AT4G32285, AT4G34660	2.02119	0.110116
2hai-up	GOTERM_CC_DIRECT	GO:0005802~trans-Golgi network	68	0.0048843	AT4G27720, AT3G53520, AT4G02500, AT1G62330, AT5G49720, AT3G62830, AT5G42090, AT5G54310, AT5G39510, AT1G51590, AT1G22870, AT2G36300, AT3G55830, AT3G54020, AT1G09330, AT2G20810, AT5G61240, AT2G38360, AT5G64030, AT3G23820, AT1G47240, AT2G19790, AT1G53840, AT1G51540, AT4G12650, AT1G19360, AT1G78240, AT4G39350, AT4G18030, AT3G28480, AT1G04430, AT2G20370, AT5G18480, AT3G02350, AT5G25610, AT1G08030, AT5…	1.33276	0.110116
2hai-up	GOTERM_CC_DIRECT	GO:0000145~exocyst	10	0.00501794	AT5G59730, AT1G72470, AT3G09520, AT1G47550, AT1G71820, AT4G31540, AT5G52340, AT4G02350, AT5G50380, AT3G14090	2.48762	0.110116
2hai-up	GOTERM_CC_DIRECT	GO:0005789~endoplasmic reticulum membrane	87	0.00552126	AT5G21990, AT1G09580, AT5G66060, AT1G13560, AT5G42570, AT3G23150, AT2G40950, AT3G10915, AT1G19300, AT3G58490, AT3G02410, AT5G18900, AT3G52190, AT5G54110, AT4G14600, AT5G07960, AT1G69640, AT5G39510, AT1G20050, AT5G38460, AT4G30210, AT4G36830, AT3G06060, AT2G27690, AT1G34190, AT5G04930, AT1G76490, AT4G37640, AT1G20575, AT3G25160, AT1G15110, AT3G57650, AT1G30890, AT1G19310, AT3G23660, AT2G16595, AT5…	1.27887	0.114784
2hai-up	GOTERM_CC_DIRECT	GO:0022627~cytosolic small ribosomal subunit	22	0.0103061	AT3G52580, AT4G00100, AT5G27740, AT5G07090, AT3G04920, AT3G03600, AT2G32060, AT3G56340, AT3G04840, AT5G64140, AT2G19750, AT5G61170, AT1G72370, AT5G39850, AT5G35530, AT3G02080, AT1G48830, AT3G11940, AT2G21580, AT2G47110, AT5G02960, AT5G59240	1.65456	0.203546
2hai-up	GOTERM_CC_DIRECT	GO:0098552~side of membrane	29	0.0124676	AT5G19250, AT1G62790, AT1G11820, AT3G61640, AT3G22620, AT3G22600, AT1G70170, AT3G20600, AT1G74790, AT5G56170, AT4G16640, AT2G27130, AT4G30590, AT4G16120, AT5G20230, AT3G55430, AT1G64640, AT1G09790, AT1G64760, AT3G20570, AT3G58100, AT2G17760, AT3G43720, AT2G27500, AT1G78520, AT5G53870, AT5G55730, AT5G10080, AT2G44300	1.51264	0.225239
2hai-up	GOTERM_CC_DIRECT	GO:0070062~extracellular exosome	6	0.012545	AT2G23810, AT1G47550, AT4G01850, AT1G71820, AT1G51590, AT4G02350	3.23391	0.225239
2hai-up	GOTERM_CC_DIRECT	GO:0031201~SNARE complex	13	0.0178322	AT5G46860, AT1G13890, AT1G11890, AT1G15880, AT3G24350, AT5G08080, AT2G18260, AT2G35190, AT5G61210, AT5G39510, AT5G58060, AT3G11820, AT1G79590	1.91095	0.306249
2hai-up	GOTERM_CC_DIRECT	GO:0000138~Golgi trans cisterna	26	0.0207312	AT3G02350, AT3G02230, AT4G27720, AT3G56110, AT3G53520, AT2G15730, AT4G02500, AT5G20680, AT3G62830, AT1G30620, AT5G13500, AT5G01710, AT3G25140, AT5G19980, AT5G61240, AT3G23820, AT3G60800, AT1G71990, AT1G78240, AT4G30440, AT4G16695, AT1G04430, AT1G74380, AT2G20370, AT3G28180, AT2G47650	1.50146	0.3412
2hai-up	GOTERM_CC_DIRECT	GO:0005793~endoplasmic reticulum-Golgi intermediate compartment	8	0.0254748	AT1G09580, AT1G11890, AT4G19985, AT1G26690, AT5G15770, AT1G30890, AT4G34450, AT3G17910	2.35194	0.393297
2hai-up	GOTERM_CC_DIRECT	GO:0005829~cytosol	448	0.0258879	AT5G17330, AT5G43860, AT5G16120, AT5G19510, AT2G18700, AT4G35460, AT4G12340, AT1G60710, AT2G03440, AT1G22430, AT4G10040, AT4G24220, AT5G66850, AT1G02816, AT4G02890, AT1G65290, AT3G10520, AT1G26800, AT2G27880, AT1G78360, AT3G63170, AT4G00100, AT3G51160, AT3G16080, AT1G10430, AT5G64460, AT3G46600, AT2G02010, AT3G13920, AT5G21930, AT3G62290, AT1G78370, AT3G53110, AT4G00330, AT4G00570, AT4G21090, AT5…	1.07637	0.393297
2hai-up	GOTERM_CC_DIRECT	GO:0012505~endomembrane system	25	0.0311137	AT1G13980, AT5G14180, AT5G46330, AT2G01190, AT4G21060, AT5G08080, AT5G22900, AT1G75020, AT1G04640, AT3G11820, AT4G18640, AT5G46860, AT1G10560, AT3G24350, AT3G57650, AT4G25030, AT3G20510, AT2G18260, AT3G61790, AT2G43290, AT3G07040, AT1G07220, AT3G25070, AT5G01410, AT1G79590	1.46996	0.451881
2hai-up	GOTERM_CC_DIRECT	GO:0010008~endosome membrane	22	0.0320995	AT1G13980, AT5G22950, AT5G46330, AT5G45130, AT4G27940, AT4G05520, AT3G56110, AT2G06530, AT1G08770, AT5G16990, AT1G32410, AT2G38360, AT5G10840, AT5G54590, AT3G14270, AT4G12650, AT5G05380, AT2G43290, AT5G35160, AT1G07410, AT2G01690, AT1G79590	1.51375	0.451881
2hai-up	GOTERM_CC_DIRECT	GO:0000813~ESCRT I complex	5	0.0343201	AT3G53120, AT5G53330, AT4G05000, AT1G20110, AT3G12400	3.23391	0.451881
2hai-up	GOTERM_CC_DIRECT	GO:0005905~clathrin-coated pit	5	0.0343201	AT2G19790, AT4G40080, AT5G35200, AT2G25430, AT4G32285	3.23391	0.451881
2hai-up	GOTERM_CC_DIRECT	GO:0005777~peroxisome	64	0.0439584	AT1G65840, AT2G31880, AT3G50170, AT1G65520, AT3G54250, AT4G05530, AT2G30110, AT4G02340, AT2G43020, AT1G49670, AT1G77540, AT4G39260, AT2G24580, AT3G05290, AT2G06050, AT2G27130, AT2G26560, AT5G43900, AT2G29150, AT2G27490, AT5G41210, AT2G39970, AT1G29120, AT4G23850, AT2G32060, AT3G25800, AT2G33150, AT5G63380, AT4G14430, AT2G27600, AT5G65400, AT5G04620, AT1G07660, AT4G16330, AT3G27890, AT1G06290, AT2…	1.22468	0.560116
2hai-up	GOTERM_MF_DIRECT	GO:0004674~protein serine/threonine kinase activity	135	3.18018e-05	AT5G14180, AT2G31880, AT2G32850, AT3G23150, AT1G16670, AT5G23170, AT1G34300, AT1G25390, AT4G28650, AT1G11300, AT5G54590, AT5G02070, AT5G55560, AT4G27290, AT5G45800, AT3G09010, AT3G47110, AT3G50530, AT2G44830, AT1G09970, AT5G38260, AT4G36950, AT3G55950, AT5G20050, AT1G07150, AT1G70520, AT5G66850, AT5G66210, AT5G26030, AT4G23650, AT2G02800, AT2G46500, AT1G21230, AT1G72300, AT1G51660, AT1G29750, AT1…	1.3479	0.0382432
2hai-up	GOTERM_MF_DIRECT	GO:0005546~phosphatidylinositol-4,5-bisphosphate binding	15	5.82532e-05	AT3G09520, AT4G40080, AT3G14090, AT5G59730, AT1G72470, AT1G47550, AT5G35200, AT4G31540, AT5G52340, AT2G25430, AT5G50380, AT3G15730, AT4G32285, AT4G34660, AT2G42010	2.68747	0.0382432
2hai-up	GOTERM_MF_DIRECT	GO:0106310~protein serine kinase activity	112	0.000134557	AT2G31880, AT5G46330, AT1G16670, AT5G23170, AT1G34300, AT1G25390, AT4G28650, AT1G11300, AT5G54590, AT5G02070, AT5G55560, AT4G27290, AT5G45800, AT1G53570, AT3G47110, AT3G50530, AT1G09970, AT5G38260, AT3G55950, AT5G20050, AT1G09450, AT1G70520, AT5G66850, AT5G66210, AT4G23650, AT2G02800, AT1G21230, AT1G72300, AT1G51660, AT1G29750, AT1G53440, AT3G09780, AT3G14840, AT3G53810, AT5G59010, AT1G16130, AT4…	1.35279	0.0577619
2hai-up	GOTERM_MF_DIRECT	GO:0005509~calcium ion binding	53	0.000175969	AT3G50770, AT1G18210, AT2G06925, AT1G12310, AT2G38750, AT1G50700, AT5G49480, AT1G30900, AT1G53210, AT3G18430, AT1G51590, AT1G76130, AT2G44310, AT4G05520, AT3G57530, AT5G66210, AT4G23650, AT4G20780, AT3G25600, AT1G09090, AT2G38760, AT4G35790, AT1G21270, AT1G68090, AT1G21230, AT2G41410, AT1G21550, AT1G24620, AT3G15730, AT5G51050, AT2G27480, AT3G05540, AT3G03000, AT1G16130, AT3G43810, AT4G25000, AT5…	1.5681	0.0577619
2hai-up	GOTERM_MF_DIRECT	GO:0043531~ADP binding	26	0.000528337	AT1G12210, AT5G46450, AT1G59780, AT1G59620, AT1G58410, AT5G07090, AT1G63380, AT3G03600, AT4G27220, AT3G14470, AT4G10780, AT4G27190, AT3G50950, AT1G53350, AT1G50180, AT5G43470, AT5G48620, AT1G58400, AT1G72840, AT4G12010, AT1G58848, AT3G46710, AT3G46730, AT3G46530, AT3G07040, AT1G58390	1.86331	0.138741
2hai-up	GOTERM_MF_DIRECT	GO:0005516~calmodulin binding	54	0.00120841	AT4G23160, AT5G17330, AT1G61560, AT1G34300, AT1G50700, AT1G11300, AT5G54590, AT4G27290, AT5G57940, AT4G21820, AT5G45800, AT3G50530, AT5G57580, AT3G17700, AT4G37640, AT5G43900, AT4G21390, AT3G57530, AT1G70520, AT5G66210, AT4G23650, AT1G08080, AT4G31550, AT4G32400, AT5G52060, AT2G26190, AT1G73805, AT4G02600, AT4G23060, AT4G25800, AT5G48570, AT5G27150, AT5G37710, AT5G54250, AT1G72670, AT3G16030, AT5…	1.46343	0.263895
2hai-up	GOTERM_MF_DIRECT	GO:0000149~SNARE binding	15	0.00158858	AT5G46860, AT1G15880, AT3G24350, AT4G40080, AT5G08080, AT1G71820, AT2G18260, AT2G35190, AT5G35200, AT5G39510, AT5G58060, AT2G25430, AT3G11820, AT1G79590, AT4G32285	2.19884	0.263895
2hai-up	GOTERM_MF_DIRECT	GO:0016298~lipase activity	19	0.00160789	AT5G14180, AT5G16120, AT4G24160, AT3G52430, AT5G40990, AT2G39220, AT5G14980, AT3G02410, AT5G14930, AT2G17230, AT5G64260, AT2G39420, AT5G11650, AT1G52760, AT1G11090, AT1G04640, AT5G55050, AT5G19290, AT2G26560	1.97659	0.263895
2hai-up	GOTERM_MF_DIRECT	GO:0015171~amino acid transmembrane transporter activity	17	0.00217752	AT5G15240, AT5G49630, AT3G54110, AT5G40780, AT3G56200, AT3G30390, AT2G38120, AT2G39890, AT2G38100, AT5G58970, AT1G47670, AT4G38250, AT2G41190, AT1G80510, AT1G05940, AT5G41800, AT1G77380	2.03053	0.317676
2hai-up	GOTERM_MF_DIRECT	GO:0032050~clathrin heavy chain binding	7	0.00454452	AT2G20760, AT2G40060, AT4G40080, AT5G35200, AT2G25430, AT1G22870, AT4G32285	3.22496	0.596695
2hai-up	GOTERM_MF_DIRECT	GO:0005507~copper ion binding	48	0.00725834	AT3G55440, AT4G32610, AT3G09200, AT4G01850, AT1G63440, AT4G22010, AT1G10630, AT5G44070, AT2G38080, AT2G21870, AT4G12340, AT5G66920, AT2G20420, AT1G72330, AT3G61440, AT5G07440, AT4G33520, AT5G03300, AT2G40370, AT1G80600, AT5G21930, AT1G41830, AT5G54490, AT4G10040, AT5G18170, AT3G10920, AT1G14980, AT4G05400, AT1G61570, AT1G35720, AT2G36460, AT5G09360, AT2G36880, AT1G30510, AT4G39830, AT3G13390, AT1…	1.39458	0.814422
2hai-up	GOTERM_MF_DIRECT	GO:0031625~ubiquitin protein ligase binding	18	0.00744331	AT2G27150, AT4G21390, AT3G53420, AT1G65790, AT1G34300, AT4G05320, AT4G02890, AT1G11300, AT2G19130, AT1G43140, AT4G27290, AT5G03240, AT3G12580, AT4G32300, AT5G51050, AT5G20620, AT2G47970, AT5G60900	1.81404	0.814422
2hai-up	GOTERM_MF_DIRECT	GO:0061630~ubiquitin protein ligase activity	40	0.00879164	AT3G52450, AT1G15100, AT1G32340, AT1G57820, AT5G14420, AT2G15530, AT5G64660, AT4G31080, AT5G10650, AT3G46620, AT1G73760, AT5G08139, AT5G01960, AT5G20885, AT5G09800, AT3G11840, AT5G37490, AT1G20823, AT1G10560, AT3G02340, AT3G53690, AT3G06140, AT2G35930, AT1G65430, AT1G19310, AT5G60250, AT2G37150, AT3G62240, AT3G19950, AT3G61790, AT5G58787, AT5G20910, AT5G42940, AT2G23780, AT5G59550, AT4G13040, AT3…	1.43332	0.887956
2hai-up	GOTERM_MF_DIRECT	GO:0035251~UDP-glucosyltransferase activity	16	0.0106266	AT2G30150, AT3G55830, AT1G07250, AT3G21750, AT2G15480, AT2G36780, AT1G73880, AT5G03490, AT5G54010, AT5G12890, AT2G43820, AT1G05680, AT2G43840, AT1G07220, AT3G11340, AT4G34131	1.84284	0.996621
2hai-up	GOTERM_MF_DIRECT	GO:0004842~ubiquitin-protein transferase activity	46	0.0118377	AT3G52450, AT5G67250, AT1G15100, AT1G64230, AT1G32340, AT1G32740, AT4G25160, AT1G57820, AT5G14420, AT3G05545, AT2G30110, AT5G07270, AT1G60190, AT5G59300, AT3G46620, AT3G12630, AT3G47550, AT1G76390, AT3G11840, AT1G63800, AT1G10560, AT3G53690, AT3G06140, AT2G35930, AT1G65430, AT1G29340, AT5G60250, AT5G05080, AT5G43270, AT2G30580, AT1G67180, AT5G57035, AT1G17280, AT3G46510, AT4G35070, AT2G02960, AT3…	1.3736	0.998479
2hai-up	GOTERM_MF_DIRECT	GO:0004190~aspartic-type endopeptidase activity	17	0.0131672	AT5G22850, AT2G17760, AT5G44070, AT2G36670, AT1G66180, AT4G33490, AT1G51200, AT3G59080, AT1G44130, AT3G52500, AT5G10080, AT1G03230, AT1G03220, AT4G16563, AT2G42980, AT1G01300, AT1G05840	1.76853	0.998479
2hai-up	GOTERM_MF_DIRECT	GO:0032183~SUMO binding	7	0.0133915	AT1G67180, AT5G60410, AT5G48655, AT5G04560, AT3G57870, AT1G08620, AT3G25910	2.82184	0.998479
2hai-up	GOTERM_MF_DIRECT	GO:0004683~calmodulin-dependent protein kinase activity	12	0.0218785	AT4G23160, AT3G57530, AT5G24430, AT1G12580, AT5G58940, AT1G70520, AT1G76040, AT5G04870, AT3G50530, AT5G66210, AT4G23650, AT1G50700	1.93498	0.998479
2hai-up	GOTERM_MF_DIRECT	GO:0009931~calcium-dependent protein serine/threonine kinase activity	12	0.0218785	AT4G23160, AT3G57530, AT5G24430, AT1G12580, AT1G70520, AT1G76040, AT5G04870, AT3G50530, AT4G33950, AT5G66210, AT4G23650, AT1G50700	1.93498	0.998479
2hai-up	GOTERM_MF_DIRECT	GO:0047372~acylglycerol lipase activity	9	0.0222291	AT5G16120, AT3G50790, AT5G49950, AT4G37070, AT5G14980, AT1G11090, AT5G19290, AT2G26560, AT2G39420	2.23267	0.998479
2hai-up	GOTERM_MF_DIRECT	GO:0030276~clathrin binding	8	0.0258695	AT4G12770, AT2G43160, AT3G46540, AT5G54310, AT5G35200, AT2G25430, AT5G42080, AT4G32285	2.34543	0.998479
2hai-up	GOTERM_MF_DIRECT	GO:0003735~structural constituent of ribosome	69	0.026355	AT3G09200, AT5G27850, AT5G07090, AT1G16870, AT2G19750, AT5G61170, AT2G43460, AT1G77940, AT1G72370, AT4G27090, AT1G25260, AT2G37190, AT1G26910, AT5G59240, AT2G36620, AT1G07070, AT5G48760, AT4G17390, AT1G04480, AT1G67430, AT3G04920, AT2G34480, AT2G32060, AT3G25520, AT3G06700, AT3G04400, AT3G04840, AT3G49910, AT4G08350, AT3G24830, AT5G60670, AT1G26880, AT3G44590, AT2G42740, AT2G21580, AT2G47110, AT5…	1.24314	0.998479
2hai-up	GOTERM_MF_DIRECT	GO:0005484~SNAP receptor activity	13	0.0275692	AT5G46860, AT1G13890, AT1G11890, AT1G15880, AT3G24350, AT5G08080, AT2G18260, AT2G35190, AT5G61210, AT5G39510, AT5G58060, AT3G11820, AT1G79590	1.82281	0.998479
2hai-up	GOTERM_MF_DIRECT	GO:0004017~adenylate kinase activity	6	0.0331154	AT5G26667, AT5G63400, AT2G39270, AT2G37250, AT3G01820, AT5G03300	2.76425	0.998479
2hai-up	GOTERM_MF_DIRECT	GO:0004022~alcohol dehydrogenase (NAD+) activity	6	0.0331154	AT5G19440, AT5G42250, AT1G32780, AT1G52340, AT1G77120, AT1G22430	2.76425	0.998479
2hai-up	GOTERM_MF_DIRECT	GO:0010333~terpene synthase activity	6	0.0331154	AT5G23960, AT4G16730, AT1G79460, AT4G02780, AT3G25820, AT3G25810	2.76425	0.998479
2hai-up	GOTERM_MF_DIRECT	GO:0005545~1-phosphatidylinositol binding	5	0.0346707	AT1G68090, AT4G40080, AT5G35200, AT2G25430, AT4G32285	3.22496	0.998479
2hai-up	GOTERM_MF_DIRECT	GO:0004568~chitinase activity	5	0.0346707	AT3G54420, AT4G19810, AT5G24090, AT3G12500, AT3G16920	3.22496	0.998479
2hai-up	GOTERM_MF_DIRECT	GO:0016757~glycosyltransferase activity	86	0.0364698	AT2G30150, AT3G01040, AT4G21060, AT2G18700, AT4G02500, AT1G62330, AT3G57520, AT4G27480, AT1G19300, AT5G47780, AT4G03550, AT2G36970, AT2G37980, AT2G19160, AT5G57500, AT2G43820, AT4G19970, AT1G06780, AT1G53290, AT4G31780, AT4G00550, AT3G55830, AT4G23490, AT5G42660, AT1G05170, AT3G22250, AT3G29320, AT2G20810, AT3G18170, AT3G21760, AT2G36780, AT5G49690, AT1G22360, AT5G03490, AT1G24100, AT1G19360, AT3…	1.19546	0.998479
2hai-up	GOTERM_MF_DIRECT	GO:0030246~carbohydrate binding	31	0.0427175	AT3G53000, AT1G10150, AT4G21060, AT1G56250, AT5G45080, AT1G34300, AT1G11300, AT1G78850, AT3G16030, AT5G62620, AT1G78830, AT4G27290, AT1G26810, AT5G60900, AT5G54490, AT2G37710, AT5G20990, AT4G21390, AT5G15140, AT3G06440, AT1G65790, AT1G31200, AT2G16730, AT4G23730, AT3G23640, AT2G19130, AT3G47800, AT3G16460, AT3G53810, AT5G06740, AT4G32300	1.36951	0.998479
2hai-up	GOTERM_MF_DIRECT	GO:0030170~pyridoxal phosphate binding	20	0.0466014	AT4G26200, AT3G01120, AT5G17330, AT3G29320, AT3G61510, AT4G29840, AT2G20340, AT5G11520, AT3G10050, AT1G72330, AT5G38530, AT5G53970, AT4G13930, AT5G04620, AT2G02010, AT1G77670, AT4G11280, AT1G80600, AT4G35630, AT1G43710	1.49998	0.998479
2hai-up	GOTERM_MF_DIRECT	GO:0004857~enzyme inhibitor activity	12	0.0483849	AT1G11580, AT1G53840, AT1G02810, AT3G47400, AT5G09760, AT5G62350, AT2G26440, AT5G27870, AT5G62360, AT3G47670, AT3G05620, AT2G45220	1.75907	0.998479
2hai-up	KEGG_PATHWAY	ath04626:Plant-pathogen interaction	44	6.76687e-05	AT5G46330, AT2G27480, AT3G03000, AT4G39090, AT3G50770, AT5G43760, AT1G18210, AT1G68530, AT4G08500, AT2G38470, AT3G43810, AT4G01250, AT3G21630, AT5G49480, AT1G12310, AT1G50700, AT4G01370, AT5G54250, AT5G57940, AT5G04870, AT3G50530, AT2G26640, AT5G51060, AT3G17700, AT5G24430, AT3G57530, AT5G66210, AT4G23650, AT4G20780, AT3G25600, AT4G23550, AT1G09090, AT3G17410, AT5G53130, AT3G45640, AT1G51660, AT2…	1.66936	0.0088646
2hai-up	KEGG_PATHWAY	ath04144:Endocytosis	32	0.000730294	AT1G13980, AT5G47960, AT3G53120, AT1G10290, AT5G46630, AT2G19830, AT1G10630, AT1G03950, AT5G59840, AT2G43160, AT3G46540, AT5G54310, AT5G60860, AT4G16144, AT3G62290, AT2G42010, AT5G22950, AT4G05520, AT2G06530, AT1G15130, AT5G45750, AT5G14670, AT2G17840, AT4G09720, AT4G05000, AT4G35790, AT2G27600, AT3G12580, AT1G13180, AT3G53710, AT3G15730, AT3G12400	1.68268	0.0478342
2hai-up	KEGG_PATHWAY	ath00940:Phenylpropanoid biosynthesis	28	0.00388162	AT5G48930, AT2G30490, AT1G14550, AT5G40150, AT5G16120, AT1G05260, AT2G37040, AT5G64120, AT3G53260, AT4G26010, AT3G24503, AT2G39420, AT2G22420, AT4G37980, AT1G52760, AT5G05340, AT2G40890, AT1G14540, AT5G17820, AT5G63380, AT4G37990, AT1G71695, AT2G39040, AT2G19070, AT3G50740, AT4G39330, AT4G37970, AT5G54160	1.61391	0.169497
2hai-up	KEGG_PATHWAY	ath00520:Amino sugar and nucleotide sugar metabolism	33	0.00680565	AT3G02350, AT3G51160, AT3G02230, AT5G17770, AT3G53520, AT5G15770, AT3G62830, AT5G47780, AT3G01640, AT1G30620, AT4G19810, AT1G50460, AT5G28840, AT1G78570, AT1G06780, AT3G29360, AT2G28760, AT3G24090, AT3G54420, AT3G25140, AT5G51830, AT4G00110, AT1G17890, AT2G20810, AT5G16510, AT4G29130, AT5G64570, AT2G19860, AT5G24090, AT3G23820, AT4G30440, AT3G12500, AT2G47650	1.49863	0.213314
2hai-up	KEGG_PATHWAY	ath00750:Vitamin B6 metabolism	8	0.00814174	AT5G37850, AT2G46580, AT3G16050, AT5G01410, AT4G29840, AT4G35630, AT1G17710, AT4G29530	2.66424	0.213314
2hai-up	KEGG_PATHWAY	ath03010:Ribosome	63	0.0125937	AT3G09200, AT5G27850, AT5G07090, AT2G19750, AT5G61170, AT2G43460, AT1G77940, AT1G72370, AT4G27090, AT2G37190, AT1G26910, AT5G59240, AT2G36620, AT1G07070, AT5G48760, AT4G17390, AT1G04480, AT1G67430, AT3G04920, AT2G34480, AT2G32060, AT3G25520, AT3G06700, AT3G04400, AT3G04840, AT3G49910, AT3G24830, AT5G60670, AT1G26880, AT3G44590, AT2G42740, AT2G21580, AT2G47110, AT5G02960, AT4G00100, AT1G61580, AT3…	1.28454	0.255885
2hai-up	KEGG_PATHWAY	ath01110:Biosynthesis of secondary metabolites	226	0.0136732	AT3G01120, AT5G17330, AT5G43860, AT5G16120, AT5G42650, AT2G18700, AT2G20900, AT4G02780, AT1G55920, AT2G20340, AT1G52760, AT1G50460, AT5G05340, AT1G22430, AT2G06050, AT2G42010, AT1G11790, AT5G26710, AT5G15140, AT1G15110, AT5G26030, AT1G12640, AT5G03290, AT2G19590, AT3G14440, AT5G58560, AT2G30490, AT1G30040, AT5G43760, AT3G01820, AT2G22420, AT4G27070, AT4G34710, AT2G02010, AT1G79460, AT1G22410, AT1…	1.11412	0.255885
2hai-up	KEGG_PATHWAY	ath00400:Phenylalanine, tyrosine and tryptophan biosynthesis	15	0.0157934	AT1G11790, AT3G54640, AT3G07630, AT3G06350, AT1G15710, AT5G11520, AT1G25220, AT2G27820, AT5G38530, AT4G27070, AT5G53970, AT5G05730, AT5G28237, AT4G39980, AT1G22410	1.79836	0.258616
2hai-up	KEGG_PATHWAY	ath01230:Biosynthesis of amino acids	48	0.0260485	AT1G32380, AT3G01120, AT3G55440, AT4G01850, AT3G06350, AT4G26270, AT4G29840, AT1G55920, AT5G14800, AT5G11520, AT1G25220, AT1G02500, AT5G08570, AT3G10050, AT1G71100, AT5G56630, AT1G22170, AT1G72330, AT3G61440, AT4G27070, AT4G13930, AT5G13280, AT4G39980, AT1G80600, AT1G22410, AT1G11790, AT3G54640, AT5G52920, AT3G07630, AT5G47810, AT1G31860, AT2G36460, AT2G22910, AT1G16300, AT1G15710, AT2G36880, AT5…	1.29612	0.357474
2hai-up	KEGG_PATHWAY	ath01250:Biosynthesis of nucleotide sugars	25	0.0272881	AT3G51160, AT3G02230, AT3G53520, AT5G15770, AT3G54690, AT3G62830, AT3G01640, AT1G30620, AT1G50460, AT5G28840, AT1G78570, AT3G29360, AT2G28760, AT3G24090, AT1G14520, AT5G51830, AT4G00110, AT2G19800, AT1G17890, AT5G16510, AT4G29130, AT2G19860, AT3G23820, AT4G30440, AT2G47650	1.46925	0.357474
2hai-up	KEGG_PATHWAY	ath00270:Cysteine and methionine metabolism	25	0.0351665	AT3G01120, AT3G25570, AT4G01850, AT1G55920, AT5G11520, AT1G02500, AT3G61440, AT1G23820, AT1G05010, AT5G13280, AT4G26200, AT3G61510, AT3G25900, AT2G36880, AT5G56760, AT2G19590, AT4G13940, AT3G47520, AT5G53970, AT1G53240, AT1G77670, AT4G17260, AT4G11280, AT4G35630, AT1G04410	1.44099	0.402786
2hai-up	KEGG_PATHWAY	ath04016:MAPK signaling pathway - plant	30	0.0441608	AT3G25250, AT5G46330, AT3G51040, AT3G23150, AT5G45860, AT1G63440, AT5G25350, AT4G08500, AT2G38470, AT3G43810, AT4G01250, AT5G49480, AT2G38310, AT4G01370, AT5G53160, AT4G33520, AT5G59220, AT5G51060, AT5G21930, AT3G23240, AT3G18690, AT3G61510, AT4G23550, AT1G09090, AT3G45640, AT1G73730, AT1G51660, AT4G33950, AT4G11280, AT3G12500	1.36239	0.402786
2hai-up	KEGG_PATHWAY	ath00430:Taurine and hypotaurine metabolism	5	0.045005	AT5G17330, AT1G19250, AT2G02010, AT4G39640, AT4G29210	2.99727	0.402786
2hai-up	KEGG_PATHWAY	ath04141:Protein processing in endoplasmic reticulum	37	0.0477712	AT2G30050, AT5G42570, AT1G64230, AT4G02080, AT3G57340, AT2G34250, AT5G66680, AT3G52190, AT5G59300, AT5G03160, AT5G59720, AT5G03340, AT5G28540, AT1G52560, AT1G51590, AT4G16660, AT5G14030, AT4G24920, AT3G60540, AT1G19310, AT4G29330, AT3G23660, AT3G62600, AT2G16595, AT2G17200, AT4G21870, AT4G04210, AT1G17280, AT1G43140, AT3G44110, AT1G53540, AT2G01650, AT3G12580, AT5G12020, AT1G72280, AT2G23780, AT2…	1.30469	0.402786
2hai-up	KEGG_PATHWAY	ath00480:Glutathione metabolism	19	0.0489954	AT3G02360, AT1G10370, AT5G41670, AT5G41210, AT5G26220, AT4G29210, AT2G47730, AT1G44790, AT5G13110, AT5G02790, AT1G75270, AT1G23820, AT1G78380, AT3G09270, AT1G78360, AT4G39640, AT4G35000, AT2G29420, AT1G78370	1.49863	0.402786
2hai-up	KEGG_PATHWAY	ath04130:SNARE interactions in vesicular transport	10	0.0491953	AT2G18260, AT1G11890, AT1G15880, AT3G24350, AT4G14600, AT5G39510, AT5G58060, AT5G08080, AT3G11820, AT1G79590	1.87329	0.402786
2hai-down
2hai-down	GOTERM_BP_DIRECT	GO:0006355~regulation of DNA-templated transcription	209	1.33039e-06	AT4G26630, AT1G08010, AT1G32240, AT3G06250, AT2G16400, AT3G21890, AT5G66980, AT5G46690, AT4G29100, AT5G61850, AT3G53920, AT5G43500, AT2G33550, AT2G33310, AT5G43630, AT1G09570, AT1G66140, AT2G37590, AT4G21750, AT2G42380, AT3G60580, AT3G48430, AT1G53160, AT3G46130, AT5G20850, AT3G16500, AT2G35940, AT3G56850, AT2G19810, AT1G72830, AT4G24470, AT5G38800, AT5G06770, AT3G09670, AT2G46270, AT1G21200, AT3…	1.31927	0.00251711
2hai-down	GOTERM_BP_DIRECT	GO:0009638~phototropism	11	0.00102231	AT2G18790, AT5G47750, AT4G08920, AT2G02950, AT1G09570, AT3G45780, AT2G30520, AT5G64330, AT1G04400, AT5G58140, AT2G43010	2.7675	0.765709
2hai-down	GOTERM_BP_DIRECT	GO:0007623~circadian rhythm	31	0.00121413	AT5G02810, AT4G08920, AT1G12370, AT1G68830, AT3G01060, AT3G04910, AT3G21890, AT3G26740, AT4G26150, AT2G16365, AT4G24470, AT5G64940, AT4G35160, AT3G46780, AT4G18020, AT5G59560, AT1G04400, AT1G35460, AT5G64170, AT4G04970, AT3G54500, AT5G24470, AT5G17300, AT5G61380, AT4G00150, AT4G38960, AT1G01060, AT3G45780, AT2G47890, AT5G58140, AT5G54160	1.7061	0.765709
2hai-down	GOTERM_BP_DIRECT	GO:0051607~defense response to virus	15	0.00200956	AT5G40270, AT5G20320, AT2G27040, AT2G32940, AT2G19810, AT3G49500, AT1G69440, AT3G03300, AT5G08120, AT2G45820, AT5G37680, AT5G43810, AT1G04400, AT3G11410, AT2G26560	2.20142	0.78031
2hai-down	GOTERM_BP_DIRECT	GO:0010468~regulation of gene expression	30	0.00206213	AT3G01460, AT5G15270, AT4G08920, AT1G67840, AT4G26150, AT1G66080, AT1G26330, AT5G65710, AT5G06770, AT5G28300, AT3G20270, AT1G76890, AT5G53060, AT1G35460, AT3G07610, AT5G64390, AT1G13450, AT5G23720, AT5G67420, AT3G29320, AT1G10522, AT3G57670, AT5G61380, AT2G42280, AT4G13640, AT5G13650, AT5G01270, AT3G62200, AT1G04970, AT1G09700	1.67727	0.78031
2hai-down	GOTERM_BP_DIRECT	GO:0009904~chloroplast accumulation movement	9	0.00289246	AT5G55860, AT2G38370, AT1G66840, AT1G75100, AT3G45780, AT2G30520, AT5G65460, AT5G67385, AT2G26570	2.88186	0.912089
2hai-down	GOTERM_BP_DIRECT	GO:0010218~response to far red light	15	0.0054402	AT3G55850, AT2G37678, AT4G08920, AT5G24120, AT3G28860, AT1G09570, AT4G15090, AT5G24470, AT2G39940, AT4G00050, AT3G02520, AT2G18790, AT2G02950, AT5G11260, AT2G47890	2.03208	1
2hai-down	GOTERM_BP_DIRECT	GO:0009903~chloroplast avoidance movement	9	0.00652291	AT3G02570, AT5G55860, AT2G38370, AT1G66840, AT1G75100, AT1G42550, AT3G45780, AT5G65460, AT2G26570	2.6417	1
2hai-down	GOTERM_BP_DIRECT	GO:0032922~circadian regulation of gene expression	9	0.00652291	AT5G64170, AT3G09600, AT5G24930, AT3G54500, AT4G08920, AT3G51550, AT4G30200, AT2G15230, AT1G04400	2.6417	1
2hai-down	GOTERM_BP_DIRECT	GO:0030154~cell differentiation	29	0.00766382	AT4G20270, AT1G08010, AT2G34710, AT4G18390, AT3G02150, AT3G22440, AT2G35320, AT2G21970, AT2G20000, AT1G73360, AT2G22540, AT2G20300, AT5G61850, AT4G32551, AT4G36710, AT1G43850, AT2G45660, AT5G64390, AT3G54340, AT5G60690, AT4G21750, AT5G06070, AT2G19520, AT3G23920, AT4G00150, AT4G38440, AT5G65700, AT1G01380, AT4G37750	1.57147	1
2hai-down	GOTERM_BP_DIRECT	GO:0009640~photomorphogenesis	17	0.00774353	AT2G37678, AT4G08920, AT2G32950, AT3G28860, AT1G09570, AT1G06040, AT5G24470, AT3G55370, AT2G15230, AT5G48150, AT2G18790, AT4G38960, AT4G11110, AT3G15354, AT4G32980, AT5G11260, AT5G54190	1.87121	1
2hai-down	GOTERM_BP_DIRECT	GO:0030422~siRNA processing	11	0.00827448	AT5G20320, AT5G04290, AT2G27040, AT2G16390, AT3G23780, AT2G32940, AT3G22680, AT3G49500, AT4G15417, AT2G40030, AT3G03300	2.27912	1
2hai-down	GOTERM_BP_DIRECT	GO:0009785~blue light signaling pathway	7	0.00835768	AT4G08920, AT5G43630, AT3G45780, AT5G64330, AT1G04400, AT2G36890, AT5G58140	3.08199	1
2hai-down	GOTERM_BP_DIRECT	GO:0071484~cellular response to light intensity	6	0.00840445	AT1G03600, AT5G18100, AT2G28190, AT1G62290, AT2G05620, AT1G08830	3.52227	1
2hai-down	GOTERM_BP_DIRECT	GO:0019252~starch biosynthetic process	14	0.0106485	AT5G51820, AT2G39930, AT5G48300, AT1G11720, AT1G27070, AT1G32900, AT3G20440, AT2G36390, AT4G32190, AT5G04360, AT4G18240, AT3G55800, AT4G39210, AT1G03310	1.97247	1
2hai-down	GOTERM_BP_DIRECT	GO:0006281~DNA repair	37	0.0111766	AT5G46110, AT1G05180, AT2G31320, AT1G11780, AT2G32950, AT1G66730, AT1G67660, AT2G36490, AT4G02680, AT1G16970, AT4G24790, AT1G15940, AT1G27840, AT3G48900, AT4G18820, AT4G36050, AT3G14890, AT1G04020, AT3G52115, AT4G19130, AT4G10180, AT2G41460, AT3G04880, AT5G48720, AT5G43530, AT3G54460, AT1G13810, AT4G30825, AT2G19520, AT5G66130, AT5G47690, AT1G49980, AT1G50410, AT5G58760, AT5G63920, AT3G10140, AT4…	1.44804	1
2hai-down	GOTERM_BP_DIRECT	GO:0009637~response to blue light	18	0.0123447	AT3G02570, AT3G01470, AT4G08920, AT5G43630, AT1G66840, AT5G24120, AT3G28860, AT4G18390, AT3G01490, AT4G00050, AT5G35840, AT2G02710, AT3G45780, AT1G42550, AT4G18950, AT2G47890, AT1G04400, AT5G58140	1.76114	1
2hai-down	GOTERM_BP_DIRECT	GO:0035194~regulatory ncRNA-mediated post-transcriptional gene silencing	9	0.0127691	AT2G27040, AT3G23780, AT3G15140, AT2G32940, AT3G49500, AT5G43810, AT1G69440, AT2G40030, AT5G01400	2.4385	1
2hai-down	GOTERM_BP_DIRECT	GO:0010236~plastoquinone biosynthetic process	8	0.0157106	AT3G11945, AT1G04920, AT3G63410, AT3G05040, AT1G78510, AT1G60600, AT5G20280, AT5G09820	2.56165	1
2hai-down	GOTERM_BP_DIRECT	GO:0010228~vegetative to reproductive phase transition of meristem	22	0.0160424	AT2G39800, AT2G35720, AT3G26790, AT2G39810, AT5G24860, AT3G51780, AT1G03160, AT1G06040, AT1G66330, AT5G44180, AT4G38960, AT1G29860, AT4G22810, AT5G42400, AT5G50570, AT3G48430, AT4G32980, AT2G42200, AT3G01090, AT4G30200, AT4G39100, AT2G27990	1.61437	1
2hai-down	GOTERM_BP_DIRECT	GO:0040029~epigenetic regulation of gene expression	16	0.0197413	AT5G63080, AT4G00990, AT3G07610, AT3G01460, AT4G21430, AT2G35160, AT3G20770, AT2G19520, AT3G21820, AT2G16390, AT5G03280, AT5G11530, AT3G09670, AT3G48430, AT4G30200, AT1G54490	1.76114	1
2hai-down	GOTERM_BP_DIRECT	GO:0009791~post-embryonic development	13	0.0202157	AT4G22140, AT1G62750, AT3G27530, AT3G51550, AT4G25140, AT4G04350, AT5G49030, AT5G11530, AT3G20440, AT1G50030, AT3G42170, AT3G13300, AT4G39100	1.9079	1
2hai-down	GOTERM_BP_DIRECT	GO:0009658~chloroplast organization	39	0.0229076	AT5G22640, AT5G67570, AT1G62750, AT3G25690, AT5G17790, AT5G40270, AT4G16390, AT5G17230, AT3G27750, AT2G31840, AT5G24120, AT5G42310, AT3G24560, AT2G30950, AT4G23940, AT5G14100, AT1G67440, AT4G26150, AT2G16365, AT4G20130, AT3G26900, AT3G56290, AT5G55580, AT3G57190, AT2G26840, AT4G38470, AT3G10350, AT3G56940, AT2G04270, AT4G04850, AT2G31530, AT3G02380, AT4G25910, AT2G32480, AT1G30610, AT4G28740, AT2…	1.37369	1
2hai-down	GOTERM_BP_DIRECT	GO:0009723~response to ethylene	25	0.027838	AT1G15520, AT5G19790, AT3G51440, AT1G31930, AT4G24670, AT3G16770, AT2G02710, AT5G03280, AT1G29860, AT2G47460, AT1G09530, AT1G02120, AT5G54190, AT3G51550, AT2G38120, AT3G20770, AT3G04720, AT5G10200, AT5G13330, AT1G19220, AT1G70000, AT5G42520, AT1G54490, AT2G21240, AT2G43010	1.49249	1
2hai-down	GOTERM_BP_DIRECT	GO:0009585~red, far-red light phototransduction	13	0.0290469	AT2G32950, AT1G09570, AT5G48150, AT2G18790, AT5G35840, AT4G11110, AT3G15354, AT2G02950, AT5G11260, AT1G09530, AT5G59560, AT4G10180, AT2G43010	1.83158	1
2hai-down	GOTERM_BP_DIRECT	GO:0009416~response to light stimulus	45	0.0333341	AT3G23290, AT3G02570, AT1G61520, AT1G78080, AT4G08920, AT1G80340, AT2G28190, AT5G14780, AT1G71720, AT3G62410, AT4G35090, AT4G26150, AT4G20130, AT1G15820, AT2G18790, AT3G19820, AT1G02400, AT1G54520, AT2G42070, AT2G47460, AT1G60950, AT5G58070, AT1G80920, AT1G04400, AT5G54270, AT2G37678, AT5G51810, AT5G25220, AT1G09570, AT1G06040, AT1G70940, AT4G00050, AT1G07090, AT2G39730, AT3G46610, AT5G04140, AT4…	1.30994	1
2hai-down	GOTERM_BP_DIRECT	GO:0009733~response to auxin	42	0.0350077	AT2G04160, AT2G14960, AT5G22220, AT3G28860, AT3G21110, AT4G26150, AT5G49980, AT4G02680, AT2G20000, AT5G13300, AT3G60690, AT4G32551, AT2G47460, AT1G43850, AT1G75580, AT2G46690, AT1G09530, AT4G16420, AT1G62810, AT3G26790, AT1G15750, AT2G33310, AT5G50760, AT1G28130, AT2G38120, AT1G31340, AT3G61415, AT4G30080, AT4G29080, AT1G50030, AT5G01270, AT1G19220, AT4G37390, AT3G62980, AT1G54990, AT5G07990, AT5…	1.32085	1
2hai-down	GOTERM_BP_DIRECT	GO:2000028~regulation of photoperiodism, flowering	17	0.0373514	AT4G22140, AT4G00990, AT1G35460, AT4G21430, AT4G26150, AT2G17770, AT2G19520, AT2G18790, AT4G11560, AT2G42280, AT5G01270, AT3G20020, AT5G06770, AT3G09670, AT3G48430, AT4G39100, AT1G04400	1.61834	1
2hai-down	GOTERM_BP_DIRECT	GO:0009958~positive gravitropism	8	0.0470114	AT2G02950, AT3G28860, AT2G14820, AT1G70940, AT5G11260, AT2G38120, AT1G42430, AT4G24670	2.16755	1
2hai-down	GOTERM_BP_DIRECT	GO:0006284~base-excision repair	8	0.0470114	AT5G46110, AT5G57970, AT5G44680, AT3G47830, AT4G36050, AT4G12740, AT2G36490, AT2G41460	2.16755	1
2hai-down	GOTERM_BP_DIRECT	GO:0016567~protein ubiquitination	89	0.0494003	AT1G67900, AT1G05180, AT2G40830, AT3G06330, AT2G14820, AT4G31820, AT2G47070, AT5G53300, AT1G57820, AT2G30110, AT2G35000, AT3G22104, AT3G61060, AT2G39090, AT4G34370, AT1G21780, AT2G01620, AT3G43430, AT5G10250, AT3G47990, AT5G02750, AT1G02860, AT3G03790, AT2G39810, AT5G48800, AT3G50780, AT5G18650, AT2G30520, AT5G17600, AT1G31340, AT5G67385, AT5G43270, AT3G18290, AT4G15840, AT1G49780, AT5G58760, AT5…	1.1785	1
2hai-down	GOTERM_CC_DIRECT	GO:0009507~chloroplast	724	0.000406437	AT5G40470, AT5G43860, AT2G47390, AT3G56630, AT1G59960, AT2G36250, AT2G30950, AT3G15090, AT1G71720, AT2G18940, AT5G62140, AT2G16640, AT4G13550, AT3G19440, AT1G21460, AT4G32190, AT2G05620, AT1G79560, AT1G60950, AT3G05290, AT5G09820, AT5G22800, AT2G26560, AT3G29240, AT1G56460, AT1G58520, AT3G09650, AT5G19860, AT1G09570, AT5G65760, AT1G66140, AT2G38680, AT5G19500, AT3G17040, AT3G22970, AT4G24460, AT3…	1.09746	0.172736
2hai-down	GOTERM_CC_DIRECT	GO:0031969~chloroplast membrane	45	0.00188678	AT3G11945, AT5G46110, AT5G51545, AT5G20380, AT5G49740, AT5G17230, AT3G05040, AT1G03160, AT1G08570, AT3G59400, AT3G27110, AT1G25290, AT2G20920, AT1G70610, AT4G23660, AT5G64940, AT4G36050, AT1G54520, AT3G14110, AT3G46980, AT5G10490, AT5G58070, AT1G74470, AT4G31040, AT1G06820, AT1G03630, AT4G04850, AT2G31530, AT1G05030, AT3G56140, AT1G17870, AT3G17040, AT2G32040, AT4G24460, AT1G16720, AT1G67080, AT4…	1.51106	0.400941
2hai-down	GOTERM_CC_DIRECT	GO:0009706~chloroplast inner membrane	29	0.00342078	AT5G22640, AT1G03160, AT1G25290, AT4G23940, AT5G14100, AT1G69390, AT2G38040, AT2G24820, AT1G79560, AT1G44446, AT1G20830, AT4G32770, AT3G56940, AT3G26570, AT5G16150, AT5G22790, AT5G19500, AT4G00370, AT2G32480, AT5G13630, AT3G63410, AT5G01590, AT4G37270, AT3G47980, AT1G78560, AT2G25660, AT2G43950, AT3G52720, AT2G47450	1.64917	0.447563
2hai-down	GOTERM_CC_DIRECT	GO:0042651~thylakoid membrane	14	0.00421236	AT4G04850, AT1G68830, AT5G42310, AT2G35260, AT3G24320, AT1G56500, AT1G16720, AT1G27510, AT3G61320, AT4G38160, AT4G33630, AT1G44446, AT2G47450, AT5G54270	2.14615	0.447563
2hai-down	GOTERM_CC_DIRECT	GO:0005634~nucleus	1112	0.00705731	AT5G15270, AT1G11780, AT1G32240, AT3G06250, AT2G41600, AT2G37340, AT5G53300, AT3G21890, AT2G16400, AT5G65530, AT2G36490, AT2G35160, AT1G67580, AT5G62260, AT4G33280, AT5G03280, AT4G15850, AT1G77145, AT1G03910, AT1G60710, AT2G26200, AT5G37290, AT5G40480, AT2G36026, AT3G56760, AT3G54340, AT1G56220, AT4G00355, AT1G70520, AT2G39770, AT3G22970, AT2G37590, AT3G01810, AT5G03050, AT1G53160, AT1G54490, AT5…	1.04944	0.532644
2hai-down	GOTERM_CC_DIRECT	GO:0009501~amyloplast	8	0.00751968	AT1G32900, AT2G39140, AT3G20440, AT2G36390, AT1G11720, AT2G25660, AT4G18240, AT5G02750	2.82065	0.532644
2hai-down	GOTERM_CC_DIRECT	GO:0009941~chloroplast envelope	118	0.0162785	AT5G22640, AT5G67030, AT3G04870, AT3G05040, AT2G30950, AT5G14100, AT5G14740, AT2G38040, AT5G09660, AT2G24820, AT1G74310, AT3G46780, AT5G38660, AT1G79560, AT5G54190, AT1G03630, AT4G22840, AT3G17040, AT1G16720, AT1G73990, AT1G67080, AT2G04700, AT5G04140, AT1G07420, AT3G47980, AT2G43630, AT2G05990, AT5G17170, AT4G30580, AT3G32930, AT1G32060, AT1G62750, AT5G46110, AT5G51820, AT4G23940, AT1G17220, AT4…	1.19554	0.988338
2hai-down	GOTERM_CC_DIRECT	GO:0000118~histone deacetylase complex	8	0.0284541	AT4G00990, AT3G07610, AT1G19330, AT4G21430, AT2G19520, AT5G26040, AT1G11950, AT5G61060	2.35055	1
2hai-down	GOTERM_MF_DIRECT	GO:0003677~DNA binding	217	6.68397e-08	AT4G26630, AT1G15340, AT2G36490, AT5G66980, AT4G33280, AT5G61850, AT3G53920, AT1G22310, AT2G33550, AT5G43630, AT3G18490, AT2G37590, AT4G21750, AT2G42380, AT3G13350, AT3G05060, AT1G53160, AT1G03220, AT5G02520, AT3G23290, AT3G01140, AT2G35940, AT5G22220, AT2G45190, AT2G19810, AT1G72830, AT5G65790, AT5G38800, AT1G73360, AT5G06770, AT1G76630, AT5G52230, AT5G13180, AT1G61700, AT3G26790, AT2G41710, AT3…	1.36055	8.15445e-05
2hai-down	GOTERM_MF_DIRECT	GO:0003700~DNA-binding transcription factor activity	215	6.56724e-06	AT1G08010, AT1G32240, AT2G16400, AT3G21890, AT5G46690, AT4G29100, AT1G29860, AT5G61850, AT3G53920, AT2G33550, AT2G33310, AT3G54340, AT3G54220, AT1G66140, AT2G37590, AT4G21750, AT2G20570, AT2G42380, AT3G60580, AT3G13350, AT1G53160, AT3G46130, AT3G16500, AT3G01140, AT2G35940, AT3G56850, AT5G22220, AT2G45190, AT2G19810, AT1G72830, AT5G65790, AT4G24470, AT5G38800, AT2G22540, AT1G73360, AT5G06770, AT2…	1.29089	0.00400602
2hai-down	GOTERM_MF_DIRECT	GO:0005515~protein binding	596	0.00361829	AT4G25540, AT4G26630, AT3G05040, AT3G06250, AT3G09880, AT2G36250, AT2G37340, AT1G71720, AT2G16400, AT5G65530, AT2G36490, AT2G16640, AT5G66980, AT1G67580, AT5G03280, AT1G03910, AT1G21460, AT4G32190, AT5G05340, AT2G05620, AT1G79560, AT1G60950, AT5G09820, AT2G26560, AT4G35100, AT5G40480, AT3G59910, AT2G36026, AT3G29240, AT3G54220, AT4G00355, AT5G18650, AT1G09570, AT1G70520, AT2G39770, AT5G06680, AT4…	1.08886	0.88571
2hai-down	GOTERM_MF_DIRECT	GO:0000981~DNA-binding transcription factor activity, RNA polymerase II-specific	34	0.0040257	AT2G35940, AT5G22220, AT2G16400, AT1G72830, AT5G46690, AT4G29100, AT2G21970, AT1G73360, AT2G22540, AT1G79840, AT5G13240, AT5G11260, AT3G51960, AT2G27990, AT4G36870, AT2G45660, AT3G48160, AT1G35460, AT3G01470, AT3G54340, AT5G25220, AT3G05690, AT4G21750, AT3G57230, AT5G12840, AT2G42280, AT2G02820, AT4G37790, AT5G41410, AT5G11270, AT3G48430, AT4G32980, AT2G42200, AT2G46680	1.5642	0.88571
2hai-down	GOTERM_MF_DIRECT	GO:0005506~iron ion binding	48	0.00409336	AT1G11680, AT5G01600, AT2G26170, AT4G31940, AT3G52970, AT4G31500, AT3G56630, AT4G39490, AT5G25130, AT3G19270, AT3G26300, AT5G10610, AT3G14690, AT4G37320, AT2G42250, AT4G37340, AT4G12300, AT3G61880, AT3G14610, AT1G44446, AT4G34890, AT3G02580, AT3G48280, AT1G64720, AT2G27150, AT3G50660, AT4G33910, AT4G25910, AT4G29890, AT1G64680, AT5G10600, AT3G43600, AT3G18290, AT2G45510, AT5G36110, AT4G37370, AT4…	1.441	0.88571
2hai-down	GOTERM_MF_DIRECT	GO:0071949~FAD binding	21	0.00576859	AT5G67030, AT3G56840, AT2G27150, AT4G08920, AT1G12370, AT5G21482, AT4G20860, AT3G24200, AT2G35660, AT3G43600, AT1G30700, AT3G19820, AT1G24340, AT4G38540, AT5G11330, AT4G20840, AT2G41510, AT1G74470, AT4G36400, AT4G34890, AT1G04400	1.77122	0.88571
2hai-down	GOTERM_MF_DIRECT	GO:0016301~kinase activity	75	0.00608774	AT5G63190, AT2G27060, AT4G23160, AT4G08920, AT3G59420, AT1G32440, AT5G49760, AT5G53900, AT4G02260, AT5G46370, AT1G07910, AT4G15530, AT3G11080, AT4G11530, AT2G20300, AT2G02950, AT1G16160, AT4G33080, AT3G15680, AT1G73980, AT3G47110, AT3G01090, AT2G23450, AT2G25790, AT5G47750, AT2G37710, AT3G55950, AT3G05650, AT3G51550, AT1G70520, AT1G31420, AT4G05200, AT4G30825, AT1G52310, AT3G17350, AT3G17470, AT3…	1.30879	0.88571
2hai-down	GOTERM_MF_DIRECT	GO:0000976~transcription cis-regulatory region binding	110	0.00623016	AT1G78080, AT1G32240, AT2G16400, AT3G21890, AT3G19290, AT5G54470, AT5G61850, AT1G79840, AT3G18990, AT3G53920, AT1G13450, AT5G67420, AT1G66140, AT2G37590, AT1G51700, AT1G69010, AT4G29080, AT5G12840, AT2G20570, AT3G18400, AT2G23320, AT3G60580, AT4G38900, AT1G53160, AT3G46130, AT3G27010, AT5G63090, AT3G58630, AT3G56850, AT2G45190, AT3G54390, AT4G24470, AT1G73360, AT1G24030, AT5G50570, AT2G46270, AT4…	1.24098	0.88571
2hai-down	GOTERM_MF_DIRECT	GO:0046872~metal ion binding	310	0.00661805	AT1G15220, AT3G06130, AT2G36490, AT3G03305, AT2G16640, AT3G03300, AT3G43430, AT2G24820, AT5G05340, AT1G79560, AT1G60950, AT5G02750, AT4G16380, AT1G06620, AT5G51810, AT3G56760, AT1G70520, AT1G66140, AT2G37590, AT5G12200, AT3G60580, AT5G04140, AT5G11350, AT3G48430, AT3G52720, AT1G53160, AT1G79690, AT5G54080, AT5G50160, AT1G26800, AT3G16500, AT1G23410, AT1G35190, AT4G10150, AT5G17790, AT5G40250, AT5…	1.12516	0.88571
2hai-down	GOTERM_MF_DIRECT	GO:0004672~protein kinase activity	80	0.00725992	AT2G27060, AT4G23160, AT4G08920, AT1G68830, AT4G24810, AT3G04910, AT3G59420, AT5G49760, AT3G01090, AT1G53050, AT2G23450, AT2G25790, AT5G47750, AT3G56760, AT1G63430, AT1G09570, AT3G51550, AT1G70520, AT5G14210, AT1G31420, AT1G71810, AT4G35230, AT5G10020, AT5G63940, AT1G18670, AT4G20940, AT1G80870, AT2G20050, AT4G18950, AT3G47580, AT5G13290, AT5G01950, AT1G59580, AT5G01920, AT4G20270, AT2G28250, AT4…	1.28816	0.88571
2hai-down	GOTERM_MF_DIRECT	GO:0035064~methylated histone binding	7	0.00811526	AT4G22140, AT1G09320, AT5G26210, AT5G40530, AT3G25530, AT4G30200, AT4G39100	3.09964	0.900056
2hai-down	GOTERM_MF_DIRECT	GO:0004497~monooxygenase activity	32	0.00971838	AT2G26170, AT4G31940, AT3G52970, AT4G31500, AT3G56630, AT4G39490, AT5G25130, AT3G26300, AT2G35660, AT5G10610, AT3G14690, AT4G37320, AT4G37340, AT4G12300, AT3G61880, AT3G14610, AT3G48280, AT3G50660, AT5G10600, AT4G38540, AT2G45510, AT5G36110, AT4G37370, AT4G36380, AT5G35320, AT3G14680, AT5G07990, AT3G48310, AT1G13080, AT2G45570, AT2G45550, AT3G48270	1.51144	0.912032
2hai-down	GOTERM_MF_DIRECT	GO:0016705~oxidoreductase activity, acting on paired donors, with incorporation or reduction of molecular oxygen	32	0.00971838	AT2G26170, AT4G31940, AT3G52970, AT4G31500, AT3G56630, AT4G39490, AT5G25130, AT3G26300, AT5G10610, AT3G14690, AT4G37320, AT2G42250, AT4G37340, AT4G12300, AT3G61880, AT3G10230, AT3G14610, AT3G48280, AT1G64720, AT3G50660, AT5G10600, AT2G45510, AT5G36110, AT4G37370, AT4G36380, AT3G14680, AT5G07990, AT3G48310, AT1G13080, AT2G45570, AT2G45550, AT3G48270	1.51144	0.912032
2hai-down	GOTERM_MF_DIRECT	GO:0046983~protein dimerization activity	39	0.0149669	AT1G68810, AT1G59640, AT3G50330, AT4G30410, AT5G22220, AT1G06150, AT1G63140, AT5G50915, AT5G46690, AT3G26744, AT4G29100, AT2G21970, AT3G17100, AT2G22540, AT4G35160, AT5G13240, AT1G09530, AT2G27230, AT2G45660, AT4G24220, AT1G35460, AT1G68920, AT3G06120, AT3G54340, AT5G45610, AT3G57230, AT4G00050, AT1G69010, AT4G21330, AT5G62610, AT2G42280, AT5G54680, AT4G14410, AT3G42170, AT3G48110, AT2G40200, AT4…	1.40975	1
2hai-down	GOTERM_MF_DIRECT	GO:0003682~chromatin binding	26	0.0213282	AT4G26630, AT2G27040, AT3G51880, AT5G55600, AT1G57820, AT2G37520, AT4G02680, AT2G32590, AT2G34450, AT5G04290, AT5G03280, AT1G73960, AT4G16420, AT4G39100, AT4G22140, AT2G36720, AT1G55350, AT3G20770, AT1G15215, AT5G66130, AT4G11560, AT3G19510, AT5G59830, AT1G70000, AT5G44800, AT5G40840	1.5099	1
2hai-down	GOTERM_MF_DIRECT	GO:0042626~ATPase-coupled transmembrane transporter activity	19	0.0226365	AT1G15520, AT3G21090, AT4G25960, AT2G13610, AT2G28070, AT3G28860, AT1G70610, AT5G14100, AT2G36380, AT3G59140, AT3G13080, AT1G17840, AT4G04770, AT2G34660, AT4G25450, AT5G60740, AT3G60160, AT1G54350, AT5G39040	1.64162	1
2hai-down	GOTERM_MF_DIRECT	GO:0003824~catalytic activity	15	0.0238876	AT3G54970, AT4G28940, AT4G02860, AT5G22620, AT1G64770, AT2G13840, AT5G66420, AT1G55510, AT1G31500, AT4G24350, AT3G19820, AT3G47830, AT5G11350, AT2G02390, AT3G10840	1.77122	1
2hai-down	GOTERM_MF_DIRECT	GO:0003712~transcription coregulator activity	15	0.0325098	AT4G00990, AT3G07610, AT5G64170, AT3G24150, AT3G54500, AT1G06040, AT5G26210, AT1G64570, AT3G01435, AT4G21430, AT1G11950, AT1G19330, AT1G43850, AT4G32295, AT1G26665	1.71409	1
2hai-down	GOTERM_MF_DIRECT	GO:0048038~quinone binding	9	0.03525	AT4G09350, AT4G37925, AT1G67840, AT1G31490, AT4G14940, AT4G12290, AT1G62810, AT4G23890, AT4G35760	2.12547	1
2hai-down	GOTERM_MF_DIRECT	GO:0015267~channel activity	7	0.0354031	AT2G25810, AT3G06100, AT2G37170, AT1G80760, AT1G73190, AT1G01620, AT4G10380	2.47971	1
2hai-down	GOTERM_MF_DIRECT	GO:0005524~ATP binding	313	0.0389507	AT4G25540, AT3G21090, AT3G24240, AT2G28070, AT5G53300, AT2G30950, AT5G65530, AT5G62140, AT3G16060, AT4G09730, AT3G03300, AT5G46570, AT1G67580, AT1G11300, AT1G51310, AT4G15850, AT3G45850, AT5G10370, AT1G74310, AT3G47110, AT1G79560, AT1G53050, AT1G70070, AT5G22800, AT3G56760, AT3G54460, AT3G07350, AT1G63430, AT3G01490, AT1G70520, AT1G26370, AT2G36380, AT3G58140, AT4G35230, AT5G10020, AT2G01950, AT4…	1.08811	1
2hai-down	GOTERM_MF_DIRECT	GO:0016491~oxidoreductase activity	42	0.0427809	AT3G08710, AT3G51680, AT1G07180, AT1G15220, AT5G18100, AT3G15090, AT5G48450, AT5G60020, AT5G06060, AT4G09670, AT1G14730, AT1G30700, AT1G74790, AT3G42960, AT1G71040, AT3G19000, AT5G08410, AT4G11610, AT5G50130, AT1G02020, AT2G47140, AT2G21250, AT1G06820, AT4G35760, AT1G60680, AT2G27150, AT2G44800, AT3G21360, AT1G17010, AT4G20860, AT4G21430, AT3G21420, AT1G31600, AT1G11950, AT2G22650, AT4G20840, AT1…	1.30511	1
2hai-down	GOTERM_MF_DIRECT	GO:0140359~ABC-type transporter activity	17	0.045856	AT1G15520, AT3G21090, AT4G25960, AT2G13610, AT2G28070, AT3G28860, AT1G70610, AT2G36380, AT3G59140, AT3G13080, AT1G17840, AT2G34660, AT4G25450, AT5G60740, AT3G60160, AT1G54350, AT5G39040	1.58478	1
2hai-down	GOTERM_MF_DIRECT	GO:0003690~double-stranded DNA binding	19	0.0473267	AT2G34620, AT4G02990, AT2G30620, AT1G14900, AT2G35160, AT4G09620, AT5G67320, AT1G16970, AT5G55580, AT2G44020, AT5G11530, AT3G14890, AT4G29170, AT4G38160, AT1G06760, AT5G51340, AT5G11260, AT5G20850, AT5G06810	1.52969	1
2hai-down	GOTERM_MF_DIRECT	GO:0022857~transmembrane transporter activity	35	0.0488902	AT1G60030, AT5G20380, AT1G67940, AT5G40230, AT1G70610, AT5G14100, AT2G16980, AT5G07050, AT1G68570, AT4G22990, AT2G20780, AT2G39190, AT5G13400, AT5G64940, AT3G15380, AT1G76430, AT5G13760, AT3G46980, AT4G38050, AT3G45650, AT1G25500, AT3G28050, AT2G34960, AT5G16150, AT5G40240, AT1G05030, AT3G59030, AT4G04770, AT4G25450, AT2G38100, AT1G68170, AT1G74780, AT4G19185, AT1G52190, AT5G39040	1.33318	1
2hai-down	KEGG_PATHWAY	ath04712:Circadian rhythm - plant	14	0.000397549	AT5G02810, AT4G08920, AT2G32950, AT1G09570, AT5G24470, AT5G23280, AT5G61380, AT2G18790, AT4G11110, AT3G15354, AT1G01060, AT5G11260, AT1G09530, AT1G04400	2.66447	0.052874
2hai-down	KEGG_PATHWAY	ath04075:Plant hormone signal transduction	42	0.00126991	AT4G02980, AT2G25180, AT2G14960, AT3G56850, AT5G42750, AT3G19690, AT5G65210, AT2G39940, AT5G46570, AT2G17770, AT1G66150, AT3G21510, AT4G24670, AT3G19290, AT3G17860, AT5G03280, AT3G60690, AT3G47950, AT1G27320, AT1G72770, AT1G08320, AT1G75580, AT2G46690, AT1G09530, AT2G21050, AT1G03970, AT1G67710, AT2G33310, AT5G50760, AT3G23240, AT1G28130, AT2G38120, AT3G21220, AT3G20770, AT4G35230, AT4G29080, AT1…	1.57013	0.0844493
2hai-down	KEGG_PATHWAY	ath00860:Porphyrin metabolism	15	0.00493409	AT5G01600, AT3G56940, AT5G43860, AT4G18480, AT5G13630, AT1G19670, AT2G26540, AT3G09150, AT1G50170, AT1G74470, AT1G44446, AT1G58290, AT5G54190, AT1G04620, AT1G03630	2.09351	0.218745
2hai-down	KEGG_PATHWAY	ath00531:Glycosaminoglycan degradation	6	0.0102831	AT5G34940, AT5G27730, AT1G72990, AT1G05590, AT5G61250, AT5G13690	3.58888	0.341912
2hai-down	KEGG_PATHWAY	ath01110:Biosynthesis of secondary metabolites	164	0.0249456	AT5G67030, AT2G13810, AT2G39800, AT3G02570, AT3G04870, AT5G17330, AT5G43860, AT4G31940, AT1G60550, AT1G59960, AT3G54050, AT5G14500, AT3G18080, AT2G20340, AT4G37760, AT2G38040, AT5G09660, AT1G19670, AT1G78510, AT5G05340, AT3G10230, AT4G39660, AT5G54190, AT4G34890, AT1G03630, AT5G23960, AT3G02580, AT5G51810, AT2G39930, AT3G50660, AT2G36305, AT2G39770, AT4G21470, AT2G36780, AT2G13360, AT1G24100, AT3…	1.12939	0.663552
2hai-down	KEGG_PATHWAY	ath00100:Steroid biosynthesis	9	0.0434509	AT4G37760, AT1G50430, AT3G02580, AT1G11680, AT3G19820, AT1G07420, AT1G20330, AT2G07050, AT2G15230	2.09351	0.737203
2hai-down	KEGG_PATHWAY	ath00740:Riboflavin metabolism	7	0.0435179	AT5G59750, AT3G17790, AT3G24030, AT2G42070, AT4G20960, AT4G29680, AT4G21470	2.44243	0.737203
2hai-down	KEGG_PATHWAY	ath00966:Glucosinolate biosynthesis	4	0.044343	AT1G24100, AT4G31500, AT1G18590, AT1G74090	4.18702	0.737203
1dai-up
1dai-up	GOTERM_BP_DIRECT	GO:0006412~translation	109	6.62262e-28	AT3G23390, AT3G05560, AT5G07090, AT5G27770, AT5G66860, AT2G19750, AT5G61170, AT2G43460, AT2G37190, AT2G41840, AT1G02780, AT2G20060, AT1G26910, AT1G70190, AT5G59240, AT2G34520, AT1G64880, AT5G48760, AT3G04920, AT2G34480, AT5G64670, AT2G32060, AT2G19740, AT3G06700, AT3G04400, AT3G57290, AT1G26880, AT3G18760, AT5G39740, AT5G56940, AT4G00100, AT5G47320, AT3G53740, AT3G16080, AT5G56710, AT1G31817, AT5…	2.52017	1.17485e-24
1dai-up	GOTERM_BP_DIRECT	GO:0002181~cytoplasmic translation	19	2.38207e-07	AT3G53020, AT5G24510, AT1G07070, AT2G36620, AT3G09200, AT3G05560, AT3G53740, AT4G17390, AT1G67430, AT5G27770, AT5G56710, AT2G19740, AT3G06700, AT3G49910, AT4G10450, AT1G72370, AT4G36130, AT2G20280, AT1G74050	3.07508	0.000181313
1dai-up	GOTERM_BP_DIRECT	GO:0006096~glycolytic process	25	3.06616e-07	AT1G13440, AT5G50850, AT1G09780, AT3G52990, AT2G34590, AT3G22960, AT1G59900, AT2G36530, AT5G56350, AT5G08570, AT5G56630, AT1G22170, AT1G50460, AT2G01140, AT1G74030, AT2G22480, AT5G52920, AT2G36460, AT1G01090, AT3G25860, AT4G29130, AT2G19860, AT1G16300, AT5G42740, AT1G79550	2.6181	0.000181313
1dai-up	GOTERM_BP_DIRECT	GO:0001732~formation of cytoplasmic translation initiation complex	14	3.76564e-06	AT5G25754, AT2G46290, AT5G27640, AT3G56150, AT1G10840, AT4G20980, AT5G15610, AT3G57290, AT2G39990, AT4G33250, AT5G37475, AT4G11420, AT5G20920, AT3G11400	3.32324	0.00167006
1dai-up	GOTERM_BP_DIRECT	GO:0009451~RNA modification	29	0.000119028	AT2G33760, AT1G34160, AT3G02330, AT3G51320, AT1G56570, AT3G23330, AT3G25970, AT2G15690, AT2G20540, AT3G11460, AT2G41080, AT5G59600, AT3G14730, AT2G21090, AT1G20230, AT5G39350, AT1G05750, AT3G49170, AT3G22150, AT5G15300, AT5G08490, AT4G14850, AT4G33170, AT5G09950, AT4G39952, AT1G71490, AT4G37170, AT1G26900, AT3G46790	1.94826	0.0422313
1dai-up	GOTERM_BP_DIRECT	GO:0008652~amino acid biosynthetic process	14	0.000295205	AT3G29200, AT3G06350, AT2G37250, AT5G34930, AT1G14810, AT3G23940, AT1G15710, AT2G45300, AT3G10050, AT2G43090, AT3G20390, AT5G13280, AT4G39980, AT1G22410	2.62361	0.0778069
1dai-up	GOTERM_BP_DIRECT	GO:0000463~maturation of LSU-rRNA from tricistronic rRNA transcript (SSU-rRNA, 5.8S rRNA, LSU-rRNA)	10	0.000329312	AT4G25730, AT2G39390, AT3G13580, AT5G15550, AT2G01250, AT5G14520, AT3G18600, AT4G27010, AT3G23620, AT5G02610	3.23692	0.0778069
1dai-up	GOTERM_BP_DIRECT	GO:0042273~ribosomal large subunit biogenesis	12	0.000350877	AT3G55510, AT1G07070, AT1G25260, AT4G27090, AT5G05210, AT3G22660, AT3G49910, AT4G15770, AT2G44860, AT1G02870, AT1G50920, AT2G37990	2.84849	0.0778069
1dai-up	GOTERM_BP_DIRECT	GO:0006099~tricarboxylic acid cycle	18	0.000539383	AT1G65930, AT1G08480, AT1G10670, AT5G14590, AT4G26910, AT5G49460, AT5G23250, AT2G44350, AT2G19590, AT2G20420, AT3G47520, AT2G05710, AT5G62575, AT1G53240, AT5G40650, AT3G14940, AT5G03860, AT2G22780	2.21004	0.106318
1dai-up	GOTERM_BP_DIRECT	GO:0050832~defense response to fungus	53	0.00110965	AT1G11580, AT5G43580, AT1G56570, AT5G40990, AT1G61560, AT5G42650, AT4G20970, AT5G64120, AT5G61890, AT3G59660, AT2G38470, AT4G31180, AT4G11650, AT4G34410, AT1G80840, AT4G16260, AT2G25110, AT5G66850, AT5G64750, AT2G37630, AT1G51940, AT3G04720, AT3G23820, AT5G11630, AT3G13790, AT5G42740, AT3G48990, AT5G52020, AT2G22230, AT3G12500, AT2G34930, AT3G43810, AT4G23100, AT3G22600, AT4G24230, AT1G78410, AT1…	1.48593	0.196852
1dai-up	GOTERM_BP_DIRECT	GO:0007005~mitochondrion organization	14	0.00122465	AT4G28510, AT3G03060, AT5G26860, AT5G40770, AT5G27540, AT3G23990, AT4G27585, AT2G18330, AT5G13610, AT2G19080, AT5G64400, AT3G46560, AT5G12290, AT2G29530	2.37374	0.197502
1dai-up	GOTERM_BP_DIRECT	GO:0042274~ribosomal small subunit biogenesis	7	0.00258879	AT3G02560, AT3G55340, AT3G49990, AT5G05210, AT5G39850, AT5G15750, AT1G48830	3.56061	0.29594
1dai-up	GOTERM_BP_DIRECT	GO:0000470~maturation of LSU-rRNA	9	0.00268066	AT5G06360, AT2G47610, AT4G26600, AT5G20160, AT5G22440, AT5G48240, AT3G58660, AT3G23620, AT5G08180	2.91323	0.29594
1dai-up	GOTERM_BP_DIRECT	GO:0000462~maturation of SSU-rRNA from tricistronic rRNA transcript (SSU-rRNA, 5.8S rRNA, LSU-rRNA)	9	0.00268066	AT1G15420, AT3G56990, AT5G27990, AT1G42440, AT4G28450, AT2G09990, AT1G07840, AT5G59240, AT4G28200	2.91323	0.29594
1dai-up	GOTERM_BP_DIRECT	GO:0000028~ribosomal small subunit assembly	9	0.00268066	AT3G52580, AT5G47320, AT1G72370, AT2G37270, AT1G04270, AT3G02080, AT3G11940, AT5G64140, AT5G61170	2.91323	0.29594
1dai-up	GOTERM_BP_DIRECT	GO:0006086~acetyl-CoA biosynthetic process from pyruvate	8	0.00280197	AT1G34430, AT5G50850, AT1G54220, AT2G34590, AT3G25860, AT1G01090, AT3G16950, AT1G59900	3.16499	0.29594
1dai-up	GOTERM_BP_DIRECT	GO:0006364~rRNA processing	34	0.00283596	AT4G04940, AT1G15420, AT1G63780, AT5G14580, AT3G22660, AT5G15750, AT1G18850, AT1G29250, AT5G66540, AT1G50000, AT5G61770, AT1G25260, AT3G15460, AT1G48920, AT2G21790, AT2G46230, AT3G51800, AT4G25630, AT3G02560, AT5G14050, AT4G32720, AT5G48240, AT1G31660, AT3G23620, AT2G19385, AT4G21130, AT3G52905, AT3G20420, AT3G60360, AT5G08420, AT3G46210, AT1G48830, AT2G47990, AT3G49180	1.59291	0.29594
1dai-up	GOTERM_BP_DIRECT	GO:0008299~isoprenoid biosynthetic process	11	0.00417858	AT3G02780, AT2G34630, AT4G38460, AT5G33320, AT4G17190, AT5G62790, AT4G36810, AT5G48230, AT4G34640, AT3G25820, AT1G76490	2.44792	0.411823
1dai-up	GOTERM_BP_DIRECT	GO:0009089~lysine biosynthetic process via diaminopimelate	7	0.007885	AT3G53580, AT3G14390, AT1G31230, AT1G14810, AT5G13280, AT4G33680, AT2G45440	3.11554	0.674754
1dai-up	GOTERM_BP_DIRECT	GO:0006122~mitochondrial electron transport, ubiquinol to cytochrome c	6	0.00798751	AT5G13430, AT5G25450, AT3G52730, AT3G10860, AT5G40810, AT4G10040	3.56061	0.674754
1dai-up	GOTERM_BP_DIRECT	GO:0019288~isopentenyl diphosphate biosynthetic process, methylerythritol 4-phosphate pathway	6	0.00798751	AT4G14850, AT1G63970, AT5G60600, AT2G26930, AT5G62790, AT4G15560	3.56061	0.674754
1dai-up	GOTERM_BP_DIRECT	GO:0016126~sterol biosynthetic process	12	0.0100876	AT4G37760, AT3G02580, AT1G11680, AT1G10030, AT4G12110, AT1G02205, AT2G34500, AT1G20050, AT1G20330, AT3G54250, AT4G34640, AT1G76490	2.13637	0.813431
1dai-up	GOTERM_BP_DIRECT	GO:0009620~response to fungus	22	0.0141601	AT3G10985, AT5G24530, AT1G59870, AT5G67620, AT3G24550, AT5G42650, AT5G40990, AT3G51440, AT4G02380, AT2G30020, AT5G08790, AT5G58600, AT2G18280, AT3G16030, AT5G12340, AT3G10120, AT1G05010, AT3G06490, AT4G32551, AT3G11820, AT5G38280, AT2G45220	1.63195	0.996629
1dai-up	GOTERM_BP_DIRECT	GO:0006950~response to stress	17	0.0192513	AT5G42020, AT5G40010, AT5G52300, AT5G53400, AT4G02380, AT5G09590, AT4G02450, AT5G25190, AT2G37430, AT5G67480, AT2G46620, AT5G28540, AT5G62520, AT3G12580, AT4G32400, AT5G57480, AT3G50930	1.72944	0.996629
1dai-up	GOTERM_BP_DIRECT	GO:0006886~intracellular protein transport	30	0.02039	AT1G09580, AT5G42570, AT1G60970, AT3G07680, AT4G02080, AT3G56190, AT2G20760, AT3G22845, AT3G47810, AT2G17380, AT5G05000, AT1G26690, AT4G38490, AT2G24765, AT1G47830, AT4G31480, AT3G11820, AT4G34450, AT3G62290, AT5G43970, AT5G22770, AT1G60780, AT5G14670, AT3G60540, AT3G23660, AT5G42080, AT2G19790, AT2G18260, AT4G19640, AT4G35410	1.46327	0.996629
1dai-up	GOTERM_BP_DIRECT	GO:0006952~defense response	74	0.0234848	AT5G43580, AT3G01280, AT1G61560, AT5G42650, AT4G02380, AT3G17860, AT4G11650, AT3G61220, AT1G05010, AT5G07920, AT2G07180, AT4G34131, AT3G11840, AT5G15080, AT1G77380, AT3G54420, AT4G19050, AT4G25630, AT5G43470, AT5G58090, AT2G35930, AT3G55470, AT1G51940, AT1G09090, AT5G14930, AT2G17120, AT2G42260, AT1G49540, AT2G02800, AT3G15010, AT1G74560, AT4G17500, AT2G19590, AT5G58600, AT2G43710, AT3G07040, AT1…	1.24286	0.996629
1dai-up	GOTERM_BP_DIRECT	GO:0012501~programmed cell death	12	0.023864	AT3G15010, AT3G16770, AT5G24430, AT1G13680, AT3G56860, AT3G06490, AT1G29690, AT4G29130, AT2G19860, AT2G36010, AT3G50930, AT2G26560	1.94215	0.996629
1dai-up	GOTERM_BP_DIRECT	GO:0044209~AMP salvage	5	0.0240328	AT4G12440, AT5G63400, AT1G27450, AT5G11160, AT5G03300	3.56061	0.996629
1dai-up	GOTERM_BP_DIRECT	GO:0009617~response to bacterium	26	0.0247027	AT1G12210, AT1G11580, AT1G73805, AT3G01280, AT3G57240, AT2G30750, AT4G24230, AT4G37980, AT5G60600, AT2G26440, AT5G03760, AT4G32551, AT4G39980, AT3G50930, AT2G45220, AT3G54420, AT5G24530, AT1G59870, AT5G67500, AT5G11630, AT4G37990, AT1G74560, AT3G12580, AT2G02220, AT4G31550, AT5G57490	1.49316	0.996629
1dai-up	GOTERM_BP_DIRECT	GO:0015986~proton motive force-driven ATP synthesis	8	0.0269445	AT1G51650, AT5G08680, AT4G39080, AT3G52300, AT4G29480, AT5G13450, AT2G33040, AT5G47030	2.37374	0.996629
1dai-up	GOTERM_BP_DIRECT	GO:0080156~mitochondrial mRNA modification	8	0.0269445	AT5G54580, AT2G20540, AT3G53360, AT3G02330, AT3G22150, AT5G61030, AT1G74600, AT5G08490	2.37374	0.996629
1dai-up	GOTERM_BP_DIRECT	GO:0009809~lignin biosynthetic process	16	0.0326762	AT1G79180, AT5G48930, AT1G29690, AT1G12840, AT2G36880, AT2G22420, AT4G37980, AT4G36220, AT4G37990, AT5G13420, AT1G52760, AT5G05340, AT3G09780, AT2G40890, AT1G61820, AT5G54160	1.67558	0.996629
1dai-up	GOTERM_BP_DIRECT	GO:0051028~mRNA transport	9	0.0341786	AT2G42260, AT3G16310, AT1G73240, AT2G30060, AT4G37130, AT4G30840, AT1G80670, AT1G10390, AT1G02140	2.13637	0.996629
1dai-up	GOTERM_BP_DIRECT	GO:0002239~response to oomycetes	7	0.0345148	AT5G20230, AT5G43470, AT2G34930, AT5G24530, AT1G59870, AT2G39210, AT1G26190	2.49243	0.996629
1dai-up	GOTERM_BP_DIRECT	GO:0006457~protein folding	29	0.0360391	AT1G08450, AT5G53400, AT5G09590, AT5G61790, AT5G26360, AT3G56070, AT3G02530, AT3G12050, AT5G58110, AT1G23100, AT5G59720, AT5G28540, AT5G60640, AT3G20050, AT5G54490, AT5G20890, AT5G42020, AT1G14980, AT1G56340, AT1G12060, AT3G62600, AT4G02450, AT4G26780, AT1G53540, AT3G12580, AT2G29960, AT2G47470, AT3G11830, AT1G21750	1.41449	0.996629
1dai-up	GOTERM_BP_DIRECT	GO:0009749~response to glucose	14	0.0395653	AT1G12000, AT1G56570, AT5G41670, AT3G53320, AT1G10840, AT5G64750, AT1G53885, AT1G74670, AT5G13420, AT5G61760, AT1G76550, AT1G61800, AT1G79550, AT4G35300	1.71892	0.996629
1dai-up	GOTERM_BP_DIRECT	GO:0006656~phosphatidylcholine biosynthetic process	6	0.0441498	AT5G20890, AT5G59500, AT3G20050, AT1G80860, AT1G48600, AT5G57020	2.67046	0.996629
1dai-up	GOTERM_BP_DIRECT	GO:0030150~protein import into mitochondrial matrix	8	0.0444769	AT1G55900, AT5G09420, AT1G20350, AT1G72750, AT3G20000, AT3G04800, AT5G41685, AT4G26780	2.19115	0.996629
1dai-up	GOTERM_BP_DIRECT	GO:0009686~gibberellin biosynthetic process	8	0.0444769	AT2G32440, AT1G15550, AT1G30040, AT2G36690, AT4G21200, AT1G79460, AT4G02780, AT5G25900	2.19115	0.996629
1dai-up	GOTERM_BP_DIRECT	GO:0080147~root hair cell development	8	0.0444769	AT4G21060, AT1G59870, AT1G19360, AT3G61440, AT1G01380, AT1G50460, AT3G57630, AT2G24260	2.19115	0.996629
1dai-up	GOTERM_CC_DIRECT	GO:0022626~cytosolic ribosome	79	3.28519e-28	AT4G25740, AT3G05560, AT3G09200, AT1G56450, AT5G22440, AT5G27850, AT5G07090, AT3G23990, AT5G61170, AT2G43460, AT1G77940, AT1G72370, AT3G15200, AT2G37270, AT4G27090, AT1G25260, AT2G37190, AT3G13580, AT2G41840, AT1G02780, AT5G59240, AT5G48760, AT1G67430, AT3G04920, AT2G34480, AT2G32060, AT3G25520, AT3G14290, AT3G04840, AT3G49910, AT2G19740, AT3G24830, AT1G70600, AT5G37600, AT5G39740, AT3G13470, AT3…	2.99593	1.17938e-25
1dai-up	GOTERM_CC_DIRECT	GO:0022625~cytosolic large ribosomal subunit	69	6.13604e-23	AT3G23390, AT3G05560, AT3G09200, AT4G31985, AT5G22440, AT5G27850, AT1G36240, AT5G27770, AT5G66860, AT5G08180, AT2G43460, AT1G77940, AT3G17465, AT4G27090, AT2G37190, AT3G13580, AT1G02780, AT1G26910, AT3G10950, AT2G36620, AT1G07070, AT5G48760, AT4G17390, AT1G04480, AT1G67430, AT2G34480, AT3G58660, AT3G25520, AT3G06700, AT3G04400, AT3G49910, AT2G19740, AT3G24830, AT1G70600, AT5G60670, AT1G26880, AT5…	2.88739	1.10142e-20
1dai-up	GOTERM_CC_DIRECT	GO:0005730~nucleolus	136	8.12095e-22	AT1G13440, AT1G63780, AT3G05560, AT3G56990, AT5G15550, AT2G15430, AT5G27770, AT1G18850, AT2G19750, AT5G08180, AT2G45640, AT1G25260, AT2G37190, AT4G39260, AT2G41840, AT1G42440, AT1G02140, AT1G02780, AT2G47420, AT5G42020, AT2G31410, AT4G02930, AT3G22330, AT5G48240, AT3G04920, AT1G31660, AT3G58660, AT3G06700, AT3G04400, AT2G37630, AT2G33150, AT2G37990, AT2G42260, AT3G15010, AT5G30495, AT3G13230, AT3…	2.07165	9.71807e-20
1dai-up	GOTERM_CC_DIRECT	GO:0009505~plant-type cell wall	135	3.41432e-18	AT2G28470, AT1G13440, AT1G05260, AT2G18660, AT1G74670, AT4G19810, AT5G05340, AT4G39260, AT1G03230, AT4G16260, AT5G60920, AT1G12000, AT5G42020, AT4G02930, AT1G04040, AT1G69530, AT3G22330, AT1G68560, AT3G14290, AT5G37600, AT4G20820, AT1G71695, AT5G55730, AT1G27450, AT4G18030, AT1G03220, AT1G73590, AT2G22230, AT2G30490, AT3G02230, AT5G24400, AT5G14040, AT1G56110, AT1G16130, AT5G15650, AT5G56710, AT5…	1.93497	3.06435e-16
1dai-up	GOTERM_CC_DIRECT	GO:0022627~cytosolic small ribosomal subunit	37	1.92901e-14	AT4G00100, AT4G25740, AT5G47320, AT1G04270, AT5G07090, AT5G15750, AT5G64140, AT2G19750, AT5G61170, AT1G72370, AT2G37270, AT5G39850, AT5G35530, AT2G41840, AT1G07770, AT3G02080, AT3G45030, AT3G11940, AT4G34670, AT5G59240, AT5G23740, AT5G27700, AT3G52580, AT3G02560, AT3G04920, AT2G32060, AT3G56340, AT3G04840, AT1G22780, AT3G18760, AT3G43980, AT5G10360, AT1G48830, AT2G21580, AT2G47110, AT5G02960, AT2…	3.13263	1.38503e-12
1dai-up	GOTERM_CC_DIRECT	GO:0000325~plant-type vacuole	165	1.23913e-13	AT3G28960, AT1G37130, AT1G11260, AT3G21250, AT5G07090, AT3G56190, AT5G61170, AT5G63910, AT1G53210, AT2G37190, AT5G60640, AT4G21105, AT1G61800, AT3G20390, AT3G13860, AT1G09850, AT5G52450, AT4G31300, AT4G16260, AT2G28100, AT4G16660, AT1G08480, AT5G42020, AT1G56340, AT1G04040, AT4G09720, AT3G04920, AT2G34480, AT2G39130, AT4G09320, AT2G33150, AT2G19590, AT4G13940, AT1G71695, AT5G39740, AT1G07660, AT4…	1.65483	7.41414e-12
1dai-up	GOTERM_CC_DIRECT	GO:0005829~cytosol	470	6.21258e-11	AT5G17330, AT5G43860, AT5G16120, AT1G56450, AT5G19510, AT2G42810, AT2G35040, AT3G22980, AT1G71840, AT3G23710, AT4G35460, AT4G12340, AT3G01800, AT1G60710, AT2G01140, AT2G41840, AT1G22430, AT4G10040, AT4G24220, AT4G04950, AT2G40765, AT5G66850, AT1G71730, AT1G65290, AT5G09830, AT3G18240, AT3G10520, AT1G78360, AT3G63170, AT4G00100, AT3G51160, AT1G10670, AT3G53580, AT3G16080, AT5G65430, AT4G12440, AT3…	1.27124	3.18617e-09
1dai-up	GOTERM_CC_DIRECT	GO:0005739~mitochondrion	495	1.61139e-09	AT3G53360, AT1G56570, AT1G57540, AT5G42650, AT5G66860, AT1G14810, AT4G35460, AT4G36790, AT3G46940, AT3G01800, AT2G01140, AT5G44710, AT5G39350, AT4G10040, AT1G08480, AT1G56340, AT2G40765, AT1G69530, AT5G63100, AT2G36380, AT5G64670, AT1G67350, AT1G68560, AT1G71730, AT3G23940, AT1G65290, AT4G11120, AT5G09950, AT4G39952, AT3G18240, AT5G56940, AT2G05990, AT2G03690, AT2G04780, AT2G01390, AT5G14040, AT5…	1.23771	7.23111e-08
1dai-up	GOTERM_CC_DIRECT	GO:0005840~ribosome	47	8.12319e-09	AT5G47320, AT5G20160, AT3G05560, AT1G57540, AT2G42710, AT1G16790, AT5G27770, AT2G18400, AT3G22980, AT3G02650, AT5G60960, AT3G13160, AT1G08845, AT3G17465, AT1G31817, AT5G55125, AT3G06040, AT3G06180, AT5G44710, AT2G20060, AT1G26910, AT5G57020, AT4G34670, AT1G70190, AT3G10950, AT5G23740, AT1G61870, AT3G52580, AT3G49010, AT1G64880, AT5G48760, AT3G01170, AT3G04920, AT1G10840, AT3G02645, AT3G58660, AT5…	2.16594	3.24025e-07
1dai-up	GOTERM_CC_DIRECT	GO:0009506~plasmodesma	180	1.38462e-08	AT5G25754, AT1G13440, AT5G16120, AT3G05560, AT5G19510, AT1G11260, AT1G05260, AT5G15550, AT2G42810, AT3G56190, AT2G36530, AT1G72370, AT1G53210, AT1G52760, AT2G37190, AT3G16570, AT4G39260, AT1G50180, AT2G41840, AT4G16380, AT1G02780, AT2G42010, AT5G42020, AT1G56340, AT2G27090, AT1G04040, AT1G68560, AT1G15910, AT4G09320, AT4G27450, AT5G37600, AT5G07250, AT4G37890, AT2G19590, AT1G78520, AT4G13940, AT1…	1.43709	4.97078e-07
1dai-up	GOTERM_CC_DIRECT	GO:0005783~endoplasmic reticulum	162	2.70794e-07	AT1G09580, AT4G21060, AT1G08770, AT3G56110, AT3G49420, AT1G05260, AT5G14980, AT2G16760, AT2G34590, AT1G19300, AT2G36530, AT4G09580, AT4G37760, AT5G03160, AT1G48140, AT1G52760, AT1G43890, AT1G69640, AT2G37190, AT5G60640, AT3G11320, AT1G09850, AT4G30210, AT2G25110, AT5G20500, AT4G37640, AT4G16660, AT5G42020, AT1G56340, AT1G07670, AT2G16595, AT2G34480, AT5G65000, AT3G04400, AT2G33150, AT3G26935, AT2…	1.41434	8.83773e-06
1dai-up	GOTERM_CC_DIRECT	GO:0005576~extracellular region	308	5.80066e-07	AT1G06190, AT1G66930, AT3G49780, AT3G19690, AT2G16760, AT1G34300, AT1G18970, AT5G47780, AT1G11300, AT5G63910, AT4G37760, AT1G74670, AT1G48140, AT1G29980, AT5G60640, AT4G27290, AT5G05340, AT2G26440, AT1G03230, AT4G16260, AT1G08480, AT1G09330, AT1G65295, AT1G18980, AT1G69530, AT1G68560, AT3G04400, AT2G15780, AT5G24090, AT4G39830, AT2G46620, AT3G10080, AT1G21230, AT3G53810, AT1G02130, AT1G03220, AT4…	1.26274	1.66389e-05
1dai-up	GOTERM_CC_DIRECT	GO:0032040~small-subunit processome	20	6.02522e-07	AT4G04940, AT4G25630, AT3G02560, AT5G14050, AT5G20160, AT1G63780, AT3G56990, AT1G56110, AT5G15750, AT4G28450, AT3G57000, AT3G21540, AT5G66540, AT4G28200, AT4G21130, AT3G60360, AT5G08420, AT1G48830, AT2G46230, AT1G07840	2.91249	1.66389e-05
1dai-up	GOTERM_CC_DIRECT	GO:0016282~eukaryotic 43S preinitiation complex	13	1.74912e-06	AT5G25754, AT2G46290, AT5G27640, AT3G56150, AT1G10840, AT4G20980, AT5G15610, AT3G57290, AT2G39990, AT4G33250, AT5G37475, AT4G11420, AT3G11400	3.64062	4.18402e-05
1dai-up	GOTERM_CC_DIRECT	GO:0033290~eukaryotic 48S preinitiation complex	13	1.74912e-06	AT5G25754, AT2G46290, AT5G27640, AT3G56150, AT1G10840, AT4G20980, AT5G15610, AT3G57290, AT2G39990, AT4G33250, AT5G37475, AT4G11420, AT3G11400	3.64062	4.18402e-05
1dai-up	GOTERM_CC_DIRECT	GO:0005794~Golgi apparatus	194	1.86474e-06	AT1G09580, AT3G49780, AT2G34630, AT4G21060, AT4G27720, AT2G38550, AT5G14980, AT5G47780, AT5G42090, AT3G56070, AT1G30620, AT1G52760, AT1G69640, AT5G05340, AT4G39260, AT1G61800, AT1G03230, AT1G53290, AT5G20500, AT4G23490, AT1G64880, AT1G09330, AT5G19980, AT4G09720, AT2G32580, AT3G23820, AT1G27450, AT4G19640, AT1G02130, AT1G03220, AT1G04430, AT2G30490, AT3G02230, AT5G25610, AT1G31130, AT4G02080, AT5…	1.33512	4.18402e-05
1dai-up	GOTERM_CC_DIRECT	GO:0000502~proteasome complex	25	2.17239e-06	AT5G19990, AT5G45620, AT1G56450, AT3G26340, AT1G29150, AT5G15610, AT1G48170, AT1G47250, AT1G53750, AT4G14800, AT5G05780, AT2G05840, AT1G21720, AT4G31300, AT5G09900, AT4G34110, AT1G64520, AT5G43010, AT5G40580, AT5G23540, AT3G14290, AT1G67250, AT5G14710, AT4G29040, AT2G27020	2.45988	4.58757e-05
1dai-up	GOTERM_CC_DIRECT	GO:0005788~endoplasmic reticulum lumen	14	2.87963e-06	AT3G54640, AT5G42020, AT1G08450, AT1G56340, AT3G62600, AT2G30750, AT5G03160, AT1G51760, AT5G28540, AT5G60640, AT5G35080, AT1G21750, AT1G05720, AT4G16660	3.39791	5.74326e-05
1dai-up	GOTERM_CC_DIRECT	GO:0009536~plastid	187	7.96969e-06	AT5G25754, AT5G19990, AT2G34630, AT5G16120, AT5G19510, AT5G42650, AT2G38550, AT1G16790, AT2G35040, AT5G27770, AT5G09270, AT5G46290, AT5G48230, AT5G66860, AT3G57280, AT1G14810, AT2G19750, AT5G61170, AT3G23710, AT5G60640, AT5G37850, AT2G01140, AT3G20390, AT5G52450, AT1G42960, AT5G55280, AT5G20500, AT5G63180, AT5G42020, AT5G26710, AT5G43470, AT5G48760, AT4G02930, AT5G41210, AT5G27640, AT5G16990, AT5…	1.31682	0.000150585
1dai-up	GOTERM_CC_DIRECT	GO:0005852~eukaryotic translation initiation factor 3 complex	10	6.61177e-05	AT5G25754, AT4G33250, AT5G37475, AT4G11420, AT5G27640, AT3G56150, AT1G10840, AT4G20980, AT3G57290, AT3G11400	3.64062	0.00118681
1dai-up	GOTERM_CC_DIRECT	GO:0005741~mitochondrial outer membrane	19	0.000182993	AT5G22350, AT5G17770, AT5G43970, AT3G01280, AT5G67500, AT5G52882, AT5G27540, AT4G29130, AT1G26190, AT2G19860, AT2G36530, AT5G09420, AT3G20000, AT2G19080, AT1G50460, AT3G02090, AT5G12290, AT5G57490, AT3G50930	2.30573	0.0031283
1dai-up	GOTERM_CC_DIRECT	GO:0005773~vacuole	74	0.000192714	AT2G28470, AT5G40150, AT5G19510, AT4G31985, AT3G01280, AT5G27850, AT1G05260, AT3G21690, AT5G64120, AT3G56190, AT2G06925, AT2G21870, AT1G53210, AT4G27090, AT2G23810, AT5G56970, AT4G14800, AT5G05340, AT1G22710, AT4G31300, AT1G04120, AT4G38890, AT2G25110, AT5G20500, AT2G42570, AT1G14540, AT4G39080, AT1G04040, AT1G64200, AT1G67430, AT3G25520, AT1G12840, AT1G19910, AT3G04720, AT2G22475, AT1G74000, AT2…	1.46416	0.00314474
1dai-up	GOTERM_CC_DIRECT	GO:0099503~secretory vesicle	40	0.000362762	AT3G57240, AT5G64120, AT1G17860, AT2G36330, AT5G57560, AT4G11650, AT1G78850, AT4G19810, AT4G14800, AT1G78830, AT5G28540, AT5G60640, AT1G21720, AT1G09750, AT3G29360, AT4G16260, AT2G28100, AT5G20500, AT1G41830, AT4G16660, AT3G02360, AT3G54640, AT5G42020, AT5G48540, AT5G41670, AT1G56340, AT5G61240, AT3G04720, AT5G06860, AT5G55730, AT2G29960, AT3G08030, AT5G38450, AT2G47470, AT3G44590, AT2G04780, AT1…	1.67385	0.00566225
1dai-up	GOTERM_CC_DIRECT	GO:0005750~mitochondrial respiratory chain complex III	8	0.000711027	AT1G51980, AT5G13430, AT2G40765, AT5G25450, AT3G02090, AT3G52730, AT3G10860, AT5G40810	3.64062	0.0106358
1dai-up	GOTERM_CC_DIRECT	GO:0030687~preribosome, large subunit precursor	11	0.000769776	AT5G06360, AT4G25730, AT5G61770, AT1G25260, AT5G15550, AT3G22660, AT5G48240, AT1G67120, AT5G14520, AT4G15770, AT2G37990	2.86049	0.011054
1dai-up	GOTERM_CC_DIRECT	GO:0005802~trans-Golgi network	64	0.0016248	AT4G27720, AT3G62830, AT5G42090, AT1G51590, AT3G55830, AT1G64880, AT3G54020, AT1G09330, AT4G00750, AT1G55850, AT5G61240, AT2G38360, AT5G64030, AT2G38840, AT3G23820, AT1G47240, AT3G17430, AT2G19790, AT4G12650, AT1G19360, AT4G33410, AT4G18030, AT3G28480, AT4G30260, AT1G04430, AT1G27930, AT5G18480, AT2G04280, AT5G25610, AT1G31130, AT4G30996, AT5G20680, AT4G00740, AT1G10950, AT3G49720, AT1G31850, AT1…	1.41212	0.0224348
1dai-up	GOTERM_CC_DIRECT	GO:0043231~intracellular membrane-bounded organelle	53	0.00182685	AT3G02330, AT1G56570, AT3G25970, AT3G56070, AT5G03080, AT2G20540, AT2G41080, AT1G43890, AT5G59600, AT2G27690, AT4G39220, AT5G39350, AT4G37640, AT1G01090, AT5G15300, AT1G08080, AT4G33170, AT5G36950, AT2G19790, AT4G39952, AT1G71490, AT4G37170, AT5G40200, AT4G32400, AT2G33760, AT1G34160, AT3G51320, AT3G23330, AT5G61790, AT2G38730, AT2G15690, AT1G59900, AT3G47810, AT5G53560, AT3G11460, AT1G80860, AT3…	1.46176	0.0242903
1dai-up	GOTERM_CC_DIRECT	GO:0005839~proteasome core complex	10	0.00203598	AT1G47250, AT5G40580, AT4G14800, AT1G56450, AT3G26340, AT2G05840, AT1G21720, AT4G31300, AT3G14290, AT2G27020	2.80048	0.0261042
1dai-up	GOTERM_CC_DIRECT	GO:1990904~ribonucleoprotein complex	38	0.00213786	AT5G47320, AT5G43960, AT2G42710, AT5G07090, AT2G18400, AT3G22980, AT3G02650, AT2G31060, AT5G60960, AT3G13160, AT1G08845, AT1G31817, AT5G60980, AT5G55125, AT3G06040, AT5G44710, AT2G20060, AT1G26910, AT4G34670, AT1G70190, AT3G51800, AT4G34110, AT5G23740, AT1G61870, AT3G52580, AT1G64880, AT4G32720, AT3G04920, AT3G02645, AT5G45590, AT3G04840, AT1G16740, AT4G25890, AT2G36170, AT5G10360, AT2G47110, AT5…	1.57209	0.0264652
1dai-up	GOTERM_CC_DIRECT	GO:0005753~mitochondrial proton-transporting ATP synthase complex	8	0.00243628	AT2G21870, AT1G51650, AT5G08680, AT3G52300, AT5G13450, AT4G30010, AT2G33040, AT5G47030	3.23611	0.0291542
1dai-up	GOTERM_CC_DIRECT	GO:0010494~cytoplasmic stress granule	29	0.00273952	AT5G19510, AT1G09780, AT3G03920, AT1G62390, AT5G64120, AT1G57720, AT4G26990, AT1G23440, AT1G43890, AT1G05010, AT5G28840, AT1G78570, AT3G07030, AT1G03230, AT3G13920, AT3G11400, AT2G45220, AT4G34110, AT5G20890, AT3G01390, AT3G07810, AT2G18110, AT1G22360, AT4G35890, AT5G07350, AT3G13790, AT3G12580, AT1G47500, AT1G09640	1.67584	0.0317254
1dai-up	GOTERM_CC_DIRECT	GO:0005886~plasma membrane	429	0.0039622	AT4G27720, AT1G34300, AT3G22620, AT2G38310, AT1G11300, AT4G35460, AT1G22790, AT5G05580, AT5G45800, AT1G77380, AT4G28940, AT5G66850, AT2G36380, AT4G14750, AT4G35470, AT5G09830, AT4G13420, AT1G21230, AT5G55730, AT5G55850, AT3G07360, AT2G04780, AT5G65430, AT5G04590, AT5G53560, AT5G02050, AT4G10380, AT2G28760, AT4G23030, AT1G11890, AT3G55770, AT2G39518, AT1G59870, AT4G27990, AT4G27870, AT4G36220, AT1…	1.11004	0.0444509
1dai-up	GOTERM_CC_DIRECT	GO:0005797~Golgi medial cisterna	18	0.00425062	AT5G18480, AT2G04280, AT5G22740, AT3G56820, AT4G33910, AT3G49720, AT1G10950, AT5G64030, AT1G31850, AT5G10840, AT2G32580, AT1G26850, AT4G36790, AT1G19360, AT4G18030, AT1G27930, AT5G18280, AT1G62305	1.92739	0.0462416
1dai-up	GOTERM_CC_DIRECT	GO:0015935~small ribosomal subunit	8	0.00619358	AT1G22780, AT1G72370, AT2G34520, AT5G39850, AT1G04270, AT5G15750, AT3G56340, AT3G11940	2.91249	0.065397
1dai-up	GOTERM_CC_DIRECT	GO:0032580~Golgi cisterna membrane	10	0.0081761	AT3G22845, AT4G00110, AT1G26690, AT1G71990, AT3G07680, AT4G30440, AT3G62830, AT3G23820, AT1G30620, AT2G47650	2.42708	0.0838635
1dai-up	GOTERM_CC_DIRECT	GO:0005737~cytoplasm	567	0.00870743	AT5G16120, AT1G56450, AT5G19510, AT2G42810, AT2G15430, AT3G22980, AT2G38310, AT2G36010, AT1G03910, AT1G60710, AT5G45920, AT2G47140, AT1G22430, AT1G26910, AT5G20500, AT2G26560, AT4G25310, AT4G04950, AT5G41210, AT1G15910, AT1G10585, AT4G14750, AT5G09830, AT2G29700, AT1G03900, AT3G10520, AT1G78360, AT3G51160, AT1G10670, AT1G55020, AT1G30040, AT3G16080, AT5G56710, AT5G18400, AT5G65430, AT1G67120, AT2…	1.08075	0.0868324
1dai-up	GOTERM_CC_DIRECT	GO:0098552~side of membrane	27	0.00958273	AT5G19250, AT5G64080, AT1G62790, AT3G61640, AT1G32860, AT3G22620, AT4G25240, AT3G22600, AT5G10770, AT4G12420, AT1G79800, AT1G21880, AT5G56170, AT4G16120, AT1G08500, AT5G20230, AT5G58090, AT1G09790, AT3G58100, AT4G28100, AT2G17120, AT3G43720, AT1G78520, AT5G55730, AT5G10080, AT2G44300, AT2G04780	1.58543	0.0929784
1dai-up	GOTERM_CC_DIRECT	GO:0005768~endosome	61	0.0127321	AT5G46330, AT4G27720, AT3G62830, AT5G42090, AT1G51590, AT3G55830, AT1G64880, AT1G09330, AT4G00750, AT5G61240, AT2G38360, AT5G64030, AT2G38840, AT3G23820, AT3G17430, AT4G12650, AT1G19360, AT4G33410, AT4G19640, AT4G18030, AT3G28480, AT4G30260, AT1G04430, AT1G27930, AT5G18480, AT2G04280, AT5G25610, AT1G31130, AT4G30996, AT5G20680, AT4G00740, AT1G10950, AT3G49720, AT1G31850, AT1G26850, AT5G13500, AT3…	1.31407	0.120285
1dai-up	GOTERM_CC_DIRECT	GO:0000137~Golgi cis cisterna	13	0.0155492	AT3G48280, AT5G66060, AT1G07230, AT3G49420, AT1G10950, AT5G47780, AT5G18900, AT1G18580, AT5G06660, AT1G20270, AT1G51590, AT3G28480, AT1G05720	1.972	0.143132
1dai-up	GOTERM_CC_DIRECT	GO:0005759~mitochondrial matrix	28	0.0188169	AT2G37500, AT5G26860, AT3G23990, AT5G09590, AT3G57560, AT1G59900, AT3G62810, AT5G60960, AT3G15660, AT2G44350, AT1G23100, AT5G02050, AT1G23800, AT3G16950, AT1G80600, AT3G10920, AT5G47630, AT5G52800, AT1G14980, AT4G32605, AT1G65290, AT2G35010, AT5G36950, AT4G11120, AT1G51980, AT1G53240, AT3G02090, AT2G44620	1.49908	0.15494
1dai-up	GOTERM_CC_DIRECT	GO:0000138~Golgi trans cisterna	24	0.0188395	AT5G01710, AT3G25140, AT3G02230, AT4G27720, AT3G56110, AT2G15730, AT5G19980, AT1G67410, AT4G30996, AT5G20680, AT4G00740, AT5G61240, AT3G62830, AT2G38840, AT3G23820, AT1G30620, AT5G11730, AT5G13500, AT1G72480, AT1G71990, AT4G30440, AT1G04430, AT1G74380, AT2G47650	1.56027	0.15494
1dai-up	GOTERM_CC_DIRECT	GO:0019774~proteasome core complex, beta-subunit complex	6	0.0194966	AT5G40580, AT4G14800, AT1G56450, AT3G26340, AT1G21720, AT4G31300	3.12053	0.15494
1dai-up	GOTERM_CC_DIRECT	GO:0008250~oligosaccharyltransferase complex	6	0.0194966	AT4G21150, AT2G01720, AT1G61790, AT1G32210, AT4G29870, AT5G66680	3.12053	0.15494
1dai-up	GOTERM_CC_DIRECT	GO:0030686~90S preribosome	6	0.0194966	AT3G02560, AT1G72370, AT3G56990, AT1G10490, AT1G48830, AT3G58660	3.12053	0.15494
1dai-up	GOTERM_CC_DIRECT	GO:0015934~large ribosomal subunit	6	0.0194966	AT1G26740, AT3G05590, AT2G42710, AT4G28360, AT1G67430, AT5G64670	3.12053	0.15494
1dai-up	GOTERM_CC_DIRECT	GO:0048046~apoplast	67	0.019925	AT2G28470, AT5G18860, AT5G19510, AT3G57240, AT1G62050, AT5G64120, AT1G18970, AT2G36530, AT2G18660, AT4G12420, AT3G16570, AT1G78830, AT5G05340, AT2G28100, AT1G41830, AT1G65930, AT4G23690, AT2G15620, AT4G02930, AT1G18980, AT1G17890, AT1G68560, AT5G09360, AT4G08950, AT4G09320, AT5G17920, AT2G21100, AT4G39830, AT1G02335, AT3G10080, AT2G19590, AT1G26560, AT5G55730, AT3G13790, AT2G36190, AT3G48990, AT1…	1.27042	0.15494
1dai-up	GOTERM_CC_DIRECT	GO:0005762~mitochondrial large ribosomal subunit	12	0.0202846	AT1G26740, AT3G01790, AT3G17465, AT5G39600, AT4G35490, AT4G05400, AT4G30930, AT3G59650, AT4G28360, AT5G64670, AT3G13882, AT4G36420	1.98579	0.15494
1dai-up	GOTERM_CC_DIRECT	GO:0031429~box H/ACA snoRNP complex	5	0.0221424	AT5G20160, AT3G03920, AT2G20490, AT3G57150, AT5G08180	3.64062	0.164758
1dai-up	GOTERM_CC_DIRECT	GO:0005743~mitochondrial inner membrane	30	0.0224879	AT5G50810, AT4G28510, AT5G14040, AT3G59820, AT3G54110, AT5G40770, AT3G23990, AT3G03420, AT5G58970, AT1G55900, AT1G72750, AT4G21105, AT2G19080, AT4G26180, AT3G46560, AT5G40650, AT2G29530, AT3G51790, AT1G61870, AT4G24160, AT1G61570, AT5G19760, AT4G04870, AT5G62050, AT3G20000, AT5G33320, AT3G02090, AT4G32400, AT5G13490, AT3G17910	1.45625	0.164758
1dai-up	GOTERM_CC_DIRECT	GO:0005789~endoplasmic reticulum membrane	74	0.0338783	AT1G09580, AT5G66060, AT5G42570, AT1G08450, AT2G42810, AT1G19300, AT3G02410, AT5G18900, AT1G48140, AT1G69640, AT1G20050, AT5G38460, AT4G30210, AT4G36830, AT2G27690, AT1G76490, AT4G37640, AT3G25040, AT3G02580, AT3G57650, AT1G56340, AT3G23660, AT2G16595, AT5G65000, AT2G41490, AT5G58000, AT5G53470, AT2G01830, AT3G04090, AT1G80510, AT3G28480, AT3G15850, AT1G71090, AT1G10030, AT5G19690, AT4G24310, AT1…	1.22457	0.243246
1dai-up	GOTERM_MF_DIRECT	GO:0003735~structural constituent of ribosome	135	2.76322e-40	AT3G23390, AT3G05560, AT5G07090, AT5G27770, AT5G66860, AT2G19750, AT5G61170, AT2G43460, AT1G77940, AT1G72370, AT1G25260, AT2G37190, AT3G13580, AT2G41840, AT1G02780, AT2G20060, AT1G26910, AT1G70190, AT5G59240, AT2G34520, AT1G64880, AT5G48760, AT3G04920, AT2G34480, AT5G64670, AT2G32060, AT2G19740, AT3G06700, AT3G04400, AT3G14290, AT3G18240, AT1G26880, AT3G18760, AT5G39740, AT5G56940, AT3G44590, AT4…	2.73713	3.26337e-37
1dai-up	GOTERM_MF_DIRECT	GO:0005507~copper ion binding	59	2.71567e-08	AT1G13440, AT3G09200, AT3G23990, AT5G23250, AT2G36530, AT2G35120, AT2G21870, AT4G12340, AT4G12420, AT2G20420, AT1G72330, AT5G07440, AT2G27730, AT4G33680, AT1G80600, AT1G41830, AT4G10040, AT1G65930, AT3G10920, AT1G14980, AT4G05400, AT1G61570, AT2G36460, AT5G09360, AT3G23940, AT5G17920, AT5G37600, AT4G39830, AT2G19590, AT4G13940, AT3G16460, AT2G05710, AT1G53240, AT5G13490, AT2G05990, AT5G21105, AT1…	1.92905	1.44239e-05
1dai-up	GOTERM_MF_DIRECT	GO:0003729~mRNA binding	195	3.66398e-08	AT5G25754, AT1G06190, AT1G63780, AT1G37130, AT5G07090, AT1G17880, AT5G66860, AT5G61170, AT5G08180, AT4G26990, AT1G77940, AT1G72370, AT3G13580, AT4G39260, AT2G41840, AT1G70190, AT5G48760, AT5G64670, AT3G04400, AT3G57290, AT3G13470, AT5G47320, AT4G00100, AT5G25610, AT5G14040, AT3G16080, AT5G56710, AT2G15690, AT2G17870, AT3G46600, AT5G35530, AT3G06040, AT1G48920, AT1G20230, AT1G23860, AT3G13920, AT3…	1.39862	1.44239e-05
1dai-up	GOTERM_MF_DIRECT	GO:0003723~RNA binding	132	2.56703e-05	AT1G14650, AT3G02330, AT1G56570, AT3G05560, AT5G14580, AT5G27770, AT3G25970, AT5G61170, AT4G26990, AT1G77940, AT1G25260, AT1G20370, AT3G13580, AT5G63630, AT4G39260, AT2G41840, AT4G30330, AT1G02140, AT1G02780, AT2G21790, AT5G39350, AT2G47420, AT2G37510, AT1G64880, AT1G80670, AT5G27640, AT5G15300, AT3G58660, AT1G15910, AT2G42260, AT3G15010, AT4G33170, AT4G39952, AT5G30495, AT3G13230, AT5G38890, AT2…	1.36874	0.00757916
1dai-up	GOTERM_MF_DIRECT	GO:0020037~heme binding	58	5.62853e-05	AT1G64950, AT2G26170, AT5G40150, AT1G37130, AT1G05260, AT5G42650, AT5G64120, AT2G30750, AT3G26300, AT4G12300, AT5G05340, AT2G27690, AT4G10040, AT3G48280, AT3G51790, AT1G14540, AT2G15620, AT3G26330, AT5G36110, AT4G37370, AT1G71695, AT2G26710, AT3G14680, AT3G48310, AT5G06720, AT5G38450, AT3G10520, AT2G45570, AT5G25900, AT4G37530, AT1G11680, AT2G30490, AT1G14550, AT3G26320, AT3G30180, AT5G63450, AT4…	1.60684	0.0132946
1dai-up	GOTERM_MF_DIRECT	GO:0003743~translation initiation factor activity	24	0.000280371	AT5G25754, AT1G04170, AT2G46290, AT5G27640, AT3G56150, AT1G10840, AT1G17220, AT4G20980, AT5G15610, AT3G57290, AT2G39990, AT1G13950, AT5G35620, AT4G33250, AT2G45730, AT5G37475, AT4G11420, AT5G38640, AT5G20920, AT5G35680, AT4G38710, AT3G13920, AT3G11400, AT4G34110	2.02562	0.0505483
1dai-up	GOTERM_MF_DIRECT	GO:0019843~rRNA binding	27	0.000315902	AT5G47320, AT1G06190, AT3G55340, AT2G42710, AT4G30930, AT5G07090, AT3G16080, AT5G15750, AT2G18400, AT3G57000, AT3G55280, AT3G17465, AT2G37270, AT5G61770, AT1G31817, AT5G39850, AT3G15460, AT3G11940, AT5G23740, AT2G34520, AT1G15250, AT1G16740, AT3G23620, AT4G10450, AT1G22780, AT3G18760, AT2G42740	1.92136	0.0505483
1dai-up	GOTERM_MF_DIRECT	GO:0005506~iron ion binding	51	0.00034241	AT1G64950, AT2G26170, AT5G66060, AT5G42650, AT2G30750, AT3G26300, AT5G18900, AT5G60600, AT4G12300, AT1G69640, AT2G27690, AT3G48280, AT3G02580, AT3G26330, AT5G36110, AT4G37370, AT2G26710, AT3G14680, AT3G48310, AT5G38450, AT3G28480, AT3G15850, AT2G45570, AT5G25900, AT1G11680, AT2G30490, AT3G26320, AT1G06570, AT3G30180, AT5G63450, AT3G11180, AT3G14690, AT1G02205, AT1G20270, AT5G39890, AT2G45580, AT2…	1.56857	0.0505483
1dai-up	GOTERM_MF_DIRECT	GO:0000287~magnesium ion binding	27	0.00136689	AT1G32380, AT3G53620, AT3G52990, AT3G22960, AT4G02780, AT2G36530, AT1G17500, AT4G30190, AT5G56350, AT5G08570, AT3G46940, AT2G20420, AT1G72550, AT1G74030, AT1G79460, AT5G23960, AT1G65930, AT5G52920, AT5G14590, AT3G25400, AT3G61530, AT1G18640, AT3G25820, AT3G17410, AT4G16730, AT4G33070, AT5G02820	1.78163	0.179367
1dai-up	GOTERM_MF_DIRECT	GO:0140662~ATP-dependent protein folding chaperone	14	0.00184974	AT5G20890, AT5G42020, AT3G23990, AT5G09590, AT5G26360, AT3G02530, AT1G79930, AT5G28540, AT3G13470, AT3G12580, AT3G20050, AT3G13860, AT3G11830, AT4G16660	2.30951	0.218454
1dai-up	GOTERM_MF_DIRECT	GO:0030515~snoRNA binding	8	0.00631222	AT4G25630, AT1G63780, AT1G56110, AT5G15750, AT3G21540, AT1G31660, AT2G20490, AT4G28200	2.90339	0.658226
1dai-up	GOTERM_MF_DIRECT	GO:0016705~oxidoreductase activity, acting on paired donors, with incorporation or reduction of molecular oxygen	32	0.00668815	AT1G64950, AT2G26170, AT5G66060, AT3G26320, AT5G42650, AT2G30750, AT3G26300, AT3G30180, AT5G63450, AT3G14690, AT4G12300, AT1G20270, AT2G45580, AT2G27690, AT2G40890, AT3G48280, AT2G34500, AT5G52400, AT3G26330, AT1G12740, AT4G36220, AT1G31800, AT5G36110, AT4G37370, AT2G26710, AT3G14680, AT5G07990, AT3G48310, AT1G13080, AT5G38450, AT2G45570, AT5G24910	1.54847	0.658226
1dai-up	GOTERM_MF_DIRECT	GO:0080043~quercetin 3-O-glucosyltransferase activity	13	0.0105844	AT1G07250, AT3G21750, AT2G15480, AT1G73880, AT1G22360, AT1G24100, AT2G43820, AT3G46660, AT1G05680, AT2G43840, AT4G15550, AT4G34131, AT1G22400	2.05131	0.961548
1dai-up	GOTERM_MF_DIRECT	GO:0046933~proton-transporting ATP synthase activity, rotational mechanism	8	0.0132489	AT1G51650, AT5G08680, AT3G52300, AT4G29480, AT3G01390, AT5G13450, AT2G33040, AT5G47030	2.63944	0.995784
1dai-up	GOTERM_MF_DIRECT	GO:0008514~organic anion transmembrane transporter activity	10	0.0144861	AT5G58970, AT3G17430, AT5G25400, AT2G25520, AT5G19760, AT2G38060, AT3G11320, AT3G14410, AT5G44370, AT1G21870	2.26827	0.995784
1dai-up	GOTERM_MF_DIRECT	GO:0140825~lactoperoxidase activity	13	0.0159471	AT1G14540, AT1G14550, AT5G40150, AT1G05260, AT5G17820, AT5G64120, AT4G26010, AT2G22420, AT1G71695, AT2G39040, AT5G05340, AT5G06720, AT4G37530	1.96584	0.995784
1dai-up	GOTERM_MF_DIRECT	GO:0035251~UDP-glucosyltransferase activity	14	0.0250452	AT2G30150, AT3G55830, AT1G07250, AT3G53150, AT3G21750, AT2G16890, AT2G15480, AT2G36780, AT1G73880, AT5G12890, AT2G43820, AT1G05680, AT2G43840, AT4G34131	1.81462	0.995784
1dai-up	GOTERM_MF_DIRECT	GO:0046961~proton-transporting ATPase activity, rotational mechanism	7	0.0315309	AT5G08680, AT4G39080, AT3G01390, AT1G64200, AT4G32530, AT1G12840, AT1G19910	2.54047	0.995784
1dai-up	GOTERM_MF_DIRECT	GO:0080044~quercetin 7-O-glucosyltransferase activity	10	0.0355401	AT1G73880, AT1G22360, AT1G24100, AT1G07250, AT2G43820, AT3G46660, AT1G05680, AT2G43840, AT4G15550, AT1G22400	2.01624	0.995784
1dai-up	GOTERM_MF_DIRECT	GO:0050897~cobalt ion binding	16	0.0365508	AT5G47630, AT3G03100, AT4G02930, AT3G61530, AT4G23620, AT4G21120, AT2G35120, AT1G65290, AT2G21870, AT3G15640, AT5G07440, AT5G13450, AT4G13930, AT1G79750, AT3G16950, AT5G18170	1.65908	0.995784
1dai-up	GOTERM_MF_DIRECT	GO:0008320~protein transmembrane transporter activity	8	0.0403563	AT1G20350, AT1G72750, AT3G20000, AT4G24920, AT3G04800, AT3G10110, AT4G26670, AT2G34250	2.23338	0.995784
1dai-up	GOTERM_MF_DIRECT	GO:0004497~monooxygenase activity	29	0.0407075	AT2G26170, AT3G26320, AT5G42650, AT2G30750, AT3G26300, AT3G30180, AT5G63450, AT3G14690, AT4G12300, AT2G45580, AT2G27690, AT2G40890, AT3G48280, AT2G34500, AT5G52400, AT3G26330, AT1G12740, AT4G36220, AT1G31800, AT5G36110, AT4G37370, AT2G26710, AT3G14680, AT5G07990, AT3G48310, AT1G13080, AT5G38450, AT2G45570, AT5G24910	1.4033	0.995784
1dai-up	GOTERM_MF_DIRECT	GO:0102360~daphnetin 3-O-glucosyltransferase activity	6	0.0408414	AT1G73880, AT1G07250, AT3G46660, AT3G21750, AT2G15480, AT4G34131	2.72193	0.995784
1dai-up	GOTERM_MF_DIRECT	GO:0102425~myricetin 3-O-glucosyltransferase activity	6	0.0408414	AT1G73880, AT1G07250, AT3G46660, AT3G21750, AT2G15480, AT4G34131	2.72193	0.995784
1dai-up	GOTERM_MF_DIRECT	GO:0008061~chitin binding	6	0.0408414	AT3G54420, AT4G19810, AT2G23770, AT3G12500, AT2G17120, AT3G04720	2.72193	0.995784
1dai-up	GOTERM_MF_DIRECT	GO:0010329~auxin efflux transmembrane transporter activity	6	0.0408414	AT2G18040, AT1G59870, AT3G28860, AT2G17500, AT1G73590, AT1G71090	2.72193	0.995784
1dai-up	GOTERM_MF_DIRECT	GO:0047893~flavonol 3-O-glucosyltransferase activity	6	0.0408414	AT1G73880, AT1G07250, AT3G46660, AT3G21750, AT2G15480, AT4G34131	2.72193	0.995784
1dai-up	GOTERM_MF_DIRECT	GO:0015297~antiporter activity	25	0.0440146	AT3G59820, AT3G21690, AT1G34020, AT3G53320, AT5G17630, AT3G03620, AT1G47530, AT3G11320, AT1G61800, AT5G52450, AT3G14410, AT3G05290, AT5G65380, AT4G23030, AT5G25400, AT1G14360, AT5G17860, AT5G19980, AT3G17430, AT2G25520, AT1G71870, AT5G33320, AT2G47490, AT5G41610, AT1G21870	1.44017	0.995784
1dai-up	KEGG_PATHWAY	ath03010:Ribosome	118	6.10138e-29	AT3G23390, AT3G05560, AT5G07090, AT5G27770, AT5G66860, AT2G19750, AT5G61170, AT2G43460, AT1G77940, AT1G72370, AT2G37190, AT3G13580, AT2G41840, AT1G02780, AT2G20060, AT1G26910, AT1G70190, AT5G59240, AT2G34520, AT1G64880, AT5G48760, AT3G04920, AT2G34480, AT5G64670, AT2G32060, AT2G19740, AT3G06700, AT3G04400, AT1G26880, AT3G18760, AT5G39740, AT5G56940, AT3G44590, AT4G00100, AT5G47320, AT3G53740, AT3…	2.2181	7.68774e-27
1dai-up	KEGG_PATHWAY	ath01230:Biosynthesis of amino acids	67	2.4915e-07	AT2G37500, AT1G13440, AT1G09780, AT3G52990, AT1G31230, AT3G57560, AT1G14810, AT2G36530, AT1G71920, AT1G55920, AT2G44350, AT5G08570, AT1G02500, AT3G14390, AT1G72330, AT2G01140, AT5G13280, AT1G74030, AT4G39980, AT4G33680, AT1G80600, AT2G22480, AT2G45440, AT1G65930, AT3G29200, AT1G11790, AT3G07630, AT1G31860, AT2G36460, AT5G34930, AT3G23940, AT5G17920, AT1G15710, AT5G37600, AT2G05710, AT5G38530, AT4…	1.66789	1.56964e-05
1dai-up	KEGG_PATHWAY	ath01110:Biosynthesis of secondary metabolites	262	2.91041e-05	AT2G34630, AT5G17330, AT5G43860, AT5G16120, AT5G42650, AT2G35040, AT1G14810, AT4G02780, AT1G55920, AT5G63910, AT4G37760, AT1G52760, AT1G50460, AT5G05340, AT2G01140, AT1G22430, AT2G42010, AT1G11790, AT3G02580, AT5G26710, AT3G23940, AT2G19590, AT1G36280, AT2G05990, AT5G58560, AT4G37530, AT2G30490, AT1G10670, AT3G53580, AT5G24400, AT5G50850, AT1G30040, AT2G36230, AT2G22420, AT4G27070, AT4G34710, AT2…	1.19073	0.00122237
1dai-up	KEGG_PATHWAY	ath00020:Citrate cycle (TCA cycle)	22	0.00015385	AT1G65930, AT1G10670, AT5G14590, AT1G34430, AT5G50850, AT4G26910, AT5G49460, AT2G34590, AT5G23250, AT3G25860, AT1G01090, AT1G59900, AT4G37870, AT2G44350, AT2G20420, AT3G47520, AT2G05710, AT1G54220, AT1G53240, AT5G40650, AT3G16950, AT2G22780	2.02636	0.00433979
1dai-up	KEGG_PATHWAY	ath03008:Ribosome biogenesis in eukaryotes	26	0.000172214	AT4G04940, AT1G15420, AT5G20160, AT1G63780, AT1G56110, AT1G10490, AT5G20020, AT3G03920, AT5G15750, AT1G67120, AT3G57000, AT3G22980, AT4G07410, AT5G66540, AT1G50920, AT5G08180, AT2G23070, AT3G07050, AT2G46230, AT4G25630, AT5G14050, AT3G21540, AT3G57150, AT4G28200, AT2G47990, AT2G20490	1.89063	0.00433979
1dai-up	KEGG_PATHWAY	ath00190:Oxidative phosphorylation	34	0.000574582	AT3G08610, AT3G03100, AT3G53620, AT5G25450, AT1G49140, AT2G33040, AT4G30190, AT1G22450, AT1G51650, AT3G15640, AT5G37510, AT4G28060, AT4G32530, AT5G40650, AT3G52730, AT5G40810, AT4G10040, AT5G47630, AT3G52300, AT4G39080, AT5G52840, AT3G01390, AT1G64200, AT5G47890, AT1G12840, AT5G47030, AT1G19910, AT1G65290, AT5G08680, AT4G29480, AT5G13430, AT5G13450, AT2G44620, AT4G37830	1.64824	0.0109612
1dai-up	KEGG_PATHWAY	ath03050:Proteasome	21	0.000608958	AT1G64520, AT5G19990, AT5G43010, AT5G40580, AT5G45620, AT1G56450, AT5G23540, AT3G26340, AT1G29150, AT3G14290, AT1G67250, AT1G47250, AT1G53750, AT4G29040, AT4G14800, AT5G05780, AT2G05840, AT1G21720, AT4G31300, AT2G27020, AT5G09900	1.93426	0.0109612
1dai-up	KEGG_PATHWAY	ath01200:Carbon metabolism	67	0.00240886	AT1G13440, AT5G42250, AT1G09780, AT3G52990, AT4G26910, AT5G23250, AT5G48230, AT2G34590, AT2G36530, AT1G55920, AT2G35120, AT2G44350, AT5G08570, AT2G20420, AT1G72330, AT1G54220, AT5G07440, AT1G50460, AT2G01140, AT1G22430, AT1G74030, AT2G22480, AT1G65930, AT2G36460, AT1G01090, AT2G19860, AT2G44160, AT2G05710, AT1G53240, AT5G42740, AT4G35630, AT1G32380, AT5G24400, AT5G50850, AT3G22960, AT1G59900, AT5…	1.34157	0.0379396
1dai-up	KEGG_PATHWAY	ath00010:Glycolysis / Gluconeogenesis	38	0.00374957	AT1G13440, AT5G42250, AT5G50850, AT1G09780, AT3G52990, AT2G34590, AT3G22960, AT1G59900, AT2G36530, AT5G56350, AT5G08570, AT1G76550, AT5G56630, AT1G22170, AT1G54220, AT1G50460, AT2G01140, AT1G23800, AT1G77120, AT1G22430, AT1G74030, AT3G16950, AT2G22480, AT1G12000, AT5G52920, AT1G09870, AT1G34430, AT2G36460, AT1G01090, AT3G25860, AT4G29130, AT2G19860, AT1G16300, AT4G37870, AT4G33070, AT5G42740, AT1…	1.47891	0.0513002
1dai-up	KEGG_PATHWAY	ath00400:Phenylalanine, tyrosine and tryptophan biosynthesis	17	0.00407145	AT3G29200, AT1G11790, AT3G54640, AT3G07630, AT3G06350, AT5G34930, AT1G71920, AT1G15710, AT5G11520, AT2G45300, AT2G27820, AT5G38530, AT4G27070, AT5G53970, AT4G39980, AT1G22410, AT2G22250	1.87899	0.0513002
1dai-up	KEGG_PATHWAY	ath01210:2-Oxocarboxylic acid metabolism	23	0.00731155	AT1G65930, AT2G37500, AT5G14590, AT1G34430, AT5G50850, AT4G26910, AT2G34590, AT3G25860, AT1G01090, AT3G57560, AT1G14810, AT3G23940, AT1G59900, AT5G11520, AT2G44350, AT1G24100, AT1G72330, AT2G05710, AT1G54220, AT2G43090, AT5G13280, AT3G16950, AT1G80600	1.62959	0.0837504
1dai-up	KEGG_PATHWAY	ath01100:Metabolic pathways	417	0.00818466	AT5G17330, AT5G43860, AT5G16120, AT5G42650, AT2G35040, AT1G14810, AT4G02780, AT4G37760, AT3G46940, AT1G69640, AT5G05340, AT2G01140, AT1G22430, AT4G10040, AT1G11790, AT4G00110, AT5G41210, AT3G23940, AT5G24090, AT1G65290, AT3G23820, AT2G05990, AT1G78360, AT4G37530, AT3G51160, AT1G10670, AT3G53580, AT2G36230, AT4G12440, AT5G04590, AT3G20330, AT2G02010, AT1G79460, AT1G22410, AT2G28760, AT1G61820, AT1…	1.07187	0.0859389
1dai-up	KEGG_PATHWAY	ath01232:Nucleotide metabolism	23	0.0155672	AT5G26667, AT3G23580, AT1G63660, AT3G25400, AT1G16350, AT2G37250, AT3G57550, AT4G09320, AT2G36310, AT1G26190, AT4G12440, AT2G16370, AT3G46940, AT5G63400, AT4G13720, AT5G63310, AT2G39270, AT1G27450, AT5G11160, AT5G03300, AT1G36280, AT2G21790, AT5G18280	1.5501	0.150882
1dai-up	KEGG_PATHWAY	ath00900:Terpenoid backbone biosynthesis	18	0.0167854	AT1G63970, AT3G02780, AT2G34630, AT5G47770, AT4G17190, AT4G11820, AT5G62790, AT5G48230, AT3G54250, AT3G02410, AT5G63910, AT5G60600, AT4G38460, AT2G26930, AT4G36810, AT5G58560, AT1G76490, AT4G15560	1.65793	0.151068
1dai-up	KEGG_PATHWAY	ath00940:Phenylpropanoid biosynthesis	27	0.0266616	AT5G48930, AT2G30490, AT1G14550, AT5G40150, AT5G16120, AT1G05260, AT2G37040, AT5G64120, AT3G53260, AT2G34790, AT4G26010, AT2G22420, AT4G37980, AT5G57840, AT1G52760, AT5G05340, AT2G40890, AT1G14540, AT5G17820, AT4G36220, AT4G37990, AT1G71695, AT2G39040, AT2G19070, AT5G06720, AT4G37530, AT5G54160	1.43475	0.223958
1dai-up	KEGG_PATHWAY	ath00300:Lysine biosynthesis	7	0.0296256	AT3G53580, AT3G14390, AT1G31230, AT1G14810, AT5G13280, AT4G33680, AT2G45440	2.41782	0.233301
1dai-up	KEGG_PATHWAY	ath04145:Phagosome	18	0.0357398	AT1G11890, AT4G39080, AT2G17800, AT1G08450, AT1G56340, AT3G01390, AT1G64200, AT4G24920, AT3G60540, AT4G09720, AT5G61790, AT1G12840, AT2G34250, AT1G19910, AT1G04820, AT1G71010, AT4G32530, AT5G12250	1.55431	0.262042
1dai-up	KEGG_PATHWAY	ath04141:Protein processing in endoplasmic reticulum	40	0.038054	AT5G42570, AT5G19690, AT1G08450, AT1G64230, AT4G02080, AT5G61790, AT2G34250, AT5G66680, AT5G03160, AT2G01720, AT5G59720, AT5G03340, AT5G28540, AT5G60640, AT5G51440, AT1G51590, AT4G16660, AT4G21150, AT5G42020, AT5G14030, AT1G56340, AT1G61790, AT4G29735, AT4G24920, AT3G60540, AT4G29330, AT3G23660, AT3G62600, AT2G16595, AT1G32210, AT4G04210, AT4G29870, AT5G63840, AT1G53540, AT3G12580, AT1G79650, AT2…	1.30034	0.262042
1dai-up	KEGG_PATHWAY	ath00250:Alanine, aspartate and glutamate metabolism	13	0.0395143	AT5G17330, AT5G37600, AT5G11520, AT3G20330, AT3G16150, AT1G72330, AT5G07440, AT5G08100, AT5G12040, AT1G36280, AT2G02010, AT3G24090, AT5G18170	1.71057	0.262042
1dai-up	KEGG_PATHWAY	ath00520:Amino sugar and nucleotide sugar metabolism	32	0.0435148	AT3G51160, AT3G02230, AT5G17770, AT5G15650, AT3G62830, AT5G47780, AT3G01640, AT1G30620, AT3G59480, AT1G18580, AT4G19810, AT1G50460, AT5G28840, AT1G78570, AT3G46440, AT3G29360, AT2G28760, AT3G24090, AT3G54420, AT3G25140, AT5G51830, AT4G00110, AT1G17890, AT4G29130, AT5G64570, AT2G19860, AT5G24090, AT3G23820, AT4G30440, AT5G42740, AT3G12500, AT2G47650	1.33975	0.274143
1dai-up	KEGG_PATHWAY	ath00270:Cysteine and methionine metabolism	26	0.0495394	AT3G25570, AT1G31230, AT1G14810, AT4G23100, AT1G55920, AT5G11520, AT1G02500, AT3G61440, AT1G23820, AT1G05010, AT5G13280, AT2G22780, AT4G26200, AT5G17920, AT3G25900, AT2G36880, AT5G56760, AT2G19590, AT4G13940, AT3G47520, AT5G53970, AT1G53240, AT1G77670, AT4G17260, AT4G34200, AT4G35630	1.38161	0.297237
1dai-down
1dai-down	GOTERM_BP_DIRECT	GO:0015979~photosynthesis	49	2.05169e-20	AT2G34430, AT1G55480, AT1G30380, AT2G06520, AT1G67740, AT1G68750, AT3G54050, AT1G15820, AT4G02260, AT5G64040, AT2G18790, AT4G15530, AT5G08410, AT4G14720, AT1G76450, AT1G74470, AT5G54190, AT5G54270, AT1G03630, AT3G05410, AT5G23120, AT1G52230, AT1G54130, AT1G44575, AT5G01600, AT1G77090, AT3G56650, AT4G12800, AT3G01500, AT5G19855, AT1G31330, AT2G30570, AT4G22890, AT4G28750, AT2G28605, AT4G10340, AT1…	3.71006	3.0878e-17
1dai-down	GOTERM_BP_DIRECT	GO:0009416~response to light stimulus	55	5.36337e-10	AT1G58030, AT3G02570, AT2G34430, AT1G55480, AT1G61520, AT1G78080, AT4G08920, AT3G54890, AT5G14780, AT4G26150, AT4G20130, AT1G15820, AT2G18790, AT1G60950, AT5G58070, AT2G05100, AT3G47470, AT5G54270, AT2G37678, AT5G18570, AT5G43470, AT5G25220, AT2G31090, AT2G39730, AT3G61470, AT2G26710, AT5G04140, AT2G42620, AT1G42550, AT4G37930, AT1G58290, AT1G05200, AT3G04530, AT1G68530, AT3G62410, AT4G35090, AT5…	2.27146	4.03594e-07
1dai-down	GOTERM_BP_DIRECT	GO:0009644~response to high light intensity	22	2.41794e-08	AT4G22260, AT4G04850, AT1G61520, AT1G55480, AT4G26555, AT4G08920, AT1G07350, AT3G54890, AT2G47180, AT3G61470, AT5G64940, AT4G34190, AT1G74310, AT2G05620, AT5G02120, AT5G58070, AT2G05100, AT1G44446, AT3G47470, AT2G47450, AT4G32770, AT5G54270	3.43559	1.213e-05
1dai-down	GOTERM_BP_DIRECT	GO:0007623~circadian rhythm	30	3.77044e-06	AT5G02810, AT4G08920, AT1G12370, AT1G68830, AT1G09340, AT3G01060, AT3G04910, AT3G21890, AT3G26740, AT4G26150, AT2G16365, AT3G63140, AT1G22770, AT5G64940, AT4G35160, AT3G46780, AT4G18020, AT1G35460, AT5G64170, AT3G54500, AT5G24470, AT5G17300, AT4G38960, AT4G15920, AT1G01060, AT3G45780, AT5G02120, AT4G37930, AT2G47890, AT5G58140	2.34245	0.00141863
1dai-down	GOTERM_BP_DIRECT	GO:0009768~photosynthesis, light harvesting in photosystem I	11	1.56988e-05	AT1G08380, AT2G34430, AT4G10340, AT1G61520, AT3G61470, AT3G54890, AT2G05100, AT3G47470, AT5G01530, AT1G15820, AT5G54270	4.22842	0.00472534
1dai-down	GOTERM_BP_DIRECT	GO:0010218~response to far red light	16	2.50622e-05	AT3G55850, AT2G37678, AT4G08920, AT5G24120, AT4G15090, AT5G24470, AT4G00050, AT3G02520, AT2G18790, AT5G56550, AT1G22770, AT2G02950, AT5G11260, AT2G05100, AT4G14690, AT2G47890	3.07521	0.00628643
1dai-down	GOTERM_BP_DIRECT	GO:0009765~photosynthesis, light harvesting	8	8.34878e-05	AT2G21970, AT2G34430, AT4G10340, AT3G54890, AT2G05100, AT5G01530, AT1G15820, AT5G57030	4.99722	0.0179499
1dai-down	GOTERM_BP_DIRECT	GO:0009773~photosynthetic electron transport in photosystem I	11	0.000110931	AT5G59400, AT1G55370, AT2G46820, AT1G70760, AT3G16250, AT1G55670, AT2G05620, AT3G54050, AT1G18730, AT4G22890, AT5G64040	3.66463	0.020869
1dai-down	GOTERM_BP_DIRECT	GO:0009409~response to cold	56	0.000431101	AT1G58030, AT1G61520, AT1G78080, AT3G54890, AT1G09340, AT5G14780, AT3G54050, AT3G26744, AT2G18790, AT3G12490, AT5G54470, AT1G49230, AT1G27320, AT2G28900, AT5G61410, AT5G11260, AT2G20180, AT5G58070, AT2G05100, AT3G47470, AT5G57380, AT1G35460, AT2G01918, AT2G39730, AT4G20260, AT4G35790, AT3G61470, AT5G13650, AT4G37930, AT1G22882, AT3G11410, AT1G32060, AT5G01600, AT1G15520, AT3G06510, AT1G68530, AT3…	1.55469	0.0720896
1dai-down	GOTERM_BP_DIRECT	GO:0071482~cellular response to light stimulus	9	0.000573771	AT2G30170, AT5G13730, AT1G07180, AT2G36390, AT5G24120, AT1G64860, AT5G03650, AT3G53920, AT1G68010	3.74792	0.0785023
1dai-down	GOTERM_BP_DIRECT	GO:0009704~de-etiolation	9	0.000573771	AT3G55850, AT4G37470, AT3G08010, AT5G23060, AT3G59780, AT5G61670, AT4G00050, AT4G32250, AT2G43010	3.74792	0.0785023
1dai-down	GOTERM_BP_DIRECT	GO:0009658~chloroplast organization	35	0.000674289	AT5G67570, AT1G62750, AT3G25690, AT5G40270, AT5G23730, AT5G17230, AT2G31840, AT1G09340, AT5G24120, AT5G15450, AT5G44650, AT3G08010, AT3G24560, AT2G30950, AT5G61670, AT4G26150, AT2G16365, AT4G20130, AT3G26900, AT3G62910, AT3G56290, AT3G63140, AT3G56940, AT5G18570, AT4G22260, AT5G24314, AT4G04850, AT4G02930, AT3G02380, AT4G25910, AT2G31270, AT4G27670, AT2G32480, AT3G23400, AT4G01800	1.74903	0.0831272
1dai-down	GOTERM_BP_DIRECT	GO:0010027~thylakoid membrane organization	17	0.000744714	AT5G18570, AT5G24314, AT2G30170, AT1G03160, AT2G30950, AT4G20130, AT3G26900, AT3G62910, AT2G20890, AT4G13200, AT1G74730, AT3G61320, AT2G28800, AT1G44575, AT2G07050, AT5G22830, AT4G35440	2.3598	0.0831272
1dai-down	GOTERM_BP_DIRECT	GO:0010196~nonphotochemical quenching	10	0.000773276	AT4G04850, AT4G10340, AT1G65420, AT1G54520, AT1G74730, AT4G03280, AT4G31530, AT1G44575, AT1G56500, AT1G15820	3.33148	0.0831272
1dai-down	GOTERM_BP_DIRECT	GO:0032922~circadian regulation of gene expression	8	0.00386927	AT5G64170, AT3G09600, AT3G54500, AT4G08920, AT3G51550, AT4G30200, AT3G15620, AT2G15230	3.33148	0.388217
1dai-down	GOTERM_BP_DIRECT	GO:0009767~photosynthetic electron transport chain	9	0.00419569	AT1G08380, AT4G05180, AT4G27800, AT5G66190, AT5G49740, AT2G01918, AT4G03280, AT1G60950, AT3G01440	2.99833	0.394657
1dai-down	GOTERM_BP_DIRECT	GO:0019252~starch biosynthetic process	12	0.0054693	AT5G19220, AT1G32900, AT3G20440, AT2G36390, AT4G32190, AT5G48300, AT5G03650, AT5G65685, AT1G11720, AT4G18240, AT3G55800, AT5G39790	2.39867	0.457294
1dai-down	GOTERM_BP_DIRECT	GO:0034599~cellular response to oxidative stress	12	0.0054693	AT5G19010, AT2G31570, AT1G31170, AT5G40370, AT5G64940, AT5G57345, AT5G61640, AT4G32320, AT1G66330, AT5G14740, AT4G25130, AT4G09010	2.39867	0.457294
1dai-down	GOTERM_BP_DIRECT	GO:0019684~photosynthesis, light reaction	5	0.00669689	AT1G06680, AT3G61320, AT5G52100, AT3G01440, AT3G50820	4.99722	0.497914
1dai-down	GOTERM_BP_DIRECT	GO:0071486~cellular response to high light intensity	5	0.00669689	AT2G21970, AT5G18100, AT1G12370, AT4G34190, AT4G14690	4.99722	0.497914
1dai-down	GOTERM_BP_DIRECT	GO:0019253~reductive pentose-phosphate cycle	8	0.00694764	AT1G32060, AT5G61410, AT3G54050, AT1G12900, AT3G62410, AT5G38430, AT1G42970, AT3G55800	3.07521	0.497914
1dai-down	GOTERM_BP_DIRECT	GO:0010029~regulation of seed germination	13	0.00934457	AT2G37678, AT3G02570, AT4G26150, AT4G21750, AT2G15230, AT1G60190, AT2G18790, AT5G13200, AT3G47620, AT1G27320, AT5G55630, AT1G42550, AT2G20180	2.16546	0.639254
1dai-down	GOTERM_BP_DIRECT	GO:0030388~fructose 1,6-bisphosphate metabolic process	6	0.0103586	AT4G26530, AT1G43670, AT3G54050, AT3G55800, AT5G64380, AT4G38970	3.74792	0.64579
1dai-down	GOTERM_BP_DIRECT	GO:0098542~defense response to other organism	17	0.0107649	AT1G59780, AT5G43470, AT1G59620, AT3G14470, AT4G37000, AT4G10780, AT3G46710, AT5G35450, AT1G51660, AT3G46730, AT3G14460, AT3G46530, AT1G53350, AT1G50180, AT3G50950, AT3G07040, AT1G58390	1.88784	0.64579
1dai-down	GOTERM_BP_DIRECT	GO:0015995~chlorophyll biosynthetic process	12	0.0108233	AT3G56940, AT5G13630, AT3G59400, AT2G26540, AT2G20180, AT1G74470, AT1G44446, AT1G58290, AT5G54190, AT2G47450, AT4G15560, AT1G03630	2.22099	0.64579
1dai-down	GOTERM_BP_DIRECT	GO:0009638~phototropism	8	0.0115249	AT2G18790, AT4G08920, AT2G02950, AT3G45780, AT2G30520, AT5G64330, AT5G58140, AT2G43010	2.85556	0.64579
1dai-down	GOTERM_BP_DIRECT	GO:0010236~plastoquinone biosynthetic process	7	0.0115856	AT1G04920, AT3G63410, AT3G05040, AT1G78510, AT1G60600, AT5G20280, AT5G09820	3.18005	0.64579
1dai-down	GOTERM_BP_DIRECT	GO:0009611~response to wounding	35	0.0150672	AT3G23050, AT1G55480, AT1G78080, AT1G55020, AT1G09340, AT5G14780, AT1G17840, AT5G47240, AT4G02260, AT4G24350, AT2G28605, AT2G20340, AT3G61060, AT3G17860, AT2G21970, AT4G08170, AT5G56550, AT2G42490, AT4G14720, AT2G28900, AT4G34190, AT4G32551, AT1G73260, AT1G20510, AT5G43470, AT4G15090, AT1G64280, AT1G51400, AT1G01140, AT1G72300, AT2G32800, AT4G15440, AT1G05200, AT2G26690, AT4G35770	1.46977	0.794319
1dai-down	GOTERM_BP_DIRECT	GO:0009640~photomorphogenesis	13	0.0164856	AT2G37678, AT4G08920, AT2G32950, AT1G06040, AT5G24470, AT2G15230, AT2G18790, AT4G38960, AT4G11110, AT3G15354, AT4G37470, AT5G11260, AT5G54190	2.03012	0.794319
1dai-down	GOTERM_BP_DIRECT	GO:0009902~chloroplast relocation	5	0.0169088	AT3G25690, AT3G02570, AT1G64500, AT1G42550, AT5G58140	4.16435	0.794319
1dai-down	GOTERM_BP_DIRECT	GO:0042548~regulation of photosynthesis, light reaction	5	0.0169088	AT4G33470, AT1G68830, AT3G61320, AT5G08720, AT4G35440	4.16435	0.794319
1dai-down	GOTERM_BP_DIRECT	GO:0110102~ribulose bisphosphate carboxylase complex assembly	5	0.0169088	AT3G47650, AT5G51110, AT5G19855, AT5G28500, AT4G04330	4.16435	0.794319
1dai-down	GOTERM_BP_DIRECT	GO:0055085~transmembrane transport	38	0.017774	AT1G58030, AT1G15520, AT1G60030, AT5G20380, AT2G13610, AT2G38330, AT3G21670, AT2G16980, AT1G68570, AT1G17840, AT5G59740, AT1G27940, AT1G29820, AT5G13740, AT2G37170, AT5G13760, AT1G02260, AT5G10190, AT2G29650, AT2G07680, AT4G01100, AT5G03910, AT2G38940, AT1G05030, AT2G39970, AT5G16530, AT3G13080, AT4G25450, AT2G38100, AT5G61700, AT1G74780, AT2G21340, AT1G73190, AT1G54350, AT3G47780, AT5G03555, AT2…	1.42778	0.794319
1dai-down	GOTERM_BP_DIRECT	GO:0009637~response to blue light	14	0.0179448	AT3G02570, AT3G01470, AT5G43470, AT4G08920, AT5G43630, AT1G66840, AT5G24120, AT4G00050, AT1G22770, AT3G45780, AT1G42550, AT2G47890, AT1G08810, AT5G58140	1.94336	0.794319
1dai-down	GOTERM_BP_DIRECT	GO:0005986~sucrose biosynthetic process	7	0.0193019	AT1G04920, AT1G43670, AT1G78510, AT3G54050, AT5G20280, AT3G55800, AT5G64380	2.91505	0.811806
1dai-down	GOTERM_BP_DIRECT	GO:0009643~photosynthetic acclimation	6	0.0195011	AT2G18790, AT5G46110, AT4G04850, AT1G54520, AT1G68830, AT1G60950	3.33148	0.811806
1dai-down	GOTERM_BP_DIRECT	GO:0010207~photosystem II assembly	10	0.019958	AT2G20890, AT1G03600, AT4G10340, AT4G35250, AT1G55480, AT5G24120, AT5G35100, AT5G02120, AT3G50820, AT1G16720	2.27146	0.811806
1dai-down	GOTERM_BP_DIRECT	GO:0010114~response to red light	14	0.0227357	AT5G67030, AT2G37678, AT4G08920, AT5G24120, AT5G24470, AT3G17040, AT4G26150, AT3G02520, AT5G56550, AT2G02950, AT5G11260, AT2G05100, AT4G14690, AT2G47890	1.89084	0.900455
1dai-down	GOTERM_BP_DIRECT	GO:0070208~protein heterotrimerization	4	0.027152	AT2G28800, AT1G44446, AT5G03940, AT2G47450	4.99722	0.99537
1dai-down	GOTERM_BP_DIRECT	GO:0006979~response to oxidative stress	37	0.028813	AT1G58030, AT1G31170, AT4G01970, AT1G60470, AT1G13340, AT1G14870, AT5G18100, AT5G20140, AT3G57520, AT2G19810, AT4G35090, AT3G25530, AT4G21860, AT3G12490, AT3G23910, AT1G73680, AT5G56550, AT5G64940, AT3G62770, AT3G15360, AT4G32551, AT3G01090, AT3G03190, AT4G32770, AT4G39640, AT2G31570, AT5G43750, AT5G59080, AT2G47180, AT5G16970, AT1G35720, AT5G42180, AT5G28030, AT5G61640, AT1G76080, AT5G21940, AT4…	1.3902	0.99537
1dai-down	GOTERM_BP_DIRECT	GO:0015706~nitrate transmembrane transport	6	0.0326742	AT1G32450, AT1G69870, AT3G47980, AT1G22540, AT1G52190, AT2G38100	2.99833	0.99537
1dai-down	GOTERM_BP_DIRECT	GO:0010258~NADH dehydrogenase complex (plastoquinone) assembly	5	0.0332563	AT4G37925, AT1G70760, AT4G21445, AT5G52780, AT5G58260	3.56944	0.99537
1dai-down	GOTERM_BP_DIRECT	GO:0016123~xanthophyll biosynthetic process	5	0.0332563	AT5G67030, AT1G28100, AT4G25700, AT3G24200, AT5G57030	3.56944	0.99537
1dai-down	GOTERM_BP_DIRECT	GO:0045038~protein import into chloroplast thylakoid membrane	5	0.0332563	AT2G20890, AT2G28800, AT1G44446, AT5G03940, AT2G47450	3.56944	0.99537
1dai-down	GOTERM_BP_DIRECT	GO:0009645~response to low light intensity stimulus	5	0.0332563	AT1G61520, AT3G61470, AT3G54890, AT2G05100, AT3G47470	3.56944	0.99537
1dai-down	GOTERM_BP_DIRECT	GO:0005978~glycogen biosynthetic process	5	0.0332563	AT5G19220, AT3G20440, AT2G36390, AT5G48300, AT5G03650	3.56944	0.99537
1dai-down	GOTERM_BP_DIRECT	GO:0000302~response to reactive oxygen species	8	0.0374554	AT5G01600, AT5G13650, AT4G32320, AT3G56240, AT5G58070, AT5G37670, AT4G34890, AT4G09010	2.35163	0.99537
1dai-down	GOTERM_BP_DIRECT	GO:0010017~red or far-red light signaling pathway	8	0.0374554	AT5G02810, AT1G78080, AT2G02950, AT4G15090, AT5G11260, AT2G20180, AT2G37970, AT2G43010	2.35163	0.99537
1dai-down	GOTERM_BP_DIRECT	GO:0009414~response to water deprivation	46	0.040801	AT5G67030, AT1G15520, AT3G23050, AT4G26555, AT1G78080, AT4G08920, AT5G44650, AT1G15360, AT4G02280, AT3G05700, AT3G19290, AT3G12490, AT4G14540, AT1G49230, AT5G59320, AT2G18050, AT5G06530, AT3G62770, AT2G37170, AT1G27320, AT2G05620, AT1G75380, AT4G32551, AT5G58070, AT3G49190, AT4G34890, AT2G25170, AT2G47180, AT1G62660, AT3G29320, AT1G35720, AT4G04330, AT3G23920, AT4G20260, AT4G39730, AT5G59310, AT4…	1.30609	0.99537
1dai-down	GOTERM_BP_DIRECT	GO:0010150~leaf senescence	21	0.046741	AT5G51720, AT5G24530, AT1G32450, AT3G27110, AT1G66330, AT5G62000, AT5G60680, AT2G39730, AT4G02260, AT2G34340, AT1G73680, AT3G62770, AT3G14067, AT5G64940, AT1G27320, AT3G45210, AT1G17020, AT5G60970, AT1G54130, AT3G01090, AT2G44300	1.52089	0.99537
1dai-down	GOTERM_CC_DIRECT	GO:0009535~chloroplast thylakoid membrane	157	7.09017e-39	AT5G21430, AT2G30390, AT1G55480, AT1G61520, AT1G68830, AT4G37925, AT1G59840, AT1G67740, AT3G27110, AT2G17972, AT2G30950, AT5G14740, AT1G18730, AT4G01050, AT1G78915, AT5G13800, AT5G64040, AT4G37000, AT5G59400, AT5G08690, AT3G15360, AT3G44880, AT2G05620, AT3G46780, AT5G38660, AT1G54780, AT1G76450, AT2G05100, AT5G05740, AT3G47470, AT1G03630, AT3G47070, AT1G55370, AT4G24740, AT5G43750, AT4G02930, AT1…	2.71601	2.12705e-36
1dai-down	GOTERM_CC_DIRECT	GO:0009507~chloroplast	670	5.89378e-34	AT1G07280, AT1G55480, AT5G40470, AT3G56630, AT1G59840, AT2G41720, AT1G09340, AT2G17972, AT2G30950, AT5G62140, AT5G64560, AT4G02780, AT4G13550, AT4G32190, AT3G44880, AT2G05620, AT1G60950, AT5G09820, AT5G21950, AT5G22800, AT2G26560, AT1G76050, AT4G38970, AT3G53130, AT3G10405, AT1G55370, AT3G29240, AT1G56460, AT5G43750, AT3G09650, AT1G07030, AT5G65760, AT2G38680, AT1G56345, AT5G19500, AT3G17040, AT3…	1.44509	8.84067e-32
1dai-down	GOTERM_CC_DIRECT	GO:0009534~chloroplast thylakoid	97	6.34391e-29	AT1G55480, AT1G61520, AT1G67740, AT2G30950, AT4G20130, AT4G01050, AT5G64040, AT5G59400, AT3G44880, AT2G05620, AT3G46780, AT5G38660, AT1G54780, AT3G47470, AT5G54190, AT1G03630, AT3G47070, AT4G02930, AT5G24490, AT1G56500, AT1G73990, AT1G50450, AT1G52230, AT1G44575, AT4G37930, AT5G17170, AT3G50820, AT5G01920, AT5G46110, AT5G15250, AT4G01150, AT3G63140, AT2G26900, AT3G18890, AT1G74730, AT2G28800, AT5…	3.02256	6.34391e-27
1dai-down	GOTERM_CC_DIRECT	GO:0009579~thylakoid	84	3.52514e-22	AT2G34430, AT1G55480, AT1G61520, AT4G04640, AT4G27800, AT1G30380, AT3G54890, AT4G24930, AT5G52970, AT5G14780, AT2G30950, AT1G15820, AT1G68590, AT4G09010, AT5G64040, AT2G37660, AT5G35630, AT4G05180, AT4G14720, AT5G61410, AT3G15360, AT1G54780, AT1G76450, AT2G05100, AT3G47470, AT5G54270, AT4G38970, AT3G47070, AT5G23120, AT5G19940, AT2G39730, AT4G22240, AT5G13410, AT3G61470, AT2G46820, AT1G70760, AT1…	2.80942	2.64386e-20
1dai-down	GOTERM_CC_DIRECT	GO:0009941~chloroplast envelope	147	5.20047e-22	AT5G67030, AT1G55480, AT1G09340, AT3G05040, AT3G23790, AT2G30950, AT5G14740, AT4G01050, AT4G37000, AT5G08690, AT2G38040, AT1G26230, AT2G28900, AT3G15360, AT5G09660, AT3G44880, AT2G24820, AT1G74310, AT3G46780, AT5G38660, AT2G05100, AT3G47470, AT5G54190, AT4G38970, AT1G03630, AT3G47070, AT5G19220, AT1G80270, AT3G53130, AT4G02930, AT3G17040, AT1G16720, AT1G73990, AT1G52510, AT2G21385, AT2G04700, AT5…	2.11918	3.12028e-20
1dai-down	GOTERM_CC_DIRECT	GO:0009570~chloroplast stroma	151	7.25099e-14	AT1G55480, AT1G09340, AT3G54050, AT5G16400, AT5G14740, AT4G21860, AT5G13800, AT4G37000, AT2G38040, AT1G26230, AT3G15360, AT1G74310, AT1G60950, AT5G28500, AT5G35790, AT5G09820, AT1G70070, AT5G22800, AT4G38970, AT5G19220, AT4G02930, AT3G09650, AT5G24490, AT3G17040, AT1G56500, AT5G63060, AT3G23700, AT2G13360, AT1G16720, AT1G73110, AT1G73990, AT1G52510, AT2G21385, AT1G75010, AT3G20440, AT2G04700, AT2…	1.76172	3.6255e-12
1dai-down	GOTERM_CC_DIRECT	GO:0009523~photosystem II	23	3.72958e-11	AT2G34430, AT1G61520, AT1G55480, AT5G23120, AT3G54890, AT2G06520, AT1G67740, AT2G30570, AT1G15820, AT1G16720, AT2G21970, AT4G10340, AT1G03600, AT4G35250, AT3G61470, AT4G34190, AT5G02120, AT1G44575, AT2G05100, AT3G47470, AT5G01530, AT4G14690, AT5G54270	4.12096	1.59839e-09
1dai-down	GOTERM_CC_DIRECT	GO:0009543~chloroplast thylakoid lumen	31	2.70282e-10	AT1G77090, AT4G26555, AT1G20810, AT3G56650, AT1G12250, AT4G24930, AT5G52970, AT5G46390, AT1G31330, AT3G01440, AT4G09010, AT5G64040, AT2G28605, AT4G05180, AT3G63540, AT2G39470, AT4G14720, AT1G54780, AT1G76450, AT2G43560, AT3G05410, AT5G23120, AT1G06680, AT2G01918, AT1G03600, AT5G13410, AT3G27925, AT1G18170, AT3G10060, AT1G20340, AT3G50820	3.17391	1.01356e-08
1dai-down	GOTERM_CC_DIRECT	GO:0031969~chloroplast membrane	50	4.80234e-10	AT3G02690, AT2G30390, AT1G55480, AT5G20380, AT4G25700, AT3G05040, AT1G03160, AT1G08570, AT3G27110, AT5G12470, AT5G10490, AT5G58070, AT5G05740, AT1G74470, AT1G06820, AT1G03630, AT4G24740, AT5G43750, AT3G17040, AT1G16720, AT2G21340, AT1G60600, AT1G58290, AT5G22830, AT1G05200, AT5G57030, AT5G46110, AT5G49740, AT5G17230, AT3G59400, AT4G12800, AT1G25290, AT2G38330, AT5G61670, AT5G64940, AT1G54520, AT4…	2.38896	1.60078e-08
1dai-down	GOTERM_CC_DIRECT	GO:0010287~plastoglobule	31	5.47617e-10	AT2G34430, AT1G61520, AT3G54890, AT5G17230, AT1G09340, AT3G27110, AT4G12800, AT1G31330, AT4G28750, AT4G01150, AT3G63140, AT4G10340, AT3G10130, AT2G05100, AT3G26070, AT4G32770, AT3G24190, AT4G38970, AT5G54270, AT4G19170, AT5G19940, AT2G34460, AT3G23400, AT2G39730, AT1G71810, AT4G22240, AT4G39730, AT4G13200, AT5G01530, AT1G78140, AT3G50820	3.11043	1.64285e-08
1dai-down	GOTERM_CC_DIRECT	GO:0009522~photosystem I	15	5.4878e-08	AT1G08380, AT2G34430, AT1G61520, AT1G30380, AT3G54890, AT1G55670, AT1G15820, AT5G64040, AT4G10340, AT3G61470, AT2G05100, AT3G47470, AT5G01530, AT4G14690, AT5G54270	4.42661	1.49667e-06
1dai-down	GOTERM_CC_DIRECT	GO:0031977~thylakoid lumen	23	2.74636e-07	AT1G77090, AT4G26555, AT1G20810, AT5G66190, AT3G56650, AT5G23120, AT1G06680, AT4G24930, AT5G52970, AT2G30950, AT5G46390, AT3G23400, AT4G09010, AT4G22240, AT4G05180, AT5G13410, AT3G27925, AT5G35100, AT1G54780, AT1G76450, AT1G20340, AT3G50820, AT2G43560	3.0365	6.86591e-06
1dai-down	GOTERM_CC_DIRECT	GO:0009654~photosystem II oxygen evolving complex	12	3.07679e-05	AT2G28605, AT3G05410, AT4G05180, AT1G77090, AT2G39470, AT3G56650, AT1G06680, AT4G14720, AT2G01918, AT1G76450, AT3G01440, AT3G50820	3.76262	0.000710028
1dai-down	GOTERM_CC_DIRECT	GO:0009706~chloroplast inner membrane	27	5.91606e-05	AT4G30950, AT1G03160, AT1G25290, AT2G38040, AT3G18890, AT3G44880, AT2G24820, AT5G12470, AT1G44446, AT1G20830, AT4G32770, AT4G13010, AT3G56940, AT5G18570, AT4G25650, AT3G26570, AT5G22790, AT5G19500, AT2G32480, AT5G66450, AT5G13630, AT3G63410, AT3G61870, AT3G47980, AT2G21280, AT3G52720, AT2G47450	2.18475	0.00126773
1dai-down	GOTERM_CC_DIRECT	GO:0042651~thylakoid membrane	14	0.000113987	AT2G34430, AT4G04850, AT1G68830, AT2G35260, AT1G56500, AT1G16720, AT1G27510, AT4G10340, AT4G35250, AT1G70760, AT3G61320, AT1G44446, AT2G47450, AT5G54270	3.05372	0.00227974
1dai-down	GOTERM_CC_DIRECT	GO:0019898~extrinsic component of membrane	14	0.000347054	AT3G05410, AT1G77090, AT3G56650, AT1G06680, AT3G28430, AT2G01918, AT3G01440, AT2G28605, AT4G05180, AT3G62770, AT2G39470, AT4G14720, AT1G76450, AT2G42560	2.80942	0.00650727
1dai-down	GOTERM_CC_DIRECT	GO:0010319~stromule	14	0.000568355	AT1G32060, AT1G58030, AT1G09340, AT3G01500, AT3G54050, AT4G35090, AT2G39730, AT2G20890, AT3G63140, AT5G54770, AT5G61410, AT4G37930, AT1G42970, AT1G23740	2.70137	0.0100298
1dai-down	GOTERM_CC_DIRECT	GO:0009501~amyloplast	8	0.000836711	AT1G32900, AT3G20440, AT2G36390, AT5G03650, AT1G11720, AT5G64860, AT4G18240, AT5G02750	4.01346	0.0139452
1dai-down	GOTERM_CC_DIRECT	GO:0005829~cytosol	310	0.00154236	AT3G25690, AT3G02570, AT5G17330, AT1G15340, AT1G09340, AT3G05040, AT3G56630, AT5G14740, AT4G21860, AT5G15950, AT3G01920, AT2G24940, AT2G44670, AT3G12490, AT2G23970, AT2G42490, AT3G44880, AT1G74310, AT3G48200, AT3G47470, AT5G22800, AT4G38970, AT5G50600, AT3G04880, AT1G32470, AT2G13360, AT5G13650, AT3G53810, AT3G47340, AT3G46130, AT1G54490, AT3G10520, AT1G26800, AT1G23410, AT4G26530, AT1G80460, AT5…	1.15544	0.0243531
1dai-down	GOTERM_CC_DIRECT	GO:0048046~apoplast	55	0.00360608	AT1G09340, AT3G58610, AT3G54050, AT5G14740, AT1G11860, AT2G37660, AT5G35630, AT4G05180, AT5G59320, AT5G61410, AT5G09660, AT1G08200, AT4G38970, AT2G26080, AT1G10460, AT4G02930, AT3G13080, AT2G39730, AT2G13360, AT2G21100, AT5G04140, AT3G13750, AT5G36790, AT4G37930, AT4G13580, AT1G32060, AT1G62750, AT3G01500, AT1G13700, AT5G60020, AT1G17860, AT1G68010, AT3G63140, AT5G58330, AT5G13980, AT3G55800, AT1…	1.43711	0.0540912
1dai-down	GOTERM_CC_DIRECT	GO:0005777~peroxisome	49	0.0047619	AT1G58030, AT2G30390, AT5G18100, AT1G09340, AT1G60550, AT5G14780, AT2G30950, AT1G55320, AT4G04320, AT3G14150, AT2G42490, AT2G28900, AT5G09660, AT3G47430, AT2G43940, AT5G35790, AT5G43940, AT2G26560, AT2G31570, AT4G24740, AT5G41210, AT2G39970, AT2G30520, AT4G28220, AT5G11910, AT2G13360, AT4G14430, AT2G29700, AT5G04620, AT2G45690, AT1G07180, AT4G35090, AT1G68010, AT1G11840, AT2G28800, AT2G26540, AT2…	1.45458	0.0680272
1dai-down	GOTERM_CC_DIRECT	GO:0009538~photosystem I reaction center	5	0.00660478	AT1G52230, AT4G12800, AT1G03130, AT1G31330, AT4G28750	5.01683	0.0900652
1dai-down	GOTERM_CC_DIRECT	GO:0010598~NAD(P)H dehydrogenase complex (plastoquinone)	7	0.0189718	AT4G09350, AT5G21430, AT4G37925, AT1G70760, AT3G16250, AT1G18730, AT5G58260	2.92648	0.247459
1dai-down	GOTERM_CC_DIRECT	GO:0009536~plastid	121	0.0322788	AT5G67030, AT5G21430, AT5G47540, AT3G05040, AT5G62140, AT5G60360, AT5G16400, AT5G14740, AT3G62910, AT5G64040, AT2G38040, AT2G28900, AT1G78510, AT5G61970, AT5G38660, AT5G28500, AT5G43470, AT5G43750, AT4G02930, AT5G41210, AT5G24490, AT5G12200, AT3G20440, AT4G36040, AT5G13650, AT5G17170, AT5G46110, AT5G19690, AT5G40370, AT5G49740, AT1G55020, AT5G17310, AT5G20280, AT5G58330, AT5G55220, AT5G54770, AT5…	1.17415	0.403485
1dai-down	GOTERM_MF_DIRECT	GO:0019904~protein domain specific binding	37	2.07253e-17	AT5G01600, AT2G34430, AT1G61520, AT3G54890, AT2G06520, AT4G30950, AT4G12800, AT1G31330, AT1G15820, AT4G22890, AT4G28750, AT5G64040, AT4G10340, AT5G54770, AT2G28900, AT3G15360, AT2G28800, AT5G08650, AT2G29630, AT1G03130, AT2G05100, AT1G44446, AT5G03940, AT3G47470, AT5G54270, AT5G66190, AT1G06680, AT3G56240, AT1G51400, AT4G32260, AT3G61470, AT2G46820, AT5G38430, AT1G44575, AT1G20340, AT5G01530, AT2…	4.03445	2.08704e-14
1dai-down	GOTERM_MF_DIRECT	GO:0016168~chlorophyll binding	14	2.29458e-07	AT2G34430, AT1G61520, AT3G54890, AT1G15820, AT2G21970, AT4G10340, AT3G61470, AT4G34190, AT5G02120, AT1G44575, AT2G05100, AT3G47470, AT5G01530, AT5G54270	4.38883	0.000115532
1dai-down	GOTERM_MF_DIRECT	GO:0043531~ADP binding	22	4.56972e-05	AT1G12210, AT4G19050, AT1G59780, AT5G43470, AT1G59620, AT1G63380, AT1G27170, AT2G39730, AT3G14470, AT4G10780, AT3G46710, AT5G35450, AT4G27190, AT3G46730, AT3G14460, AT3G46530, AT1G53350, AT1G50180, AT3G50950, AT3G07040, AT5G43730, AT1G58390	2.45217	0.015339
1dai-down	GOTERM_MF_DIRECT	GO:0005515~protein binding	431	0.00286661	AT4G25540, AT1G55480, AT3G05040, AT1G09340, AT1G69400, AT2G37340, AT2G16400, AT5G65530, AT1G67580, AT4G00360, AT4G33040, AT1G03910, AT4G32190, AT2G05620, AT1G54140, AT1G60950, AT5G09820, AT2G26560, AT3G59910, AT2G36026, AT3G29240, AT3G54220, AT1G70520, AT5G03050, AT5G04140, AT2G41970, AT1G54490, AT5G21940, AT4G26530, AT5G41580, AT2G37560, AT2G35260, AT3G23610, AT1G66150, AT5G18525, AT3G63140, AT4…	1.11491	0.721668
1dai-down	GOTERM_MF_DIRECT	GO:0048038~quinone binding	9	0.00410608	AT4G09350, AT5G21430, AT2G42490, AT4G37925, AT1G70760, AT1G67840, AT4G14940, AT4G12290, AT5G58260	3.00948	0.802144
1dai-down	GOTERM_MF_DIRECT	GO:0022857~transmembrane transporter activity	30	0.00646794	AT1G58030, AT1G60030, AT5G20380, AT2G16980, AT1G68570, AT4G22990, AT2G39190, AT5G13740, AT5G64940, AT1G76430, AT5G13760, AT5G10190, AT3G28050, AT2G29650, AT5G03910, AT1G32450, AT5G40240, AT1G05030, AT2G39970, AT4G25450, AT2G38100, AT5G61700, AT1G74780, AT1G70260, AT1G69870, AT4G15545, AT3G47780, AT1G52190, AT2G26690, AT2G43330	1.618	0.802144
1dai-down	GOTERM_MF_DIRECT	GO:0010277~chlorophyllide a oxygenase activity	5	0.00660974	AT4G25650, AT2G24820, AT3G44880, AT1G44446, AT2G47450	5.0158	0.802144
1dai-down	GOTERM_MF_DIRECT	GO:0008266~poly(U) RNA binding	8	0.00681496	AT3G63140, AT5G08690, AT5G66190, AT1G06680, AT4G37930, AT1G68010, AT3G16380, AT3G50820	3.08665	0.802144
1dai-down	GOTERM_MF_DIRECT	GO:0005506~iron ion binding	36	0.00716911	AT5G01600, AT4G31940, AT4G25700, AT3G56630, AT4G39490, AT5G25130, AT5G57800, AT3G19270, AT4G00360, AT5G10610, AT3G14690, AT2G42250, AT1G74110, AT4G37340, AT5G54770, AT3G61880, AT2G42750, AT1G44446, AT4G15110, AT4G34890, AT3G48280, AT2G32440, AT3G53130, AT1G64720, AT4G25910, AT4G29890, AT1G64680, AT2G45510, AT4G37370, AT2G26710, AT5G07990, AT4G15440, AT2G47450, AT5G17170, AT2G45550, AT3G48270	1.53024	0.802144
1dai-down	GOTERM_MF_DIRECT	GO:0000981~DNA-binding transcription factor activity, RNA polymerase II-specific	25	0.0125902	AT2G35940, AT1G62990, AT1G10170, AT2G16400, AT1G72830, AT1G30500, AT2G21970, AT2G22540, AT4G34190, AT5G11260, AT3G51960, AT4G36870, AT2G45660, AT1G35460, AT3G01470, AT3G54340, AT5G25220, AT3G05690, AT4G21750, AT2G16770, AT2G42280, AT4G37790, AT5G41410, AT2G42200, AT2G46680	1.62851	1
1dai-down	GOTERM_MF_DIRECT	GO:0005524~ATP binding	230	0.0174308	AT4G25540, AT3G21090, AT2G30390, AT5G53300, AT2G30950, AT5G65530, AT5G62140, AT3G16060, AT5G46570, AT1G67580, AT1G11300, AT1G26230, AT4G27290, AT1G74310, AT3G47110, AT1G70070, AT5G22800, AT1G70520, AT1G73110, AT1G51660, AT1G54130, AT3G53810, AT3G47340, AT3G52720, AT2G41970, AT3G47580, AT3G04530, AT5G15250, AT1G80460, AT1G59620, AT1G63440, AT1G66150, AT3G07800, AT5G18525, AT5G24080, AT4G34030, AT4…	1.13212	1
1dai-down	GOTERM_MF_DIRECT	GO:0051537~2 iron, 2 sulfur cluster binding	13	0.0207952	AT4G25650, AT5G51720, AT4G29890, AT3G21460, AT4G03280, AT4G32590, AT3G16250, AT3G44880, AT2G24820, AT1G60950, AT1G44446, AT2G47450, AT4G34890	1.97592	1
1dai-down	GOTERM_MF_DIRECT	GO:0042132~fructose 1,6-bisphosphate 1-phosphatase activity	4	0.0268857	AT1G43670, AT3G54050, AT3G55800, AT5G64380	5.0158	1
1dai-down	GOTERM_MF_DIRECT	GO:0071949~FAD binding	15	0.0285856	AT5G67030, AT5G24850, AT4G08920, AT1G12370, AT4G20860, AT3G24200, AT2G35660, AT4G38540, AT5G06580, AT4G20840, AT1G74470, AT4G36400, AT3G15620, AT4G34890, AT2G46760	1.79136	1
1dai-down	GOTERM_MF_DIRECT	GO:0004497~monooxygenase activity	23	0.0326771	AT3G48280, AT4G31940, AT3G56630, AT4G39490, AT5G25130, AT2G35660, AT4G00360, AT5G10610, AT3G14690, AT1G74110, AT4G38540, AT4G37340, AT2G45510, AT4G37370, AT5G35320, AT2G26710, AT3G61880, AT5G07990, AT1G48910, AT4G15440, AT4G15110, AT2G45550, AT3G48270	1.53818	1
1dai-down	GOTERM_MF_DIRECT	GO:0020037~heme binding	36	0.0354278	AT1G58030, AT4G31940, AT5G20140, AT3G56630, AT4G39490, AT5G25130, AT4G35090, AT3G19270, AT1G17100, AT4G00360, AT4G09010, AT5G10610, AT3G14690, AT2G42250, AT1G74110, AT4G37340, AT1G73680, AT3G61880, AT3G10130, AT4G15110, AT3G48280, AT2G32440, AT3G53130, AT2G37970, AT5G42180, AT2G45510, AT3G01910, AT4G37370, AT2G26710, AT5G07990, AT4G32320, AT4G15440, AT2G47770, AT3G10520, AT2G45550, AT3G48270	1.37839	1
1dai-down	GOTERM_MF_DIRECT	GO:0003729~mRNA binding	118	0.0372017	AT5G20220, AT5G15270, AT1G61520, AT1G09340, AT2G41720, AT1G10170, AT2G37340, AT5G64200, AT3G01920, AT2G28900, AT5G64840, AT5G38660, AT1G54780, AT3G47470, AT5G54190, AT1G70070, AT4G38970, AT5G46100, AT1G80270, AT5G51410, AT4G02930, AT3G09650, AT1G12800, AT3G04920, AT5G24490, AT3G17040, AT3G23700, AT2G13360, AT1G16720, AT1G01320, AT4G13940, AT3G44110, AT5G13650, AT5G04140, AT1G44575, AT4G37930, AT1…	1.16969	1
1dai-down	GOTERM_MF_DIRECT	GO:0046872~metal ion binding	216	0.0448519	AT1G15220, AT5G17450, AT4G21860, AT2G44670, AT1G49230, AT3G44880, AT2G24820, AT1G60950, AT5G02750, AT4G16380, AT3G47470, AT1G06620, AT1G55250, AT5G24530, AT1G70520, AT5G12200, AT3G14440, AT5G04140, AT3G52720, AT3G10520, AT1G26800, AT1G23410, AT1G35190, AT4G10270, AT4G10150, AT1G55020, AT5G49740, AT2G19810, AT4G20310, AT5G20280, AT3G07800, AT1G48120, AT3G48900, AT5G13980, AT5G06770, AT1G44446, AT5…	1.11005	1
1dai-down	GOTERM_MF_DIRECT	GO:0008047~enzyme activator activity	6	0.049585	AT1G50320, AT5G04140, AT3G15360, AT3G59400, AT5G16400, AT3G54360	2.73589	1
1dai-down	KEGG_PATHWAY	ath00195:Photosynthesis	23	1.40004e-09	AT1G08380, AT4G04640, AT1G30380, AT5G66190, AT1G06680, AT1G55670, AT1G67740, AT4G12800, AT4G03280, AT1G31330, AT3G01440, AT2G30570, AT5G64040, AT4G28750, AT4G32260, AT4G05180, AT1G03600, AT1G52230, AT1G03130, AT1G60950, AT1G44575, AT1G20340, AT3G50820	3.67584	1.69405e-07
1dai-down	KEGG_PATHWAY	ath01100:Metabolic pathways	248	3.60119e-05	AT5G67030, AT3G02570, AT2G30390, AT5G17330, AT5G14740, AT5G15950, AT4G00360, AT4G02780, AT2G20340, AT2G42490, AT1G60950, AT5G35790, AT3G47470, AT5G54190, AT4G38970, AT3G53130, AT5G41210, AT1G32470, AT2G38680, AT2G13360, AT5G12200, AT3G20440, AT2G36390, AT3G14440, AT1G60600, AT1G54130, AT3G47340, AT3G52720, AT1G44575, AT4G26530, AT1G07180, AT1G80460, AT5G17310, AT1G13700, AT5G20280, AT1G32100, AT3…	1.17984	0.00192287
1dai-down	KEGG_PATHWAY	ath00196:Photosynthesis - antenna proteins	10	4.76744e-05	AT2G34430, AT4G10340, AT1G61520, AT3G61470, AT3G54890, AT2G05100, AT3G47470, AT5G01530, AT1G15820, AT5G54270	4.26185	0.00192287
1dai-down	KEGG_PATHWAY	ath00630:Glyoxylate and dicarboxylate metabolism	18	0.000920625	AT2G26080, AT1G32470, AT5G14780, AT4G35090, AT3G25530, AT1G68010, AT1G11860, AT2G13360, AT5G35630, AT1G70580, AT3G14150, AT4G37560, AT5G09660, AT5G04140, AT5G38430, AT5G36790, AT4G37930, AT3G14420	2.24527	0.0278489
1dai-down	KEGG_PATHWAY	ath00710:Carbon fixation in photosynthetic organisms	17	0.00204634	AT1G32060, AT4G26530, AT5G44520, AT1G68750, AT3G54050, AT1G12900, AT5G64380, AT1G70580, AT5G58330, AT4G15530, AT5G09660, AT5G61410, AT1G43670, AT5G38430, AT1G42970, AT3G55800, AT4G38970	2.17354	0.0463942
1dai-down	KEGG_PATHWAY	ath00860:Porphyrin metabolism	14	0.00230054	AT5G01600, AT3G56940, AT5G04900, AT2G30390, AT4G37000, AT5G13630, AT3G44880, AT2G26540, AT1G74470, AT1G44446, AT1G58290, AT5G54190, AT1G04620, AT1G03630	2.38664	0.0463942
1dai-down	KEGG_PATHWAY	ath04712:Circadian rhythm - plant	11	0.00488366	AT2G18790, AT5G02810, AT4G11110, AT3G15354, AT5G23730, AT1G22770, AT4G08920, AT2G32950, AT1G01060, AT5G24470, AT5G11260	2.55711	0.0844176
1dai-down	KEGG_PATHWAY	ath01200:Carbon metabolism	40	0.00658747	AT4G26530, AT1G32060, AT5G42250, AT5G14780, AT1G68750, AT4G35090, AT3G54050, AT1G13700, AT3G25530, AT1G68010, AT1G11860, AT5G64380, AT3G14150, AT2G14170, AT4G15530, AT4G37560, AT5G58330, AT2G38040, AT5G09660, AT5G61410, AT1G43670, AT5G35790, AT5G43940, AT3G55800, AT2G44530, AT4G38970, AT2G26080, AT5G44520, AT1G32470, AT5G61580, AT1G12900, AT2G13360, AT1G70580, AT5G28030, AT5G38430, AT2G24270, AT5…	1.48238	0.0996355
1dai-down	KEGG_PATHWAY	ath04075:Plant hormone signal transduction	33	0.0113281	AT3G23050, AT3G56850, AT5G42750, AT5G65210, AT5G46570, AT2G17770, AT5G46790, AT4G23980, AT1G66150, AT4G24670, AT3G19290, AT5G53160, AT3G17860, AT3G60690, AT3G47950, AT1G27320, AT1G72770, AT1G08320, AT2G46690, AT4G03400, AT2G33310, AT5G50760, AT3G23240, AT1G28130, AT3G20770, AT1G64280, AT1G01360, AT1G51660, AT4G37390, AT3G62980, AT1G45249, AT3G11410, AT2G43010	1.50687	0.1523
1dai-down	KEGG_PATHWAY	ath00906:Carotenoid biosynthesis	9	0.0196992	AT5G67030, AT4G19170, AT3G53130, AT3G14440, AT5G17230, AT4G25700, AT3G19270, AT1G06820, AT5G57030	2.42252	0.23836
1dai-down	KEGG_PATHWAY	ath00030:Pentose phosphate pathway	13	0.0219702	AT4G26530, AT5G44520, AT5G61580, AT3G54050, AT1G13700, AT5G64380, AT1G76550, AT5G61410, AT1G43670, AT2G24270, AT5G35790, AT2G44530, AT4G38970	1.95544	0.241673
3dai-up
3dai-up	GOTERM_BP_DIRECT	GO:0006412~translation	81	1.98835e-13	AT3G23390, AT5G22440, AT5G27850, AT5G07090, AT5G27770, AT5G66860, AT2G19750, AT5G61170, AT2G43460, AT4G27090, AT2G37190, AT2G41840, AT2G20060, AT1G26910, AT3G10950, AT5G59240, AT1G70190, AT1G07070, AT5G48760, AT4G17390, AT1G04480, AT1G67430, AT3G04920, AT2G34480, AT2G32060, AT3G25520, AT3G06700, AT3G04400, AT3G04840, AT3G49910, AT2G19740, AT3G57290, AT3G24830, AT1G70600, AT5G60670, AT1G26880, AT5…	2.12635	3.31658e-10
3dai-up	GOTERM_BP_DIRECT	GO:0002181~cytoplasmic translation	17	2.86505e-06	AT3G53020, AT5G24510, AT1G07070, AT2G36620, AT3G09200, AT3G53740, AT4G17390, AT1G67430, AT5G27770, AT5G56710, AT2G19740, AT3G06700, AT3G49910, AT4G10450, AT1G72370, AT4G36130, AT1G74050	3.1239	0.00238946
3dai-up	GOTERM_BP_DIRECT	GO:0006096~glycolytic process	22	4.84413e-06	AT5G52920, AT1G13440, AT3G55440, AT5G50850, AT3G52990, AT2G36460, AT2G34590, AT3G25860, AT1G01090, AT4G29130, AT1G59900, AT2G36530, AT5G56350, AT5G08570, AT5G56630, AT1G22170, AT1G50460, AT2G21170, AT5G42740, AT2G01140, AT1G79550, AT1G74030	2.61586	0.00269334
3dai-up	GOTERM_BP_DIRECT	GO:0005975~carbohydrate metabolic process	56	9.10565e-06	AT2G28470, AT3G57240, AT1G11820, AT3G54690, AT5G08380, AT4G38650, AT4G19810, AT3G60130, AT2G26600, AT1G48100, AT1G51590, AT1G76130, AT1G02460, AT4G16260, AT2G28100, AT3G54420, AT5G67540, AT5G58090, AT3G55430, AT1G09010, AT1G64760, AT1G68560, AT5G24090, AT4G34260, AT4G36360, AT2G44480, AT1G26560, AT3G13790, AT2G36190, AT3G12500, AT5G49900, AT5G24400, AT3G55440, AT3G07320, AT1G32860, AT1G23190, AT4…	1.72818	0.00379706
3dai-up	GOTERM_BP_DIRECT	GO:0071555~cell wall organization	49	5.21298e-05	AT3G24480, AT5G49720, AT1G11545, AT5G15870, AT1G19300, AT5G47780, AT5G08380, AT1G70710, AT1G64390, AT1G18580, AT5G13000, AT5G03760, AT2G32540, AT1G65610, AT1G13250, AT1G14020, AT5G16510, AT1G68560, AT3G14290, AT4G39350, AT4G31590, AT4G33330, AT5G48930, AT3G02350, AT3G02230, AT5G22740, AT5G15650, AT1G32860, AT4G29360, AT4G26690, AT2G36870, AT5G57560, AT3G22800, AT3G14570, AT1G78570, AT2G03220, AT4…	1.70769	0.0173905
3dai-up	GOTERM_BP_DIRECT	GO:0009809~lignin biosynthetic process	20	9.72541e-05	AT1G79180, AT5G48930, AT5G66390, AT5G48100, AT1G29690, AT1G12840, AT2G36880, AT2G22420, AT4G37980, AT4G36220, AT4G37990, AT4G34050, AT5G05170, AT5G13420, AT1G52760, AT5G05340, AT3G09780, AT2G40890, AT1G61820, AT5G54160	2.37806	0.0270366
3dai-up	GOTERM_BP_DIRECT	GO:0006086~acetyl-CoA biosynthetic process from pyruvate	8	0.0012403	AT1G34430, AT5G50850, AT1G54220, AT2G34590, AT3G25860, AT1G01090, AT3G16950, AT1G59900	3.59351	0.295547
3dai-up	GOTERM_BP_DIRECT	GO:0009813~flavonoid biosynthetic process	11	0.00148069	AT5G13930, AT3G51240, AT5G46330, AT5G05270, AT5G48100, AT3G55120, AT5G24530, AT5G07990, AT3G59030, AT2G40890, AT1G61720	2.77935	0.308725
3dai-up	GOTERM_BP_DIRECT	GO:0045490~pectin catabolic process	14	0.00184478	AT1G11580, AT5G63180, AT4G02320, AT3G49220, AT5G19730, AT3G07010, AT5G27870, AT3G05620, AT1G53840, AT1G02810, AT5G09760, AT2G26440, AT5G04310, AT2G45220	2.35824	0.341693
3dai-up	GOTERM_BP_DIRECT	GO:0042545~cell wall modification	12	0.00204852	AT5G15290, AT1G11580, AT1G53840, AT4G02320, AT1G02810, AT3G49220, AT5G19730, AT5G09760, AT2G26440, AT5G27870, AT3G05620, AT2G45220	2.55328	0.341693
3dai-up	GOTERM_BP_DIRECT	GO:0016126~sterol biosynthetic process	12	0.00354354	AT4G37760, AT3G02580, AT1G11680, AT5G13710, AT1G10030, AT4G12110, AT1G58440, AT1G20050, AT1G20330, AT3G54250, AT2G26260, AT1G76490	2.42562	0.537329
3dai-up	GOTERM_BP_DIRECT	GO:0070588~calcium ion transmembrane transport	6	0.00438314	AT3G22910, AT1G35720, AT2G41560, AT5G51050, AT3G63380, AT4G37640	4.0427	0.554595
3dai-up	GOTERM_BP_DIRECT	GO:0006122~mitochondrial electron transport, ubiquinol to cytochrome c	6	0.00438314	AT5G13430, AT5G25450, AT3G52730, AT3G10860, AT5G40810, AT4G10040	4.0427	0.554595
3dai-up	GOTERM_BP_DIRECT	GO:0009617~response to bacterium	26	0.00471832	AT1G12210, AT1G11580, AT5G49520, AT1G61120, AT3G57240, AT4G24230, AT4G37980, AT5G60600, AT2G26440, AT5G03760, AT4G32551, AT4G39980, AT3G50930, AT2G45220, AT3G54420, AT5G24530, AT1G59870, AT5G67500, AT5G11630, AT4G37990, AT1G74560, AT1G01580, AT3G12580, AT2G02220, AT4G31550, AT5G57490	1.69532	0.554595
3dai-up	GOTERM_BP_DIRECT	GO:0006099~tricarboxylic acid cycle	15	0.00498736	AT1G65930, AT1G10670, AT5G14590, AT5G49460, AT5G23250, AT2G47510, AT2G19590, AT1G47420, AT3G47520, AT2G05710, AT5G62575, AT1G53240, AT5G40650, AT3G14940, AT2G22780	2.09105	0.554595
3dai-up	GOTERM_BP_DIRECT	GO:0002229~defense response to oomycetes	10	0.0113947	AT2G37710, AT1G15520, AT1G70370, AT5G24400, AT5G24530, AT1G59870, AT3G55550, AT1G18670, AT3G53810, AT4G10490	2.37806	0.998802
3dai-up	GOTERM_BP_DIRECT	GO:0009451~RNA modification	22	0.0115341	AT1G34160, AT3G02330, AT3G51320, AT1G56570, AT3G22150, AT3G26780, AT3G23330, AT5G08490, AT4G33170, AT5G09950, AT4G39952, AT3G11460, AT2G41080, AT5G59600, AT4G37170, AT3G14730, AT1G26900, AT2G03880, AT3G46790, AT1G20230, AT5G39350, AT3G49170	1.6781	0.998802
3dai-up	GOTERM_BP_DIRECT	GO:0044209~AMP salvage	5	0.0149514	AT4G12440, AT5G63400, AT1G27450, AT5G11160, AT5G03300	4.0427	0.998802
3dai-up	GOTERM_BP_DIRECT	GO:0009664~plant-type cell wall organization	9	0.0160662	AT5G57560, AT2G40610, AT1G26770, AT1G64760, AT1G69530, AT3G49720, AT2G28950, AT5G04310, AT5G66680	2.42562	0.998802
3dai-up	GOTERM_BP_DIRECT	GO:0006094~gluconeogenesis	9	0.0252861	AT4G37870, AT1G13440, AT3G55440, AT1G22170, AT2G21170, AT2G36460, AT5G42740, AT2G01140, AT1G79550	2.27402	0.998802
3dai-up	GOTERM_BP_DIRECT	GO:0050832~defense response to fungus	42	0.0319931	AT1G11580, AT5G43580, AT2G34930, AT1G56570, AT1G61560, AT5G40990, AT5G61890, AT5G64120, AT3G59660, AT3G43810, AT5G14620, AT4G24230, AT1G70170, AT4G31180, AT4G11650, AT4G35160, AT2G02130, AT4G34410, AT4G16260, AT2G25110, AT1G59870, AT3G51550, AT1G29340, AT5G66850, AT3G60820, AT5G64570, AT3G25820, AT1G51940, AT3G23820, AT3G04720, AT2G23620, AT5G11630, AT4G37870, AT3G43720, AT4G37150, AT3G13790, AT4…	1.33695	0.998802
3dai-up	GOTERM_BP_DIRECT	GO:0000028~ribosomal small subunit assembly	7	0.0324663	AT3G52580, AT5G47320, AT1G72370, AT3G02080, AT3G11940, AT5G64140, AT5G61170	2.57263	0.998802
3dai-up	GOTERM_BP_DIRECT	GO:0009832~plant-type cell wall biogenesis	8	0.0359934	AT3G02230, AT5G15650, AT3G49720, AT5G16510, AT4G32410, AT2G03220, AT5G49360, AT1G30620	2.31011	0.998802
3dai-up	GOTERM_BP_DIRECT	GO:0006538~glutamate catabolic process	5	0.036088	AT5G17330, AT5G07440, AT2G02010, AT2G35120, AT5G18170	3.36891	0.998802
3dai-up	GOTERM_BP_DIRECT	GO:0009926~auxin polar transport	11	0.0377277	AT5G13930, AT4G04950, AT2G18040, AT1G59870, AT3G28860, AT5G19530, AT2G36910, AT1G15690, AT1G54990, AT2G38120, AT1G73590	1.93346	0.998802
3dai-up	GOTERM_BP_DIRECT	GO:0009699~phenylpropanoid biosynthetic process	10	0.0380693	AT2G21100, AT4G36220, AT2G30490, AT4G23690, AT1G22900, AT2G39430, AT2G37040, AT3G53260, AT2G40890, AT1G58170	2.02135	0.998802
3dai-up	GOTERM_BP_DIRECT	GO:0048868~pollen tube development	10	0.0380693	AT2G47510, AT5G03080, AT4G01220, AT1G79500, AT2G22125, AT2G34590, AT4G07960, AT2G47470, AT4G31590, AT3G01640	2.02135	0.998802
3dai-up	GOTERM_BP_DIRECT	GO:0006952~defense response	65	0.0386179	AT5G46450, AT5G43580, AT1G63220, AT1G61560, AT1G11820, AT3G17860, AT4G11650, AT3G61220, AT5G07920, AT2G07180, AT4G34131, AT3G11840, AT5G15080, AT1G77380, AT3G54420, AT4G25630, AT5G58090, AT2G35930, AT1G64760, AT1G51940, AT1G09090, AT5G14930, AT2G17120, AT2G42260, AT2G02800, AT1G74560, AT4G17500, AT4G38660, AT2G19590, AT5G58600, AT2G43710, AT3G07040, AT1G12210, AT1G11000, AT2G31980, AT5G15130, AT1…	1.23951	0.998802
3dai-up	GOTERM_BP_DIRECT	GO:0042744~hydrogen peroxide catabolic process	15	0.0419356	AT1G14540, AT5G66390, AT1G14550, AT5G40150, AT1G05260, AT5G17820, AT5G64120, AT4G21120, AT2G22420, AT1G71695, AT2G39040, AT5G05340, AT4G33420, AT5G06720, AT4G37530	1.68446	0.998802
3dai-up	GOTERM_BP_DIRECT	GO:0009969~xyloglucan biosynthetic process	6	0.0466889	AT4G02500, AT5G62220, AT2G03220, AT5G20950, AT5G04885, AT1G74380	2.69513	0.998802
3dai-up	GOTERM_BP_DIRECT	GO:0009846~pollen germination	12	0.0487423	AT4G35460, AT2G19690, AT2G16700, AT1G64980, AT3G57520, AT5G48230, AT5G19610, AT1G05630, AT5G17920, AT2G07040, AT3G19090, AT5G18280	1.79675	0.998802
3dai-up	GOTERM_BP_DIRECT	GO:0010067~procambium histogenesis	4	0.0491841	AT5G62940, AT1G46480, AT3G15380, AT4G28650	4.0427	0.998802
3dai-up	GOTERM_BP_DIRECT	GO:0006166~purine ribonucleoside salvage	4	0.0491841	AT4G12440, AT1G27450, AT5G11160, AT5G03300	4.0427	0.998802
3dai-up	GOTERM_BP_DIRECT	GO:0006536~glutamate metabolic process	4	0.0491841	AT5G11520, AT5G17330, AT2G02010, AT3G57560	4.0427	0.998802
3dai-up	GOTERM_CC_DIRECT	GO:0009505~plant-type cell wall	138	2.98518e-25	AT3G24480, AT2G28470, AT1G13440, AT1G05260, AT2G18660, AT1G74670, AT4G19810, AT5G05340, AT1G03230, AT4G16260, AT5G60920, AT1G12000, AT5G42020, AT4G02930, AT3G55430, AT1G04040, AT1G69530, AT5G62890, AT1G68560, AT3G14290, AT5G37600, AT4G20820, AT1G71695, AT5G55730, AT1G27450, AT4G18030, AT1G03220, AT1G73590, AT2G22230, AT2G30490, AT3G02230, AT5G24400, AT5G14040, AT5G19730, AT1G16130, AT5G15650, AT5…	2.24786	9.49286e-23
3dai-up	GOTERM_CC_DIRECT	GO:0022626~cytosolic ribosome	67	1.88674e-20	AT3G09200, AT5G22440, AT5G27850, AT5G07090, AT3G23990, AT5G61170, AT2G43460, AT1G77940, AT1G72370, AT4G27090, AT2G37190, AT3G13580, AT2G41840, AT5G59240, AT5G48760, AT1G67430, AT3G04920, AT2G34480, AT2G32060, AT3G25520, AT3G14290, AT3G04840, AT3G49910, AT2G19740, AT3G24830, AT1G70600, AT5G37600, AT5G39740, AT3G13470, AT3G44590, AT4G15000, AT2G21580, AT5G02960, AT3G02230, AT3G53740, AT5G15650, AT5…	2.88754	2.99991e-18
3dai-up	GOTERM_CC_DIRECT	GO:0005576~extracellular region	327	3.48221e-19	AT3G24480, AT1G66930, AT3G49780, AT1G11545, AT3G19690, AT4G21620, AT2G16760, AT1G34300, AT1G18970, AT5G47780, AT4G25780, AT1G11300, AT4G37760, AT1G74670, AT1G29980, AT4G10960, AT5G60640, AT5G05340, AT2G26440, AT1G03230, AT4G16260, AT3G55550, AT3G55430, AT1G64760, AT1G65295, AT1G18980, AT1G69530, AT1G02816, AT1G68560, AT3G04400, AT2G15780, AT5G24090, AT4G39830, AT2G46620, AT1G53840, AT3G10080, AT1…	1.52356	3.69114e-17
3dai-up	GOTERM_CC_DIRECT	GO:0000325~plant-type vacuole	157	6.23529e-16	AT3G28960, AT1G11260, AT5G07090, AT3G56190, AT5G61170, AT2G37190, AT5G60640, AT4G21105, AT1G61800, AT3G13860, AT1G09850, AT5G52450, AT4G16260, AT2G41560, AT2G28100, AT4G16660, AT5G42020, AT1G56340, AT1G04040, AT4G09720, AT5G54400, AT3G04920, AT2G34480, AT1G02816, AT2G39130, AT2G33150, AT1G53840, AT2G47710, AT2G19590, AT4G13940, AT1G71695, AT5G39740, AT1G07660, AT4G18030, AT5G13490, AT1G04430, AT1…	1.78944	4.95706e-14
3dai-up	GOTERM_CC_DIRECT	GO:0022625~cytosolic large ribosomal subunit	57	1.55987e-15	AT3G23390, AT3G09200, AT5G22440, AT5G27850, AT1G36240, AT5G27770, AT5G66860, AT2G43460, AT1G77940, AT4G27090, AT2G37190, AT3G13580, AT1G26910, AT3G10950, AT2G36620, AT1G07070, AT5G48760, AT4G17390, AT1G04480, AT1G67430, AT2G34480, AT3G58660, AT3G25520, AT3G06700, AT3G04400, AT3G49910, AT2G19740, AT3G24830, AT1G70600, AT5G60670, AT1G26880, AT5G39740, AT3G44590, AT2G42740, AT4G15000, AT3G53020, AT5…	2.71069	9.92076e-14
3dai-up	GOTERM_CC_DIRECT	GO:0009506~plasmodesma	185	2.94867e-15	AT5G25754, AT3G24480, AT1G13440, AT5G16120, AT1G11260, AT1G05260, AT2G42810, AT1G11820, AT4G23400, AT3G56190, AT2G36530, AT1G72370, AT1G52760, AT2G22125, AT2G37190, AT5G13000, AT1G50180, AT2G41840, AT4G16380, AT2G20580, AT2G42010, AT5G42020, AT4G05520, AT1G56340, AT2G27090, AT3G55430, AT1G04040, AT1G64760, AT3G60740, AT5G16510, AT5G62890, AT1G68560, AT2G37870, AT5G37600, AT1G53840, AT1G49340, AT2…	1.67854	1.5628e-13
3dai-up	GOTERM_CC_DIRECT	GO:0005886~plasma membrane	434	3.82348e-10	AT4G27720, AT1G34300, AT3G22620, AT2G38310, AT1G11300, AT4G35460, AT5G05580, AT3G28050, AT1G77380, AT4G28940, AT3G55550, AT5G66850, AT4G14750, AT4G13420, AT5G55730, AT1G09200, AT2G04780, AT4G00340, AT1G69420, AT2G17990, AT1G68570, AT1G66150, AT5G02050, AT4G10380, AT2G28760, AT4G37300, AT3G57710, AT1G11890, AT3G55770, AT2G39518, AT1G59870, AT2G41830, AT1G70300, AT1G35720, AT4G27870, AT4G36220, AT1…	1.2762	1.73695e-08
3dai-up	GOTERM_CC_DIRECT	GO:0022627~cytosolic small ribosomal subunit	30	2.21785e-09	AT4G00100, AT5G47320, AT5G07090, AT5G64140, AT2G19750, AT5G61170, AT1G72370, AT5G39850, AT5G35530, AT2G41840, AT1G07770, AT3G02080, AT3G11940, AT4G34670, AT5G59240, AT5G23740, AT5G27700, AT3G52580, AT3G02560, AT3G04920, AT2G32060, AT3G56340, AT3G04840, AT1G22780, AT5G10360, AT1G48830, AT2G21580, AT2G47110, AT5G02960, AT1G23410	2.88654	8.81597e-08
3dai-up	GOTERM_CC_DIRECT	GO:0005794~Golgi apparatus	186	5.39225e-09	AT1G09580, AT3G49780, AT4G21060, AT4G27720, AT5G51400, AT3G56110, AT1G34020, AT5G49720, AT5G14980, AT1G19300, AT5G47780, AT1G30620, AT1G18580, AT1G52760, AT2G22125, AT5G57500, AT5G05340, AT3G11320, AT1G61800, AT1G03230, AT5G20500, AT4G16660, AT3G48280, AT2G35610, AT3G55830, AT4G23490, AT5G67540, AT5G19980, AT4G09720, AT5G16510, AT2G38840, AT5G64030, AT2G32580, AT3G23820, AT3G17430, AT1G53840, AT1…	1.45473	1.90526e-07
3dai-up	GOTERM_CC_DIRECT	GO:0048046~apoplast	78	5.61527e-07	AT2G28470, AT5G18860, AT5G67070, AT3G57240, AT1G11545, AT1G62050, AT5G64120, AT1G18970, AT5G08380, AT2G36530, AT2G18660, AT5G49360, AT4G12420, AT1G78830, AT5G05340, AT2G28100, AT1G41830, AT1G65930, AT4G23690, AT2G15620, AT4G02930, AT1G64760, AT1G18980, AT1G68560, AT5G09360, AT4G08950, AT5G17920, AT2G21100, AT4G39830, AT1G02335, AT4G34260, AT3G10080, AT4G36360, AT2G19590, AT1G26560, AT5G55730, AT3…	1.68081	1.78565e-05
3dai-up	GOTERM_CC_DIRECT	GO:0099503~secretory vesicle	43	7.8834e-07	AT3G57240, AT5G64120, AT1G17860, AT5G08380, AT5G57560, AT4G36195, AT4G11650, AT1G78850, AT4G19810, AT4G14800, AT1G78830, AT5G28540, AT5G60640, AT1G21720, AT1G09750, AT3G29360, AT4G16260, AT2G28100, AT5G20500, AT1G41830, AT4G16660, AT3G02360, AT5G42020, AT5G48540, AT5G41670, AT1G56340, AT5G61240, AT5G08370, AT3G04720, AT5G06860, AT4G29260, AT5G55730, AT2G29960, AT3G08030, AT5G38450, AT2G47470, AT3…	2.04491	2.11011e-05
3dai-up	GOTERM_CC_DIRECT	GO:0005802~trans-Golgi network	69	7.96268e-07	AT1G33170, AT4G27720, AT4G02500, AT5G49720, AT3G62830, AT5G53340, AT1G51590, AT2G35610, AT2G32540, AT3G55830, AT3G54020, AT5G61240, AT5G64030, AT2G38840, AT3G23820, AT1G47240, AT3G17430, AT2G19790, AT1G53840, AT1G51540, AT4G12650, AT4G37690, AT1G28340, AT4G33410, AT1G78240, AT4G39350, AT4G18030, AT3G28480, AT2G01070, AT1G04430, AT1G27930, AT3G02350, AT2G04280, AT3G21190, AT5G20680, AT5G08080, AT1…	1.73017	2.11011e-05
3dai-up	GOTERM_CC_DIRECT	GO:0005783~endoplasmic reticulum	143	1.99959e-06	AT1G09580, AT4G21060, AT3G56110, AT1G05260, AT5G14980, AT2G16760, AT2G34590, AT1G19300, AT2G36530, AT2G17570, AT4G09580, AT4G37760, AT5G03160, AT1G52760, AT1G43890, AT2G37190, AT5G60640, AT3G11320, AT1G09850, AT4G30210, AT2G25110, AT5G20500, AT4G37640, AT4G16660, AT5G42020, AT1G56340, AT1G07670, AT2G16595, AT2G34480, AT5G65000, AT5G62890, AT3G04400, AT2G33150, AT5G13930, AT5G62930, AT1G23010, AT2…	1.41881	4.89131e-05
3dai-up	GOTERM_CC_DIRECT	GO:0005773~vacuole	73	3.77021e-06	AT2G28470, AT5G40150, AT5G27850, AT1G05260, AT3G21690, AT4G23400, AT5G64120, AT3G56190, AT2G06925, AT2G21870, AT4G36195, AT4G27090, AT5G56970, AT4G14800, AT5G05340, AT1G22710, AT1G04120, AT2G41560, AT2G25110, AT5G20500, AT2G42570, AT1G14540, AT1G10180, AT4G39080, AT1G04040, AT1G64200, AT1G67430, AT5G62890, AT3G25520, AT1G12840, AT1G19910, AT3G04720, AT2G22475, AT1G74000, AT4G36360, AT4G12650, AT4…	1.64146	8.56377e-05
3dai-up	GOTERM_CC_DIRECT	GO:0098552~side of membrane	32	8.75266e-06	AT5G19250, AT5G64080, AT5G15350, AT1G62790, AT1G11820, AT3G61640, AT1G32860, AT4G29360, AT3G22620, AT4G25240, AT1G70170, AT5G10770, AT4G12420, AT5G56170, AT2G27130, AT4G16120, AT1G08500, AT5G20230, AT5G58090, AT3G55430, AT1G64640, AT1G09790, AT1G64760, AT3G58100, AT4G28100, AT2G17120, AT3G43720, AT1G78520, AT5G55730, AT5G10080, AT2G44300, AT2G04780	2.13542	0.000185556
3dai-up	GOTERM_CC_DIRECT	GO:0016020~membrane	502	2.74437e-05	AT1G09580, AT4G27720, AT5G16120, AT5G17450, AT1G57540, AT4G01575, AT4G37760, AT5G05580, AT4G36790, AT1G61800, AT5G52450, AT1G22430, AT5G38260, AT2G26560, AT1G77380, AT4G37640, AT3G53010, AT4G23490, AT4G00110, AT5G19980, AT5G54400, AT1G69530, AT5G10820, AT3G23820, AT4G11000, AT1G03900, AT5G55730, AT3G09780, AT1G78240, AT2G25220, AT2G04780, AT4G00340, AT2G40610, AT5G40010, AT1G59740, AT1G69420, AT5…	1.15515	0.000545444
3dai-up	GOTERM_CC_DIRECT	GO:0000139~Golgi membrane	75	3.41918e-05	AT4G21060, AT4G02500, AT1G34020, AT5G62220, AT3G62830, AT5G47780, AT3G02410, AT1G18580, AT5G53340, AT5G62620, AT5G57500, AT5G03760, AT1G52360, AT1G51590, AT4G34450, AT2G35610, AT2G34840, AT2G32540, AT3G55830, AT1G08280, AT1G13250, AT1G62020, AT1G14020, AT5G19980, AT5G16990, AT5G15740, AT5G65000, AT5G64030, AT1G53840, AT3G45400, AT4G12650, AT4G37690, AT1G78240, AT4G18030, AT4G31590, AT1G21870, AT1…	1.5438	0.000639587
3dai-up	GOTERM_CC_DIRECT	GO:0005829~cytosol	382	7.91493e-05	AT3G23390, AT5G17330, AT5G43860, AT5G16120, AT3G25570, AT2G42810, AT1G63660, AT3G56190, AT1G30620, AT4G35460, AT2G43460, AT4G12340, AT4G10960, AT5G37850, AT1G50460, AT3G13580, AT1G60710, AT2G01140, AT2G41840, AT1G13170, AT4G31540, AT4G30210, AT1G20930, AT1G22430, AT3G17940, AT2G20580, AT4G10040, AT5G50600, AT4G24220, AT1G64520, AT4G04950, AT5G26710, AT4G35910, AT4G09720, AT5G66850, AT1G02816, AT1…	1.1742	0.0013983
3dai-up	GOTERM_CC_DIRECT	GO:0005768~endosome	64	8.40146e-05	AT5G46330, AT1G33170, AT4G27720, AT4G02500, AT5G49720, AT3G62830, AT5G53340, AT1G51590, AT2G35610, AT3G55830, AT2G38120, AT5G61240, AT5G64030, AT2G38840, AT3G23820, AT3G17430, AT1G53840, AT1G51540, AT4G12650, AT4G37690, AT1G28340, AT4G33410, AT4G19640, AT1G78240, AT4G18030, AT3G28480, AT1G04430, AT1G27930, AT3G02350, AT2G04280, AT3G21190, AT1G03060, AT5G20680, AT1G10950, AT3G49720, AT1G31850, AT1…	1.56682	0.00140614
3dai-up	GOTERM_CC_DIRECT	GO:0000138~Golgi trans cisterna	27	0.000219492	AT3G02350, AT3G02230, AT4G27720, AT3G56110, AT2G15730, AT4G02500, AT5G20680, AT3G62830, AT1G30620, AT5G01710, AT3G25140, AT2G35610, AT4G01220, AT5G19980, AT1G67410, AT5G61240, AT2G38840, AT3G23820, AT5G11730, AT1G72480, AT1G71990, AT1G77130, AT1G78240, AT4G30440, AT1G04430, AT1G74380, AT2G47650	1.9948	0.00348993
3dai-up	GOTERM_CC_DIRECT	GO:0005797~Golgi medial cisterna	19	0.000272197	AT2G04280, AT3G21190, AT5G22740, AT4G33910, AT3G49720, AT1G10950, AT5G64030, AT1G31850, AT5G10840, AT2G32580, AT1G26850, AT4G36790, AT1G51540, AT5G53340, AT5G35160, AT4G18030, AT2G03220, AT1G27930, AT5G18280	2.31206	0.00412184
3dai-up	GOTERM_CC_DIRECT	GO:0005840~ribosome	33	0.00091302	AT5G47320, AT5G20160, AT1G57540, AT1G16790, AT5G27770, AT2G18400, AT3G02650, AT3G13160, AT5G55125, AT3G06040, AT3G06180, AT2G20060, AT1G26910, AT5G57020, AT4G34670, AT1G70190, AT3G10950, AT5G23740, AT1G61870, AT3G52580, AT3G49010, AT5G48760, AT3G01170, AT3G04920, AT3G02645, AT3G58660, AT3G04840, AT3G24830, AT2G36170, AT5G10360, AT2G47110, AT5G04800, AT1G23410	1.72827	0.0131973
3dai-up	GOTERM_CC_DIRECT	GO:0000502~proteasome complex	19	0.00102049	AT1G64520, AT5G19990, AT5G40580, AT5G45620, AT3G26340, AT1G29150, AT3G14290, AT1G67250, AT3G60820, AT5G14710, AT1G47250, AT4G14800, AT5G05780, AT2G05840, AT4G33520, AT1G21720, AT2G20580, AT5G09900, AT4G34110	2.1246	0.0141093
3dai-up	GOTERM_CC_DIRECT	GO:0009536~plastid	153	0.00287606	AT5G25754, AT5G19990, AT5G16120, AT1G16790, AT5G27770, AT5G46290, AT5G48230, AT5G66860, AT2G19750, AT5G65250, AT5G61170, AT5G60640, AT5G37850, AT2G01140, AT5G52450, AT1G42960, AT5G20500, AT5G63180, AT5G42020, AT5G26710, AT5G48760, AT4G02930, AT5G41210, AT5G27640, AT5G16990, AT5G16510, AT5G64030, AT3G23940, AT5G47030, AT5G15700, AT5G28050, AT5G37600, AT5G12200, AT5G55730, AT5G39740, AT5G12040, AT5…	1.22441	0.0377361
3dai-up	GOTERM_CC_DIRECT	GO:0005737~cytoplasm	509	0.00296667	AT5G16120, AT2G42810, AT2G38310, AT2G36010, AT4G39700, AT1G19270, AT3G45850, AT5G04250, AT1G60710, AT2G47140, AT1G22430, AT1G26910, AT5G20500, AT2G26560, AT4G03620, AT4G25310, AT4G04950, AT5G41210, AT1G09450, AT5G54400, AT5G27240, AT1G10585, AT4G14750, AT2G29700, AT1G03900, AT1G78240, AT1G23410, AT1G78360, AT3G51160, AT1G10670, AT3G33530, AT5G19730, AT5G56710, AT5G18400, AT1G68570, AT2G17870, AT1…	1.10258	0.0377361
3dai-up	GOTERM_CC_DIRECT	GO:0032580~Golgi cisterna membrane	10	0.00323698	AT4G00110, AT1G26690, AT1G71990, AT3G07680, AT4G30440, AT3G62830, AT2G03220, AT3G23820, AT1G30620, AT2G47650	2.75825	0.0381245
3dai-up	GOTERM_CC_DIRECT	GO:0005788~endoplasmic reticulum lumen	10	0.00323698	AT5G03160, AT5G42020, AT1G51760, AT1G56340, AT5G28540, AT5G60640, AT3G62600, AT1G21750, AT1G05720, AT4G16660	2.75825	0.0381245
3dai-up	GOTERM_CC_DIRECT	GO:0005750~mitochondrial respiratory chain complex III	7	0.00349028	AT1G51980, AT5G13430, AT5G25450, AT3G02090, AT3G52730, AT3G10860, AT5G40810	3.6202	0.0396397
3dai-up	GOTERM_CC_DIRECT	GO:0030126~COPI vesicle coat	6	0.00393153	AT2G34840, AT1G60970, AT1G62020, AT1G52360, AT4G31480, AT4G34450	4.13737	0.0431112
3dai-up	GOTERM_CC_DIRECT	GO:0005753~mitochondrial proton-transporting ATP synthase complex	7	0.00833078	AT2G21870, AT5G08680, AT3G52300, AT5G13450, AT4G30010, AT2G33040, AT5G47030	3.21796	0.0883063
3dai-up	GOTERM_CC_DIRECT	GO:0000137~Golgi cis cisterna	12	0.0164567	AT3G48280, AT4G24530, AT5G66060, AT1G18580, AT1G20270, AT1G10950, AT1G51590, AT5G47780, AT3G28480, AT2G01070, AT1G05720, AT5G18900	2.06869	0.164917
3dai-up	GOTERM_CC_DIRECT	GO:0005852~eukaryotic translation initiation factor 3 complex	7	0.0165954	AT5G25754, AT4G33250, AT4G11420, AT5G27640, AT3G56150, AT4G20980, AT3G57290	2.89616	0.164917
3dai-up	GOTERM_CC_DIRECT	GO:0016282~eukaryotic 43S preinitiation complex	8	0.0201083	AT5G25754, AT4G33250, AT4G11420, AT5G27640, AT2G46290, AT3G56150, AT4G20980, AT3G57290	2.54608	0.182698
3dai-up	GOTERM_CC_DIRECT	GO:0033290~eukaryotic 48S preinitiation complex	8	0.0201083	AT5G25754, AT4G33250, AT4G11420, AT5G27640, AT2G46290, AT3G56150, AT4G20980, AT3G57290	2.54608	0.182698
3dai-up	GOTERM_CC_DIRECT	GO:0005839~proteasome core complex	8	0.0201083	AT1G47250, AT5G40580, AT4G14800, AT3G26340, AT2G05840, AT1G21720, AT3G14290, AT3G60820	2.54608	0.182698
3dai-up	GOTERM_CC_DIRECT	GO:0043231~intracellular membrane-bounded organelle	43	0.0269949	AT1G34160, AT3G02330, AT3G51320, AT1G56570, AT3G23330, AT5G61790, AT2G38730, AT1G59900, AT5G03080, AT3G11460, AT2G41080, AT1G43890, AT5G59600, AT3G14730, AT1G13170, AT3G20290, AT2G03880, AT1G20230, AT2G41560, AT2G27690, AT5G39350, AT2G40890, AT3G49170, AT3G63380, AT4G37640, AT4G05520, AT3G22150, AT1G01090, AT4G22540, AT1G08080, AT5G08490, AT4G12770, AT4G33170, AT5G36950, AT3G22910, AT2G19790, AT4…	1.34778	0.238455
3dai-up	GOTERM_CC_DIRECT	GO:0031966~mitochondrial membrane	13	0.0302387	AT5G52840, AT5G40010, AT1G67350, AT3G20510, AT3G47930, AT5G13430, AT1G19580, AT5G37510, AT1G80300, AT2G27730, AT1G74360, AT3G15730, AT4G16450	1.85468	0.259889
3dai-up	GOTERM_CC_DIRECT	GO:0043229~intracellular organelle	8	0.0319722	AT5G56350, AT5G08570, AT4G10750, AT2G43180, AT5G43960, AT3G52990, AT4G19640, AT2G33560	2.36421	0.267557
3dai-up	GOTERM_CC_DIRECT	GO:0005758~mitochondrial intermembrane space	9	0.0330962	AT4G32060, AT5G50810, AT2G44050, AT1G61570, AT5G18400, AT5G20080, AT3G02090, AT2G29530, AT4G10040	2.19037	0.269861
3dai-up	GOTERM_CC_DIRECT	GO:0005739~mitochondrion	380	0.0358456	AT3G02330, AT1G56570, AT3G28960, AT3G26780, AT1G57540, AT5G66860, AT1G18970, AT3G03420, AT4G35460, AT1G77940, AT3G46940, AT4G36790, AT1G52640, AT5G60640, AT1G50460, AT2G01140, AT5G07400, AT4G16260, AT2G21790, AT5G39350, AT2G20580, AT1G70190, AT4G10040, AT1G56340, AT1G69530, AT1G71730, AT1G67350, AT1G68560, AT3G23940, AT5G15700, AT1G65290, AT4G11120, AT1G74560, AT4G39952, AT5G09950, AT2G19590, AT4…	1.07981	0.284973
3dai-up	GOTERM_CC_DIRECT	GO:0005741~mitochondrial outer membrane	13	0.0396205	AT5G17770, AT5G43970, AT5G67500, AT5G52882, AT4G29130, AT1G26190, AT2G36530, AT3G20000, AT1G50460, AT3G02090, AT5G12290, AT5G57490, AT3G50930	1.79286	0.307301
3dai-up	GOTERM_CC_DIRECT	GO:0072686~mitotic spindle	7	0.0465862	AT5G07590, AT3G45850, AT5G48520, AT3G54870, AT3G53320, AT1G61800, AT2G36200	2.41347	0.352724
3dai-up	GOTERM_MF_DIRECT	GO:0003735~structural constituent of ribosome	97	1.07343e-17	AT3G23390, AT5G07090, AT5G27770, AT5G66860, AT2G19750, AT5G61170, AT2G43460, AT1G77940, AT1G72370, AT2G37190, AT3G13580, AT2G41840, AT2G20060, AT1G26910, AT1G70190, AT5G59240, AT5G48760, AT3G04920, AT2G34480, AT2G32060, AT2G19740, AT3G06700, AT3G04400, AT3G14290, AT1G26880, AT5G39740, AT3G44590, AT1G23410, AT4G00100, AT5G47320, AT3G02230, AT3G53740, AT5G15650, AT5G56710, AT5G39850, AT5G35530, AT3…	2.23188	1.20117e-14
3dai-up	GOTERM_MF_DIRECT	GO:0005507~copper ion binding	62	3.03774e-12	AT1G13440, AT3G09200, AT3G23990, AT5G23250, AT2G36530, AT2G35120, AT2G21870, AT4G12340, AT4G12420, AT1G72330, AT5G07440, AT4G33520, AT2G27730, AT1G80600, AT1G41830, AT4G10040, AT1G65930, AT3G10920, AT1G14980, AT1G61570, AT2G36460, AT5G09360, AT3G23940, AT5G17920, AT5G37600, AT4G39830, AT1G23010, AT3G13390, AT2G19590, AT4G13940, AT3G16460, AT2G05710, AT1G53240, AT5G13490, AT2G05990, AT1G08830, AT1…	2.3005	1.69962e-09
3dai-up	GOTERM_MF_DIRECT	GO:0016757~glycosyltransferase activity	81	0.000254194	AT2G30150, AT4G24530, AT4G21060, AT1G07240, AT4G02500, AT3G57520, AT3G01720, AT1G19300, AT5G47780, AT2G37980, AT1G18580, AT2G19160, AT5G53340, AT5G13000, AT5G57500, AT2G43820, AT5G03760, AT3G46660, AT2G32540, AT3G55830, AT4G23490, AT1G13250, AT1G14020, AT3G22250, AT5G15740, AT3G21760, AT2G36780, AT5G49690, AT1G22360, AT2G41490, AT3G45400, AT4G37690, AT3G09020, AT4G39350, AT4G31590, AT2G22590, AT4…	1.43797	0.0948144
3dai-up	GOTERM_MF_DIRECT	GO:0140825~lactoperoxidase activity	14	0.00154194	AT1G14540, AT5G66390, AT1G14550, AT5G40150, AT1G05260, AT5G17820, AT5G64120, AT2G22420, AT1G71695, AT2G39040, AT5G05340, AT4G33420, AT5G06720, AT4G37530	2.40253	0.431357
3dai-up	GOTERM_MF_DIRECT	GO:0030599~pectinesterase activity	11	0.00242038	AT1G11580, AT1G53840, AT4G02320, AT1G02810, AT3G49220, AT5G19730, AT5G09760, AT2G26440, AT5G27870, AT3G05620, AT2G45220	2.66499	0.541682
3dai-up	GOTERM_MF_DIRECT	GO:0046910~pectinesterase inhibitor activity	10	0.00334705	AT1G11580, AT1G53840, AT4G02320, AT1G02810, AT3G49220, AT5G09760, AT2G26440, AT5G27870, AT3G05620, AT2G45220	2.74575	0.546744
3dai-up	GOTERM_MF_DIRECT	GO:0010329~auxin efflux transmembrane transporter activity	7	0.00357822	AT2G18040, AT1G59870, AT3G28860, AT2G36910, AT2G17500, AT1G73590, AT1G71090	3.6038	0.546744
3dai-up	GOTERM_MF_DIRECT	GO:0004553~hydrolase activity, hydrolyzing O-glycosyl compounds	14	0.00390881	AT5G49900, AT5G67540, AT4G25810, AT1G09010, AT1G11545, AT4G21760, AT1G68560, AT2G36870, AT5G57560, AT2G44480, AT3G60130, AT3G13790, AT2G36190, AT1G61820	2.21772	0.546744
3dai-up	GOTERM_MF_DIRECT	GO:0015297~antiporter activity	26	0.00469537	AT3G59820, AT3G21690, AT1G34020, AT3G53320, AT3G03620, AT1G47530, AT2G22500, AT3G11320, AT1G61800, AT5G22900, AT5G52450, AT3G14410, AT5G65380, AT5G25400, AT3G26590, AT1G14360, AT5G17860, AT5G19980, AT3G59030, AT5G04160, AT3G17430, AT2G25520, AT1G51340, AT1G71870, AT5G33320, AT1G21870	1.69975	0.560881
3dai-up	GOTERM_MF_DIRECT	GO:0030246~carbohydrate binding	29	0.00504624	AT2G28470, AT4G21060, AT4G00340, AT1G34300, AT5G61790, AT5G11720, AT1G64390, AT1G11300, AT1G78850, AT5G62620, AT1G78830, AT3G17940, AT5G60900, AT5G54490, AT2G37710, AT3G55550, AT1G56340, AT1G65790, AT1G31200, AT3G61610, AT1G68560, AT2G19130, AT5G01090, AT4G36360, AT5G63840, AT3G16460, AT3G53810, AT4G32300, AT2G41890	1.63617	0.560881
3dai-up	GOTERM_MF_DIRECT	GO:0042973~glucan endo-1,3-beta-D-glucosidase activity	13	0.00552133	AT3G07320, AT5G58090, AT3G55430, AT1G64760, AT1G11820, AT3G57240, AT1G32860, AT5G15870, AT4G29360, AT2G26600, AT4G16260, AT5G55180, AT5G24318	2.23092	0.560881
3dai-up	GOTERM_MF_DIRECT	GO:0008514~organic anion transmembrane transporter activity	10	0.00601481	AT5G58970, AT5G04160, AT3G17430, AT5G25400, AT2G25520, AT2G38060, AT3G11320, AT3G14410, AT5G44370, AT1G21870	2.57414	0.560881
3dai-up	GOTERM_MF_DIRECT	GO:0000287~magnesium ion binding	23	0.0069385	AT5G23960, AT1G65930, AT1G32380, AT5G52920, AT5G14590, AT1G61120, AT3G52990, AT3G25400, AT3G61530, AT1G23190, AT4G02780, AT2G36530, AT3G25820, AT1G17500, AT4G30190, AT5G56350, AT5G08570, AT3G46940, AT4G16730, AT4G33070, AT1G74030, AT1G79460, AT5G02820	1.72234	0.597245
3dai-up	GOTERM_MF_DIRECT	GO:0004857~enzyme inhibitor activity	12	0.00781997	AT1G11580, AT1G53840, AT4G02320, AT1G02810, AT1G14890, AT3G49220, AT5G09760, AT5G62350, AT2G26440, AT5G27870, AT3G05620, AT2G45220	2.24652	0.625039
3dai-up	GOTERM_MF_DIRECT	GO:0004190~aspartic-type endopeptidase activity	15	0.00869421	AT2G36670, AT3G25700, AT5G10770, AT5G07030, AT3G59080, AT3G52500, AT5G10080, AT1G03230, AT1G09750, AT1G03220, AT1G25510, AT2G42980, AT4G35880, AT1G01300, AT1G05840	1.99288	0.648588
3dai-up	GOTERM_MF_DIRECT	GO:0010333~terpene synthase activity	6	0.0112419	AT5G23960, AT4G16730, AT1G61120, AT1G79460, AT4G02780, AT3G25820	3.53025	0.706488
3dai-up	GOTERM_MF_DIRECT	GO:0080043~quercetin 3-O-glucosyltransferase activity	12	0.0117509	AT1G73880, AT1G22360, AT1G07240, AT1G22380, AT1G07250, AT2G43820, AT3G46660, AT2G43840, AT4G15550, AT3G21750, AT4G34131, AT1G22400	2.14885	0.706488
3dai-up	GOTERM_MF_DIRECT	GO:0031418~L-ascorbic acid binding	8	0.0119958	AT3G51240, AT5G66060, AT2G19590, AT4G33910, AT1G20270, AT3G28480, AT4G22880, AT5G18900	2.74575	0.706488
3dai-up	GOTERM_MF_DIRECT	GO:0005198~structural molecule activity	8	0.0119958	AT2G20760, AT2G34840, AT5G45620, AT1G62020, AT1G52360, AT1G29150, AT4G31480, AT4G34450	2.74575	0.706488
3dai-up	GOTERM_MF_DIRECT	GO:0080044~quercetin 7-O-glucosyltransferase activity	10	0.0158472	AT1G73880, AT1G22360, AT1G22380, AT2G36800, AT1G07250, AT2G43820, AT3G46660, AT2G43840, AT4G15550, AT1G22400	2.28813	0.84443
3dai-up	GOTERM_MF_DIRECT	GO:0008422~beta-glucosidase activity	10	0.0158472	AT5G49900, AT2G44480, AT1G26560, AT3G60130, AT5G24550, AT4G21760, AT5G20950, AT1G61820, AT5G24090, AT5G04885	2.28813	0.84443
3dai-up	GOTERM_MF_DIRECT	GO:0015171~amino acid transmembrane transporter activity	13	0.0170259	AT3G28960, AT5G49630, AT3G54110, AT5G40780, AT2G38120, AT2G39130, AT2G38100, AT5G58970, AT1G47670, AT2G41190, AT1G80510, AT5G23810, AT1G77380	1.98304	0.865998
3dai-up	GOTERM_MF_DIRECT	GO:0008061~chitin binding	6	0.0240147	AT3G54420, AT4G19810, AT2G23770, AT3G12500, AT2G17120, AT3G04720	3.08897	1
3dai-up	GOTERM_MF_DIRECT	GO:0020037~heme binding	43	0.0255799	AT1G11680, AT1G64950, AT2G30490, AT1G14550, AT5G40150, AT1G05260, AT3G26300, AT5G64120, AT5G63450, AT4G21120, AT5G14400, AT2G22420, AT3G14690, AT5G05340, AT3G14610, AT4G33420, AT2G45580, AT2G27690, AT2G40890, AT5G40810, AT4G10040, AT3G48280, AT1G14540, AT5G66390, AT2G15620, AT2G32720, AT3G26330, AT5G17820, AT1G12740, AT4G36220, AT1G31800, AT2G16060, AT5G36110, AT1G71695, AT2G39040, AT3G14680, AT5…	1.35192	1
3dai-up	GOTERM_MF_DIRECT	GO:0050897~cobalt ion binding	15	0.0283688	AT4G00570, AT4G02930, AT3G61530, AT5G26780, AT4G23620, AT4G21120, AT2G35120, AT1G65290, AT2G21870, AT5G07440, AT5G13450, AT4G13930, AT1G79750, AT3G16950, AT5G18170	1.76513	1
3dai-up	GOTERM_MF_DIRECT	GO:0046933~proton-transporting ATP synthase activity, rotational mechanism	7	0.0297707	AT5G08680, AT3G52300, AT4G29480, AT3G01390, AT5G13450, AT2G33040, AT5G47030	2.62095	1
3dai-up	GOTERM_MF_DIRECT	GO:0031625~ubiquitin protein ligase binding	14	0.0298549	AT4G00340, AT2G27150, AT3G53420, AT1G65790, AT1G34300, AT1G11300, AT2G19130, AT1G69770, AT3G12580, AT4G32300, AT2G41890, AT5G51050, AT1G23410, AT5G60900	1.8019	1
3dai-up	GOTERM_MF_DIRECT	GO:0004867~serine-type endopeptidase inhibitor activity	5	0.033822	AT5G43580, AT2G38900, AT1G73325, AT1G17860, AT2G25240	3.43219	1
3dai-up	GOTERM_MF_DIRECT	GO:0004656~procollagen-proline 4-dioxygenase activity	5	0.033822	AT5G66060, AT4G33910, AT1G20270, AT3G28480, AT5G18900	3.43219	1
3dai-up	GOTERM_MF_DIRECT	GO:0005509~calcium ion binding	36	0.0381181	AT3G05540, AT3G03000, AT3G50770, AT3G59820, AT1G16130, AT5G61790, AT3G43810, AT2G06925, AT1G12310, AT4G25000, AT3G18430, AT5G07920, AT1G51590, AT1G76130, AT5G39670, AT3G20290, AT5G51060, AT5G54490, AT4G05520, AT1G56340, AT1G64480, AT1G35720, AT5G24270, AT1G64060, AT1G09090, AT3G22930, AT1G21270, AT4G32060, AT4G35790, AT2G19690, AT5G08580, AT2G43290, AT1G76040, AT1G21550, AT3G15730, AT5G51050	1.36028	1
3dai-up	GOTERM_MF_DIRECT	GO:0005524~ATP binding	271	0.0421597	AT5G19990, AT5G46330, AT1G66930, AT1G63660, AT5G07090, AT3G16060, AT1G34300, AT3G54690, AT1G11300, AT1G53730, AT3G45850, AT5G37850, AT1G50460, AT1G51790, AT3G47110, AT1G20930, AT5G38260, AT2G21790, AT4G37640, AT4G29910, AT5G26710, AT5G20050, AT3G55550, AT1G09450, AT5G66850, AT5G37600, AT2G02800, AT2G46620, AT2G46500, AT3G12020, AT5G10020, AT3G13470, AT3G09780, AT3G53810, AT2G25220, AT1G36160, AT3…	1.09534	1
3dai-up	GOTERM_MF_DIRECT	GO:0004675~transmembrane receptor protein serine/threonine kinase activity	6	0.0433694	AT2G37710, AT5G46330, AT1G71830, AT3G53810, AT1G66150, AT5G38280	2.74575	1
3dai-up	GOTERM_MF_DIRECT	GO:0004601~peroxidase activity	11	0.0452971	AT2G47730, AT2G22420, AT1G14540, AT5G41210, AT1G05260, AT1G35720, AT5G64120, AT1G78380, AT5G51060, AT1G09090, AT1G64060	1.8877	1
3dai-up	GOTERM_MF_DIRECT	GO:0016491~oxidoreductase activity	37	0.0453469	AT3G51680, AT3G51240, AT1G63940, AT5G46330, AT2G36690, AT1G30760, AT5G06060, AT4G25240, AT4G22010, AT1G30700, AT4G12420, AT5G66920, AT5G40650, AT1G78570, AT2G47140, AT1G61720, AT1G41830, AT1G60680, AT4G25310, AT5G44360, AT2G27150, AT5G24530, AT2G15620, AT3G21420, AT4G22880, AT4G03140, AT1G23010, AT3G13390, AT2G19590, AT4G20820, AT4G20840, AT3G02090, AT1G76680, AT1G75290, AT1G05720, AT4G10490, AT1…	1.33675	1
3dai-up	GOTERM_MF_DIRECT	GO:0004739~pyruvate dehydrogenase (acetyl-transferring) activity	4	0.0467291	AT5G50850, AT2G34590, AT1G01090, AT1G59900	4.11863	1
3dai-up	GOTERM_MF_DIRECT	GO:0033836~flavonol 7-O-beta-glucosyltransferase activity	4	0.0467291	AT1G73880, AT1G07250, AT3G46660, AT2G43840	4.11863	1
3dai-up	GOTERM_MF_DIRECT	GO:0016301~kinase activity	61	0.0472086	AT5G46330, AT1G66930, AT4G23160, AT5G40030, AT3G52990, AT4G03390, AT3G54250, AT3G03940, AT5G08570, AT1G51790, AT5G07920, AT3G47110, AT1G09970, AT2G23770, AT5G38260, AT2G37710, AT2G32660, AT3G55950, AT3G05650, AT5G20050, AT3G55550, AT4G30820, AT3G51550, AT1G16120, AT4G05200, AT1G51940, AT5G12000, AT3G53810, AT3G47580, AT3G46290, AT5G25930, AT1G66910, AT1G32380, AT1G16130, AT5G61350, AT4G23740, AT4…	1.23762	1
3dai-up	GOTERM_MF_DIRECT	GO:0030247~polysaccharide binding	14	0.0490539	AT1G66920, AT1G66910, AT1G66930, AT4G25810, AT1G16130, AT1G11545, AT1G16120, AT3G58100, AT2G36870, AT1G21270, AT5G57560, AT1G18390, AT5G53110, AT5G38260	1.69591	1
3dai-up	KEGG_PATHWAY	ath03010:Ribosome	91	4.89506e-15	AT3G23390, AT3G09200, AT5G22440, AT5G27850, AT1G36240, AT5G07090, AT5G27770, AT5G66860, AT2G19750, AT5G61170, AT2G43460, AT1G77940, AT1G72370, AT4G27090, AT2G37190, AT3G13580, AT2G41840, AT2G20060, AT1G26910, AT3G10950, AT5G59240, AT1G70190, AT2G36620, AT1G07070, AT5G48760, AT4G17390, AT1G04480, AT1G67430, AT3G04920, AT2G34480, AT2G32060, AT3G25520, AT3G06700, AT3G04400, AT3G04840, AT3G49910, AT2…	1.99148	5.92302e-13
3dai-up	KEGG_PATHWAY	ath01110:Biosynthesis of secondary metabolites	242	6.58047e-08	AT5G17330, AT5G43860, AT5G16120, AT1G61120, AT4G02780, AT4G37760, AT1G52760, AT1G50460, AT5G05340, AT2G01140, AT1G22430, AT3G17940, AT2G42010, AT3G02580, AT5G26710, AT3G23940, AT2G19590, AT1G36280, AT1G36160, AT2G05990, AT4G37530, AT2G30490, AT1G10670, AT3G53580, AT5G24400, AT5G50850, AT1G23190, AT4G21760, AT2G22420, AT3G47930, AT4G27070, AT4G34710, AT2G02010, AT2G22780, AT1G79460, AT1G22410, AT1…	1.28045	3.98118e-06
3dai-up	KEGG_PATHWAY	ath01100:Metabolic pathways	391	1.24218e-07	AT5G17330, AT5G43860, AT5G16120, AT3G54690, AT5G49160, AT4G02780, AT4G37760, AT3G46940, AT5G05340, AT2G01140, AT1G22430, AT4G10040, AT4G00110, AT5G41210, AT3G23940, AT5G24090, AT1G65290, AT3G23820, AT1G02810, AT1G69770, AT2G05990, AT1G78360, AT4G37530, AT3G51160, AT1G10670, AT3G53580, AT5G19730, AT4G12440, AT3G47930, AT3G20330, AT2G02010, AT1G79460, AT1G22410, AT2G28760, AT1G61820, AT4G00570, AT2…	1.17009	5.01011e-06
3dai-up	KEGG_PATHWAY	ath00941:Flavonoid biosynthesis	14	2.29642e-06	AT5G48930, AT3G51240, AT2G30490, AT3G55120, AT4G22880, AT5G13930, AT4G34050, AT5G05270, AT5G57840, AT2G19070, AT5G07990, AT5G42800, AT1G61720, AT2G40890	3.21701	6.94667e-05
3dai-up	KEGG_PATHWAY	ath00940:Phenylpropanoid biosynthesis	31	5.13014e-05	AT5G48930, AT2G30490, AT1G14550, AT5G40150, AT5G16120, AT1G05260, AT1G30760, AT2G37040, AT5G64120, AT3G53260, AT2G22420, AT4G37980, AT4G34050, AT1G77420, AT5G57840, AT1G52760, AT5G05340, AT4G33420, AT2G40890, AT1G14540, AT5G66390, AT5G17820, AT4G05160, AT4G36220, AT4G37990, AT1G71695, AT2G39040, AT2G19070, AT5G06720, AT4G37530, AT5G54160	1.91783	0.00124149
3dai-up	KEGG_PATHWAY	ath00020:Citrate cycle (TCA cycle)	20	0.000242161	AT1G65930, AT1G10670, AT5G14590, AT1G34430, AT5G50850, AT5G49460, AT2G34590, AT5G23250, AT3G25860, AT1G01090, AT1G59900, AT2G47510, AT4G37870, AT3G47520, AT2G05710, AT1G54220, AT1G53240, AT5G40650, AT3G16950, AT2G22780	2.14467	0.00488359
3dai-up	KEGG_PATHWAY	ath00010:Glycolysis / Gluconeogenesis	37	0.000348044	AT1G13440, AT3G55440, AT5G50850, AT3G52990, AT1G23190, AT2G34590, AT1G59900, AT2G36530, AT5G56350, AT5G08570, AT1G76550, AT5G56630, AT1G22170, AT1G54220, AT1G50460, AT2G21170, AT2G01140, AT1G23800, AT1G77120, AT1G22430, AT1G74030, AT3G16950, AT3G17940, AT1G12000, AT5G52920, AT1G09870, AT1G34430, AT2G36460, AT1G01090, AT3G25860, AT4G29130, AT3G61610, AT4G37870, AT4G33070, AT5G42740, AT1G79550, AT4…	1.67647	0.00601619
3dai-up	KEGG_PATHWAY	ath01230:Biosynthesis of amino acids	51	0.00101466	AT2G37500, AT1G13440, AT3G52990, AT1G31230, AT3G57560, AT2G36530, AT1G71920, AT5G08570, AT3G14390, AT1G72330, AT2G01140, AT5G13280, AT1G74030, AT4G39980, AT1G80600, AT2G45440, AT1G65930, AT3G29200, AT1G31860, AT2G36460, AT3G23940, AT5G17920, AT1G15710, AT5G37600, AT2G05710, AT5G38530, AT4G35630, AT1G32380, AT3G53580, AT3G55440, AT3G06350, AT5G26780, AT4G29840, AT5G11520, AT5G56350, AT2G45300, AT1…	1.47809	0.0153467
3dai-up	KEGG_PATHWAY	ath00190:Oxidative phosphorylation	29	0.00290842	AT5G25450, AT2G33040, AT4G02580, AT4G30190, AT1G22450, AT5G37510, AT4G28060, AT5G40650, AT3G52730, AT2G20360, AT5G40810, AT4G10040, AT3G52300, AT4G39080, AT5G52840, AT3G01390, AT1G64200, AT5G62670, AT5G47890, AT1G12840, AT5G47030, AT1G19910, AT1G65290, AT5G08680, AT4G29480, AT5G13430, AT5G13450, AT1G79010, AT4G37830	1.63672	0.0391021
3dai-up	KEGG_PATHWAY	ath00520:Amino sugar and nucleotide sugar metabolism	32	0.00425902	AT3G02350, AT3G51160, AT3G02230, AT5G17770, AT5G15650, AT5G20080, AT1G23190, AT3G62830, AT5G47780, AT3G01640, AT1G30620, AT3G59480, AT1G18580, AT4G19810, AT4G10960, AT1G50460, AT1G78570, AT3G29360, AT2G28760, AT3G54420, AT3G25140, AT4G00110, AT1G65590, AT5G16510, AT4G29130, AT5G64570, AT5G24090, AT3G23820, AT4G30440, AT5G42740, AT3G12500, AT2G47650	1.55976	0.0515341
3dai-up	KEGG_PATHWAY	ath00620:Pyruvate metabolism	26	0.00926332	AT5G50850, AT3G52990, AT2G34590, AT5G48230, AT1G59900, AT5G56350, AT5G08570, AT1G54220, AT1G23800, AT1G77120, AT1G22430, AT3G16950, AT2G22780, AT5G52920, AT4G00570, AT1G34430, AT1G01090, AT3G25860, AT2G47510, AT4G37870, AT3G47520, AT1G53240, AT3G14940, AT1G79750, AT1G36160, AT4G17260	1.57816	0.101897
3dai-up	KEGG_PATHWAY	ath00945:Stilbenoid, diarylheptanoid and gingerol biosynthesis	6	0.012708	AT2G30490, AT5G48930, AT4G34050, AT5G57840, AT2G19070, AT2G40890	3.21701	0.128139
3dai-up	KEGG_PATHWAY	ath01200:Carbon metabolism	56	0.0145209	AT1G13440, AT3G52990, AT5G23250, AT5G48230, AT2G34590, AT2G36530, AT2G35120, AT5G08570, AT1G72330, AT1G54220, AT5G07440, AT1G50460, AT2G01140, AT1G22430, AT1G74030, AT1G65930, AT2G36460, AT1G01090, AT2G47510, AT2G44160, AT2G05710, AT1G53240, AT5G42740, AT4G35630, AT1G32380, AT5G24400, AT3G55440, AT5G50850, AT5G26780, AT1G59900, AT5G11520, AT5G56350, AT1G71100, AT5G56630, AT5G13420, AT1G22170, AT4…	1.30545	0.135156
3dai-up	KEGG_PATHWAY	ath03050:Proteasome	16	0.0224206	AT1G64520, AT5G19990, AT5G40580, AT5G45620, AT3G26340, AT1G29150, AT3G14290, AT1G67250, AT3G60820, AT1G47250, AT4G14800, AT5G05780, AT2G05840, AT1G21720, AT2G20580, AT5G09900	1.71574	0.193778
3dai-up	KEGG_PATHWAY	ath01210:2-Oxocarboxylic acid metabolism	19	0.0326248	AT1G65930, AT2G37500, AT5G14590, AT1G34430, AT5G50850, AT2G34590, AT3G25860, AT1G01090, AT3G57560, AT3G23940, AT1G59900, AT5G11520, AT1G72330, AT2G05710, AT1G54220, AT2G43090, AT5G13280, AT3G16950, AT1G80600	1.56726	0.25056
3dai-up	KEGG_PATHWAY	ath00250:Alanine, aspartate and glutamate metabolism	12	0.0331319	AT5G37600, AT5G11520, AT3G16150, AT5G17330, AT3G20330, AT1G72330, AT5G07440, AT5G08100, AT5G12040, AT1G36280, AT2G02010, AT5G18170	1.83829	0.25056
3dai-up	KEGG_PATHWAY	ath04145:Phagosome	16	0.0425531	AT5G23860, AT1G11890, AT4G39080, AT2G17800, AT1G56340, AT3G01390, AT1G64200, AT4G24920, AT4G09720, AT5G61790, AT1G12840, AT2G34250, AT1G19910, AT1G04820, AT1G71010, AT5G12250	1.6085	0.295025
3dai-up	KEGG_PATHWAY	ath01250:Biosynthesis of nucleotide sugars	23	0.043888	AT3G51160, AT3G02230, AT4G00110, AT2G19800, AT5G15650, AT1G23190, AT4G29130, AT5G16510, AT3G54690, AT3G62830, AT3G01640, AT3G23820, AT1G30620, AT3G59480, AT1G79500, AT4G10960, AT1G50460, AT4G30440, AT5G42740, AT1G78570, AT3G29360, AT2G28760, AT2G47650	1.45081	0.295025
3dai-down
3dai-down	GOTERM_BP_DIRECT	GO:0006355~regulation of DNA-templated transcription	120	1.73091e-05	AT1G78080, AT1G32240, AT2G16400, AT3G21890, AT3G24520, AT3G19290, AT5G54470, AT3G13180, AT2G44150, AT5G61850, AT3G53920, AT4G36710, AT2G20180, AT2G40750, AT5G03720, AT3G50260, AT1G15750, AT3G54500, AT2G33310, AT5G43630, AT5G25220, AT3G05690, AT1G68200, AT5G18810, AT1G66140, AT4G21750, AT1G51700, AT1G25550, AT4G35590, AT3G47500, AT3G47620, AT1G70000, AT3G46130, AT5G60910, AT4G10270, AT2G35940, AT3…	1.43555	0.0226923
3dai-down	GOTERM_BP_DIRECT	GO:0007623~circadian rhythm	23	8.46364e-05	AT5G64170, AT5G02810, AT3G54500, AT4G08920, AT1G12370, AT1G68830, AT1G09340, AT3G01060, AT5G24470, AT3G04910, AT3G21890, AT3G26740, AT4G26150, AT4G38960, AT3G20810, AT1G22770, AT4G35160, AT1G01060, AT4G15920, AT3G46780, AT4G37930, AT2G47890, AT5G58140	2.39894	0.0554792
3dai-down	GOTERM_BP_DIRECT	GO:0009651~response to salt stress	47	0.000461546	AT5G19690, AT5G41580, AT1G78080, AT5G25610, AT2G40830, AT4G20310, AT4G14605, AT1G73500, AT5G66880, AT3G05700, AT1G17840, AT3G19290, AT2G45320, AT5G55580, AT2G20880, AT3G62770, AT3G47950, AT1G27320, AT2G47900, AT3G51960, AT5G37670, AT3G49190, AT2G24100, AT5G01520, AT1G77180, AT3G01470, AT5G20270, AT3G49210, AT1G32230, AT2G47180, AT1G06040, AT5G24030, AT1G17870, AT1G56600, AT4G04330, AT4G39730, AT3…	1.65126	0.201696
3dai-down	GOTERM_BP_DIRECT	GO:0009637~response to blue light	14	0.00141135	AT3G02570, AT3G01470, AT5G43470, AT4G08920, AT5G43630, AT5G24120, AT4G00050, AT1G22770, AT1G42550, AT4G18950, AT2G47890, AT1G08810, AT2G21150, AT5G58140	2.59596	0.375154
3dai-down	GOTERM_BP_DIRECT	GO:0009416~response to light stimulus	32	0.00143079	AT1G58030, AT3G02570, AT3G04530, AT1G61520, AT1G55480, AT1G78080, AT4G08920, AT3G62410, AT4G35090, AT5G61670, AT4G26150, AT4G20130, AT5G56550, AT5G58070, AT5G43470, AT5G25220, AT1G06040, AT2G31090, AT4G00050, AT1G07090, AT2G39730, AT5G04140, AT4G35290, AT2G42620, AT1G42550, AT4G37930, AT1G42970, AT2G47890, AT1G08810, AT4G14690, AT5G09810, AT2G29120	1.76538	0.375154
3dai-down	GOTERM_BP_DIRECT	GO:0000398~mRNA splicing, via spliceosome	16	0.00204473	AT2G37340, AT5G64200, AT5G18810, AT4G21110, AT3G23325, AT4G34140, AT2G43370, AT1G03910, AT4G11970, AT5G38840, AT3G13570, AT4G30220, AT5G42820, AT5G52040, AT1G77180, AT1G56290	2.32185	0.446774
3dai-down	GOTERM_BP_DIRECT	GO:0010029~regulation of seed germination	12	0.00282915	AT3G02570, AT1G54830, AT5G13200, AT3G47620, AT1G27320, AT1G42550, AT2G20180, AT4G26150, AT4G21750, AT5G66880, AT2G15230, AT1G60190	2.67013	0.477103
3dai-down	GOTERM_BP_DIRECT	GO:0010218~response to far red light	11	0.00291138	AT3G55850, AT5G56550, AT1G22770, AT4G08920, AT5G24120, AT5G24470, AT4G00050, AT4G14690, AT2G47890, AT4G16780, AT3G02520	2.82418	0.477103
3dai-down	GOTERM_BP_DIRECT	GO:0009704~de-etiolation	7	0.00455226	AT3G55850, AT4G37470, AT5G23060, AT5G61670, AT4G00050, AT4G32250, AT2G43010	3.89394	0.658861
3dai-down	GOTERM_BP_DIRECT	GO:0009644~response to high light intensity	12	0.00502564	AT4G22260, AT4G04850, AT1G61520, AT4G26555, AT1G55480, AT1G07350, AT4G08920, AT2G47180, AT2G05620, AT5G58070, AT1G44446, AT4G32770	2.50325	0.658861
3dai-down	GOTERM_BP_DIRECT	GO:0009902~chloroplast relocation	5	0.00581376	AT3G25690, AT3G02570, AT1G64500, AT1G42550, AT5G58140	5.56277	0.692895
3dai-down	GOTERM_BP_DIRECT	GO:0009409~response to cold	40	0.00940806	AT5G01600, AT1G58030, AT1G15520, AT3G06510, AT1G61520, AT1G78080, AT1G09340, AT5G61030, AT3G01500, AT4G35090, AT5G23070, AT3G12490, AT5G54470, AT1G22770, AT1G27320, AT5G12250, AT3G13960, AT2G20180, AT5G58070, AT1G21760, AT2G45660, AT3G50260, AT2G47180, AT1G56600, AT5G67320, AT4G04330, AT2G39730, AT4G20260, AT4G39730, AT1G01140, AT1G01060, AT5G58940, AT2G42200, AT4G30200, AT4G37930, AT1G42970, AT1…	1.48341	1
3dai-down	GOTERM_BP_DIRECT	GO:0009908~flower development	23	0.0103184	AT5G01600, AT5G61150, AT3G22440, AT3G57230, AT4G02560, AT4G24670, AT5G08450, AT1G76710, AT3G20810, AT1G22770, AT3G47500, AT3G12680, AT4G03090, AT5G61850, AT3G44880, AT3G09670, AT4G32551, AT5G51230, AT4G30200, AT5G60910, AT4G39100, AT2G46870, AT2G45660	1.72508	1
3dai-down	GOTERM_BP_DIRECT	GO:2000070~regulation of response to water deprivation	5	0.0119645	AT2G20890, AT5G56550, AT2G20880, AT4G27940, AT2G40750	4.76809	1
3dai-down	GOTERM_BP_DIRECT	GO:0016036~cellular response to phosphate starvation	13	0.0141656	AT1G58030, AT2G33770, AT3G04530, AT1G12370, AT5G17310, AT1G68740, AT4G35090, AT3G52190, AT1G25550, AT4G33030, AT1G27320, AT2G26660, AT2G45130	2.11657	1
3dai-down	GOTERM_BP_DIRECT	GO:0010187~negative regulation of seed germination	7	0.0165288	AT4G35160, AT2G42620, AT3G44680, AT2G20180, AT1G03790, AT4G26150, AT4G00050	3.11515	1
3dai-down	GOTERM_BP_DIRECT	GO:0009737~response to abscisic acid	44	0.0221836	AT1G15520, AT2G35940, AT5G41580, AT5G25610, AT1G09340, AT5G62000, AT4G14605, AT4G02020, AT5G66880, AT3G05700, AT1G17840, AT3G19290, AT2G30470, AT5G08450, AT2G42490, AT4G38470, AT2G26980, AT2G20180, AT3G49190, AT2G24100, AT5G01520, AT1G77180, AT1G78170, AT5G46220, AT5G41790, AT3G49210, AT2G47180, AT1G18100, AT1G56600, AT3G23700, AT3G17510, AT3G20810, AT5G59310, AT4G37790, AT3G47620, AT5G58940, AT5…	1.37894	1
3dai-down	GOTERM_BP_DIRECT	GO:0032922~circadian regulation of gene expression	6	0.0236038	AT5G64170, AT3G54500, AT4G08920, AT3G51550, AT4G30200, AT2G15230	3.33766	1
3dai-down	GOTERM_BP_DIRECT	GO:0009738~abscisic acid-activated signaling pathway	26	0.0260817	AT1G15520, AT3G02570, AT4G02020, AT5G66880, AT5G46790, AT3G19290, AT1G72770, AT1G75380, AT2G26980, AT3G01090, AT5G46220, AT5G41790, AT3G51550, AT1G18100, AT1G66140, AT1G54830, AT3G20810, AT4G37790, AT1G01360, AT1G24020, AT5G11270, AT1G42550, AT1G45249, AT2G46680, AT2G40340, AT3G11410	1.53592	1
3dai-down	GOTERM_BP_DIRECT	GO:0048586~regulation of long-day photoperiodism, flowering	4	0.0264022	AT1G22770, AT3G21890, AT3G57230, AT1G67580	5.34026	1
3dai-down	GOTERM_BP_DIRECT	GO:0071486~cellular response to high light intensity	4	0.0264022	AT2G21970, AT5G18100, AT1G12370, AT4G14690	5.34026	1
3dai-down	GOTERM_BP_DIRECT	GO:0009414~response to water deprivation	37	0.0285746	AT1G15520, AT4G26555, AT1G78080, AT4G08920, AT5G66880, AT3G05700, AT3G19290, AT3G12490, AT4G14540, AT2G18050, AT3G62770, AT1G27320, AT2G05620, AT1G75380, AT4G32551, AT5G58070, AT3G49190, AT4G34890, AT3G49210, AT1G32230, AT2G47180, AT5G24030, AT1G11755, AT1G56600, AT4G04330, AT4G20260, AT4G39730, AT5G59310, AT4G37790, AT5G11270, AT2G42620, AT1G07660, AT1G45249, AT2G46680, AT1G76080, AT1G08810, AT3…	1.40334	1
3dai-down	GOTERM_BP_DIRECT	GO:0000302~response to reactive oxygen species	7	0.0313871	AT5G01600, AT4G32320, AT3G56240, AT2G40750, AT5G58070, AT5G37670, AT4G34890	2.74866	1
3dai-down	GOTERM_BP_DIRECT	GO:0006979~response to oxidative stress	29	0.0354174	AT1G58030, AT4G01970, AT1G60470, AT1G13340, AT5G18100, AT5G20140, AT2G19810, AT4G35090, AT3G12490, AT1G52500, AT5G56550, AT3G62770, AT3G15360, AT4G32551, AT3G01090, AT4G32770, AT2G31570, AT5G43750, AT5G59080, AT1G32230, AT2G47180, AT5G16970, AT1G56600, AT1G26320, AT5G61640, AT1G76080, AT4G39870, AT5G21940, AT4G35770	1.45552	1
3dai-down	GOTERM_BP_DIRECT	GO:0042752~regulation of circadian rhythm	8	0.0362112	AT4G38960, AT3G20810, AT1G22770, AT4G08920, AT1G01060, AT5G52660, AT1G77180, AT2G21150	2.42739	1
3dai-down	GOTERM_BP_DIRECT	GO:0009640~photomorphogenesis	10	0.04043	AT4G38960, AT4G11110, AT3G15354, AT4G37470, AT4G08920, AT2G32950, AT1G06040, AT5G63440, AT5G24470, AT2G15230	2.08604	1
3dai-down	GOTERM_BP_DIRECT	GO:0009638~phototropism	6	0.0461831	AT3G15540, AT4G08920, AT2G30520, AT5G64330, AT5G58140, AT2G43010	2.86085	1
3dai-down	GOTERM_CC_DIRECT	GO:0009535~chloroplast thylakoid membrane	70	8.30417e-05	AT2G30390, AT1G67700, AT1G55480, AT1G61520, AT1G68830, AT4G37925, AT5G20140, AT1G59840, AT1G67740, AT1G03160, AT3G27110, AT2G42975, AT2G30950, AT5G14740, AT1G33810, AT1G78915, AT5G13800, AT1G10970, AT5G59400, AT5G58870, AT3G16250, AT3G15360, AT3G44880, AT2G05620, AT3G46780, AT5G03880, AT3G09050, AT1G03630, AT3G25480, AT4G24740, AT2G31530, AT5G43750, AT4G02930, AT1G56500, AT2G39730, AT4G22240, AT2…	1.57257	0.0230856
3dai-down	GOTERM_CC_DIRECT	GO:0005634~nucleus	630	0.000494112	AT5G15270, AT1G55480, AT1G32240, AT5G17450, AT2G37340, AT5G53300, AT2G16400, AT3G21890, AT5G65890, AT5G26040, AT1G67580, AT1G77145, AT1G03910, AT1G08125, AT1G54140, AT2G40750, AT5G22920, AT3G59910, AT3G54460, AT1G32230, AT5G43630, AT1G56220, AT5G41210, AT5G57910, AT2G39650, AT1G68200, AT1G70520, AT5G61040, AT1G66140, AT3G22970, AT3G23700, AT4G34140, AT5G03050, AT4G35590, AT4G17900, AT2G30600, AT1…	1.09861	0.0686816
3dai-down	GOTERM_CC_DIRECT	GO:0005681~spliceosomal complex	12	0.00253884	AT1G09140, AT1G07350, AT1G03910, AT3G13570, AT5G63440, AT2G37340, AT5G64200, AT5G18810, AT5G42820, AT5G52040, AT1G77180, AT4G21110	2.69583	0.183214
3dai-down	GOTERM_CC_DIRECT	GO:0016607~nuclear speck	16	0.00263617	AT1G09140, AT1G07350, AT5G63440, AT2G37340, AT5G64200, AT5G18810, AT2G43370, AT5G56550, AT1G03910, AT3G12680, AT5G38840, AT3G13570, AT5G42820, AT5G52040, AT1G77180, AT1G02860	2.26606	0.183214
3dai-down	GOTERM_CC_DIRECT	GO:0010287~plastoglobule	16	0.00637618	AT4G19170, AT1G61520, AT1G06690, AT1G09340, AT3G27110, AT5G19940, AT3G23400, AT2G39730, AT1G71810, AT4G22240, AT4G39730, AT2G01890, AT1G52590, AT3G10130, AT4G32770, AT1G78140	2.08478	0.296289
3dai-down	GOTERM_CC_DIRECT	GO:0009534~chloroplast thylakoid	38	0.00639472	AT1G67700, AT5G51545, AT1G61520, AT1G77090, AT1G55480, AT4G27700, AT5G20140, AT1G67740, AT2G30950, AT4G20130, AT1G11860, AT4G22890, AT5G59400, AT3G44880, AT2G28800, AT5G38520, AT2G05620, AT3G46780, AT5G03880, AT4G32770, AT1G03630, AT5G35170, AT4G02930, AT1G24090, AT5G23060, AT5G24490, AT1G64680, AT5G19940, AT1G56500, AT4G04330, AT3G23400, AT4G22240, AT2G20890, AT3G10060, AT5G59910, AT2G01890, AT4…	1.53769	0.296289
3dai-down	GOTERM_CC_DIRECT	GO:0000786~nucleosome	8	0.00929631	AT2G18050, AT1G52740, AT1G72740, AT5G59910, AT1G06760, AT4G40030, AT1G07660, AT1G51060	3.06585	0.369196
3dai-down	GOTERM_CC_DIRECT	GO:0009507~chloroplast	390	0.0179524	AT1G07280, AT4G22030, AT1G55480, AT1G59840, AT1G09340, AT2G30950, AT5G62140, AT4G02780, AT4G13550, AT3G19440, AT4G32190, AT3G44880, AT2G05620, AT5G09820, AT5G22800, AT2G26560, AT2G27770, AT1G56460, AT5G43750, AT1G07030, AT1G66140, AT3G22970, AT3G23700, AT2G13360, AT3G20440, AT3G43540, AT5G04140, AT1G54130, AT4G25200, AT2G35260, AT5G66520, AT3G23610, AT5G54530, AT4G02405, AT1G44446, AT2G28880, AT4…	1.09236	0.56305
3dai-down	GOTERM_CC_DIRECT	GO:0009941~chloroplast envelope	69	0.0182283	AT1G67700, AT1G55480, AT5G20140, AT1G09340, AT3G58610, AT3G23790, AT2G30950, AT3G26740, AT5G14740, AT1G11860, AT1G33810, AT5G58870, AT2G38040, AT1G26230, AT3G15360, AT3G44880, AT2G24820, AT3G46780, AT5G12470, AT5G03880, AT5G58070, AT1G03630, AT1G80270, AT5G22790, AT4G02930, AT3G27820, AT1G64680, AT5G19940, AT2G39730, AT4G22240, AT3G56160, AT2G20890, AT2G21340, AT2G04700, AT5G04140, AT4G01800, AT3…	1.29175	0.56305
3dai-down	GOTERM_CC_DIRECT	GO:0031969~chloroplast membrane	25	0.0262816	AT5G51545, AT2G30390, AT1G55480, AT5G49740, AT1G03160, AT1G08570, AT3G27110, AT2G38330, AT5G61670, AT4G23660, AT5G12470, AT5G10490, AT5G58070, AT1G03630, AT4G04850, AT4G24740, AT5G43750, AT2G31530, AT1G05030, AT1G17870, AT2G21340, AT5G38510, AT1G42970, AT2G47770, AT3G10420	1.55117	0.73063
3dai-down	GOTERM_MF_DIRECT	GO:0003700~DNA-binding transcription factor activity	130	9.33783e-06	AT1G78080, AT1G32240, AT2G16400, AT3G21890, AT3G24520, AT1G30500, AT3G19290, AT5G54470, AT5G61850, AT5G13240, AT3G53920, AT4G36710, AT2G20180, AT2G40750, AT5G03720, AT4G16780, AT3G50260, AT2G33310, AT5G25220, AT3G05690, AT1G68200, AT5G18810, AT1G66140, AT4G21750, AT1G51700, AT1G69010, AT1G25550, AT4G35590, AT3G47500, AT3G47620, AT1G70000, AT3G46130, AT5G60910, AT4G10270, AT3G27010, AT2G35940, AT3…	1.43261	0.00467995
3dai-down	GOTERM_MF_DIRECT	GO:0005515~protein binding	360	1.16128e-05	AT1G55480, AT3G24240, AT1G15220, AT1G09340, AT2G37340, AT2G16400, AT1G67580, AT1G30500, AT1G78915, AT3G12490, AT1G03910, AT1G51550, AT1G27320, AT5G61850, AT4G32190, AT2G05620, AT3G10870, AT1G54140, AT5G35790, AT2G40750, AT5G03720, AT5G09820, AT2G26560, AT5G27920, AT2G33310, AT3G59910, AT1G32230, AT1G70520, AT5G14970, AT4G21750, AT3G59470, AT5G03050, AT5G04140, AT4G31430, AT3G47580, AT1G54490, AT5…	1.20715	0.00467995
3dai-down	GOTERM_MF_DIRECT	GO:0000981~DNA-binding transcription factor activity, RNA polymerase II-specific	25	0.000356661	AT2G35940, AT1G62990, AT2G16400, AT1G72830, AT1G30500, AT2G21970, AT5G13240, AT3G51960, AT4G16780, AT4G36870, AT2G45660, AT3G01470, AT5G25220, AT3G05690, AT4G21750, AT3G57230, AT2G42280, AT1G54830, AT4G37790, AT5G41410, AT5G11270, AT2G42200, AT2G46680, AT4G36740, AT5G60910	2.11098	0.0958229
3dai-down	GOTERM_MF_DIRECT	GO:0043531~ADP binding	16	0.00210617	AT1G12210, AT4G19050, AT1G59780, AT5G43470, AT2G39730, AT3G14470, AT3G46710, AT5G35450, AT4G27190, AT3G46730, AT3G14460, AT3G46530, AT1G50180, AT3G50950, AT3G07040, AT5G43730	2.31176	0.424394
3dai-down	GOTERM_MF_DIRECT	GO:0004497~monooxygenase activity	22	0.0035869	AT3G48280, AT3G50660, AT2G29090, AT5G25130, AT2G35660, AT1G13710, AT5G10610, AT4G37320, AT3G14690, AT1G74110, AT4G38540, AT4G37340, AT2G45510, AT4G37370, AT5G35320, AT3G61880, AT5G07990, AT1G48910, AT5G57260, AT2G45570, AT2G45550, AT3G48270	1.9072	0.578208
3dai-down	GOTERM_MF_DIRECT	GO:0030527~structural constituent of chromatin	8	0.0063605	AT2G18050, AT1G52740, AT5G59910, AT3G51880, AT1G06760, AT4G40030, AT1G07660, AT1G51060	3.25091	0.854427
3dai-down	GOTERM_MF_DIRECT	GO:0046982~protein heterodimerization activity	16	0.00792681	AT2G35940, AT4G40030, AT4G28240, AT4G14540, AT1G54830, AT1G52740, AT5G59910, AT3G12480, AT1G22270, AT4G32551, AT1G54140, AT1G07660, AT1G51060, AT4G37730, AT2G42430, AT1G05620	2.03979	0.874205
3dai-down	GOTERM_MF_DIRECT	GO:0000976~transcription cis-regulatory region binding	65	0.009245	AT1G78080, AT1G32240, AT2G16400, AT3G21175, AT3G21890, AT5G65210, AT4G26150, AT3G19290, AT5G57660, AT3G16770, AT2G18350, AT2G24500, AT5G54470, AT3G17100, AT5G61850, AT3G18990, AT2G47900, AT3G53920, AT2G45680, AT4G39100, AT4G36870, AT4G24660, AT3G50260, AT1G68200, AT1G66140, AT1G69010, AT1G51700, AT3G47620, AT3G46130, AT4G37730, AT5G60910, AT3G27010, AT3G58630, AT1G62990, AT4G23980, AT1G49010, AT1…	1.34592	0.874205
3dai-down	GOTERM_MF_DIRECT	GO:0003677~DNA binding	108	0.0101494	AT1G55480, AT1G78080, AT4G08920, AT1G15340, AT1G09340, AT1G30500, AT3G19290, AT5G61850, AT3G18990, AT3G53920, AT2G20180, AT5G03720, AT3G50260, AT5G43630, AT3G05690, AT1G68200, AT4G21750, AT3G19184, AT1G51700, AT1G25550, AT4G35590, AT3G47500, AT1G70000, AT3G42170, AT1G07660, AT5G42820, AT1G03220, AT3G27010, AT2G35940, AT5G24120, AT1G49180, AT2G19810, AT1G19485, AT1G72830, AT3G21430, AT5G07580, AT1…	1.24283	0.874205
3dai-down	GOTERM_MF_DIRECT	GO:0005506~iron ion binding	29	0.0108462	AT5G01600, AT5G25130, AT5G57800, AT3G19270, AT5G10610, AT3G14690, AT4G37320, AT2G42250, AT1G74110, AT4G37340, AT3G61880, AT2G42750, AT1G44446, AT5G57260, AT4G34890, AT3G48280, AT1G64720, AT3G50660, AT2G29090, AT4G29890, AT1G64680, AT1G13710, AT2G45510, AT4G37370, AT5G07990, AT2G45570, AT5G17170, AT2G45550, AT3G48270	1.59791	0.874205
3dai-down	GOTERM_MF_DIRECT	GO:0016705~oxidoreductase activity, acting on paired donors, with incorporation or reduction of molecular oxygen	20	0.0166296	AT3G48280, AT1G64720, AT3G50660, AT2G29090, AT5G25130, AT1G13710, AT5G10610, AT4G37320, AT3G14690, AT2G42250, AT1G74110, AT4G37340, AT2G45510, AT4G37370, AT3G61880, AT5G07990, AT5G57260, AT2G45570, AT2G45550, AT3G48270	1.73382	1
3dai-down	GOTERM_MF_DIRECT	GO:0000978~RNA polymerase II cis-regulatory region sequence-specific DNA binding	18	0.0257084	AT2G35940, AT5G25220, AT1G62990, AT2G16400, AT3G24520, AT3G57230, AT2G21970, AT4G14540, AT2G42280, AT1G54830, AT4G11660, AT5G13240, AT5G41410, AT3G51960, AT5G03720, AT5G60910, AT2G45660, AT4G36870	1.72107	1
3dai-down	GOTERM_MF_DIRECT	GO:0003712~transcription coregulator activity	10	0.038858	AT5G64170, AT5G41580, AT1G54830, AT3G54500, AT5G64610, AT5G12230, AT1G06040, AT3G01435, AT1G16430, AT1G26665	2.09736	1
3dai-down	GOTERM_MF_DIRECT	GO:0043565~sequence-specific DNA binding	39	0.0428576	AT3G27010, AT1G78080, AT4G25800, AT2G40435, AT3G21175, AT3G21890, AT5G65210, AT5G62000, AT4G26150, AT3G24520, AT4G30935, AT4G14540, AT2G20880, AT5G61850, AT1G75380, AT3G44680, AT4G36710, AT2G40750, AT5G03720, AT4G36730, AT2G45680, AT4G16780, AT2G46870, AT3G01470, AT5G62570, AT5G18810, AT4G21750, AT4G00050, AT4G11660, AT3G20810, AT4G37790, AT4G13640, AT3G47620, AT5G03150, AT4G03090, AT3G46130, AT2…	1.34878	1
3dai-down	GOTERM_MF_DIRECT	GO:0031625~ubiquitin protein ligase binding	10	0.0469522	AT2G19130, AT3G12580, AT5G53300, AT1G31340, AT4G32300, AT1G62040, AT1G23410, AT4G03230, AT5G60900, AT1G11300	2.03182	1
3dai-down	KEGG_PATHWAY	ath04075:Plant hormone signal transduction	28	0.00103835	AT5G65210, AT5G46570, AT2G17770, AT5G66880, AT2G36210, AT5G46790, AT4G23980, AT4G24670, AT3G19290, AT3G15540, AT1G77920, AT3G60690, AT3G47950, AT1G27320, AT1G72770, AT2G46690, AT1G67710, AT2G33310, AT5G50760, AT3G23240, AT1G28130, AT3G20770, AT1G64280, AT1G01360, AT4G12410, AT1G45249, AT3G11410, AT2G43010	1.87201	0.121487
3dai-down	KEGG_PATHWAY	ath04146:Peroxisome	12	0.0179613	AT5G18100, AT5G17550, AT1G52870, AT3G23790, AT2G39970, AT4G04470, AT4G35090, AT5G20070, AT3G14420, AT2G45690, AT2G13360, AT4G34890	2.13944	0.496614
3dai-down	KEGG_PATHWAY	ath04712:Circadian rhythm - plant	8	0.0197617	AT5G02810, AT4G11110, AT3G15354, AT1G22770, AT4G08920, AT2G32950, AT1G01060, AT5G24470	2.72293	0.496614
3dai-down	KEGG_PATHWAY	ath00760:Nicotinate and nicotinamide metabolism	6	0.0209066	AT5G09230, AT5G20070, AT2G01350, AT1G21640, AT1G55090, AT1G05620	3.45603	0.496614
3dai-down	KEGG_PATHWAY	ath03040:Spliceosome	14	0.0212228	AT1G09140, AT2G37340, AT5G61030, AT5G64200, AT5G18810, AT4G21110, AT3G23325, AT3G13570, AT3G12580, AT4G30220, AT5G42820, AT5G02530, AT5G52040, AT1G77180	1.94135	0.496614
3dai-down	KEGG_PATHWAY	ath00910:Nitrogen metabolism	6	0.0389857	AT4G33580, AT4G37560, AT5G04140, AT3G01500, AT3G52720, AT5G14740	2.99522	0.760222
14dai-up
14dai-up	GOTERM_BP_DIRECT	GO:0006412~translation	79	4.25449e-09	AT3G23390, AT5G22440, AT5G27850, AT5G07090, AT5G27770, AT5G66860, AT2G19750, AT5G61170, AT2G43460, AT4G27090, AT2G37190, AT2G41840, AT2G20060, AT1G26910, AT3G10950, AT5G59240, AT1G70190, AT1G07070, AT5G48760, AT4G17390, AT1G04480, AT1G67430, AT3G04920, AT2G34480, AT2G32060, AT3G25520, AT3G06700, AT3G04400, AT3G04840, AT3G49910, AT2G19740, AT3G57290, AT3G24830, AT1G70600, AT5G60670, AT4G26090, AT1…	1.79633	7.70062e-06
14dai-up	GOTERM_BP_DIRECT	GO:0006096~glycolytic process	23	1.21706e-05	AT5G52920, AT1G13440, AT3G55440, AT5G50850, AT3G52990, AT2G36460, AT2G34590, AT3G25860, AT1G01090, AT4G29130, AT1G59900, AT2G36530, AT5G56350, AT5G08570, AT5G56630, AT1G22170, AT1G50460, AT2G21170, AT5G42740, AT2G01140, AT1G79550, AT1G74030, AT2G22480	2.3688	0.0110144
14dai-up	GOTERM_BP_DIRECT	GO:0002181~cytoplasmic translation	17	2.16631e-05	AT3G53020, AT5G24510, AT1G07070, AT2G36620, AT3G09200, AT3G53740, AT4G17390, AT1G67430, AT5G27770, AT5G56710, AT2G19740, AT3G06700, AT3G49910, AT4G10450, AT1G72370, AT4G36130, AT1G74050	2.70586	0.0130701
14dai-up	GOTERM_BP_DIRECT	GO:0006952~defense response	88	5.05267e-05	AT3G25250, AT5G46450, AT5G43580, AT4G01610, AT1G63220, AT1G61560, AT1G11820, AT3G17860, AT3G12490, AT3G20600, AT4G11650, AT3G61220, AT1G05010, AT5G07920, AT2G07180, AT1G07870, AT4G34131, AT3G11840, AT5G15080, AT1G77380, AT3G54420, AT4G19050, AT4G25630, AT5G43470, AT5G58090, AT2G35930, AT1G64760, AT3G55470, AT1G51940, AT1G09090, AT5G14930, AT2G17120, AT2G42260, AT3G43740, AT2G02800, AT4G17500, AT4…	1.45354	0.0228633
14dai-up	GOTERM_BP_DIRECT	GO:0006099~tricarboxylic acid cycle	19	0.000169332	AT1G65930, AT1G10670, AT5G14590, AT5G43330, AT5G49460, AT5G23250, AT3G21720, AT5G03290, AT2G47510, AT2G19590, AT1G47420, AT3G47520, AT2G05710, AT5G62575, AT1G53240, AT5G40650, AT3G14940, AT2G22780, AT2G42790	2.29422	0.0612981
14dai-up	GOTERM_BP_DIRECT	GO:0009809~lignin biosynthetic process	21	0.000210864	AT1G79180, AT5G48930, AT5G66390, AT5G48100, AT1G29690, AT1G12840, AT2G36880, AT2G22420, AT4G37980, AT2G38080, AT4G36220, AT4G37990, AT4G34050, AT5G13420, AT1G52760, AT5G05340, AT3G09780, AT2G40890, AT1G61820, AT4G34230, AT5G54160	2.16282	0.0636107
14dai-up	GOTERM_BP_DIRECT	GO:0005975~carbohydrate metabolic process	57	0.000316412	AT3G57240, AT1G11820, AT5G08380, AT4G38650, AT4G19810, AT3G60130, AT2G26600, AT1G51590, AT1G76130, AT1G02460, AT4G16260, AT2G28100, AT3G54420, AT5G67540, AT5G58090, AT3G55430, AT1G64760, AT5G44640, AT1G68560, AT5G24090, AT4G34260, AT2G44480, AT1G26560, AT3G13790, AT2G36190, AT3G12500, AT5G49900, AT5G24400, AT3G55440, AT3G07320, AT1G32860, AT1G23190, AT4G29360, AT4G21760, AT2G36870, AT5G11720, AT4…	1.52364	0.0818151
14dai-up	GOTERM_BP_DIRECT	GO:0050832~defense response to fungus	55	0.000471077	AT1G11580, AT5G43580, AT1G56570, AT4G31500, AT5G25110, AT5G40990, AT1G61560, AT4G20970, AT5G64120, AT5G61890, AT3G59660, AT5G14620, AT4G31180, AT3G20600, AT4G11650, AT4G34410, AT1G80840, AT4G16260, AT2G25110, AT5G66850, AT3G60820, AT1G51940, AT3G04720, AT3G23820, AT5G11630, AT3G13790, AT1G47128, AT5G42740, AT3G48990, AT5G52020, AT2G23560, AT2G22230, AT3G12500, AT2G34930, AT3G43810, AT3G01420, AT3…	1.51649	0.0970099
14dai-up	GOTERM_BP_DIRECT	GO:0009620~response to fungus	26	0.000482369	AT5G17350, AT5G40990, AT3G51440, AT4G01370, AT5G08790, AT3G16030, AT1G05010, AT3G11820, AT2G06050, AT5G38280, AT2G45220, AT3G10985, AT1G61850, AT5G24530, AT1G59870, AT3G24550, AT3G21240, AT5G08370, AT2G30020, AT1G18290, AT5G58600, AT2G18280, AT5G12340, AT1G51680, AT3G06490, AT4G15760	1.89676	0.0970099
14dai-up	GOTERM_BP_DIRECT	GO:0071456~cellular response to hypoxia	52	0.000677674	AT5G42050, AT3G25250, AT3G49780, AT1G68670, AT1G07870, AT4G34131, AT2G26560, AT3G43190, AT1G14540, AT5G24530, AT5G20250, AT2G36460, AT4G27450, AT2G36220, AT5G65207, AT1G53840, AT2G46500, AT3G10040, AT3G13310, AT1G21550, AT4G30380, AT1G03220, AT4G19880, AT1G14550, AT3G02550, AT5G44730, AT1G68690, AT5G35735, AT4G24110, AT4G24230, AT5G57560, AT1G78850, AT1G19250, AT2G22500, AT5G62520, AT5G39890, AT1…	1.5174	0.122659
14dai-up	GOTERM_BP_DIRECT	GO:0016126~sterol biosynthetic process	14	0.000748189	AT3G02580, AT1G10030, AT1G11680, AT1G58440, AT3G54250, AT4G37760, AT5G13710, AT4G12110, AT1G02205, AT1G20050, AT1G20330, AT2G26260, AT4G34640, AT1G76490	2.45119	0.123111
14dai-up	GOTERM_BP_DIRECT	GO:0009813~flavonoid biosynthetic process	12	0.000978517	AT5G13930, AT4G25640, AT3G51240, AT5G46330, AT5G05270, AT5G48100, AT3G55120, AT5G24530, AT5G07990, AT3G59030, AT2G40890, AT1G61720	2.62628	0.147593
14dai-up	GOTERM_BP_DIRECT	GO:0006696~ergosterol biosynthetic process	10	0.00112889	AT3G02580, AT5G13710, AT4G12110, AT1G58440, AT1G69640, AT4G11820, AT5G20080, AT5G48230, AT1G05440, AT4G34640	2.91809	0.157177
14dai-up	GOTERM_BP_DIRECT	GO:0007018~microtubule-based movement	19	0.00148186	AT1G63640, AT1G59540, AT3G23670, AT3G54870, AT4G39050, AT3G19050, AT3G16060, AT2G37420, AT2G36200, AT3G10180, AT5G60930, AT3G12020, AT3G17360, AT3G45850, AT1G18370, AT3G44050, AT3G10310, AT4G14330, AT5G23910	2.01613	0.191583
14dai-up	GOTERM_BP_DIRECT	GO:0006086~acetyl-CoA biosynthetic process from pyruvate	8	0.00311559	AT1G34430, AT5G50850, AT1G54220, AT2G34590, AT3G25860, AT1G01090, AT3G16950, AT1G59900	3.11263	0.35371
14dai-up	GOTERM_BP_DIRECT	GO:0042742~defense response to bacterium	62	0.00312671	AT5G46330, AT4G23160, AT1G08450, AT5G23570, AT5G49520, AT4G31500, AT3G09200, AT5G40990, AT5G07090, AT5G61170, AT3G20600, AT4G11650, AT1G19350, AT2G39050, AT2G05940, AT1G80840, AT2G41560, AT1G80600, AT2G25110, AT2G42010, AT1G65930, AT2G37710, AT5G24530, AT3G55550, AT4G05200, AT4G25030, AT3G04720, AT5G11630, AT2G01830, AT4G26090, AT1G18670, AT2G43710, AT4G31550, AT3G53810, AT5G59890, AT1G08830, AT4…	1.38284	0.35371
14dai-up	GOTERM_BP_DIRECT	GO:0071555~cell wall organization	47	0.00615503	AT5G48930, AT3G24480, AT3G02230, AT5G22740, AT5G15870, AT5G15650, AT1G32860, AT4G29360, AT1G70630, AT4G26690, AT1G19300, AT2G36870, AT5G08380, AT1G70710, AT1G64390, AT3G22800, AT5G57560, AT1G18580, AT5G13000, AT5G03760, AT1G78570, AT1G06780, AT4G32410, AT1G70090, AT3G25140, AT2G32540, AT1G65610, AT3G03050, AT1G13250, AT1G14020, AT4G25810, AT1G62440, AT3G05910, AT5G16510, AT4G07960, AT4G02290, AT1…	1.41879	0.62206
14dai-up	GOTERM_BP_DIRECT	GO:0009611~response to wounding	48	0.00618623	AT3G25250, AT2G30490, AT5G43580, AT5G18860, AT1G55020, AT1G61120, AT3G51440, AT2G37040, AT5G63450, AT3G53260, AT5G49160, AT2G14580, AT4G37760, AT3G17860, AT5G08790, AT2G47800, AT1G76690, AT4G34710, AT1G80840, AT1G05630, AT2G27690, AT4G39980, AT2G06050, AT5G20230, AT4G24220, AT3G54420, AT5G43470, AT5G50200, AT3G24550, AT2G38900, AT3G21240, AT2G33150, AT4G22880, AT5G24090, AT5G67480, AT2G30020, AT5…	1.41245	0.62206
14dai-up	GOTERM_BP_DIRECT	GO:0042545~cell wall modification	12	0.00695868	AT5G15290, AT1G11580, AT1G53840, AT4G02320, AT1G02810, AT5G19730, AT5G47500, AT5G09760, AT2G26440, AT5G27870, AT3G05620, AT2G45220	2.2116	0.62605
14dai-up	GOTERM_BP_DIRECT	GO:0045490~pectin catabolic process	14	0.00725212	AT1G11580, AT5G63180, AT4G02320, AT5G19730, AT5G47500, AT3G07010, AT5G27870, AT3G05620, AT1G53840, AT1G02810, AT5G09760, AT2G26440, AT5G04310, AT2G45220	2.04266	0.62605
14dai-up	GOTERM_BP_DIRECT	GO:0098542~defense response to other organism	22	0.00726356	AT1G59780, AT5G43470, AT1G59620, AT1G58410, AT5G48620, AT1G29340, AT3G21220, AT1G26190, AT2G14580, AT3G14470, AT3G20600, AT1G49780, AT1G58807, AT4G10780, AT3G46710, AT4G26090, AT3G46730, AT5G36970, AT1G50180, AT3G50950, AT3G11660, AT2G27880	1.71194	0.62605
14dai-up	GOTERM_BP_DIRECT	GO:0009696~salicylic acid metabolic process	8	0.00782521	AT2G23620, AT3G50440, AT4G37150, AT3G29770, AT2G43820, AT2G23590, AT2G43840, AT2G23560	2.80136	0.643801
14dai-up	GOTERM_BP_DIRECT	GO:0002229~defense response to oomycetes	11	0.00865337	AT2G37710, AT1G15520, AT1G70370, AT5G24400, AT1G73805, AT5G24530, AT1G59870, AT3G55550, AT1G18670, AT3G53810, AT4G10490	2.26581	0.680982
14dai-up	GOTERM_BP_DIRECT	GO:0009699~phenylpropanoid biosynthetic process	12	0.0115225	AT2G21100, AT4G36220, AT2G30490, AT4G23690, AT1G22900, AT2G39430, AT2G37040, AT3G53260, AT4G13580, AT2G40890, AT1G58170, AT3G13610	2.10102	0.868986
14dai-up	GOTERM_BP_DIRECT	GO:0007166~cell surface receptor signaling pathway	9	0.013254	AT3G57710, AT1G21270, AT1G21230, AT3G57750, AT3G46510, AT1G16130, AT1G16120, AT5G66200, AT5G15080	2.42426	0.922679
14dai-up	GOTERM_BP_DIRECT	GO:0080147~root hair cell development	9	0.013254	AT2G35610, AT4G21060, AT1G59870, AT1G19360, AT1G01380, AT1G50460, AT3G57630, AT2G24260, AT5G61350	2.42426	0.922679
14dai-up	GOTERM_BP_DIRECT	GO:0031408~oxylipin biosynthetic process	13	0.0142139	AT3G50440, AT1G55020, AT4G05160, AT2G33150, AT3G22400, AT3G01420, AT2G23620, AT4G37150, AT1G76690, AT1G76680, AT3G15850, AT2G06050, AT2G26560	1.97922	0.952858
14dai-up	GOTERM_BP_DIRECT	GO:0009617~response to bacterium	27	0.0159969	AT1G12210, AT1G11580, AT1G73805, AT5G49520, AT1G61120, AT3G57240, AT2G14580, AT4G24230, AT4G37980, AT5G60600, AT2G26440, AT5G03760, AT4G39980, AT3G50930, AT2G45220, AT3G54420, AT5G24530, AT1G59870, AT5G67500, AT5G11630, AT4G37990, AT1G19020, AT1G01580, AT3G12580, AT2G02220, AT4G31550, AT5G57490	1.52494	0.996147
14dai-up	GOTERM_BP_DIRECT	GO:0010043~response to zinc ion	14	0.0166702	AT3G10920, AT1G65930, AT3G07720, AT3G09200, AT3G55440, AT1G57720, AT5G17920, AT3G02530, AT1G52760, AT3G12750, AT4G39260, AT4G33520, AT4G31300, AT1G21750	1.88553	0.996147
14dai-up	GOTERM_BP_DIRECT	GO:0008299~isoprenoid biosynthetic process	10	0.0183935	AT3G02780, AT4G38460, AT5G33320, AT4G17190, AT5G62790, AT4G36810, AT5G48230, AT4G34640, AT3G25820, AT1G76490	2.18856	0.996147
14dai-up	GOTERM_BP_DIRECT	GO:0008652~amino acid biosynthetic process	11	0.0229833	AT3G29200, AT2G45300, AT3G10050, AT1G48850, AT2G43090, AT3G06350, AT3G23940, AT5G13280, AT4G39980, AT1G15710, AT1G22410	2.0273	0.996147
14dai-up	GOTERM_BP_DIRECT	GO:0016310~phosphorylation	164	0.0254823	AT2G39800, AT5G46330, AT1G66930, AT5G25110, AT1G34300, AT4G28650, AT3G03940, AT1G10850, AT3G01640, AT1G11300, AT5G56890, AT5G54590, AT5G08570, AT1G53730, AT5G55560, AT1G51790, AT5G37850, AT3G09010, AT5G07920, AT3G47110, AT1G09970, AT1G20930, AT5G38260, AT2G23450, AT3G55950, AT5G20050, AT3G55550, AT1G09450, AT3G01490, AT1G70520, AT5G66850, AT4G23650, AT1G51940, AT2G02800, AT1G49340, AT1G21230, AT3…	1.14398	0.996147
14dai-up	GOTERM_BP_DIRECT	GO:0045010~actin nucleation	5	0.0255682	AT2G22640, AT1G70140, AT5G54650, AT3G25500, AT5G67470	3.5017	0.996147
14dai-up	GOTERM_BP_DIRECT	GO:0009423~chorismate biosynthetic process	5	0.0255682	AT2G45300, AT1G48850, AT3G06350, AT4G39980, AT1G22410	3.5017	0.996147
14dai-up	GOTERM_BP_DIRECT	GO:0006102~isocitrate metabolic process	5	0.0255682	AT5G03290, AT1G65930, AT2G19590, AT5G14590, AT2G05710	3.5017	0.996147
14dai-up	GOTERM_BP_DIRECT	GO:0044209~AMP salvage	5	0.0255682	AT4G12440, AT5G63400, AT1G27450, AT5G11160, AT5G03300	3.5017	0.996147
14dai-up	GOTERM_BP_DIRECT	GO:0009626~plant-type hypersensitive response	22	0.0281498	AT3G54420, AT3G55830, AT1G73805, AT5G43470, AT1G14780, AT1G08450, AT1G59870, AT1G29340, AT3G21220, AT1G29690, AT1G26190, AT3G01420, AT5G14930, AT4G37980, AT3G20600, AT4G37990, AT4G12560, AT1G19250, AT4G26090, AT3G50930, AT3G12500, AT2G26560	1.54075	0.996147
14dai-up	GOTERM_BP_DIRECT	GO:0006633~fatty acid biosynthetic process	23	0.0288092	AT5G47630, AT5G52920, AT1G10670, AT3G25110, AT1G55020, AT1G68530, AT5G49460, AT5G46290, AT2G30200, AT4G23850, AT3G22400, AT1G65290, AT5G05580, AT1G19440, AT1G24360, AT2G43710, AT1G79750, AT1G54580, AT1G76680, AT2G26640, AT1G36160, AT2G05990, AT2G22230	1.51961	0.996147
14dai-up	GOTERM_BP_DIRECT	GO:0009695~jasmonic acid biosynthetic process	10	0.029351	AT1G61850, AT1G55020, AT2G43710, AT4G29010, AT4G08850, AT1G13280, AT1G76690, AT4G05160, AT2G06050, AT2G33150	2.05983	0.996147
14dai-up	GOTERM_BP_DIRECT	GO:0015986~proton motive force-driven ATP synthesis	8	0.029492	AT1G51650, AT5G08680, AT4G39080, AT3G52300, AT4G29480, AT5G13450, AT2G33040, AT5G47030	2.33447	0.996147
14dai-up	GOTERM_BP_DIRECT	GO:0008285~negative regulation of cell population proliferation	8	0.029492	AT1G19270, AT5G57620, AT1G78300, AT3G63530, AT2G29125, AT4G32980, AT1G17980, AT4G32730	2.33447	0.996147
14dai-up	GOTERM_BP_DIRECT	GO:0009624~response to nematode	20	0.0338058	AT5G64290, AT3G10985, AT5G51600, AT1G64780, AT1G08350, AT3G53760, AT2G36910, AT1G59740, AT3G53320, AT2G38120, AT5G54800, AT5G44370, AT3G22600, AT4G17500, AT2G47800, AT2G38290, AT5G55850, AT1G61800, AT5G52450, AT2G41560	1.55631	0.996147
14dai-up	GOTERM_BP_DIRECT	GO:0009664~plant-type cell wall organization	9	0.0376201	AT5G57560, AT2G40610, AT1G26770, AT1G64760, AT1G69530, AT3G49720, AT2G28950, AT5G04310, AT5G66680	2.10102	0.996147
14dai-up	GOTERM_BP_DIRECT	GO:0001732~formation of cytoplasmic translation initiation complex	9	0.0376201	AT5G25754, AT4G33250, AT4G11420, AT5G27640, AT2G46290, AT3G56150, AT4G20980, AT3G57290, AT3G11400	2.10102	0.996147
14dai-up	GOTERM_BP_DIRECT	GO:0046274~lignin catabolic process	6	0.0472773	AT2G38080, AT5G48100, AT3G09220, AT2G37040, AT5G09360, AT2G40370	2.62628	0.996147
14dai-up	GOTERM_BP_DIRECT	GO:0080027~response to herbivore	6	0.0472773	AT5G23960, AT1G61120, AT4G08850, AT2G44300, AT2G14580, AT3G04720	2.62628	0.996147
14dai-up	GOTERM_BP_DIRECT	GO:0009686~gibberellin biosynthetic process	8	0.0484364	AT2G32440, AT1G02400, AT1G15550, AT2G36690, AT4G21200, AT1G79460, AT4G02780, AT5G25900	2.15489	0.996147
14dai-up	GOTERM_BP_DIRECT	GO:0009694~jasmonic acid metabolic process	8	0.0484364	AT2G23620, AT3G50440, AT1G44350, AT4G37150, AT3G29770, AT2G23590, AT5G63450, AT2G23560	2.15489	0.996147
14dai-up	GOTERM_BP_DIRECT	GO:0034976~response to endoplasmic reticulum stress	8	0.0484364	AT5G42050, AT5G42020, AT1G56340, AT5G60640, AT1G42990, AT2G47470, AT1G21750, AT3G24090	2.15489	0.996147
14dai-up	GOTERM_BP_DIRECT	GO:0050829~defense response to Gram-negative bacterium	8	0.0484364	AT3G57750, AT2G23810, AT3G50950, AT4G30440, AT3G48880, AT5G14930, AT3G23820, AT2G45220	2.15489	0.996147
14dai-up	GOTERM_CC_DIRECT	GO:0009505~plant-type cell wall	137	1.50018e-18	AT3G24480, AT1G13440, AT1G05260, AT2G18660, AT1G74670, AT4G19810, AT5G05340, AT4G39260, AT3G51740, AT1G03230, AT4G16260, AT5G60920, AT5G42020, AT4G02930, AT3G55430, AT1G04040, AT1G69530, AT1G68560, AT3G14290, AT5G37600, AT4G20820, AT1G71695, AT5G55730, AT1G27450, AT4G18030, AT1G03220, AT1G73590, AT2G22230, AT2G30490, AT3G02230, AT5G24400, AT5G14040, AT5G19730, AT1G16130, AT5G15650, AT5G56710, AT1…	1.93373	5.44566e-16
14dai-up	GOTERM_CC_DIRECT	GO:0005576~extracellular region	357	3.77806e-17	AT3G24480, AT1G66930, AT3G49780, AT3G19690, AT4G21620, AT2G16760, AT1G34300, AT1G18970, AT1G11300, AT2G14580, AT5G63910, AT4G37760, AT3G12490, AT1G74670, AT1G29980, AT4G10960, AT5G60640, AT5G05340, AT2G26440, AT5G50150, AT1G03230, AT4G16260, AT3G55550, AT3G55430, AT1G64760, AT1G65295, AT1G18980, AT1G69530, AT1G02816, AT1G68560, AT3G04400, AT2G15780, AT5G24090, AT4G39830, AT2G46620, AT1G53840, AT4…	1.44134	6.85718e-15
14dai-up	GOTERM_CC_DIRECT	GO:0009506~plasmodesma	204	4.82289e-15	AT5G25754, AT3G24480, AT5G16120, AT2G42810, AT3G56190, AT1G72370, AT1G52760, AT4G39260, AT2G41840, AT3G51740, AT4G16380, AT2G20580, AT2G42010, AT1G56340, AT2G27090, AT3G55430, AT1G64760, AT1G70520, AT1G68560, AT1G15910, AT5G37600, AT1G53840, AT1G49340, AT2G19590, AT1G03220, AT1G73590, AT1G23410, AT2G30490, AT2G36910, AT5G56710, AT4G22730, AT5G26260, AT1G70770, AT2G47800, AT2G02130, AT1G79340, AT4…	1.60389	5.83569e-13
14dai-up	GOTERM_CC_DIRECT	GO:0000325~plant-type vacuole	170	8.15253e-15	AT4G01610, AT3G28960, AT1G37130, AT1G11260, AT3G21250, AT5G07090, AT3G56190, AT5G61170, AT5G63910, AT2G24420, AT1G53210, AT2G37190, AT5G60640, AT4G21105, AT1G61800, AT3G13860, AT1G09850, AT5G52450, AT4G31300, AT4G16260, AT2G41560, AT2G28100, AT4G16660, AT5G42020, AT1G56340, AT1G04040, AT5G54400, AT3G04920, AT2G34480, AT1G02816, AT2G39130, AT3G13080, AT4G23650, AT2G33150, AT1G53840, AT2G47710, AT2…	1.67901	7.39842e-13
14dai-up	GOTERM_CC_DIRECT	GO:0022626~cytosolic ribosome	64	1.16507e-14	AT3G09200, AT5G22440, AT5G27850, AT5G07090, AT3G23990, AT5G61170, AT2G43460, AT1G77940, AT1G72370, AT4G27090, AT2G37190, AT3G13580, AT2G41840, AT5G59240, AT5G48760, AT1G67430, AT3G04920, AT2G34480, AT2G32060, AT3G25520, AT3G14290, AT3G04840, AT3G49910, AT2G19740, AT3G24830, AT1G70600, AT5G37600, AT5G39740, AT3G13470, AT3G44590, AT4G15000, AT2G21580, AT5G02960, AT3G02230, AT3G53740, AT5G15650, AT5…	2.39011	8.45838e-13
14dai-up	GOTERM_CC_DIRECT	GO:0022625~cytosolic large ribosomal subunit	56	5.53164e-12	AT3G23390, AT3G09200, AT5G22440, AT5G27850, AT1G36240, AT5G27770, AT5G66860, AT2G43460, AT1G77940, AT4G27090, AT2G37190, AT3G13580, AT1G26910, AT3G10950, AT2G36620, AT1G07070, AT5G48760, AT4G17390, AT1G04480, AT1G67430, AT2G34480, AT3G25520, AT3G06700, AT3G04400, AT3G49910, AT2G19740, AT3G24830, AT1G70600, AT5G60670, AT1G26880, AT5G39740, AT3G44590, AT2G42740, AT4G15000, AT3G53020, AT5G20160, AT3…	2.3077	3.34664e-10
14dai-up	GOTERM_CC_DIRECT	GO:0005886~plasma membrane	489	6.61295e-10	AT1G34300, AT3G22620, AT1G11300, AT4G35460, AT5G05580, AT3G17020, AT1G77380, AT4G28940, AT3G55550, AT1G70520, AT5G66850, AT3G20790, AT5G03290, AT4G14750, AT4G13420, AT4G14630, AT1G21230, AT5G55730, AT5G55850, AT3G07360, AT1G09200, AT2G04780, AT1G52190, AT2G24130, AT2G41705, AT4G00340, AT3G06030, AT2G36350, AT1G69420, AT2G17990, AT1G68570, AT1G66150, AT1G68690, AT1G70770, AT5G53560, AT5G02050, AT2…	1.24602	3.42929e-08
14dai-up	GOTERM_CC_DIRECT	GO:0005783~endoplasmic reticulum	167	4.85316e-08	AT1G09580, AT4G21060, AT3G56110, AT5G23570, AT3G49420, AT4G01730, AT1G05260, AT5G14980, AT2G16760, AT2G34590, AT1G19300, AT2G36530, AT2G17570, AT4G09580, AT4G37760, AT3G12490, AT2G24420, AT1G52760, AT1G43890, AT1G69640, AT2G37190, AT5G60640, AT3G11320, AT1G09850, AT4G30210, AT2G25110, AT5G20500, AT4G37640, AT4G16660, AT5G42020, AT1G56340, AT1G07670, AT2G16595, AT2G34480, AT5G65000, AT3G04400, AT2…	1.43579	2.20212e-06
14dai-up	GOTERM_CC_DIRECT	GO:0022627~cytosolic small ribosomal subunit	29	3.83982e-07	AT4G00100, AT5G47320, AT5G07090, AT5G64140, AT2G19750, AT5G61170, AT1G72370, AT5G39850, AT2G41840, AT1G07770, AT3G02080, AT3G11940, AT5G59240, AT5G23740, AT5G27700, AT3G52580, AT3G04920, AT2G32060, AT3G56340, AT3G04840, AT1G22780, AT4G26090, AT3G18760, AT5G10360, AT1G48830, AT2G21580, AT2G47110, AT5G02960, AT1G23410	2.41791	1.54873e-05
14dai-up	GOTERM_CC_DIRECT	GO:0005737~cytoplasm	617	1.1079e-06	AT5G16120, AT2G42810, AT2G15430, AT1G70630, AT2G36010, AT3G47910, AT4G39700, AT1G19270, AT3G17020, AT3G45850, AT5G04250, AT1G60710, AT2G47140, AT1G22430, AT1G26910, AT5G20500, AT2G26560, AT4G03620, AT4G25310, AT4G04950, AT5G41210, AT1G09450, AT1G70520, AT3G16190, AT5G54400, AT3G20790, AT1G15910, AT1G10585, AT4G13540, AT4G14750, AT2G29700, AT1G03900, AT1G78240, AT1G23410, AT2G27880, AT1G78360, AT3…	1.15814	4.02169e-05
14dai-up	GOTERM_CC_DIRECT	GO:0099503~secretory vesicle	46	2.02953e-06	AT4G31840, AT4G01610, AT3G57240, AT5G64120, AT1G17860, AT5G08380, AT5G57560, AT4G36195, AT4G11650, AT1G78850, AT4G19810, AT4G14800, AT1G78830, AT5G28540, AT5G60640, AT1G21720, AT1G09750, AT3G29360, AT4G16260, AT2G28100, AT5G20500, AT1G41830, AT4G16660, AT3G02360, AT5G42020, AT5G48540, AT5G41670, AT1G56340, AT5G08370, AT3G04720, AT5G06860, AT4G29260, AT5G55730, AT2G29960, AT3G08030, AT1G47128, AT5…	1.89561	6.69745e-05
14dai-up	GOTERM_CC_DIRECT	GO:0048046~apoplast	84	2.94506e-06	AT5G18860, AT5G67070, AT3G57240, AT1G62050, AT5G64120, AT1G18970, AT5G08380, AT2G36530, AT2G18660, AT5G49360, AT2G38080, AT4G12420, AT3G16570, AT1G78830, AT5G05340, AT2G28100, AT1G41830, AT1G65930, AT4G23690, AT2G15620, AT4G02930, AT1G64760, AT1G18980, AT1G68560, AT5G09360, AT4G08950, AT3G13080, AT5G17920, AT2G21100, AT4G39830, AT1G02335, AT4G34260, AT3G10080, AT2G19590, AT4G14630, AT1G26560, AT5…	1.56851	8.9088e-05
14dai-up	GOTERM_CC_DIRECT	GO:0098552~side of membrane	35	6.79308e-06	AT5G19250, AT5G64080, AT4G31840, AT1G62790, AT1G11820, AT3G61640, AT1G32860, AT4G29360, AT3G22620, AT4G25240, AT3G22600, AT1G70170, AT3G20600, AT5G10770, AT4G12420, AT3G13560, AT1G21880, AT5G56170, AT2G27130, AT4G16120, AT5G20230, AT5G58090, AT3G55430, AT1G09790, AT1G64760, AT3G58100, AT4G28100, AT2G17120, AT5G08000, AT3G43720, AT1G78520, AT5G55730, AT5G10080, AT2G44300, AT2G04780	2.02389	0.000189684
14dai-up	GOTERM_CC_DIRECT	GO:0005794~Golgi apparatus	193	8.62326e-06	AT1G09580, AT3G49780, AT4G21060, AT5G14980, AT1G70630, AT1G30620, AT1G52760, AT1G69640, AT5G05340, AT4G39260, AT1G61800, AT1G03230, AT5G20500, AT2G35610, AT4G23490, AT5G19980, AT3G23820, AT1G53840, AT2G47710, AT1G51540, AT1G74680, AT5G12200, AT1G27450, AT1G78240, AT1G03220, AT1G23410, AT1G04430, AT2G30490, AT3G02230, AT5G25610, AT1G31130, AT1G69420, AT1G70770, AT2G47800, AT1G26690, AT1G11090, AT4…	1.30801	0.000223589
14dai-up	GOTERM_CC_DIRECT	GO:0005773~vacuole	79	1.38457e-05	AT5G40150, AT5G27850, AT1G05260, AT3G21690, AT4G23400, AT5G64120, AT3G56190, AT2G06925, AT2G21870, AT4G36195, AT2G24420, AT1G53210, AT4G27090, AT2G23810, AT5G56970, AT4G14800, AT5G05340, AT1G22710, AT4G31300, AT1G04120, AT2G41560, AT2G25110, AT5G20500, AT2G42570, AT3G43190, AT1G14540, AT1G10180, AT4G39080, AT1G04040, AT1G64200, AT1G67430, AT3G25520, AT3G13080, AT1G12840, AT1G19910, AT3G04720, AT2…	1.53929	0.000335066
14dai-up	GOTERM_CC_DIRECT	GO:0000502~proteasome complex	22	0.000206135	AT1G64520, AT5G19990, AT5G43010, AT5G40580, AT5G45620, AT3G26340, AT1G29150, AT3G14290, AT1G67250, AT3G60820, AT5G14710, AT1G47250, AT1G53750, AT4G14800, AT5G05780, AT2G05840, AT4G33520, AT1G21720, AT4G31300, AT2G27020, AT2G20580, AT5G09900	2.13172	0.00467669
14dai-up	GOTERM_CC_DIRECT	GO:0005829~cytosol	427	0.000511999	AT5G17330, AT5G43860, AT5G16120, AT2G42810, AT2G35040, AT4G35460, AT4G12340, AT3G17020, AT1G60710, AT2G01140, AT2G41840, AT1G22430, AT4G10040, AT4G24220, AT4G04950, AT3G16190, AT5G66850, AT1G02816, AT1G65290, AT1G09200, AT1G23410, AT2G27880, AT1G78360, AT3G63170, AT4G00100, AT3G51160, AT1G10670, AT3G53580, AT5G19610, AT4G12440, AT3G46600, AT3G20330, AT1G79340, AT2G02010, AT4G37300, AT4G00570, AT5…	1.13735	0.0109327
14dai-up	GOTERM_CC_DIRECT	GO:0016020~membrane	555	0.00110711	AT1G09580, AT5G16120, AT1G57540, AT4G01575, AT1G70630, AT4G37760, AT5G05580, AT4G36790, AT1G61800, AT5G52450, AT1G22430, AT5G38260, AT2G26560, AT1G77380, AT4G37640, AT3G53010, AT4G23490, AT4G00110, AT5G19980, AT1G70520, AT5G54400, AT1G69530, AT5G10820, AT3G23820, AT4G11000, AT1G03900, AT5G55730, AT3G09780, AT3G04090, AT1G78240, AT2G25220, AT2G04780, AT2G24130, AT4G00340, AT2G40610, AT1G31130, AT5…	1.10666	0.0223267
14dai-up	GOTERM_CC_DIRECT	GO:0005802~trans-Golgi network	65	0.00143615	AT5G23850, AT1G33170, AT4G02500, AT3G62830, AT5G53340, AT1G51590, AT2G35610, AT2G32540, AT3G55830, AT3G54020, AT4G00750, AT2G38360, AT5G64030, AT2G38840, AT3G23820, AT1G47240, AT1G02730, AT2G19790, AT1G53840, AT1G51540, AT4G37690, AT1G19360, AT4G33410, AT1G78240, AT4G39350, AT4G18030, AT3G28480, AT2G01070, AT1G04430, AT1G27930, AT2G04280, AT5G25610, AT1G31130, AT5G20680, AT5G08080, AT3G49720, AT1…	1.41234	0.0274381
14dai-up	GOTERM_CC_DIRECT	GO:0005839~proteasome core complex	10	0.00229171	AT1G47250, AT5G40580, AT4G14800, AT3G26340, AT2G05840, AT1G21720, AT4G31300, AT3G14290, AT2G27020, AT3G60820	2.75782	0.0415945
14dai-up	GOTERM_CC_DIRECT	GO:0005753~mitochondrial proton-transporting ATP synthase complex	8	0.00268676	AT2G21870, AT1G51650, AT5G08680, AT3G52300, AT5G13450, AT4G30010, AT2G33040, AT5G47030	3.18682	0.0464426
14dai-up	GOTERM_CC_DIRECT	GO:0009524~phragmoplast	27	0.00549819	AT5G51600, AT4G32830, AT3G23670, AT3G54870, AT1G08350, AT3G53320, AT3G19050, AT5G67470, AT2G19770, AT1G72670, AT3G17360, AT5G54650, AT5G03340, AT1G50240, AT1G61800, AT1G49910, AT1G08560, AT1G09450, AT5G48520, AT5G42080, AT5G54800, AT1G50710, AT1G18370, AT3G44050, AT4G14330, AT2G43990, AT2G41350	1.64067	0.0907202
14dai-up	GOTERM_CC_DIRECT	GO:0072686~mitotic spindle	9	0.00580409	AT5G07590, AT3G45850, AT5G48520, AT3G54870, AT3G53320, AT1G61800, AT5G54800, AT2G37420, AT2G36200	2.68888	0.0916037
14dai-up	GOTERM_CC_DIRECT	GO:0005852~eukaryotic translation initiation factor 3 complex	8	0.00679784	AT5G25754, AT4G33250, AT4G11420, AT5G27640, AT3G56150, AT4G20980, AT3G57290, AT3G11400	2.86814	0.102817
14dai-up	GOTERM_CC_DIRECT	GO:0005788~endoplasmic reticulum lumen	10	0.00911393	AT5G42020, AT1G51760, AT1G08450, AT1G56340, AT5G28540, AT5G60640, AT3G62600, AT1G21750, AT1G05720, AT4G16660	2.39011	0.132334
14dai-up	GOTERM_CC_DIRECT	GO:0033290~eukaryotic 48S preinitiation complex	9	0.0114239	AT5G25754, AT4G33250, AT4G11420, AT5G27640, AT2G46290, AT3G56150, AT4G20980, AT3G57290, AT3G11400	2.48204	0.149766
14dai-up	GOTERM_CC_DIRECT	GO:0016282~eukaryotic 43S preinitiation complex	9	0.0114239	AT5G25754, AT4G33250, AT4G11420, AT5G27640, AT2G46290, AT3G56150, AT4G20980, AT3G57290, AT3G11400	2.48204	0.149766
14dai-up	GOTERM_CC_DIRECT	GO:0005768~endosome	62	0.0115522	AT5G23850, AT5G42050, AT5G46330, AT1G33170, AT4G02500, AT3G62830, AT5G53340, AT3G46540, AT1G51590, AT2G35610, AT3G55830, AT4G00750, AT2G38120, AT2G38360, AT5G64030, AT2G38840, AT3G23820, AT1G53840, AT1G51540, AT4G37690, AT1G19360, AT4G33410, AT1G78240, AT4G18030, AT3G28480, AT1G04430, AT1G27930, AT2G04280, AT5G25610, AT1G31130, AT1G03060, AT5G20680, AT3G49720, AT1G31850, AT1G26850, AT2G43160, AT1…	1.31527	0.149766
14dai-up	GOTERM_CC_DIRECT	GO:0045271~respiratory chain complex I	8	0.0142148	AT2G33220, AT1G19580, AT5G52840, AT5G37510, AT2G27730, AT1G67350, AT1G49140, AT4G16450	2.6074	0.17793
14dai-up	GOTERM_CC_DIRECT	GO:0010494~cytoplasmic stress granule	27	0.0148669	AT2G38710, AT5G23570, AT5G64120, AT1G57720, AT4G26990, AT4G34050, AT1G23440, AT2G43160, AT1G43890, AT1G05010, AT5G28840, AT1G78570, AT1G03230, AT3G11400, AT2G45220, AT3G01390, AT3G21220, AT3G07810, AT1G22360, AT4G35890, AT5G07350, AT3G13790, AT3G12580, AT1G47128, AT1G47500, AT2G42520, AT3G13610	1.5365	0.179808
14dai-up	GOTERM_CC_DIRECT	GO:0031966~mitochondrial membrane	15	0.0153555	AT2G33220, AT5G52840, AT5G40010, AT1G67350, AT1G49140, AT3G20510, AT3G47930, AT5G13430, AT1G19580, AT5G37510, AT1G80300, AT2G27730, AT1G74360, AT3G15730, AT4G16450	1.8544	0.179808
14dai-up	GOTERM_CC_DIRECT	GO:0019774~proteasome core complex, beta-subunit complex	6	0.0208629	AT5G40580, AT4G14800, AT3G26340, AT1G21720, AT4G31300, AT3G60820	3.073	0.236663
14dai-up	GOTERM_CC_DIRECT	GO:0005874~microtubule	34	0.0220484	AT1G63640, AT5G51600, AT1G59540, AT4G32830, AT3G06030, AT3G23670, AT3G54870, AT3G53760, AT4G39050, AT5G62580, AT3G19050, AT3G16060, AT5G15510, AT4G01370, AT1G04820, AT3G17360, AT5G12250, AT3G10310, AT5G23910, AT5G48520, AT5G62690, AT4G22860, AT5G42080, AT5G54800, AT3G10180, AT5G60930, AT3G12020, AT1G18370, AT2G37080, AT1G60500, AT3G44050, AT2G07170, AT4G14330, AT2G41350	1.41739	0.240641
14dai-up	GOTERM_CC_DIRECT	GO:0000138~Golgi trans cisterna	24	0.0225394	AT5G01710, AT3G25140, AT2G35610, AT3G02230, AT3G56110, AT2G15730, AT5G19980, AT1G67410, AT4G02500, AT5G20680, AT3G62830, AT2G38840, AT3G23820, AT1G30620, AT5G11730, AT1G72480, AT1G71990, AT1G77130, AT4G30440, AT1G78240, AT4G16695, AT1G04430, AT1G74380, AT2G47650	1.5365	0.240641
14dai-up	GOTERM_CC_DIRECT	GO:0000139~Golgi membrane	70	0.0253913	AT4G21060, AT3G49420, AT4G02500, AT1G34020, AT5G62220, AT1G70630, AT3G62830, AT3G02410, AT1G18580, AT5G53340, AT4G14600, AT5G62620, AT5G57500, AT5G03760, AT1G52360, AT1G51590, AT1G06780, AT4G34450, AT2G35610, AT2G34840, AT2G32540, AT3G55830, AT1G08280, AT1G13250, AT1G14020, AT4G00750, AT5G19980, AT5G16990, AT5G65000, AT5G64030, AT1G02730, AT1G53840, AT3G45400, AT1G74680, AT4G37690, AT1G19360, AT1…	1.24857	0.263344
14dai-up	GOTERM_CC_DIRECT	GO:0005876~spindle microtubule	9	0.0328938	AT5G06590, AT4G32830, AT3G45850, AT3G54870, AT2G37420, AT2G36200, AT2G43990, AT2G33560, AT1G50710	2.1511	0.322715
14dai-up	GOTERM_CC_DIRECT	GO:0032580~Golgi cisterna membrane	9	0.0328938	AT4G00110, AT1G26690, AT1G71990, AT3G07680, AT4G30440, AT3G62830, AT3G23820, AT1G30620, AT2G47650	2.1511	0.322715
14dai-up	GOTERM_CC_DIRECT	GO:0005750~mitochondrial respiratory chain complex III	6	0.0429533	AT1G51980, AT5G13430, AT5G25450, AT3G02090, AT3G52730, AT3G10860	2.68888	0.400744
14dai-up	GOTERM_CC_DIRECT	GO:0005730~nucleolus	80	0.0430552	AT1G13440, AT3G09200, AT4G32830, AT5G22440, AT2G15430, AT3G22660, AT5G27770, AT3G19090, AT2G19750, AT4G25340, AT5G67470, AT2G21870, AT4G27090, AT2G37190, AT4G39260, AT2G41840, AT2G27730, AT3G16730, AT5G42020, AT4G25630, AT2G36620, AT4G17390, AT4G02930, AT1G04480, AT1G67430, AT5G62690, AT3G04920, AT3G59550, AT3G25520, AT3G06700, AT3G04400, AT3G49910, AT2G33150, AT2G42260, AT1G26880, AT3G44750, AT1…	1.20006	0.400744
14dai-up	GOTERM_CC_DIRECT	GO:0000137~Golgi cis cisterna	12	0.045711	AT3G48280, AT4G24530, AT5G66060, AT1G18580, AT2G43080, AT3G49420, AT1G20270, AT1G51590, AT3G28480, AT2G01070, AT1G05720, AT5G18900	1.79259	0.404709
14dai-up	GOTERM_CC_DIRECT	GO:0009504~cell plate	12	0.045711	AT4G12770, AT2G43160, AT5G61210, AT1G08560, AT4G32830, AT5G08080, AT1G07410, AT5G42080, AT3G11820, AT4G16120, AT4G01370, AT4G32285	1.79259	0.404709
14dai-up	GOTERM_MF_DIRECT	GO:0003735~structural constituent of ribosome	95	2.81839e-12	AT3G23390, AT3G09200, AT5G22440, AT5G27850, AT1G36240, AT5G07090, AT5G27770, AT3G23990, AT5G66860, AT2G19750, AT5G61170, AT2G43460, AT1G77940, AT1G72370, AT4G27090, AT2G37190, AT3G13580, AT2G41840, AT2G20060, AT1G26910, AT3G10950, AT5G59240, AT1G70190, AT2G36620, AT1G07070, AT5G48760, AT4G17390, AT1G04480, AT1G67430, AT3G04920, AT2G34480, AT2G32060, AT3G25520, AT3G06700, AT3G04400, AT3G14290, AT3…	1.89214	3.40743e-09
14dai-up	GOTERM_MF_DIRECT	GO:0005507~copper ion binding	62	1.89402e-09	AT1G13440, AT3G09200, AT3G23990, AT5G23250, AT2G36530, AT2G35120, AT2G38080, AT2G21870, AT4G12340, AT4G12420, AT1G72330, AT5G07440, AT4G33520, AT2G27730, AT1G80600, AT1G41830, AT4G10040, AT1G65930, AT3G10920, AT1G14980, AT1G61570, AT2G36460, AT5G09360, AT3G23940, AT5G17920, AT5G37600, AT4G39830, AT1G23010, AT3G13390, AT2G19590, AT4G13940, AT3G16460, AT2G05710, AT1G53240, AT5G13490, AT2G05990, AT1…	1.99136	1.14493e-06
14dai-up	GOTERM_MF_DIRECT	GO:0005524~ATP binding	331	0.000673156	AT5G19990, AT5G46330, AT1G66930, AT1G63660, AT5G07090, AT3G16060, AT1G34300, AT3G03300, AT1G11300, AT1G53730, AT3G45850, AT5G37850, AT1G50460, AT1G51790, AT3G47110, AT3G51740, AT1G20930, AT5G38260, AT2G21790, AT4G37640, AT4G29910, AT5G26710, AT5G20050, AT3G55550, AT1G09450, AT3G01490, AT1G70520, AT5G66850, AT5G37600, AT2G02800, AT5G03290, AT2G46620, AT2G46500, AT1G21230, AT3G12020, AT4G26090, AT3…	1.15807	0.20057
14dai-up	GOTERM_MF_DIRECT	GO:0106310~protein serine kinase activity	100	0.000704427	AT5G46330, AT1G66930, AT5G25110, AT1G34300, AT4G28650, AT1G11300, AT5G54590, AT5G55560, AT3G47110, AT1G09970, AT1G20930, AT5G38260, AT2G23450, AT3G55950, AT5G20050, AT3G55550, AT1G09450, AT1G70520, AT5G66850, AT4G23650, AT2G02800, AT1G21230, AT3G09780, AT3G53810, AT5G59010, AT2G24130, AT4G00340, AT1G09000, AT3G06030, AT1G16130, AT2G36350, AT4G22730, AT1G68690, AT3G20860, AT1G66150, AT1G77720, AT5…	1.33527	0.20057
14dai-up	GOTERM_MF_DIRECT	GO:0031418~L-ascorbic acid binding	10	0.000980214	AT3G51240, AT5G66060, AT2G19590, AT2G43080, AT4G33910, AT1G20270, AT1G05010, AT3G28480, AT4G22880, AT5G18900	2.97099	0.20057
14dai-up	GOTERM_MF_DIRECT	GO:0080043~quercetin 3-O-glucosyltransferase activity	15	0.000995387	AT1G07240, AT1G07250, AT3G21750, AT2G15480, AT1G73880, AT1G22360, AT3G16520, AT1G22380, AT2G43820, AT3G46660, AT1G05680, AT2G43840, AT4G15550, AT4G34131, AT1G22400	2.32512	0.20057
14dai-up	GOTERM_MF_DIRECT	GO:0003777~microtubule motor activity	19	0.00118642	AT1G63640, AT1G59540, AT3G23670, AT3G54870, AT4G39050, AT3G19050, AT3G16060, AT2G37420, AT2G36200, AT3G10180, AT5G60930, AT3G12020, AT3G17360, AT3G45850, AT1G18370, AT3G44050, AT3G10310, AT4G14330, AT5G23910	2.05268	0.204912
14dai-up	GOTERM_MF_DIRECT	GO:0008422~beta-glucosidase activity	12	0.00338107	AT5G49900, AT2G44480, AT1G26560, AT3G60130, AT5G44640, AT5G24550, AT3G47000, AT4G21760, AT5G20950, AT1G61820, AT5G24090, AT5G04885	2.37679	0.45419
14dai-up	GOTERM_MF_DIRECT	GO:0080044~quercetin 7-O-glucosyltransferase activity	12	0.00338107	AT1G73880, AT1G22360, AT3G16520, AT1G22380, AT2G36800, AT1G07250, AT2G43820, AT3G46660, AT1G05680, AT2G43840, AT4G15550, AT1G22400	2.37679	0.45419
14dai-up	GOTERM_MF_DIRECT	GO:0030246~carbohydrate binding	32	0.00553807	AT4G21060, AT4G00340, AT1G08450, AT5G45080, AT1G34300, AT5G61790, AT5G11720, AT1G64390, AT1G11300, AT1G78850, AT3G16030, AT5G62620, AT1G78830, AT2G39050, AT1G26810, AT3G17940, AT5G60900, AT5G54490, AT2G37710, AT3G55550, AT1G56340, AT1G31200, AT3G23640, AT3G61610, AT1G68560, AT2G19130, AT5G01090, AT5G63840, AT3G16460, AT3G53810, AT5G06740, AT4G32300	1.56282	0.571231
14dai-up	GOTERM_MF_DIRECT	GO:0140825~lactoperoxidase activity	14	0.00616373	AT1G14540, AT5G66390, AT1G14550, AT5G40150, AT1G05260, AT1G68850, AT5G17820, AT5G64120, AT2G22420, AT1G71695, AT2G39040, AT5G05340, AT5G06720, AT4G37530	2.07969	0.571231
14dai-up	GOTERM_MF_DIRECT	GO:0042973~glucan endo-1,3-beta-D-glucosidase activity	14	0.00616373	AT3G07320, AT5G58090, AT3G55430, AT1G64760, AT1G11820, AT3G57240, AT1G32860, AT5G15870, AT4G29360, AT3G13560, AT2G26600, AT4G16260, AT5G55180, AT5G24318	2.07969	0.571231
14dai-up	GOTERM_MF_DIRECT	GO:0005509~calcium ion binding	44	0.00633104	AT2G38910, AT3G05540, AT3G03000, AT1G08450, AT3G50770, AT3G59820, AT1G16130, AT5G61790, AT3G43810, AT2G06925, AT1G12310, AT1G50700, AT4G25000, AT1G53210, AT3G18430, AT5G07920, AT1G51590, AT1G76130, AT5G39670, AT3G20290, AT5G51060, AT5G54490, AT4G05520, AT1G56340, AT1G64480, AT5G24270, AT5G23580, AT4G23650, AT1G64060, AT1G09090, AT3G22930, AT1G21270, AT4G32060, AT4G35790, AT2G19690, AT5G08580, AT1…	1.43916	0.571231
14dai-up	GOTERM_MF_DIRECT	GO:0004674~protein serine/threonine kinase activity	112	0.0066487	AT1G66930, AT5G25110, AT1G34300, AT4G28650, AT3G03940, AT1G11300, AT5G56890, AT5G54590, AT5G55560, AT3G09010, AT3G47110, AT1G09970, AT1G20930, AT5G38260, AT2G23450, AT3G55950, AT5G20050, AT3G55550, AT3G01490, AT1G70520, AT5G66850, AT4G23650, AT1G51940, AT2G02800, AT2G46500, AT1G21230, AT3G09780, AT2G25220, AT3G53810, AT5G59010, AT4G32000, AT2G24130, AT4G00340, AT1G09000, AT3G06030, AT1G16130, AT2…	1.23622	0.571231
14dai-up	GOTERM_MF_DIRECT	GO:0030599~pectinesterase activity	11	0.00755819	AT1G11580, AT1G53840, AT4G02320, AT1G02810, AT5G19730, AT5G47500, AT5G09760, AT2G26440, AT5G27870, AT3G05620, AT2G45220	2.30688	0.571231
14dai-up	GOTERM_MF_DIRECT	GO:0004656~procollagen-proline 4-dioxygenase activity	6	0.00794759	AT5G66060, AT2G43080, AT4G33910, AT1G20270, AT3G28480, AT5G18900	3.56518	0.571231
14dai-up	GOTERM_MF_DIRECT	GO:0015297~antiporter activity	28	0.00803219	AT4G25640, AT3G59820, AT3G21690, AT1G34020, AT3G53320, AT3G03620, AT1G47530, AT2G22500, AT3G11320, AT1G61800, AT5G22900, AT5G52450, AT3G14410, AT5G65380, AT5G25400, AT3G26590, AT1G14360, AT5G17860, AT5G19980, AT1G12600, AT3G59030, AT5G54800, AT5G04160, AT2G25520, AT1G51340, AT1G71870, AT5G33320, AT5G41610	1.58453	0.571231
14dai-up	GOTERM_MF_DIRECT	GO:0000287~magnesium ion binding	25	0.00931637	AT1G32380, AT3G52990, AT1G61120, AT1G23190, AT4G02780, AT2G36530, AT1G17500, AT4G30190, AT5G56350, AT5G08570, AT3G46940, AT1G74030, AT1G79460, AT5G23960, AT1G65930, AT5G52920, AT5G14590, AT3G25400, AT3G61530, AT3G25820, AT5G03290, AT5G55250, AT4G16730, AT4G33070, AT5G02820	1.62054	0.625749
14dai-up	GOTERM_MF_DIRECT	GO:0016301~kinase activity	73	0.0117837	AT3G25250, AT5G46330, AT1G66930, AT4G23160, AT5G40030, AT3G52990, AT3G54250, AT3G03940, AT4G01370, AT5G08570, AT1G51790, AT5G07920, AT3G47110, AT3G51740, AT1G09970, AT2G23770, AT5G38260, AT3G20190, AT2G23450, AT2G37710, AT2G32660, AT3G55950, AT3G05650, AT5G20050, AT3G55550, AT1G70520, AT1G16120, AT4G05200, AT1G51940, AT1G21230, AT5G12000, AT3G53810, AT3G47580, AT3G46290, AT5G25930, AT1G66910, AT1…	1.28206	0.749817
14dai-up	GOTERM_MF_DIRECT	GO:0043531~ADP binding	21	0.0133926	AT1G12210, AT4G19050, AT5G46450, AT1G59780, AT5G43470, AT1G59620, AT1G58410, AT5G48620, AT5G07090, AT1G72840, AT4G27220, AT3G14470, AT1G58807, AT4G10780, AT3G46710, AT4G27190, AT4G26090, AT3G46730, AT1G50180, AT3G50950, AT1G79550	1.66375	0.809582
14dai-up	GOTERM_MF_DIRECT	GO:0046933~proton-transporting ATP synthase activity, rotational mechanism	8	0.014678	AT1G51650, AT5G08680, AT3G52300, AT4G29480, AT3G01390, AT5G13450, AT2G33040, AT5G47030	2.59286	0.845034
14dai-up	GOTERM_MF_DIRECT	GO:0016757~glycosyltransferase activity	81	0.0175063	AT4G24530, AT4G21060, AT1G07240, AT4G02500, AT3G57520, AT3G01720, AT1G70630, AT1G19300, AT2G37980, AT1G18580, AT2G19160, AT5G53340, AT5G13000, AT5G57500, AT2G43820, AT5G03760, AT3G46660, AT1G06780, AT3G43190, AT2G32540, AT3G55830, AT4G23490, AT1G13250, AT1G14020, AT3G22250, AT3G21760, AT2G36780, AT5G49690, AT1G22360, AT3G45400, AT1G74680, AT4G37690, AT1G19360, AT3G09020, AT1G05680, AT4G39350, AT2…	1.24474	0.923266
14dai-up	GOTERM_MF_DIRECT	GO:0005506~iron ion binding	45	0.0176629	AT1G11680, AT1G64950, AT2G30490, AT5G66060, AT4G31500, AT1G06570, AT3G26300, AT5G63450, AT5G18900, AT3G14690, AT5G60600, AT1G02205, AT2G43080, AT1G69640, AT1G20270, AT5G39890, AT2G45580, AT2G27690, AT5G57260, AT2G40890, AT3G02580, AT3G48280, AT2G32440, AT2G27150, AT5G15120, AT3G26330, AT4G33910, AT2G19800, AT3G20970, AT3G43600, AT1G12740, AT4G36220, AT5G58860, AT4G12110, AT5G36110, AT4G37370, AT3…	1.3596	0.923266
14dai-up	GOTERM_MF_DIRECT	GO:0050897~cobalt ion binding	17	0.0190818	AT5G47630, AT4G00570, AT4G02930, AT3G61530, AT5G26780, AT4G23620, AT4G21120, AT2G35120, AT1G65290, AT2G21870, AT3G12490, AT5G07440, AT5G13450, AT4G13930, AT1G79750, AT3G16950, AT5G18170	1.73166	0.923266
14dai-up	GOTERM_MF_DIRECT	GO:0008017~microtubule binding	33	0.0200496	AT1G63640, AT5G51600, AT1G59540, AT3G23670, AT3G54870, AT4G39050, AT3G53320, AT5G62580, AT3G19050, AT3G16060, AT5G15510, AT2G37420, AT4G15830, AT3G17360, AT3G45850, AT1G61800, AT3G10310, AT5G23910, AT4G22860, AT5G42080, AT5G54800, AT2G36200, AT3G10180, AT5G60930, AT3G12020, AT1G18370, AT4G27060, AT2G37080, AT1G60500, AT3G44050, AT2G07170, AT1G45688, AT4G14330	1.43477	0.923266
14dai-up	GOTERM_MF_DIRECT	GO:0015171~amino acid transmembrane transporter activity	14	0.0206747	AT3G28960, AT5G49630, AT3G54110, AT5G40780, AT2G38120, AT2G39130, AT2G38100, AT5G58970, AT1G47670, AT4G38250, AT2G41190, AT1G80510, AT5G23810, AT1G77380	1.84861	0.923266
14dai-up	GOTERM_MF_DIRECT	GO:0010333~terpene synthase activity	6	0.0213825	AT5G23960, AT4G16730, AT1G61120, AT1G79460, AT4G02780, AT3G25820	3.05587	0.923266
14dai-up	GOTERM_MF_DIRECT	GO:0008574~plus-end-directed microtubule motor activity	6	0.0213825	AT3G45850, AT3G23670, AT3G54870, AT2G37420, AT2G36200, AT5G23910	3.05587	0.923266
14dai-up	GOTERM_MF_DIRECT	GO:0080046~quercetin 4'-O-glucosyltransferase activity	5	0.0239348	AT1G73880, AT4G26850, AT3G16520, AT2G36800, AT2G43840	3.56518	0.997835
14dai-up	GOTERM_MF_DIRECT	GO:0102483~scopolin beta-glucosidase activity	8	0.0267911	AT2G44480, AT1G26560, AT3G60130, AT5G44640, AT5G24550, AT3G47000, AT4G21760, AT1G61820	2.37679	0.999174
14dai-up	GOTERM_MF_DIRECT	GO:0005198~structural molecule activity	8	0.0267911	AT2G20760, AT2G34840, AT5G45620, AT1G52360, AT1G29150, AT4G31480, AT3G20970, AT4G34450	2.37679	0.999174
14dai-up	GOTERM_MF_DIRECT	GO:0020037~heme binding	48	0.0298509	AT1G11680, AT1G64950, AT2G30490, AT1G14550, AT5G40150, AT4G31500, AT1G37130, AT1G68850, AT1G05260, AT3G26300, AT5G64120, AT5G63450, AT4G21120, AT3G01420, AT2G22420, AT3G14690, AT5G53560, AT5G05340, AT2G45580, AT2G27690, AT5G57260, AT2G40890, AT4G10040, AT3G48280, AT2G32440, AT1G14540, AT5G66390, AT2G15620, AT2G32720, AT3G26330, AT5G17820, AT1G12740, AT4G36220, AT5G58860, AT2G16060, AT5G36110, AT4…	1.30633	0.999174
14dai-up	GOTERM_MF_DIRECT	GO:0004190~aspartic-type endopeptidase activity	15	0.0308367	AT2G36670, AT3G25700, AT5G10770, AT5G07030, AT3G59080, AT3G52500, AT5G10080, AT1G03230, AT1G09750, AT1G03220, AT1G25510, AT2G42980, AT4G35880, AT1G01300, AT1G05840	1.72509	0.999174
14dai-up	GOTERM_MF_DIRECT	GO:0046910~pectinesterase inhibitor activity	9	0.0339734	AT1G11580, AT1G53840, AT4G02320, AT1G02810, AT5G09760, AT2G26440, AT5G27870, AT3G05620, AT2G45220	2.13911	0.999174
14dai-up	GOTERM_MF_DIRECT	GO:0004553~hydrolase activity, hydrolyzing O-glycosyl compounds	13	0.0370007	AT5G49900, AT5G67540, AT4G25810, AT4G21760, AT3G23640, AT1G68560, AT2G36870, AT5G57560, AT2G44480, AT3G60130, AT3G13790, AT2G36190, AT1G61820	1.78259	0.999174
14dai-up	GOTERM_MF_DIRECT	GO:0016491~oxidoreductase activity	42	0.0389106	AT3G51680, AT3G51240, AT1G63940, AT5G46330, AT2G36690, AT2G34790, AT5G06060, AT4G25240, AT4G22010, AT1G30700, AT2G38080, AT4G12420, AT1G02205, AT5G66920, AT5G40650, AT1G05010, AT1G78570, AT2G47140, AT1G61720, AT1G41830, AT1G60680, AT4G25310, AT5G44360, AT2G27150, AT5G24530, AT2G15620, AT3G20790, AT3G21420, AT4G22880, AT1G49390, AT4G03140, AT1G23010, AT3G13390, AT2G19590, AT4G20820, AT4G20840, AT3…	1.31349	0.999174
14dai-up	GOTERM_MF_DIRECT	GO:0010329~auxin efflux transmembrane transporter activity	6	0.043952	AT2G18040, AT1G59870, AT2G36910, AT2G17500, AT1G73590, AT1G71090	2.67389	0.999174
14dai-up	GOTERM_MF_DIRECT	GO:0102425~myricetin 3-O-glucosyltransferase activity	6	0.043952	AT1G73880, AT1G07250, AT3G46660, AT3G21750, AT2G15480, AT4G34131	2.67389	0.999174
14dai-up	GOTERM_MF_DIRECT	GO:0047893~flavonol 3-O-glucosyltransferase activity	6	0.043952	AT1G73880, AT1G07250, AT3G46660, AT3G21750, AT2G15480, AT4G34131	2.67389	0.999174
14dai-up	GOTERM_MF_DIRECT	GO:0080032~methyl jasmonate esterase activity	6	0.043952	AT2G23620, AT3G50440, AT4G37150, AT3G29770, AT2G23590, AT2G23560	2.67389	0.999174
14dai-up	GOTERM_MF_DIRECT	GO:0008061~chitin binding	6	0.043952	AT3G54420, AT4G19810, AT2G23770, AT3G12500, AT2G17120, AT3G04720	2.67389	0.999174
14dai-up	GOTERM_MF_DIRECT	GO:0102360~daphnetin 3-O-glucosyltransferase activity	6	0.043952	AT1G73880, AT1G07250, AT3G46660, AT3G21750, AT2G15480, AT4G34131	2.67389	0.999174
14dai-up	GOTERM_MF_DIRECT	GO:0080031~methyl salicylate esterase activity	6	0.043952	AT2G23620, AT3G50440, AT4G37150, AT3G29770, AT2G23590, AT2G23560	2.67389	0.999174
14dai-up	GOTERM_MF_DIRECT	GO:0051723~protein methylesterase activity	6	0.043952	AT2G23620, AT3G50440, AT4G37150, AT3G29770, AT2G23590, AT2G23560	2.67389	0.999174
14dai-up	GOTERM_MF_DIRECT	GO:0080030~methyl indole-3-acetate esterase activity	6	0.043952	AT2G23620, AT3G50440, AT4G37150, AT3G29770, AT2G23590, AT2G23560	2.67389	0.999174
14dai-up	GOTERM_MF_DIRECT	GO:0004601~peroxidase activity	12	0.0474693	AT2G47730, AT2G22420, AT1G14540, AT1G63460, AT5G41210, AT1G05260, AT5G64120, AT1G78380, AT3G01420, AT5G51060, AT1G09090, AT1G64060	1.78259	0.999174
14dai-up	KEGG_PATHWAY	ath03010:Ribosome	88	7.54587e-10	AT3G23390, AT3G09200, AT5G22440, AT5G27850, AT1G36240, AT5G07090, AT5G27770, AT5G66860, AT2G19750, AT5G61170, AT2G43460, AT1G77940, AT1G72370, AT4G27090, AT2G37190, AT3G13580, AT2G41840, AT2G20060, AT1G26910, AT3G10950, AT5G59240, AT1G70190, AT2G36620, AT1G07070, AT5G48760, AT4G17390, AT1G04480, AT1G67430, AT3G04920, AT2G34480, AT2G32060, AT3G25520, AT3G06700, AT3G04400, AT3G04840, AT3G49910, AT2…	1.69692	9.28143e-08
14dai-up	KEGG_PATHWAY	ath01110:Biosynthesis of secondary metabolites	271	2.23985e-08	AT5G17330, AT5G43860, AT5G16120, AT1G61120, AT2G35040, AT4G02780, AT5G63910, AT4G37760, AT1G52760, AT1G50460, AT5G05340, AT2G01140, AT1G22430, AT2G06050, AT3G17940, AT2G42010, AT3G02580, AT5G26710, AT3G23940, AT5G03290, AT2G19590, AT1G36280, AT1G36160, AT2G05990, AT4G37530, AT2G30490, AT1G10670, AT3G53580, AT5G24400, AT5G50850, AT1G09240, AT1G23190, AT4G21760, AT2G22420, AT3G47930, AT4G27070, AT4…	1.26346	1.37751e-06
14dai-up	KEGG_PATHWAY	ath01100:Metabolic pathways	432	1.8132e-06	AT5G17330, AT5G43860, AT5G16120, AT2G35040, AT5G49160, AT4G02780, AT4G37760, AT3G46940, AT1G69640, AT5G05340, AT2G01140, AT1G22430, AT4G10040, AT4G00110, AT5G41210, AT3G23940, AT5G24090, AT1G65290, AT3G23820, AT5G03290, AT1G02810, AT1G69770, AT2G05990, AT1G78360, AT4G37530, AT3G51160, AT1G10670, AT3G53580, AT5G19730, AT1G09240, AT4G12440, AT3G47930, AT3G20330, AT1G19250, AT2G02010, AT1G79460, AT1…	1.13912	7.43411e-05
14dai-up	KEGG_PATHWAY	ath00941:Flavonoid biosynthesis	14	1.14292e-05	AT5G48930, AT3G51240, AT2G30490, AT3G55120, AT4G22880, AT5G13930, AT4G34050, AT5G05270, AT5G57840, AT2G19070, AT5G07990, AT5G42800, AT1G61720, AT2G40890	2.83463	0.000351447
14dai-up	KEGG_PATHWAY	ath00020:Citrate cycle (TCA cycle)	23	2.10523e-05	AT1G65930, AT1G10670, AT5G14590, AT1G34430, AT5G43330, AT5G50850, AT5G49460, AT2G34590, AT5G23250, AT3G25860, AT1G01090, AT1G59900, AT5G03290, AT2G47510, AT4G37870, AT3G47520, AT2G05710, AT1G54220, AT1G53240, AT5G40650, AT3G16950, AT2G22780, AT2G42790	2.17321	0.000517887
14dai-up	KEGG_PATHWAY	ath00940:Phenylpropanoid biosynthesis	34	2.5413e-05	AT5G48930, AT2G30490, AT1G14550, AT5G40150, AT5G16120, AT1G68850, AT1G05260, AT2G37040, AT5G64120, AT3G53260, AT2G34790, AT2G22420, AT4G37980, AT4G34050, AT1G77420, AT5G57840, AT1G52760, AT5G05340, AT2G40890, AT4G34230, AT1G14540, AT5G66390, AT3G21240, AT5G17820, AT4G05160, AT4G36220, AT4G37990, AT1G71695, AT2G39040, AT2G19070, AT1G51680, AT5G06720, AT4G37530, AT5G54160	1.85341	0.000520968
14dai-up	KEGG_PATHWAY	ath00190:Oxidative phosphorylation	33	0.000868038	AT2G33220, AT3G08610, AT5G25450, AT1G49140, AT2G33040, AT4G30190, AT1G22450, AT1G51650, AT5G37510, AT5G08530, AT4G28060, AT5G40650, AT3G52730, AT2G20360, AT4G10040, AT5G47630, AT3G52300, AT4G39080, AT5G52840, AT3G01390, AT1G64200, AT5G62670, AT5G47890, AT1G12840, AT5G47030, AT1G19910, AT1G65290, AT5G08680, AT4G29480, AT5G13430, AT5G13450, AT1G79010, AT4G37830	1.6411	0.0152527
14dai-up	KEGG_PATHWAY	ath03050:Proteasome	20	0.00147755	AT1G64520, AT5G19990, AT5G43010, AT5G40580, AT5G45620, AT3G26340, AT1G29150, AT3G14290, AT1G67250, AT3G60820, AT1G47250, AT1G53750, AT4G14800, AT5G05780, AT2G05840, AT1G21720, AT4G31300, AT2G27020, AT2G20580, AT5G09900	1.88975	0.0227173
14dai-up	KEGG_PATHWAY	ath01230:Biosynthesis of amino acids	55	0.00196359	AT2G39800, AT1G13440, AT3G52990, AT2G36530, AT1G71920, AT5G08570, AT1G02500, AT3G14390, AT1G72330, AT2G01140, AT5G13280, AT1G74030, AT4G39980, AT1G80600, AT2G22480, AT1G65930, AT3G29200, AT1G31860, AT2G36460, AT3G23940, AT5G17920, AT1G15710, AT5G03290, AT5G37600, AT1G48850, AT2G05710, AT5G38530, AT2G45290, AT4G35630, AT1G32380, AT3G53580, AT3G55440, AT3G06350, AT5G26780, AT4G29840, AT5G11520, AT5…	1.40454	0.0268357
14dai-up	KEGG_PATHWAY	ath00010:Glycolysis / Gluconeogenesis	38	0.00224464	AT1G13440, AT3G55440, AT5G50850, AT3G52990, AT1G23190, AT2G34590, AT1G59900, AT2G36530, AT5G56350, AT5G08570, AT1G76550, AT5G56630, AT1G22170, AT1G54100, AT1G54220, AT1G50460, AT2G21170, AT2G01140, AT1G23800, AT1G77120, AT1G22430, AT1G74030, AT3G16950, AT3G17940, AT2G22480, AT5G52920, AT1G09870, AT1G34430, AT2G36460, AT1G01090, AT3G25860, AT4G29130, AT3G61610, AT4G37870, AT4G33070, AT5G42740, AT1…	1.51712	0.027609
14dai-up	KEGG_PATHWAY	ath00999:Biosynthesis of various plant secondary metabolites	18	0.00288699	AT1G55290, AT5G24550, AT1G09240, AT3G06350, AT5G44640, AT4G21760, AT2G36880, AT1G02500, AT2G44480, AT1G26560, AT5G36110, AT3G60130, AT1G78950, AT3G47000, AT5G20950, AT1G61820, AT5G04885, AT3G13610	1.88975	0.0322818
14dai-up	KEGG_PATHWAY	ath01200:Carbon metabolism	64	0.00586334	AT1G13440, AT3G52990, AT5G23250, AT5G48230, AT2G34590, AT2G36530, AT2G35120, AT5G08570, AT1G72330, AT1G54220, AT5G07440, AT1G50460, AT2G01140, AT1G22430, AT1G74030, AT2G22480, AT1G65930, AT2G36460, AT1G01090, AT2G16790, AT3G21720, AT5G03290, AT2G47510, AT2G44160, AT2G05710, AT1G53240, AT2G45290, AT5G42740, AT4G35630, AT1G32380, AT5G24400, AT3G55440, AT5G50850, AT5G26780, AT1G59900, AT5G11520, AT5…	1.31461	0.0558803
14dai-up	KEGG_PATHWAY	ath00620:Pyruvate metabolism	29	0.00590604	AT5G50850, AT1G08110, AT3G52990, AT2G34590, AT5G48230, AT1G59900, AT5G56350, AT5G08570, AT1G54100, AT1G54220, AT1G23800, AT1G77120, AT1G22430, AT3G16950, AT2G22780, AT5G52920, AT4G00570, AT1G34430, AT5G43330, AT1G01090, AT3G25860, AT2G47510, AT4G37870, AT3G47520, AT1G53240, AT3G14940, AT1G79750, AT1G36160, AT4G17260	1.55102	0.0558803
14dai-up	KEGG_PATHWAY	ath00520:Amino sugar and nucleotide sugar metabolism	34	0.00872797	AT3G51160, AT3G02230, AT5G17770, AT5G15650, AT5G20080, AT1G23190, AT3G62830, AT3G01640, AT1G30620, AT3G59480, AT1G18580, AT4G19810, AT4G10960, AT1G50460, AT5G28840, AT1G78570, AT1G06780, AT3G29360, AT2G28760, AT3G24090, AT3G54420, AT3G25140, AT4G00110, AT1G65590, AT5G16510, AT4G29130, AT5G64570, AT5G24090, AT3G23820, AT1G02730, AT4G30440, AT5G42740, AT3G12500, AT2G47650	1.46026	0.0766814
14dai-up	KEGG_PATHWAY	ath00945:Stilbenoid, diarylheptanoid and gingerol biosynthesis	6	0.0228572	AT2G30490, AT5G48930, AT4G34050, AT5G57840, AT2G19070, AT2G40890	2.83463	0.187429
14dai-up	KEGG_PATHWAY	ath00460:Cyanoamino acid metabolism	14	0.0436413	AT5G24550, AT5G44640, AT5G26780, AT4G21760, AT2G44480, AT3G16150, AT1G26560, AT3G60130, AT5G08100, AT4G13930, AT3G47000, AT5G20950, AT1G61820, AT5G04885	1.65353	0.334217
14dai-up	KEGG_PATHWAY	ath00908:Zeatin biosynthesis	9	0.0475135	AT1G22360, AT1G75450, AT3G63440, AT5G56970, AT1G22380, AT2G36800, AT5G38450, AT2G36780, AT1G22400	1.96243	0.334217
14dai-up	KEGG_PATHWAY	ath01212:Fatty acid metabolism	13	0.0489098	AT3G03980, AT4G29010, AT5G46290, AT2G30200, AT5G48230, AT4G23850, AT2G33150, AT3G12120, AT1G24360, AT2G43710, AT1G36160, AT2G05990, AT2G22230	1.67501	0.334217
14dai-down
14dai-down	GOTERM_BP_DIRECT	GO:0015979~photosynthesis	32	1.5609e-08	AT2G34430, AT1G77090, AT1G55480, AT3G56650, AT2G06520, AT1G67740, AT3G01500, AT5G19855, AT3G54050, AT5G45040, AT2G30570, AT4G02260, AT4G22890, AT4G28750, AT5G64040, AT2G28605, AT4G15530, AT1G76550, AT2G39470, AT5G08410, AT1G43670, AT1G03630, AT3G56940, AT3G05410, AT1G06680, AT4G30720, AT1G55670, AT4G04330, AT5G15802, AT1G54130, AT1G44575, AT4G14690	2.83656	2.15717e-05
14dai-down	GOTERM_BP_DIRECT	GO:0009644~response to high light intensity	19	5.71553e-07	AT4G22260, AT4G04850, AT1G61520, AT1G55480, AT4G26555, AT4G08920, AT1G07350, AT3G54890, AT2G47180, AT5G61510, AT3G61470, AT1G79600, AT2G05620, AT5G02120, AT5G58070, AT2G05100, AT1G44446, AT3G47470, AT4G32770	3.47368	0.000394943
14dai-down	GOTERM_BP_DIRECT	GO:0009416~response to light stimulus	42	4.72873e-06	AT1G58030, AT2G34430, AT3G04530, AT1G61520, AT1G55480, AT1G78080, AT4G08920, AT3G54890, AT1G68530, AT3G62410, AT4G35090, AT5G61670, AT4G26150, AT4G20130, AT5G56550, AT1G54520, AT1G60950, AT5G58070, AT2G05100, AT3G47470, AT4G13670, AT2G29650, AT4G03400, AT5G43470, AT5G25220, AT1G06040, AT2G31090, AT4G00050, AT1G07090, AT2G39730, AT3G61470, AT5G04140, AT2G26710, AT4G35290, AT2G42620, AT1G42550, AT4…	2.03072	0.00217837
14dai-down	GOTERM_BP_DIRECT	GO:0009773~photosynthetic electron transport in photosystem I	11	2.66916e-05	AT5G59400, AT1G55370, AT2G46820, AT1G70760, AT3G16250, AT1G55670, AT2G05620, AT3G54050, AT1G18730, AT4G22890, AT5G64040	4.2903	0.00922193
14dai-down	GOTERM_BP_DIRECT	GO:0007623~circadian rhythm	25	7.19171e-05	AT5G02810, AT4G08920, AT1G12370, AT1G68830, AT1G09340, AT3G01060, AT3G21890, AT3G26740, AT4G26150, AT1G22770, AT4G35160, AT3G46780, AT4G18020, AT1G35460, AT5G64170, AT3G54500, AT5G24470, AT4G38960, AT3G20810, AT1G01060, AT3G45780, AT5G02120, AT4G37930, AT2G47890, AT5G58140	2.28532	0.0198779
14dai-down	GOTERM_BP_DIRECT	GO:0009409~response to cold	51	0.000194051	AT1G58030, AT1G61520, AT1G78080, AT3G54890, AT1G09340, AT3G54050, AT3G12490, AT5G54470, AT1G49230, AT1G27320, AT5G61410, AT2G20180, AT2G03440, AT5G58070, AT2G05100, AT3G47470, AT3G50260, AT1G35460, AT2G39730, AT4G20260, AT4G35790, AT3G61470, AT4G37930, AT3G11410, AT1G32060, AT1G15520, AT4G20270, AT3G06510, AT1G68530, AT3G01500, AT4G35090, AT2G31180, AT5G23070, AT1G22770, AT5G54770, AT3G13960, AT1…	1.65762	0.0389924
14dai-down	GOTERM_BP_DIRECT	GO:0006355~regulation of DNA-templated transcription	128	0.000197501	AT1G14410, AT1G78080, AT1G32240, AT2G16400, AT3G21890, AT3G24520, AT4G29100, AT3G19290, AT5G54470, AT3G13180, AT2G44150, AT1G52880, AT3G53920, AT4G36710, AT2G20180, AT5G03720, AT4G13670, AT3G50260, AT1G35460, AT1G13450, AT3G54500, AT2G33310, AT5G43630, AT5G25220, AT3G05690, AT1G68320, AT5G18810, AT1G66140, AT4G21750, AT2G37590, AT1G30970, AT1G25550, AT3G47500, AT3G47620, AT1G70000, AT3G46130, AT4…	1.34203	0.0389924
14dai-down	GOTERM_BP_DIRECT	GO:0098542~defense response to other organism	18	0.000724133	AT1G59780, AT5G43470, AT5G53730, AT3G14470, AT4G37000, AT1G49780, AT1G58807, AT3G46710, AT5G35450, AT3G46730, AT3G14460, AT3G46530, AT1G53350, AT1G50180, AT3G50950, AT3G07040, AT5G41730, AT1G58390	2.34016	0.125094
14dai-down	GOTERM_BP_DIRECT	GO:0009637~response to blue light	15	0.00151668	AT3G01470, AT5G43470, AT4G08920, AT5G43630, AT1G66840, AT5G24120, AT4G00050, AT1G22770, AT3G45780, AT1G42550, AT4G18950, AT2G47890, AT1G08810, AT2G21150, AT5G58140	2.43767	0.232895
14dai-down	GOTERM_BP_DIRECT	GO:0009658~chloroplast organization	30	0.00201917	AT3G25690, AT5G40270, AT5G17230, AT2G31840, AT1G09340, AT5G24120, AT5G44650, AT3G08010, AT3G24560, AT2G30950, AT5G61670, AT4G26150, AT4G14605, AT4G20130, AT3G26900, AT3G62910, AT3G56290, AT5G55580, AT1G79600, AT1G49970, AT4G13670, AT3G56940, AT4G22260, AT4G04850, AT2G31530, AT4G02930, AT3G02380, AT3G23400, AT2G20570, AT4G01800	1.75512	0.237474
14dai-down	GOTERM_BP_DIRECT	GO:0016036~cellular response to phosphate starvation	16	0.00213633	AT1G58030, AT2G33770, AT3G04530, AT1G12370, AT5G17310, AT1G68740, AT4G35090, AT1G68320, AT3G52190, AT1G25550, AT4G33030, AT1G27320, AT1G51110, AT2G26660, AT5G20410, AT2G45130	2.28309	0.237474
14dai-down	GOTERM_BP_DIRECT	GO:0010218~response to far red light	12	0.00218592	AT5G56550, AT1G22770, AT4G08920, AT2G02950, AT5G24120, AT5G24470, AT2G05100, AT4G00050, AT1G14920, AT4G14690, AT2G47890, AT3G02520	2.70019	0.237474
14dai-down	GOTERM_BP_DIRECT	GO:0009645~response to low light intensity stimulus	6	0.00223384	AT1G61520, AT3G61470, AT3G54890, AT1G11755, AT2G05100, AT3G47470	5.01463	0.237474
14dai-down	GOTERM_BP_DIRECT	GO:0009638~phototropism	8	0.00469364	AT3G15540, AT4G08920, AT2G02950, AT3G45780, AT2G30520, AT5G64330, AT5G58140, AT2G43010	3.34309	0.46333
14dai-down	GOTERM_BP_DIRECT	GO:0030388~fructose 1,6-bisphosphate metabolic process	6	0.00511986	AT4G26530, AT1G43670, AT3G54050, AT3G55800, AT5G64380, AT4G38970	4.3878	0.47171
14dai-down	GOTERM_BP_DIRECT	GO:0010187~negative regulation of seed germination	8	0.00751832	AT4G35160, AT2G42620, AT3G44680, AT2G20180, AT1G03790, AT4G26150, AT4G00050, AT1G14920	3.12022	0.649395
14dai-down	GOTERM_BP_DIRECT	GO:0009704~de-etiolation	7	0.00889985	AT4G37470, AT3G08010, AT5G23060, AT3G59780, AT5G61670, AT4G00050, AT2G43010	3.41274	0.723505
14dai-down	GOTERM_BP_DIRECT	GO:0009651~response to salt stress	46	0.0114095	AT5G19690, AT5G41580, AT1G78080, AT5G25610, AT2G40830, AT4G20310, AT4G14605, AT1G73500, AT5G66880, AT3G05700, AT1G17840, AT3G19290, AT2G45320, AT5G55580, AT3G47950, AT1G27320, AT2G47900, AT3G51960, AT2G03440, AT5G37670, AT3G49190, AT2G24100, AT5G01520, AT3G01470, AT5G20270, AT3G49210, AT1G06460, AT1G32230, AT2G47180, AT1G06040, AT1G10940, AT1G17870, AT1G56600, AT1G14920, AT4G04330, AT4G39730, AT3…	1.41641	0.875993
14dai-down	GOTERM_BP_DIRECT	GO:0019253~reductive pentose-phosphate cycle	7	0.0141723	AT1G32060, AT5G61410, AT3G54050, AT1G12900, AT3G62410, AT1G42970, AT3G55800	3.15022	0.979309
14dai-down	GOTERM_BP_DIRECT	GO:0009768~photosynthesis, light harvesting in photosystem I	7	0.0141723	AT2G34430, AT1G61520, AT3G61470, AT3G54890, AT2G05100, AT3G47470, AT5G01530	3.15022	0.979309
14dai-down	GOTERM_BP_DIRECT	GO:0010114~response to red light	13	0.0166208	AT5G67030, AT4G08920, AT5G24120, AT5G24470, AT4G26150, AT3G02520, AT5G56550, AT2G02950, AT1G79600, AT2G05100, AT4G14690, AT2G47890, AT2G21150	2.05555	0.997114
14dai-down	GOTERM_BP_DIRECT	GO:0043085~positive regulation of catalytic activity	6	0.0170614	AT1G50320, AT1G76760, AT3G15360, AT3G59400, AT5G16400, AT2G34470	3.51024	0.997114
14dai-down	GOTERM_BP_DIRECT	GO:0009646~response to absence of light	10	0.0236184	AT1G58340, AT5G43470, AT2G45400, AT4G08920, AT1G66840, AT2G43400, AT3G47340, AT4G01800, AT1G08810, AT1G21400	2.25016	0.997114
14dai-down	GOTERM_BP_DIRECT	GO:0010207~photosystem II assembly	9	0.023862	AT2G20890, AT1G54500, AT4G35250, AT1G55480, AT5G24120, AT5G35100, AT5G02120, AT3G50820, AT1G16720	2.39335	0.997114
14dai-down	GOTERM_BP_DIRECT	GO:0061077~chaperone-mediated protein folding	6	0.0269515	AT5G55220, AT4G13830, AT3G47650, AT5G19855, AT2G30695, AT4G04330	3.19113	0.997114
14dai-down	GOTERM_BP_DIRECT	GO:0010196~nonphotochemical quenching	7	0.0304567	AT4G04850, AT1G54520, AT4G03280, AT4G31530, AT1G44575, AT1G56500, AT3G15840	2.73019	0.997114
14dai-down	GOTERM_BP_DIRECT	GO:0009765~photosynthesis, light harvesting	5	0.0332215	AT2G21970, AT2G34430, AT3G54890, AT2G05100, AT5G01530	3.6565	0.997114
14dai-down	GOTERM_BP_DIRECT	GO:0009785~blue light signaling pathway	5	0.0332215	AT4G08920, AT5G43630, AT3G45780, AT5G64330, AT5G58140	3.6565	0.997114
14dai-down	GOTERM_BP_DIRECT	GO:0009640~photomorphogenesis	11	0.0356131	AT4G38960, AT4G11110, AT3G15354, AT4G37470, AT4G08920, AT2G32950, AT1G06040, AT5G63440, AT5G24470, AT3G55370, AT2G15230	2.01108	0.997114
14dai-down	GOTERM_BP_DIRECT	GO:0071483~cellular response to blue light	4	0.0378719	AT5G24120, AT1G75100, AT3G45780, AT4G14690	4.68033	0.997114
14dai-down	GOTERM_BP_DIRECT	GO:0071486~cellular response to high light intensity	4	0.0378719	AT2G21970, AT5G18100, AT1G12370, AT4G14690	4.68033	0.997114
14dai-down	GOTERM_BP_DIRECT	GO:0071482~cellular response to light stimulus	6	0.0398456	AT2G30170, AT1G07180, AT5G24120, AT1G64860, AT3G53920, AT1G68010	2.9252	0.997114
14dai-down	GOTERM_BP_DIRECT	GO:0015996~chlorophyll catabolic process	6	0.0398456	AT2G20890, AT4G37000, AT5G04900, AT1G19670, AT3G44880, AT5G13800	2.9252	0.997114
14dai-down	GOTERM_BP_DIRECT	GO:0032922~circadian regulation of gene expression	6	0.0398456	AT5G64170, AT3G54500, AT4G08920, AT3G51550, AT4G30200, AT2G15230	2.9252	0.997114
14dai-down	GOTERM_BP_DIRECT	GO:0005986~sucrose biosynthetic process	6	0.0398456	AT1G04920, AT1G43670, AT3G58560, AT3G54050, AT3G55800, AT5G64380	2.9252	0.997114
14dai-down	GOTERM_BP_DIRECT	GO:0006400~tRNA modification	6	0.0398456	AT1G01760, AT3G56330, AT5G20040, AT3G24560, AT1G78010, AT2G31580	2.9252	0.997114
14dai-down	GOTERM_CC_DIRECT	GO:0009535~chloroplast thylakoid membrane	122	9.15521e-24	AT2G30390, AT1G55480, AT1G61520, AT1G68830, AT4G37925, AT1G59840, AT1G67740, AT3G27110, AT3G58010, AT2G30950, AT5G14740, AT1G18730, AT1G78915, AT5G13800, AT1G10970, AT5G64040, AT4G37000, AT5G59400, AT3G15360, AT3G44880, AT2G05620, AT3G46780, AT2G05100, AT5G05740, AT3G47470, AT4G13670, AT1G03630, AT3G47070, AT1G55370, AT4G24740, AT2G31530, AT5G43750, AT4G02930, AT1G56500, AT1G16720, AT1G73110, AT4…	2.44673	2.6367e-21
14dai-down	GOTERM_CC_DIRECT	GO:0009507~chloroplast	546	3.97195e-20	AT1G07280, AT4G22030, AT5G15390, AT1G55480, AT1G59840, AT2G41720, AT1G09340, AT2G30950, AT5G62140, AT5G10810, AT4G02780, AT4G13550, AT4G32190, AT3G44880, AT2G05620, AT1G60950, AT5G09820, AT4G13670, AT5G22800, AT2G26560, AT4G38970, AT3G53130, AT1G55370, AT1G56460, AT5G43750, AT1G34770, AT1G07030, AT1G66140, AT2G38680, AT1G56345, AT5G19500, AT3G22970, AT3G23700, AT2G13360, AT3G20440, AT1G70760, AT3…	1.36523	5.71961e-18
14dai-down	GOTERM_CC_DIRECT	GO:0009534~chloroplast thylakoid	71	3.12995e-15	AT2G34430, AT1G67700, AT1G55480, AT1G61520, AT4G04640, AT3G54890, AT5G20140, AT1G67740, AT2G30950, AT3G59780, AT4G20130, AT1G11860, AT5G64040, AT5G59400, AT4G05180, AT1G51110, AT3G44880, AT2G05620, AT3G46780, AT5G03880, AT3G26070, AT3G47470, AT4G13670, AT1G03630, AT3G47070, AT4G02930, AT5G24490, AT1G64680, AT5G19940, AT1G56500, AT2G20890, AT3G61470, AT2G46820, AT4G13500, AT1G50450, AT3G61870, AT1…	2.56482	3.00475e-13
14dai-down	GOTERM_CC_DIRECT	GO:0009941~chloroplast envelope	118	2.42288e-14	AT5G67030, AT1G55480, AT1G09340, AT3G23790, AT2G30950, AT5G14740, AT4G37000, AT2G38040, AT1G26230, AT3G15360, AT5G09660, AT3G44880, AT2G24820, AT3G46780, AT2G05100, AT3G47470, AT4G13670, AT4G38970, AT1G03630, AT3G47070, AT5G19220, AT1G80270, AT3G53130, AT4G02930, AT1G16720, AT1G52510, AT2G04700, AT5G04140, AT3G47980, AT4G15440, AT5G17170, AT4G30580, AT3G32930, AT1G32060, AT5G14320, AT1G17220, AT2…	1.97209	1.74448e-12
14dai-down	GOTERM_CC_DIRECT	GO:0009579~thylakoid	64	5.32645e-13	AT3G06730, AT2G34430, AT1G55480, AT1G61520, AT4G04640, AT4G27800, AT3G54890, AT3G58010, AT2G30950, AT5G45040, AT1G68590, AT5G64040, AT5G35630, AT4G05180, AT5G61410, AT3G15360, AT2G05100, AT3G47470, AT3G15840, AT4G38970, AT3G47070, AT2G35410, AT5G19940, AT2G39730, AT4G38100, AT5G13410, AT3G61470, AT2G46820, AT1G70760, AT1G44575, AT3G50820, AT1G32060, AT5G01920, AT1G77090, AT3G56650, AT1G12250, AT5…	2.48149	3.06803e-11
14dai-down	GOTERM_CC_DIRECT	GO:0009570~chloroplast stroma	121	9.26211e-09	AT1G55480, AT1G09340, AT3G54050, AT5G16400, AT5G14740, AT5G13800, AT4G37000, AT2G38040, AT1G26230, AT3G15360, AT1G60950, AT5G35790, AT5G09820, AT1G70070, AT5G22800, AT4G38970, AT5G19220, AT4G02930, AT5G24490, AT1G56500, AT5G46580, AT3G23700, AT2G13360, AT1G16720, AT1G73110, AT1G52510, AT3G20440, AT2G04700, AT4G36040, AT5G04140, AT3G52720, AT4G37930, AT3G50820, AT1G32060, AT4G20270, AT5G22620, AT5…	1.63659	4.44581e-07
14dai-down	GOTERM_CC_DIRECT	GO:0010287~plastoglobule	25	4.59285e-07	AT2G34430, AT1G61520, AT3G54890, AT5G17230, AT1G09340, AT3G27110, AT3G58010, AT4G28750, AT1G79600, AT3G10130, AT5G05200, AT2G05100, AT3G26070, AT4G32770, AT4G38970, AT4G19170, AT5G19940, AT3G23400, AT2G39730, AT1G71810, AT4G39730, AT1G52590, AT5G01530, AT1G78140, AT3G50820	2.908	1.88963e-05
14dai-down	GOTERM_CC_DIRECT	GO:0009523~photosystem II	17	2.03766e-06	AT2G34430, AT1G61520, AT1G55480, AT3G54890, AT2G06520, AT1G67740, AT2G30570, AT1G16720, AT2G21970, AT4G35250, AT3G61470, AT5G02120, AT1G44575, AT2G05100, AT3G47470, AT5G01530, AT4G14690	3.53114	7.33559e-05
14dai-down	GOTERM_CC_DIRECT	GO:0031969~chloroplast membrane	38	5.83802e-06	AT5G51545, AT2G30390, AT1G55480, AT5G20380, AT5G49740, AT5G17230, AT4G25700, AT1G03160, AT1G08570, AT3G59400, AT3G27110, AT1G25290, AT2G38330, AT2G20920, AT5G61670, AT1G54520, AT5G12470, AT5G10490, AT5G58070, AT5G05740, AT4G15110, AT1G06820, AT1G03630, AT4G04850, AT4G24740, AT5G43750, AT2G31530, AT1G05030, AT1G55670, AT1G17870, AT1G16720, AT2G21340, AT5G38510, AT1G60600, AT1G42970, AT3G10420, AT1…	2.10484	0.000186817
14dai-down	GOTERM_CC_DIRECT	GO:0010319~stromule	13	0.000570389	AT1G32060, AT1G58030, AT1G09340, AT3G01500, AT3G54050, AT4G35090, AT2G39730, AT2G20890, AT5G54770, AT5G61410, AT4G37930, AT1G42970, AT1G23740	2.908	0.0164272
14dai-down	GOTERM_CC_DIRECT	GO:0009543~chloroplast thylakoid lumen	19	0.000817813	AT3G05410, AT1G77090, AT4G26555, AT3G56650, AT1G06680, AT1G12250, AT5G46390, AT5G45040, AT5G64040, AT5G53490, AT2G28605, AT4G05180, AT5G13410, AT3G27925, AT2G39470, AT3G63540, AT3G10060, AT4G19830, AT3G50820	2.25518	0.0198088
14dai-down	GOTERM_CC_DIRECT	GO:0009522~photosystem I	10	0.000825367	AT2G34430, AT1G61520, AT3G61470, AT3G54890, AT1G55670, AT2G05100, AT3G47470, AT5G01530, AT4G14690, AT5G64040	3.42117	0.0198088
14dai-down	GOTERM_CC_DIRECT	GO:0009706~chloroplast inner membrane	22	0.00107072	AT3G56940, AT5G22790, AT4G30950, AT1G03160, AT1G25290, AT5G19500, AT1G65260, AT5G66450, AT3G18890, AT2G38040, AT3G63410, AT3G44880, AT2G24820, AT3G61870, AT3G47980, AT5G12470, AT2G21280, AT3G52720, AT1G44446, AT1G20830, AT4G32770, AT4G13010	2.06374	0.0237205
14dai-down	GOTERM_CC_DIRECT	GO:0031977~thylakoid lumen	15	0.00294209	AT1G77090, AT4G26555, AT5G66190, AT3G56650, AT1G06680, AT2G30950, AT3G58010, AT5G46390, AT3G23400, AT5G53490, AT4G05180, AT5G13410, AT3G27925, AT5G35100, AT3G50820	2.29579	0.0605229
14dai-down	GOTERM_CC_DIRECT	GO:0098572~stromal side of plastid thylakoid membrane	5	0.00971327	AT1G55480, AT2G35410, AT3G46780, AT4G31530, AT3G55250	4.84666	0.186495
14dai-down	GOTERM_CC_DIRECT	GO:0042651~thylakoid membrane	10	0.0104154	AT1G27510, AT2G34430, AT4G04850, AT4G35250, AT1G68830, AT1G70760, AT2G35260, AT1G56500, AT1G44446, AT1G16720	2.52869	0.187476
14dai-down	GOTERM_CC_DIRECT	GO:0005829~cytosol	262	0.0118054	AT3G25690, AT1G15340, AT1G09340, AT3G58010, AT5G14740, AT3G01920, AT3G12490, AT2G42490, AT3G44880, AT1G60710, AT1G08125, AT2G03440, AT3G47470, AT4G13670, AT5G22800, AT4G38970, AT3G04880, AT2G13360, AT4G28706, AT3G53810, AT4G16130, AT3G47340, AT3G46130, AT1G54490, AT1G26800, AT1G23410, AT4G26530, AT5G17550, AT5G17310, AT3G23610, AT4G24350, AT3G14690, AT1G74210, AT5G61510, AT1G76990, AT5G54770, AT1…	1.13209	0.189249
14dai-down	GOTERM_CC_DIRECT	GO:0009654~photosystem II oxygen evolving complex	8	0.0118281	AT2G28605, AT3G05410, AT4G05180, AT1G77090, AT2G39470, AT3G56650, AT1G06680, AT3G50820	2.908	0.189249
14dai-down	GOTERM_CC_DIRECT	GO:0005681~spliceosomal complex	11	0.0186941	AT1G09140, AT1G07350, AT1G03910, AT3G13570, AT5G63440, AT2G37340, AT5G64200, AT5G18810, AT5G42820, AT5G52040, AT4G21110	2.20607	0.283363
14dai-down	GOTERM_CC_DIRECT	GO:0005777~peroxisome	40	0.0289704	AT1G58030, AT2G30390, AT1G07180, AT5G17550, AT5G18100, AT1G09340, AT2G30950, AT4G35090, AT2G30695, AT1G68010, AT3G57090, AT2G42490, AT5G09660, AT2G28800, AT3G47430, AT2G26980, AT2G26540, AT2G43940, AT5G35790, AT3G48140, AT1G20510, AT2G26560, AT2G31570, AT5G48545, AT4G24740, AT1G07010, AT1G06460, AT5G41210, AT2G39970, AT2G30520, AT5G20070, AT5G11910, AT2G13360, AT1G70580, AT4G14430, AT2G26730, AT1…	1.37657	0.417174
14dai-down	GOTERM_CC_DIRECT	GO:0010598~NAD(P)H dehydrogenase complex (plastoquinone)	6	0.0408213	AT4G09350, AT4G37925, AT1G70760, AT3G16250, AT5G39210, AT1G18730	2.908	0.559835
14dai-down	GOTERM_MF_DIRECT	GO:0019904~protein domain specific binding	25	6.2597e-08	AT2G34430, AT1G61520, AT3G54890, AT2G06520, AT4G30950, AT4G22890, AT4G28750, AT5G64040, AT5G54770, AT3G15360, AT2G28800, AT2G29630, AT2G05100, AT1G44446, AT5G03940, AT3G47470, AT5G66190, AT1G06680, AT1G51400, AT4G32260, AT3G16640, AT3G61470, AT2G46820, AT1G44575, AT5G01530	3.15508	5.52731e-05
14dai-down	GOTERM_MF_DIRECT	GO:0003700~DNA-binding transcription factor activity	139	4.63865e-05	AT1G78080, AT1G32240, AT2G16400, AT3G21890, AT3G24520, AT4G29100, AT1G30500, AT3G19290, AT5G54470, AT1G52880, AT1G79840, AT5G13240, AT3G53920, AT4G36710, AT2G20180, AT5G03720, AT3G50260, AT1G35460, AT1G13450, AT2G33310, AT5G25220, AT3G05690, AT1G68320, AT5G18810, AT1G66140, AT4G21750, AT2G37590, AT1G69010, AT1G30970, AT2G20570, AT1G25550, AT3G47500, AT3G47620, AT1G70000, AT3G46130, AT4G10270, AT3…	1.3677	0.0204796
14dai-down	GOTERM_MF_DIRECT	GO:0005515~protein binding	392	7.0502e-05	AT1G55480, AT1G09340, AT2G37340, AT2G16400, AT1G67580, AT1G03910, AT4G32190, AT2G05620, AT1G54140, AT1G60950, AT5G09820, AT4G13670, AT2G26560, AT1G32230, AT1G34770, AT1G70520, AT5G03050, AT5G04140, AT1G54490, AT5G21940, AT4G26530, AT5G41580, AT5G17550, AT2G35260, AT3G21430, AT5G65670, AT5G66880, AT3G23610, AT4G11110, AT1G22770, AT5G53560, AT5G06770, AT2G25490, AT2G26580, AT5G44740, AT1G33780, AT5…	1.17365	0.0207511
14dai-down	GOTERM_MF_DIRECT	GO:0016168~chlorophyll binding	10	0.00046445	AT2G21970, AT2G34430, AT1G61520, AT3G61470, AT3G54890, AT5G02120, AT1G44575, AT2G05100, AT3G47470, AT5G01530	3.62835	0.102527
14dai-down	GOTERM_MF_DIRECT	GO:0043531~ADP binding	18	0.000801053	AT4G19050, AT1G59780, AT5G43470, AT1G27170, AT2G39730, AT3G14470, AT1G58807, AT3G46710, AT5G35450, AT3G46730, AT3G14460, AT3G46530, AT1G53350, AT1G50180, AT3G50950, AT3G07040, AT5G43730, AT1G58390	2.32214	0.141466
14dai-down	GOTERM_MF_DIRECT	GO:0000976~transcription cis-regulatory region binding	74	0.00329952	AT1G78080, AT1G32240, AT2G16400, AT3G21175, AT3G28920, AT3G21890, AT5G65210, AT4G26150, AT3G19290, AT5G57660, AT3G16770, AT2G18350, AT2G24500, AT5G54470, AT3G17100, AT3G60490, AT1G52880, AT1G79840, AT3G18990, AT2G47900, AT3G53920, AT2G45680, AT4G39100, AT4G36870, AT4G24660, AT3G50260, AT1G13450, AT1G68920, AT5G67420, AT1G66140, AT2G37590, AT1G69010, AT1G30970, AT2G20570, AT2G38090, AT3G47620, AT3…	1.36814	0.485579
14dai-down	GOTERM_MF_DIRECT	GO:0022857~transmembrane transporter activity	27	0.00645836	AT1G58030, AT5G20380, AT3G30340, AT4G08300, AT2G16980, AT4G22990, AT1G76430, AT5G13760, AT1G78130, AT3G28050, AT2G29650, AT5G40240, AT1G05030, AT2G39970, AT2G16990, AT4G25450, AT2G38100, AT1G74780, AT1G70260, AT1G69870, AT4G15545, AT3G47420, AT1G69850, AT3G47780, AT4G30420, AT1G52190, AT2G43330	1.68543	0.814676
14dai-down	GOTERM_MF_DIRECT	GO:0005506~iron ion binding	32	0.00840667	AT4G25700, AT4G39490, AT5G25130, AT3G19270, AT5G45040, AT5G10610, AT3G14690, AT2G42250, AT1G74110, AT4G37340, AT1G54500, AT5G54770, AT4G12300, AT3G61880, AT2G42750, AT1G44446, AT4G15110, AT4G34890, AT3G48280, AT3G53130, AT1G64720, AT3G50660, AT4G29890, AT1G64680, AT2G45510, AT4G37370, AT2G26710, AT5G07990, AT1G75130, AT4G15440, AT5G17170, AT2G45550	1.57433	0.818462
14dai-down	GOTERM_MF_DIRECT	GO:0000981~DNA-binding transcription factor activity, RNA polymerase II-specific	23	0.0089223	AT1G35460, AT2G35940, AT3G01470, AT5G25220, AT1G62990, AT3G05690, AT2G16400, AT4G21750, AT1G72830, AT4G29100, AT1G30500, AT2G21970, AT2G42280, AT4G37790, AT1G79840, AT5G13240, AT5G41410, AT5G11270, AT2G42200, AT3G51960, AT2G46680, AT2G45660, AT4G36870	1.73407	0.818462
14dai-down	GOTERM_MF_DIRECT	GO:0051536~iron-sulfur cluster binding	7	0.00926911	AT3G44880, AT2G29630, AT3G24430, AT2G42750, AT1G32550, AT1G50170, AT1G04620	3.38646	0.818462
14dai-down	GOTERM_MF_DIRECT	GO:0015035~protein-disulfide reductase activity	7	0.0147399	AT1G50320, AT3G06730, AT1G76760, AT3G15360, AT5G50100, AT1G52590, AT5G16400	3.12596	0.998869
14dai-down	GOTERM_MF_DIRECT	GO:0003677~DNA binding	118	0.0151769	AT1G14410, AT1G55480, AT1G78080, AT4G08920, AT1G15340, AT1G09340, AT1G30500, AT3G19290, AT1G52880, AT1G79840, AT3G18990, AT3G53920, AT2G20180, AT5G03720, AT3G50260, AT1G13450, AT5G43630, AT3G05690, AT4G21750, AT3G19184, AT2G37590, AT1G30970, AT1G25550, AT3G47500, AT4G11400, AT1G70000, AT3G42170, AT5G42820, AT1G03220, AT3G27010, AT3G01140, AT2G35940, AT5G24120, AT1G49180, AT2G19810, AT1G72830, AT3…	1.21245	0.998869
14dai-down	GOTERM_MF_DIRECT	GO:0042132~fructose 1,6-bisphosphate 1-phosphatase activity	4	0.0177454	AT1G43670, AT3G54050, AT3G55800, AT5G64380	5.80536	0.998869
14dai-down	GOTERM_MF_DIRECT	GO:0016616~oxidoreductase activity, acting on the CH-OH group of donors, NAD or NADP as acceptor	10	0.0248167	AT1G51410, AT5G19440, AT2G45630, AT2G45400, AT2G23910, AT3G61220, AT1G68540, AT4G31530, AT1G68010, AT4G27250	2.23283	0.998869
14dai-down	GOTERM_MF_DIRECT	GO:0004497~monooxygenase activity	21	0.0259831	AT3G48280, AT3G50660, AT4G39490, AT5G25130, AT2G35660, AT5G10610, AT3G14690, AT1G74110, AT4G38540, AT4G37340, AT2G45510, AT4G37370, AT4G12300, AT2G26710, AT3G61880, AT5G07990, AT1G48910, AT1G75130, AT4G15440, AT4G15110, AT2G45550	1.6255	0.998869
14dai-down	GOTERM_MF_DIRECT	GO:0008047~enzyme activator activity	6	0.0278435	AT1G50320, AT1G76760, AT5G04140, AT3G15360, AT3G59400, AT5G16400	3.16656	0.998869
14dai-down	GOTERM_MF_DIRECT	GO:0046872~metal ion binding	189	0.0425222	AT5G20220, AT1G61520, AT4G08920, AT1G15220, AT3G27110, AT3G58010, AT3G54050, AT3G55140, AT2G37580, AT1G52800, AT1G49230, AT3G14270, AT1G72770, AT3G44880, AT4G13710, AT2G24820, AT3G47990, AT5G02750, AT4G16380, AT1G60950, AT2G05100, AT3G47470, AT4G13670, AT1G70520, AT1G17010, AT5G17600, AT1G66140, AT1G56500, AT2G37590, AT1G30970, AT4G05090, AT3G47500, AT2G04700, AT3G44110, AT5G04140, AT4G13700, AT1…	1.12419	0.998869
14dai-down	GOTERM_MF_DIRECT	GO:0044183~protein folding chaperone	7	0.043377	AT5G55220, AT3G47650, AT5G19855, AT2G30695, AT1G65260, AT3G03960, AT4G04330	2.53984	0.998869
14dai-down	GOTERM_MF_DIRECT	GO:0003729~mRNA binding	103	0.0440908	AT1G14410, AT5G20220, AT5G15270, AT1G61520, AT1G09340, AT2G41720, AT2G37340, AT5G64200, AT3G01920, AT5G64840, AT3G47470, AT1G70070, AT4G38970, AT1G80270, AT5G51410, AT4G02930, AT1G12800, AT3G04920, AT5G24490, AT5G46580, AT3G23700, AT2G13360, AT1G16720, AT1G01320, AT2G39140, AT4G13940, AT3G44110, AT1G26880, AT5G04140, AT1G44575, AT4G37930, AT1G54490, AT1G23410, AT5G17170, AT5G56140, AT3G50820, AT4…	1.18172	0.998869
14dai-down	GOTERM_MF_DIRECT	GO:0003676~nucleic acid binding	22	0.044406	AT5G20220, AT3G09720, AT5G26610, AT5G43530, AT5G22250, AT1G12800, AT2G37340, AT1G49180, AT1G24090, AT3G56680, AT3G23700, AT2G24500, AT2G28910, AT1G19340, AT1G03250, AT4G39680, AT2G26970, AT2G04220, AT1G54490, AT2G48100, AT1G70070, AT4G35770	1.52045	0.998869
14dai-down	GOTERM_MF_DIRECT	GO:0051537~2 iron, 2 sulfur cluster binding	11	0.0457305	AT4G32590, AT3G16250, AT2G24820, AT3G44880, AT4G29890, AT3G21460, AT4G03280, AT1G32550, AT1G60950, AT1G44446, AT4G34890	1.93512	0.998869
14dai-down	GOTERM_MF_DIRECT	GO:0016705~oxidoreductase activity, acting on paired donors, with incorporation or reduction of molecular oxygen	20	0.0479184	AT3G48280, AT1G64720, AT3G50660, AT4G39490, AT5G25130, AT5G10610, AT3G14690, AT2G42250, AT1G74110, AT4G37340, AT2G45510, AT4G37370, AT4G12300, AT2G26710, AT3G61880, AT5G07990, AT1G75130, AT4G15440, AT4G15110, AT2G45550	1.54809	0.998869
14dai-down	KEGG_PATHWAY	ath00195:Photosynthesis	16	4.55508e-05	AT4G04640, AT5G66190, AT1G06680, AT1G55670, AT1G67740, AT4G03280, AT1G32550, AT5G45040, AT2G30570, AT5G64040, AT4G28750, AT4G32260, AT4G05180, AT1G60950, AT1G44575, AT3G50820	3.05571	0.00537499
14dai-down	KEGG_PATHWAY	ath04075:Plant hormone signal transduction	33	0.000572289	AT5G42750, AT5G65210, AT5G46570, AT2G17770, AT5G65670, AT5G66880, AT5G46790, AT3G04730, AT4G23980, AT4G24670, AT3G19290, AT3G15540, AT1G77920, AT3G60690, AT3G47950, AT1G27320, AT1G72770, AT1G75580, AT2G46690, AT2G25490, AT4G03400, AT1G67710, AT2G33310, AT5G50760, AT3G23240, AT1G10940, AT1G28130, AT3G20770, AT1G14920, AT1G01360, AT4G12410, AT3G11410, AT2G43010	1.80069	0.0337651
14dai-down	KEGG_PATHWAY	ath00196:Photosynthesis - antenna proteins	7	0.00696308	AT2G34430, AT1G61520, AT3G61470, AT3G54890, AT2G05100, AT3G47470, AT5G01530	3.565	0.244668
14dai-down	KEGG_PATHWAY	ath00710:Carbon fixation in photosynthetic organisms	14	0.00829383	AT1G32060, AT4G26530, AT3G54050, AT1G12900, AT5G64380, AT1G70580, AT5G58330, AT4G15530, AT5G09660, AT5G61410, AT1G43670, AT1G42970, AT3G55800, AT4G38970	2.139	0.244668
14dai-down	KEGG_PATHWAY	ath00860:Porphyrin metabolism	11	0.0164512	AT3G56940, AT4G37000, AT5G04900, AT2G30390, AT1G19670, AT3G44880, AT2G26540, AT1G50170, AT1G44446, AT1G04620, AT1G03630	2.24085	0.388248
14dai-down	KEGG_PATHWAY	ath00910:Nitrogen metabolism	7	0.0244329	AT5G35630, AT4G33580, AT4G37560, AT5G04140, AT3G01500, AT3G52720, AT5G14740	2.852	0.437335
14dai-down	KEGG_PATHWAY	ath00630:Glyoxylate and dicarboxylate metabolism	13	0.0259436	AT2G26080, AT4G35090, AT1G68010, AT1G11860, AT2G13360, AT5G35630, AT1G70580, AT4G37560, AT5G09660, AT5G04140, AT1G79870, AT4G37930, AT3G14420	1.93777	0.437335
14dai-down	KEGG_PATHWAY	ath00030:Pentose phosphate pathway	11	0.0392089	AT4G26530, AT1G76550, AT1G43670, AT5G61410, AT5G61580, AT3G54050, AT2G24270, AT5G35790, AT2G44530, AT5G64380, AT4G38970	1.97722	0.578332
14dai-down	KEGG_PATHWAY	ath00760:Nicotinate and nicotinamide metabolism	6	0.0467092	AT3G62040, AT5G09230, AT5G20070, AT2G01350, AT1G21640, AT1G55090	2.82066	0.578878
21dai-up
21dai-up	GOTERM_BP_DIRECT	GO:0007018~microtubule-based movement	25	3.74169e-06	AT1G63640, AT1G59540, AT3G23670, AT4G39050, AT5G27550, AT1G18550, AT3G19050, AT3G16060, AT2G37420, AT3G63480, AT1G72250, AT2G47500, AT5G02370, AT3G17360, AT3G45850, AT3G10310, AT5G23910, AT4G21270, AT2G36200, AT3G10180, AT5G60930, AT1G18370, AT2G22610, AT3G44050, AT4G14330	2.28192	0.00443213
21dai-up	GOTERM_BP_DIRECT	GO:0006412~translation	79	4.53879e-06	AT3G23390, AT5G27850, AT5G07090, AT5G27770, AT5G66860, AT2G19750, AT5G61170, AT2G43460, AT4G27090, AT2G37190, AT2G41840, AT2G20060, AT1G26910, AT3G10950, AT5G59240, AT1G70190, AT1G07070, AT5G48760, AT4G17390, AT1G04480, AT1G67430, AT3G04920, AT2G34480, AT2G32060, AT3G25520, AT3G06700, AT3G04400, AT3G04840, AT3G49910, AT3G57290, AT3G24830, AT1G70600, AT5G60670, AT1G26880, AT3G18760, AT5G39740, AT2…	1.54519	0.00443213
21dai-up	GOTERM_BP_DIRECT	GO:0006952~defense response	98	7.62075e-05	AT3G26020, AT5G43580, AT5G46450, AT4G01610, AT5G42650, AT4G02380, AT3G20600, AT3G12490, AT4G11650, AT1G05010, AT4G34131, AT1G77380, AT3G11840, AT5G43470, AT1G64760, AT2G42260, AT2G02800, AT4G17500, AT2G19590, AT5G58600, AT3G46530, AT2G40000, AT1G12210, AT1G11000, AT2G31980, AT5G23950, AT5G15130, AT1G55020, AT1G02170, AT1G32860, AT1G28360, AT2G37040, AT4G29360, AT3G15390, AT1G17860, AT3G22400, AT4…	1.3924	0.0496111
21dai-up	GOTERM_BP_DIRECT	GO:0006096~glycolytic process	23	0.00016132	AT5G52920, AT1G13440, AT3G55440, AT5G50850, AT3G52990, AT2G36460, AT4G26270, AT2G34590, AT3G25860, AT1G01090, AT4G29130, AT1G59900, AT2G36530, AT5G56350, AT5G08570, AT5G56630, AT1G22170, AT1G50460, AT5G42740, AT2G01140, AT1G79550, AT1G74030, AT2G22480	2.03762	0.0654083
21dai-up	GOTERM_BP_DIRECT	GO:0050832~defense response to fungus	63	0.000167456	AT1G11580, AT5G43580, AT1G64670, AT4G31500, AT5G40990, AT5G42650, AT4G20970, AT5G64120, AT5G61890, AT3G59660, AT2G38470, AT5G14620, AT4G31180, AT3G20600, AT4G11650, AT5G66900, AT4G34410, AT1G80840, AT4G16260, AT3G25180, AT2G25110, AT5G45890, AT5G66850, AT2G37630, AT3G60820, AT3G04720, AT5G11630, AT3G46530, AT1G47128, AT5G42740, AT3G48990, AT5G52020, AT2G23560, AT2G22230, AT3G12500, AT2G34930, AT3…	1.49421	0.0654083
21dai-up	GOTERM_BP_DIRECT	GO:0009620~response to fungus	29	0.000289537	AT5G17350, AT5G42650, AT5G40990, AT3G51440, AT4G02380, AT1G17420, AT4G01370, AT5G08790, AT3G16030, AT1G05010, AT3G11820, AT2G06050, AT5G38280, AT2G45220, AT3G10985, AT1G61850, AT5G24530, AT1G59870, AT3G24550, AT1G25280, AT2G30020, AT1G18290, AT5G58600, AT2G18280, AT5G12340, AT2G01650, AT1G51680, AT3G06490, AT4G15760	1.81983	0.0754218
21dai-up	GOTERM_BP_DIRECT	GO:0051301~cell division	67	0.000290283	AT5G67270, AT1G15660, AT4G32830, AT1G69400, AT4G03270, AT1G57820, AT1G46480, AT5G06150, AT1G49910, AT2G40550, AT4G34410, AT4G15890, AT4G21270, AT5G48600, AT1G08560, AT1G30690, AT3G51670, AT5G48520, AT3G59550, AT3G25520, AT2G42260, AT4G17500, AT4G20900, AT5G39740, AT3G60660, AT2G27960, AT1G03780, AT2G47990, AT5G03455, AT4G17980, AT4G39630, AT3G54630, AT4G31400, AT5G40770, AT5G08080, AT1G16330, AT3…	1.45189	0.0754218
21dai-up	GOTERM_BP_DIRECT	GO:0009555~pollen development	54	0.000308947	AT2G39800, AT3G54650, AT4G02060, AT5G18700, AT5G64560, AT2G16440, AT3G51060, AT4G01370, AT2G21870, AT3G63480, AT3G47870, AT5G57460, AT5G57020, AT3G05530, AT5G48720, AT1G63990, AT1G32310, AT3G59550, AT3G23940, AT1G08080, AT1G26840, AT1G68090, AT5G61760, AT2G19070, AT5G64630, AT3G53810, AT4G32400, AT3G11330, AT3G49080, AT2G30490, AT4G25640, AT3G02230, AT5G17310, AT1G09240, AT5G15650, AT5G53400, AT2…	1.52014	0.0754218
21dai-up	GOTERM_BP_DIRECT	GO:0098542~defense response to other organism	27	0.00058244	AT1G59780, AT1G59620, AT1G58410, AT2G14580, AT3G14470, AT3G20600, AT4G10780, AT3G50950, AT1G53350, AT1G50180, AT3G11660, AT5G43470, AT3G49530, AT5G48620, AT1G29340, AT3G21220, AT1G26190, AT1G58848, AT1G49780, AT1G58807, AT3G46710, AT3G46730, AT1G51660, AT5G36970, AT3G46530, AT3G07040, AT2G27880	1.80728	0.12639
21dai-up	GOTERM_BP_DIRECT	GO:0071456~cellular response to hypoxia	57	0.00135992	AT5G42050, AT3G25250, AT3G49780, AT4G26270, AT1G07870, AT4G34131, AT2G26560, AT3G43190, AT1G14540, AT5G24530, AT5G20250, AT2G36460, AT4G27450, AT1G66180, AT2G36220, AT5G65207, AT1G53840, AT2G46500, AT3G10040, AT2G40000, AT3G13310, AT1G21550, AT4G30380, AT1G03220, AT4G19880, AT1G14550, AT3G02550, AT5G44730, AT1G30040, AT3G24500, AT5G35735, AT4G24110, AT4G24230, AT5G57560, AT4G34150, AT1G78850, AT1…	1.43077	0.265592
21dai-up	GOTERM_BP_DIRECT	GO:0009809~lignin biosynthetic process	21	0.0018415	AT1G79180, AT5G48930, AT5G66390, AT4G01070, AT1G29690, AT1G12840, AT5G44070, AT2G36880, AT2G22420, AT4G37980, AT2G38080, AT4G36220, AT4G37990, AT4G34050, AT5G13420, AT1G52760, AT5G05340, AT2G40890, AT1G61820, AT4G34230, AT5G54160	1.86044	0.303799
21dai-up	GOTERM_BP_DIRECT	GO:0009626~plant-type hypersensitive response	28	0.00186666	AT1G73805, AT1G08450, AT1G29690, AT3G01420, AT5G44070, AT4G37980, AT3G20600, AT4G12560, AT1G19250, AT3G50930, AT2G26560, AT3G54420, AT3G55830, AT5G45890, AT5G43470, AT1G14780, AT1G59870, AT1G29340, AT3G21220, AT1G26190, AT5G48380, AT5G14930, AT4G37990, AT1G51660, AT3G46530, AT3G07040, AT5G50260, AT3G12500	1.6868	0.303799
21dai-up	GOTERM_BP_DIRECT	GO:0042742~defense response to bacterium	70	0.00289303	AT4G23160, AT1G08450, AT5G23570, AT5G49520, AT4G31500, AT3G09200, AT5G40990, AT5G07090, AT2G38470, AT5G44070, AT5G61170, AT3G20600, AT4G11650, AT1G19350, AT2G39050, AT2G05940, AT1G80840, AT2G41560, AT1G80600, AT2G25110, AT2G42010, AT1G65930, AT2G37710, AT5G24530, AT3G55550, AT4G05200, AT2G37630, AT4G25030, AT3G04720, AT5G11630, AT2G01830, AT1G24100, AT1G18670, AT2G43710, AT4G31550, AT2G40000, AT3…	1.34299	0.434621
21dai-up	GOTERM_BP_DIRECT	GO:0002181~cytoplasmic translation	15	0.00328427	AT3G53020, AT5G24510, AT1G07070, AT2G36620, AT3G09200, AT4G17390, AT1G67430, AT5G27770, AT5G56710, AT3G06700, AT3G49910, AT4G10450, AT1G72370, AT4G36130, AT1G74050	2.05373	0.458156
21dai-up	GOTERM_BP_DIRECT	GO:0016126~sterol biosynthetic process	14	0.00352097	AT3G02580, AT1G10030, AT1G11680, AT1G58440, AT3G54250, AT4G37760, AT5G13710, AT4G12110, AT1G02205, AT1G20050, AT1G20330, AT2G26260, AT4G34640, AT1G76490	2.1085	0.458431
21dai-up	GOTERM_BP_DIRECT	GO:0000278~mitotic cell cycle	19	0.0059645	AT5G23860, AT1G59540, AT1G09450, AT3G53760, AT5G62690, AT3G59550, AT3G57060, AT2G31270, AT5G35520, AT1G04820, AT4G14960, AT5G06590, AT1G47200, AT4G21820, AT3G60660, AT5G12250, AT1G03780, AT2G27960, AT4G15890	1.78846	0.699426
21dai-up	GOTERM_BP_DIRECT	GO:0043161~proteasome-mediated ubiquitin-dependent protein catabolic process	22	0.00608819	AT3G05530, AT1G64520, AT5G19990, AT5G43010, AT1G61150, AT3G27640, AT5G23540, AT5G50870, AT2G15530, AT4G04210, AT3G14290, AT1G53750, AT4G29040, AT4G14800, AT5G05780, AT3G07370, AT1G21720, AT4G31300, AT1G03230, AT4G12040, AT3G12920, AT2G47970	1.69916	0.699426
21dai-up	GOTERM_BP_DIRECT	GO:0042545~cell wall modification	13	0.00706548	AT5G15290, AT1G11580, AT4G02320, AT5G19730, AT5G47500, AT5G27870, AT3G05620, AT1G53840, AT1G02810, AT5G09760, AT2G26440, AT3G50410, AT2G45220	2.06094	0.746922
21dai-up	GOTERM_BP_DIRECT	GO:0006979~response to oxidative stress	59	0.00729895	AT4G25980, AT2G39800, AT3G25250, AT3G03100, AT5G40150, AT1G63460, AT3G08670, AT1G05260, AT2G28190, AT3G57520, AT4G02380, AT5G64120, AT3G12490, AT1G52200, AT3G14430, AT1G52760, AT5G05340, AT5G50350, AT1G09970, AT1G14540, AT5G20250, AT5G16990, AT5G13930, AT1G71695, AT2G05710, AT5G58400, AT2G40000, AT5G06720, AT2G29500, AT1G53280, AT1G08830, AT4G37530, AT3G27890, AT1G14870, AT1G14550, AT1G09000, AT1…	1.33621	0.746922
21dai-up	GOTERM_BP_DIRECT	GO:0009695~jasmonic acid biosynthetic process	12	0.00764897	AT1G61850, AT1G55020, AT5G42650, AT2G43710, AT4G29010, AT4G08850, AT1G13280, AT1G76690, AT1G17420, AT4G05160, AT2G06050, AT2G33150	2.12622	0.746922
21dai-up	GOTERM_BP_DIRECT	GO:0007166~cell surface receptor signaling pathway	10	0.00848721	AT3G57710, AT1G21270, AT5G02070, AT1G21230, AT3G57750, AT1G16130, AT1G16120, AT5G66200, AT5G50260, AT5G15080	2.31703	0.753433
21dai-up	GOTERM_BP_DIRECT	GO:0044772~mitotic cell cycle phase transition	10	0.00848721	AT4G34160, AT1G80370, AT5G06150, AT1G76310, AT2G22490, AT4G03270, AT1G16330, AT3G50070, AT5G43080, AT4G37630	2.31703	0.753433
21dai-up	GOTERM_BP_DIRECT	GO:0051603~proteolysis involved in protein catabolic process	15	0.00979851	AT5G45890, AT3G49340, AT4G39090, AT5G40580, AT4G01610, AT1G56450, AT3G26340, AT4G16190, AT3G60820, AT1G58848, AT1G58807, AT1G47128, AT1G09850, AT5G50260, AT4G31300	1.88259	0.797354
21dai-up	GOTERM_BP_DIRECT	GO:0045490~pectin catabolic process	15	0.00979851	AT1G11580, AT5G63180, AT4G02320, AT5G19730, AT5G47500, AT3G07010, AT3G53190, AT5G27870, AT3G05620, AT1G53840, AT1G02810, AT5G09760, AT2G26440, AT5G04310, AT2G45220	1.88259	0.797354
21dai-up	GOTERM_BP_DIRECT	GO:0009699~phenylpropanoid biosynthetic process	13	0.0123822	AT2G30490, AT4G23690, AT1G22900, AT2G39430, AT2G37040, AT3G53260, AT3G24503, AT2G21100, AT4G36220, AT4G13580, AT2G40890, AT1G58170, AT3G13610	1.95789	0.967301
21dai-up	GOTERM_BP_DIRECT	GO:0009846~pollen germination	16	0.013616	AT3G01150, AT2G16700, AT1G64980, AT3G57520, AT5G48230, AT5G19610, AT4G02350, AT5G17920, AT3G19090, AT4G35460, AT2G19690, AT1G68090, AT1G04880, AT1G05630, AT2G07040, AT5G18280	1.78497	0.997446
21dai-up	GOTERM_BP_DIRECT	GO:0006270~DNA replication initiation	11	0.015326	AT4G29910, AT1G26840, AT1G44900, AT2G20980, AT3G25100, AT5G46280, AT4G02060, AT5G44635, AT2G16440, AT2G07690, AT1G80190	2.07085	0.997446
21dai-up	GOTERM_BP_DIRECT	GO:0051321~meiotic cell cycle	15	0.0155616	AT1G07060, AT5G48600, AT3G48190, AT1G63990, AT1G69400, AT3G53760, AT3G22880, AT5G63540, AT5G35520, AT5G57450, AT5G08020, AT4G20900, AT1G49910, AT1G53490, AT5G01630	1.80728	0.997446
21dai-up	GOTERM_BP_DIRECT	GO:0009617~response to bacterium	30	0.0176005	AT1G12210, AT1G11580, AT1G73805, AT5G49520, AT3G01280, AT1G61120, AT3G57240, AT2G30750, AT2G14580, AT4G24230, AT4G37980, AT2G26440, AT5G03760, AT4G39980, AT3G25180, AT3G50930, AT2G45220, AT3G54420, AT3G09830, AT5G24530, AT1G59870, AT5G67500, AT5G11630, AT4G37990, AT1G19020, AT1G01580, AT3G12580, AT2G02220, AT4G31550, AT5G57490	1.45749	0.997446
21dai-up	GOTERM_BP_DIRECT	GO:0031408~oxylipin biosynthetic process	14	0.017775	AT3G50440, AT1G55020, AT5G42650, AT1G17420, AT4G05160, AT2G33150, AT3G22400, AT3G01420, AT2G23620, AT4G37150, AT1G76690, AT1G76680, AT2G06050, AT2G26560	1.83348	0.997446
21dai-up	GOTERM_BP_DIRECT	GO:0015986~proton motive force-driven ATP synthesis	9	0.0181528	AT1G51650, AT5G08680, AT5G08690, AT4G39080, AT3G52300, AT4G29480, AT5G13450, AT2G33040, AT5G47030	2.2591	0.997446
21dai-up	GOTERM_BP_DIRECT	GO:0010026~trichome differentiation	9	0.0181528	AT2G22475, AT1G10480, AT5G24520, AT5G64630, AT5G40330, AT3G13540, AT4G26690, AT1G65470, AT5G41315	2.2591	0.997446
21dai-up	GOTERM_BP_DIRECT	GO:0009696~salicylic acid metabolic process	8	0.0190906	AT2G23620, AT3G50440, AT4G37150, AT3G29770, AT2G43820, AT2G23590, AT2G43840, AT2G23560	2.40971	0.997446
21dai-up	GOTERM_BP_DIRECT	GO:0002239~response to oomycetes	8	0.0190906	AT5G20230, AT4G38540, AT5G43470, AT2G34930, AT5G24530, AT1G59870, AT2G39210, AT1G26190	2.40971	0.997446
21dai-up	GOTERM_BP_DIRECT	GO:0009611~response to wounding	51	0.0262063	AT3G25250, AT5G43580, AT5G18860, AT1G61120, AT5G42650, AT4G02380, AT5G49160, AT2G14580, AT2G20340, AT4G37760, AT1G76690, AT1G80840, AT2G27690, AT2G06050, AT4G39980, AT3G54420, AT4G24220, AT5G43470, AT5G50200, AT3G24550, AT2G33150, AT4G22880, AT5G24090, AT5G13930, AT5G53750, AT4G17980, AT2G30490, AT1G55020, AT3G51440, AT2G37040, AT1G17420, AT5G63450, AT3G53260, AT4G24350, AT5G08790, AT2G47800, AT4…	1.29092	0.997446
21dai-up	GOTERM_BP_DIRECT	GO:0050896~response to stimulus	11	0.0262931	AT2G18196, AT1G55290, AT5G01090, AT4G39700, AT1G08450, AT3G55550, AT3G48970, AT5G05365, AT3G56240, AT5G06740, AT3G13610	1.94903	0.997446
21dai-up	GOTERM_BP_DIRECT	GO:0002229~defense response to oomycetes	11	0.0262931	AT2G37710, AT1G15520, AT1G70370, AT5G24400, AT1G73805, AT5G24530, AT1G59870, AT3G55550, AT1G18670, AT3G53810, AT4G10490	1.94903	0.997446
21dai-up	GOTERM_BP_DIRECT	GO:0042744~hydrogen peroxide catabolic process	19	0.0267941	AT4G25980, AT1G14540, AT5G66390, AT1G14550, AT5G40150, AT1G05260, AT1G65980, AT1G68850, AT5G17820, AT5G64120, AT4G21120, AT4G26010, AT2G22420, AT1G71695, AT2G39040, AT5G58400, AT5G05340, AT5G06720, AT4G37530	1.58974	0.997446
21dai-up	GOTERM_BP_DIRECT	GO:0006099~tricarboxylic acid cycle	16	0.0296586	AT1G65930, AT1G10670, AT5G14590, AT5G49460, AT5G23250, AT3G21720, AT5G03290, AT2G47510, AT2G19590, AT1G47420, AT3G47520, AT2G05710, AT1G53240, AT5G40650, AT5G51040, AT2G22780	1.66187	0.997446
21dai-up	GOTERM_BP_DIRECT	GO:0009664~plant-type cell wall organization	10	0.029807	AT5G57560, AT1G20190, AT2G40610, AT1G26770, AT1G64760, AT1G69530, AT3G49720, AT2G28950, AT5G04310, AT5G66680	2.00809	0.997446
21dai-up	GOTERM_BP_DIRECT	GO:0080147~root hair cell development	9	0.0336176	AT2G35610, AT5G06270, AT4G21060, AT1G59870, AT1G19360, AT1G01380, AT1G50460, AT2G24260, AT5G61350	2.08533	0.997446
21dai-up	GOTERM_BP_DIRECT	GO:0009686~gibberellin biosynthetic process	9	0.0336176	AT2G32440, AT1G02400, AT1G15550, AT1G30040, AT2G36690, AT4G21200, AT1G79460, AT4G02780, AT5G25900	2.08533	0.997446
21dai-up	GOTERM_BP_DIRECT	GO:0016192~vesicle-mediated transport	33	0.0365493	AT1G08770, AT3G07880, AT5G23550, AT5G08080, AT5G05380, AT5G61210, AT3G15380, AT4G14600, AT1G43890, AT5G60860, AT2G24765, AT5G04850, AT1G07410, AT3G11820, AT3G13720, AT3G62290, AT5G22950, AT1G13890, AT1G12340, AT1G08560, AT5G45750, AT1G60780, AT5G14670, AT2G38360, AT3G22950, AT4G02030, AT2G43130, AT4G14950, AT2G19790, AT2G18260, AT2G40060, AT3G53710, AT2G44100	1.36165	0.997446
21dai-up	GOTERM_BP_DIRECT	GO:0009828~plant-type cell wall loosening	8	0.0375948	AT1G20190, AT2G40610, AT1G26770, AT4G28250, AT1G69530, AT2G28950, AT4G38400, AT5G66460	2.19065	0.997446
21dai-up	GOTERM_BP_DIRECT	GO:0009624~response to nematode	22	0.0409664	AT3G10985, AT5G51600, AT1G64780, AT3G53760, AT2G36910, AT1G59740, AT3G53320, AT2G38120, AT4G20990, AT2G39350, AT5G54800, AT5G44370, AT3G22600, AT4G17500, AT2G47800, AT5G53550, AT2G38290, AT5G55850, AT1G61800, AT5G52450, AT2G41560, AT4G18210	1.4726	0.997446
21dai-up	GOTERM_BP_DIRECT	GO:0000727~double-strand break repair via break-induced replication	7	0.0414199	AT1G44900, AT3G25100, AT5G46280, AT4G02060, AT5G44635, AT2G16440, AT2G07690	2.34277	0.997446
21dai-up	GOTERM_BP_DIRECT	GO:0006950~response to stress	18	0.0420444	AT5G42020, AT5G40010, AT5G52300, AT5G53400, AT4G02380, AT4G02450, AT5G25190, AT2G37430, AT5G44070, AT5G67480, AT2G46620, AT2G28710, AT5G28540, AT5G62520, AT3G12580, AT4G32400, AT5G57480, AT3G50930	1.5491	0.997446
21dai-up	GOTERM_BP_DIRECT	GO:0009932~cell tip growth	6	0.0443398	AT1G70140, AT4G12420, AT5G65090, AT3G07880, AT4G26690, AT2G44100	2.58183	0.997446
21dai-up	GOTERM_BP_DIRECT	GO:0006949~syncytium formation	6	0.0443398	AT2G40610, AT1G26770, AT2G19800, AT4G28250, AT1G69530, AT2G28950	2.58183	0.997446
21dai-up	GOTERM_BP_DIRECT	GO:0007094~mitotic spindle assembly checkpoint signaling	6	0.0443398	AT1G77720, AT3G25980, AT1G69400, AT1G49910, AT2G20635, AT2G33560	2.58183	0.997446
21dai-up	GOTERM_BP_DIRECT	GO:0002221~pattern recognition receptor signaling pathway	6	0.0443398	AT3G09830, AT5G66850, AT3G62600, AT2G25110, AT5G24090, AT5G15080	2.58183	0.997446
21dai-up	GOTERM_BP_DIRECT	GO:0007076~mitotic chromosome condensation	5	0.0444828	AT5G48600, AT5G37630, AT3G57060, AT2G32590, AT4G15890	3.01214	0.997446
21dai-up	GOTERM_BP_DIRECT	GO:0006102~isocitrate metabolic process	5	0.0444828	AT5G03290, AT1G65930, AT2G19590, AT5G14590, AT2G05710	3.01214	0.997446
21dai-up	GOTERM_BP_DIRECT	GO:0006694~steroid biosynthetic process	5	0.0444828	AT5G50600, AT3G19820, AT2G33630, AT2G26260, AT5G14700	3.01214	0.997446
21dai-up	GOTERM_BP_DIRECT	GO:0080024~indolebutyric acid metabolic process	5	0.0444828	AT4G14430, AT1G05680, AT3G05290, AT4G23850, AT4G05530	3.01214	0.997446
21dai-up	GOTERM_BP_DIRECT	GO:0008299~isoprenoid biosynthetic process	10	0.0484255	AT3G02780, AT4G38460, AT5G33320, AT4G17190, AT5G62790, AT4G36810, AT5G48230, AT4G34640, AT3G25820, AT1G76490	1.88259	0.997446
21dai-up	GOTERM_BP_DIRECT	GO:0009556~microsporogenesis	10	0.0484255	AT5G45550, AT4G20900, AT1G71830, AT1G32310, AT3G47870, AT5G42740, AT5G18700, AT1G06660, AT5G07280, AT4G15890	1.88259	0.997446
21dai-up	GOTERM_BP_DIRECT	GO:0048229~gametophyte development	10	0.0484255	AT5G45550, AT1G11890, AT3G48610, AT3G25100, AT1G18370, AT2G43090, AT1G23190, AT3G57550, AT3G49080, AT2G31270	1.88259	0.997446
21dai-up	GOTERM_BP_DIRECT	GO:0009407~toxin catabolic process	10	0.0484255	AT2G47730, AT1G10370, AT2G29490, AT1G17180, AT5G41210, AT1G78380, AT3G09270, AT1G78360, AT5G62480, AT2G29420	1.88259	0.997446
21dai-up	GOTERM_CC_DIRECT	GO:0005576~extracellular region	403	1.7783e-16	AT5G17210, AT3G19690, AT2G16760, AT1G34300, AT4G25780, AT1G11300, AT2G14580, AT4G37760, AT5G05340, AT2G26440, AT5G50150, AT5G39110, AT3G55550, AT3G55430, AT1G65295, AT3G18490, AT1G69530, AT1G02816, AT1G68560, AT5G24090, AT4G39830, AT4G14630, AT1G21230, AT1G02810, AT5G53550, AT2G25220, AT1G09200, AT4G37530, AT4G00340, AT2G40610, AT5G19730, AT1G32583, AT5G26260, AT1G66150, AT4G24230, AT5G24080, AT2…	1.38644	7.32659e-14
21dai-up	GOTERM_CC_DIRECT	GO:0009506~plasmodesma	218	9.57375e-12	AT5G16120, AT2G42810, AT4G28250, AT3G56190, AT1G72370, AT1G52760, AT2G41840, AT3G51740, AT4G16380, AT2G42010, AT1G56340, AT3G55430, AT1G64760, AT1G68560, AT1G15910, AT5G37600, AT1G53840, AT2G19590, AT1G03220, AT1G73590, AT1G23410, AT2G30490, AT2G36910, AT5G56710, AT4G22730, AT5G26260, AT4G34150, AT2G47800, AT5G35530, AT2G02130, AT1G79340, AT4G16120, AT3G62290, AT5G02610, AT3G54200, AT5G14030, AT1…	1.4605	1.93764e-09
21dai-up	GOTERM_CC_DIRECT	GO:0000325~plant-type vacuole	180	1.73816e-11	AT4G01610, AT3G28960, AT1G37130, AT1G11260, AT5G07090, AT3G56190, AT5G61170, AT5G63910, AT4G33280, AT2G24420, AT1G53210, AT2G37190, AT5G60640, AT4G21105, AT1G61800, AT3G13860, AT1G09850, AT5G52450, AT4G31300, AT4G16260, AT2G41560, AT4G39660, AT4G14880, AT4G16660, AT5G42020, AT1G56340, AT1G04040, AT5G19860, AT4G09720, AT3G04920, AT2G34480, AT1G02816, AT3G13080, AT4G23650, AT2G33150, AT1G53840, AT2…	1.51487	1.93764e-09
21dai-up	GOTERM_CC_DIRECT	GO:0009505~plant-type cell wall	135	1.8812e-11	AT5G67270, AT1G13440, AT3G06130, AT1G05260, AT2G18660, AT1G74670, AT4G19810, AT5G05340, AT3G51740, AT1G03230, AT4G16260, AT5G60920, AT5G42020, AT4G02930, AT3G55430, AT1G04040, AT1G69530, AT1G68560, AT3G14290, AT5G37600, AT4G20820, AT1G71695, AT5G55730, AT1G78400, AT1G27450, AT1G03220, AT1G73590, AT2G22230, AT2G30490, AT3G02230, AT5G24400, AT5G14040, AT5G19730, AT1G16130, AT5G15650, AT5G56710, AT1…	1.62371	1.93764e-09
21dai-up	GOTERM_CC_DIRECT	GO:0005886~plasma membrane	561	6.92099e-10	AT1G34300, AT5G64560, AT3G22620, AT1G11300, AT4G35460, AT1G22790, AT5G05580, AT5G02070, AT3G17020, AT3G28050, AT4G14880, AT1G77380, AT4G28940, AT3G55550, AT5G66850, AT3G20790, AT2G39890, AT5G03290, AT4G14750, AT4G13420, AT4G14630, AT1G21230, AT5G53550, AT5G55730, AT5G55850, AT3G07360, AT1G09200, AT1G52190, AT2G24130, AT4G00340, AT4G27745, AT5G17310, AT3G06030, AT2G36350, AT1G69420, AT2G17990, AT1…	1.21809	5.7029e-08
21dai-up	GOTERM_CC_DIRECT	GO:0022626~cytosolic ribosome	60	6.16751e-09	AT3G09200, AT1G56450, AT5G27850, AT5G07090, AT5G61170, AT2G43460, AT1G77940, AT1G72370, AT4G27090, AT2G37190, AT3G13580, AT2G41840, AT5G59240, AT5G48760, AT1G67430, AT3G04920, AT2G34480, AT2G32060, AT3G25520, AT3G14290, AT3G04840, AT3G49910, AT3G24830, AT1G70600, AT5G37600, AT5G39740, AT3G44590, AT4G15000, AT2G21580, AT5G02960, AT3G02230, AT5G15650, AT5G56710, AT2G19730, AT5G64140, AT4G21120, AT3…	1.90937	3.6981e-07
21dai-up	GOTERM_CC_DIRECT	GO:0005737~cytoplasm	731	6.28318e-09	AT5G16120, AT1G56450, AT2G18700, AT3G06130, AT2G42810, AT2G15430, AT5G54510, AT1G70630, AT2G36010, AT4G33280, AT4G39700, AT1G19270, AT3G17020, AT3G45850, AT5G04250, AT5G05460, AT1G60710, AT2G47140, AT1G22430, AT1G26910, AT4G14880, AT5G20500, AT2G26560, AT4G03620, AT4G25310, AT4G04950, AT1G56580, AT3G06140, AT5G41210, AT1G09450, AT3G16190, AT3G20790, AT1G15910, AT2G39890, AT1G12520, AT1G10585, AT4…	1.16921	3.6981e-07
21dai-up	GOTERM_CC_DIRECT	GO:0005783~endoplasmic reticulum	184	7.20766e-07	AT1G09580, AT4G21060, AT1G08770, AT5G23570, AT3G49420, AT4G01730, AT1G05260, AT5G14980, AT2G16760, AT2G34590, AT1G19300, AT2G36530, AT2G17570, AT4G09580, AT4G37760, AT3G12490, AT2G24420, AT1G52760, AT1G43890, AT2G37190, AT5G60640, AT3G11320, AT1G09850, AT4G30210, AT2G25110, AT5G20500, AT4G37640, AT4G16660, AT4G01320, AT5G42020, AT1G56340, AT1G07670, AT3G18490, AT2G16595, AT2G34480, AT5G65000, AT3…	1.348	3.71195e-05
21dai-up	GOTERM_CC_DIRECT	GO:0022625~cytosolic large ribosomal subunit	51	1.61345e-06	AT3G23390, AT3G09200, AT5G27850, AT5G27770, AT5G66860, AT2G43460, AT1G77940, AT4G27090, AT2G37190, AT3G13580, AT1G26910, AT3G10950, AT2G36620, AT1G07070, AT5G48760, AT4G17390, AT1G04480, AT1G67430, AT2G34480, AT3G25520, AT3G06700, AT3G04400, AT3G49910, AT3G24830, AT1G70600, AT5G60670, AT1G26880, AT5G39740, AT3G44590, AT2G42740, AT4G15000, AT3G53020, AT5G20160, AT1G61580, AT5G56710, AT4G23620, AT2…	1.79085	7.386e-05
21dai-up	GOTERM_CC_DIRECT	GO:0005773~vacuole	91	3.08442e-06	AT4G25980, AT5G40150, AT3G01280, AT5G27850, AT4G16190, AT1G05260, AT3G58730, AT4G23400, AT5G64120, AT3G56190, AT2G06925, AT4G14960, AT2G21870, AT4G36195, AT2G24420, AT1G53210, AT4G27090, AT2G23810, AT5G56970, AT4G14800, AT5G05460, AT5G05340, AT1G22710, AT4G31300, AT2G41560, AT2G25110, AT5G20500, AT2G42570, AT3G43190, AT4G01320, AT1G14540, AT1G10180, AT4G39080, AT1G04040, AT1G64200, AT1G67430, AT1…	1.51089	0.000127078
21dai-up	GOTERM_CC_DIRECT	GO:0000502~proteasome complex	26	1.4521e-05	AT5G19990, AT5G45620, AT1G56450, AT3G26340, AT1G64750, AT1G29150, AT1G47250, AT1G53750, AT4G14800, AT5G05780, AT2G05840, AT1G21720, AT4G31300, AT5G09900, AT3G05530, AT1G64520, AT5G43010, AT5G40580, AT5G23540, AT3G22110, AT3G14290, AT1G67250, AT3G60820, AT5G14710, AT4G29040, AT2G27020	2.14675	0.000543877
21dai-up	GOTERM_CC_DIRECT	GO:0099503~secretory vesicle	48	3.10117e-05	AT4G31840, AT4G01610, AT3G57240, AT5G64120, AT1G17860, AT2G14260, AT5G08380, AT5G57560, AT4G36195, AT4G11650, AT1G78850, AT4G19810, AT4G14800, AT1G78830, AT5G28540, AT5G60640, AT1G21720, AT3G11780, AT3G29360, AT4G16260, AT5G20500, AT1G41830, AT4G16660, AT3G02360, AT5G42020, AT5G48540, AT5G41670, AT1G56340, AT5G19860, AT1G11910, AT1G71950, AT3G04720, AT4G39730, AT5G06860, AT4G29260, AT5G55730, AT2…	1.68551	0.00106474
21dai-up	GOTERM_CC_DIRECT	GO:0022627~cytosolic small ribosomal subunit	28	4.87715e-05	AT4G00100, AT5G07090, AT5G64140, AT2G19750, AT5G61170, AT1G72370, AT5G39850, AT5G35530, AT2G41840, AT1G07770, AT3G02080, AT3G11940, AT5G59240, AT5G23740, AT5G27700, AT3G52580, AT3G02560, AT3G04920, AT2G32060, AT3G56340, AT3G04840, AT1G22780, AT3G18760, AT1G48830, AT2G21580, AT2G47110, AT5G02960, AT1G23410	1.98929	0.00154568
21dai-up	GOTERM_CC_DIRECT	GO:0009524~phragmoplast	35	6.87266e-05	AT5G51600, AT5G67270, AT4G32830, AT3G23670, AT1G69400, AT3G53320, AT3G19050, AT5G18700, AT5G67470, AT4G09550, AT2G19770, AT1G72670, AT3G15380, AT3G17360, AT5G03340, AT1G50240, AT1G61800, AT1G49910, AT4G21270, AT2G26180, AT1G08560, AT2G17800, AT1G09450, AT5G48520, AT4G02350, AT5G42080, AT5G54800, AT1G50710, AT2G40060, AT1G18370, AT3G44050, AT1G03780, AT4G14330, AT2G43990, AT2G41350	1.81228	0.00202253
21dai-up	GOTERM_CC_DIRECT	GO:0005874~microtubule	46	0.000125279	AT1G63640, AT5G51600, AT1G59540, AT4G32830, AT3G06030, AT3G23670, AT3G53760, AT4G39050, AT5G27550, AT1G18550, AT3G19050, AT5G18700, AT3G16060, AT5G15510, AT4G01370, AT4G14960, AT1G04820, AT3G63480, AT4G16520, AT1G72250, AT2G47500, AT5G02370, AT3G17360, AT5G12250, AT4G13370, AT3G10310, AT5G23910, AT4G21270, AT2G26180, AT5G23860, AT5G48520, AT5G62690, AT4G22860, AT5G42080, AT5G54800, AT3G10180, AT5…	1.63406	0.003441
21dai-up	GOTERM_CC_DIRECT	GO:0005839~proteasome core complex	12	0.000174418	AT1G47250, AT5G40580, AT4G14800, AT1G56450, AT3G26340, AT2G05840, AT3G22110, AT1G21720, AT4G31300, AT3G14290, AT2G27020, AT3G60820	2.81999	0.00449127
21dai-up	GOTERM_CC_DIRECT	GO:0098552~side of membrane	35	0.000258504	AT5G19250, AT5G64080, AT4G31840, AT1G62790, AT3G61640, AT1G32860, AT4G29360, AT3G22620, AT4G25240, AT3G22600, AT1G70170, AT3G20600, AT5G10770, AT4G12420, AT3G13560, AT2G48130, AT1G21880, AT5G56170, AT2G27130, AT4G16120, AT5G20230, AT5G58090, AT3G55430, AT1G09790, AT1G64760, AT3G58100, AT4G28100, AT2G17120, AT5G08000, AT3G43720, AT1G78520, AT5G53870, AT5G55730, AT5G10080, AT2G44300	1.72459	0.00626491
21dai-up	GOTERM_CC_DIRECT	GO:0005794~Golgi apparatus	208	0.000811321	AT1G09580, AT3G49780, AT4G21060, AT5G14980, AT1G70630, AT5G42090, AT1G30620, AT1G52760, AT5G05340, AT1G61800, AT1G03230, AT1G53290, AT5G20500, AT2G35610, AT4G23490, AT4G09720, AT1G53840, AT2G47710, AT1G74680, AT5G12200, AT1G27450, AT1G03220, AT1G23410, AT2G30490, AT3G02230, AT5G25610, AT1G31130, AT1G69420, AT4G02080, AT2G47800, AT1G26690, AT1G11090, AT1G70090, AT5G03700, AT2G28760, AT4G16120, AT3…	1.2012	0.0180877
21dai-up	GOTERM_CC_DIRECT	GO:0005753~mitochondrial proton-transporting ATP synthase complex	9	0.000834143	AT2G21870, AT1G51650, AT5G08680, AT5G08690, AT3G52300, AT5G13450, AT4G30010, AT2G33040, AT5G47030	3.05499	0.0180877
21dai-up	GOTERM_CC_DIRECT	GO:0005819~spindle	21	0.00152366	AT4G21270, AT5G48600, AT5G51600, AT5G67270, AT2G17800, AT4G32830, AT5G48520, AT1G69400, AT3G53760, AT1G18550, AT5G18700, AT5G15510, AT4G22860, AT4G09550, AT5G67470, AT1G77720, AT1G49910, AT3G44050, AT2G45490, AT1G03780, AT2G41350	1.8869	0.0313874
[truncated: 411 more rows]
