# Supplementary material for: Transcriptional Dynamics Underlying Somatic Embryogenesis in Coffea canephora
Source: Plants (Basel). 2025 Apr 2;14(7):1108. doi: 10.3390/plants14071108 (PMC11991477; doi:10.3390/plants14071108)
Supplement: Supplementary file 1 [file plants-14-01108-s001.zip › TableS3.xlsx]

## Sheet: Hoja1
Table S3. List of genes involved in flavonoid biosynthesis, chaperones, and LEA family.
Category	gene	length	closest-orthologue	copynumber	gene-name	orthologue-length	blastdescription1	blastdescription2	TAIR-description	Orthogrupo	Arabidopsis-thaliana	Coffea-canephora	module	gene	9DBI_log2FC	9DBI_padj	0DBI_log2FC	0DBI_padj	1HAI_log2FC	1HAI_padj	2HAI_log2FC	2HAI_padj	1DAI_log2FC	1DAI_padj	3DAI_log2FC	3DAI_padj	14DAI_log2FC	14DAI_padj	21DAI_log2FC	21DAI_padj	28DAI_log2FC	28DAI_padj	TPM	14DBI-a	14DBI-b	9DBI-a	9DBI-b	0DBI-a	0DBI-b	1HAI-a	1HAI-b	2HAI-a	2HAI-b	1DAI-a	1DAI-b	3DAI-a	3DAI-b	14DAI-a	14DAI-b
Flavonoid biosynthesis	Ccan001g027550	353aa	AT5G05340	AT5G05340-a		L=324	Peroxidase superfamily protein		Peroxidase superfamily protein; FUNCTIONS IN: protein binding, peroxidase activity; INVOLVED IN: response to oxidative stress, oxidation reduction; LOCATED IN: apoplast, cell wall; EXPRESSED IN: 9 plant structures; EXPRESSED DURING: LP.04 four leaves visible, 4 anthesis, C globular stage, petal differentiation and expansion stage; CONTAINS InterPro DOMAIN/s: Haem peroxidase (InterPro:IPR010255), …	OrthoF-Ccan001g027550	NA		black	DEG-Ccan001g027550	-4.08936	0.03136	-6.99886	0.00551126	-2.15873	0.178325	-8.49421	3.7e-05	4.01488	0.00351086	6.26348	2.31e-06	5.54916	3.32e-05	3.56679	0.00926301	1.62857	0.266846	TPM-Ccan001g027550	0.320327	0.842386	0	0.120607	0.017736	0	0.206928	0	0	0	15.6387	8.55007	67.32	67.9112	13.1127	14.6453
Flavonoid biosynthesis	Ccan002g022540	566aa	AT5G03260	AT5G03260-a	LAC11	L=557	laccase 11	putative laccase, a member of laccase family of genes (17 members in Arabidopsis).	laccase 11 (LAC11); FUNCTIONS IN: laccase activity; INVOLVED IN: oxidation reduction, lignin catabolic process; LOCATED IN: endomembrane system, apoplast; EXPRESSED IN: 24 plant structures; EXPRESSED DURING: 13 growth stages; CONTAINS InterPro DOMAIN/s: Multicopper oxidase, type 3 (InterPro:IPR011707), Laccase (InterPro:IPR017761), Multicopper oxidase, type 2 (InterPro:IPR011706), Cupredoxin (Int…	OrthoF-OG0010062	AT5G03260.1	Ccan002g022540	black	DEG-Ccan002g022540	2.27769	0.715092	-0.709334	0.936966	-1.04988	0.765546	2.77608	0.283099	3.50103	0.176647	3.37935	0.209775	2.51374	0.367474	3.96779	0.100892	2.62971	0.284976	TPM-Ccan002g022540	0	0.768467	3.18085	0.046314	0.393952	0	0	0.165465	1.31858	2.24236	3.93225	3.24734	3.78402	3.4055	0.511972	1.63176
Flavonoid biosynthesis	Ccan005g020010	325aa	AT5G05340	AT5G05340-d		L=324	Peroxidase superfamily protein		Peroxidase superfamily protein; FUNCTIONS IN: protein binding, peroxidase activity; INVOLVED IN: response to oxidative stress, oxidation reduction; LOCATED IN: apoplast, cell wall; EXPRESSED IN: 9 plant structures; EXPRESSED DURING: LP.04 four leaves visible, 4 anthesis, C globular stage, petal differentiation and expansion stage; CONTAINS InterPro DOMAIN/s: Haem peroxidase (InterPro:IPR010255), …	OrthoF-Ccan005g020010	NA		black	DEG-Ccan005g020010	-0.511376	0.443075	0.663899	0.192085	-0.170988	0.739902	0.116562	0.825766	1.01953	0.00343069	1.36884	6.27e-05	1.07272	0.00213347	0.575387	0.117129	0.42876	0.244064	TPM-Ccan005g020010	186.4	276.268	177.96	175.579	284.994	340.519	125.891	128.365	170.769	253.1	505.24	487.721	692.452	691.459	373.632	393.762
Flavonoid biosynthesis	Ccan005g023650	1653aa	AT1G61820	AT1G61820-a	BGLU46	L=516	beta glucosidase 46		beta glucosidase 46 (BGLU46); FUNCTIONS IN: cation binding, hydrolase activity, hydrolyzing O-glycosyl compounds, catalytic activity; INVOLVED IN: lignin biosynthetic process; LOCATED IN: endomembrane system; EXPRESSED IN: 12 plant structures; EXPRESSED DURING: 4 anthesis, F mature embryo stage, petal differentiation and expansion stage, E expanded cotyledon stage, D bilateral stage; CONTAINS Int…	OrthoF-Ccan005g023650	NA		black	DEG-Ccan005g023650	1.52393	1.44e-08	1.06898	0.000221	-0.214885	0.532999	1.22322	8.27e-07	2.07379	1.83e-17	2.02879	1.22e-16	1.98206	5.47e-16	1.588	1.58e-10	1.43213	5.34e-09	TPM-Ccan005g023650	8.36803	8.76551	35.3279	21.539	20.4371	13.188	5.61793	4.10151	17.7786	17.8938	34.0649	46.9327	42.7127	41.0126	33.8915	47.4161
Flavonoid biosynthesis	Ccan008g021250	348aa	AT1G14550	AT1G14550-a		L=321	Peroxidase superfamily protein		Peroxidase superfamily protein; FUNCTIONS IN: peroxidase activity, heme binding; INVOLVED IN: oxidation reduction, response to oxidative stress; LOCATED IN: endomembrane system; EXPRESSED IN: root; CONTAINS InterPro DOMAIN/s: Haem peroxidase (InterPro:IPR010255), Plant peroxidase (InterPro:IPR000823), Peroxidases heam-ligand binding site (InterPro:IPR019793), Haem peroxidase, plant/fungal/bacteri…	OrthoF-Ccan008g021250	NA		black	DEG-Ccan008g021250	-6.02823	0.0401208	-5.69977	0.0491537	-5.25959	0.0250838	-5.76268	0.0101254	8.918	1.54e-10	8.33304	4.18e-09	7.50249	1.44e-07	5.84089	5.15e-05	7.29827	1.46e-07	TPM-Ccan008g021250	0	0.303891	0	0	0	0	0	0	0	0	72.6522	34.1402	43.2931	42.1992	5.08078	7.08433
Flavonoid biosynthesis	Ccan009g012670	1939aa	AT1G30760	AT1G30760-d		L=534	FAD-binding Berberine family protein		FAD-binding Berberine family protein; FUNCTIONS IN: electron carrier activity, oxidoreductase activity, FAD binding, catalytic activity; LOCATED IN: endomembrane system; EXPRESSED IN: inflorescence meristem, root, flower, pedicel; EXPRESSED DURING: 4 anthesis, petal differentiation and expansion stage; CONTAINS InterPro DOMAIN/s: FAD-binding, type 2 (InterPro:IPR016166), Berberine/berberine-like …	OrthoF-Ccan009g012670	NA		black	DEG-Ccan009g012670	1.31788	0.710708	0.653821	0.866402	-1.96609	0.191014	0.878898	0.599571	1.6925	0.270657	3.09987	0.0273611	2.52568	0.0777544	2.22908	0.108594	1.14608	0.430905	TPM-Ccan009g012670	2.38118	0.703835	8.32433	0.469638	0.458439	3.37385	0.422571	0.045746	2.52163	1.94291	5.34202	5.61501	14.7446	17.2219	3.71801	7.22925
Flavonoid biosynthesis	Ccan010g008400	512aa	AT5G25900	AT5G25900-a	GA3, CYP701A3, ATKO1	L=509	GA requiring 3	Encodes a member of the CYP701A cytochrome p450 family that is involved in later steps of the gibberellin biosynthetic pathway.	GA requiring 3 (GA3); FUNCTIONS IN: oxygen binding; INVOLVED IN: gibberellin biosynthetic process, gibberellic acid mediated signaling pathway, ent-kaurene oxidation to kaurenoic acid; LOCATED IN: chloroplast outer membrane, endoplasmic reticulum, microsome; EXPRESSED IN: 24 plant structures; EXPRESSED DURING: 13 growth stages; CONTAINS InterPro DOMAIN/s: Cytochrome P450 (InterPro:IPR001128), Cyt…	OrthoF-OG0003103	AT5G25900.1	Ccan010g008400, Ccan010g008410	black	DEG-Ccan010g008400	2.21224	0.00585342	1.47925	0.105616	1.81207	0.00781603	2.14812	0.000924	4.4315	8.01e-13	2.89647	8.59e-06	3.30797	2.22e-07	2.7935	1.33e-05	3.65924	2.91e-09	TPM-Ccan010g008400	18.6934	40.2002	227.836	46.3541	99.8565	42.2843	61.0262	61.3189	88.1106	103.447	671.228	507.466	229.246	226.379	329.502	269.315
Flavonoid biosynthesis	Ccan011g011750	332aa	AT1G14540	AT1G14540-d		L=315	Peroxidase superfamily protein		Peroxidase superfamily protein; FUNCTIONS IN: peroxidase activity, heme binding; INVOLVED IN: response to oxidative stress, oxidation reduction; LOCATED IN: endomembrane system; EXPRESSED IN: leaf apex, sepal, root, stamen; EXPRESSED DURING: 4 anthesis; CONTAINS InterPro DOMAIN/s: Haem peroxidase (InterPro:IPR010255), Plant peroxidase (InterPro:IPR000823), Peroxidases heam-ligand binding site (In…	OrthoF-OG0000094	AT1G14540.1, AT1G14550.1	Ccan011g010580, Ccan011g011720, Ccan011g011740, Ccan011g011750, Ccan2526g005000, Ccan2754g005000, Ccan321g005000	black	DEG-Ccan011g011750	6.04698	0.164797	1.69966	0.860256	0	1	6.59428	0.0229712	15.0868	2.04e-08	16.0544	3.06e-09	15.3045	1.6e-08	13.5959	5.55e-07	14.6705	2.82e-08	TPM-Ccan011g011750	0	0	0	0.341185	0.02772	0	0	0	0	0.37051	78.7863	62.5119	148.591	158.346	22.0448	31.8607
Flavonoid biosynthesis	Ccan001g008750	373aa	AT1G58170	AT1G58170-d		L=185	Disease resistance-responsive (dirigent-like protein) family protein		Disease resistance-responsive (dirigent-like protein) family protein; FUNCTIONS IN: molecular_function unknown; INVOLVED IN: N-terminal protein myristoylation, lignan biosynthetic process, defense response; LOCATED IN: endomembrane system; EXPRESSED IN: 17 plant structures; EXPRESSED DURING: 6 growth stages; CONTAINS InterPro DOMAIN/s: Plant disease resistance response protein (InterPro:IPR004265…	OrthoF-OG0000057	AT1G22900.1, AT1G58170.1, AT1G65870.1, AT5G42500.1	Ccan001g008630, Ccan001g008720, Ccan001g008740, Ccan001g008750, Ccan002g037570, Ccan006g020800, Ccan011g005790, Ccan011g010370	blue	DEG-Ccan001g008750	0.897156	0.885995	0.122829	1	1.92218	0.262659	2.67688	0.0817711	2.95818	0.0588113	3.81275	0.0130693	4.46664	0.00252071	5.72339	5.22e-05	5.20828	0.000178	TPM-Ccan001g008750	2.21713	1.11526	0.571208	6.11796	3.78743	0	3.36685	3.70889	8.62971	7.34182	7.0081	19.2749	25.5992	23.273	47.0471	61.6371
Flavonoid biosynthesis	Ccan001g008810	461aa	AT2G15480	AT2G15480-a	UGT73B5	L=484	UDP-glucosyl transferase 73B5		UDP-glucosyl transferase 73B5 (UGT73B5); FUNCTIONS IN: quercetin 3-O-glucosyltransferase activity, UDP-glycosyltransferase activity, UDP-glucosyltransferase activity, transferase activity, transferring glycosyl groups; INVOLVED IN: response to other organism; LOCATED IN: endomembrane system; EXPRESSED IN: 9 plant structures; EXPRESSED DURING: L mature pollen stage, M germinated pollen stage, LP.0…	OrthoF-Ccan001g008810	NA		blue	DEG-Ccan001g008810	0.508297	0.999095	0.832933	0.926944	-4.44275	0.105313	-4.25238	0.106074	-2.78136	0.346476	-0.428776	0.93691	-0.991158	0.782974	-2.98369	0.272543	-4.93885	0.0597379	TPM-Ccan001g008810	2.30222	1.90668	0.396111	6.76681	1.22787	4.68258	0.068593	0	0.070858	0	0	0.65162	1.63709	2.10282	0.155332	0.337362
Flavonoid biosynthesis	Ccan001g018600	871aa	AT3G46660	AT3G46660	UGT76E12	L=458	UDP-glucosyl transferase 76E12		UDP-glucosyl transferase 76E12 (UGT76E12); FUNCTIONS IN: quercetin 3-O-glucosyltransferase activity, UDP-glycosyltransferase activity, quercetin 7-O-glucosyltransferase activity, transferase activity, transferring glycosyl groups; INVOLVED IN: metabolic process; LOCATED IN: cellular_component unknown; EXPRESSED IN: 7 plant structures; EXPRESSED DURING: 4 anthesis, petal differentiation and expans…	OrthoF-Ccan001g018600	NA		blue	DEG-Ccan001g018600	0	1	0	1	5.67405	0.0257512	0	1	7.4134	0.00189533	9.65023	3.84e-05	9.37126	6.24e-05	11.4859	4.09e-07	12.0543	4.96e-08	TPM-Ccan001g018600	0	0	0	0	0	0	0.0439	0	0	0	0.036418	0.283761	0.759943	0.581419	0.488613	0.262498
Flavonoid biosynthesis	Ccan003g015710	454aa	AT5G59590	AT5G59590-a	UGT76E2	L=449	UDP-glucosyl transferase 76E2		UDP-glucosyl transferase 76E2 (UGT76E2); FUNCTIONS IN: quercetin 3-O-glucosyltransferase activity, UDP-glycosyltransferase activity, quercetin 7-O-glucosyltransferase activity; INVOLVED IN: metabolic process; LOCATED IN: cellular_component unknown; EXPRESSED IN: 6 plant structures; EXPRESSED DURING: 4 anthesis, petal differentiation and expansion stage; CONTAINS InterPro DOMAIN/s: UDP-glucuronosy…	OrthoF-OG0000052	AT3G46650.1, AT3G46660.1, AT3G46670.1, AT3G46680.1, AT3G46690.1, AT3G46700.1, AT3G46720.1, AT5G38010.1, AT5G38040.1, AT5G59580.1, AT5G59590.1	Ccan003g015690, Ccan003g015710	blue	DEG-Ccan003g015710	1.1522	0.416748	1.53801	0.153496	1.34663	0.105106	-0.351605	0.739674	0.281887	0.812491	-1.47226	0.0811477	-1.1559	0.182352	-1.63452	0.0367506	-0.721993	0.393643	TPM-Ccan003g015710	2.14227	2.28111	8.19696	3.26709	8.30307	4.71089	3.91229	3.94188	1.96926	1.08569	2.98237	2.46926	1.31957	0.605514	1.33249	2.60184
Flavonoid biosynthesis	Ccan004g006200	515aa	AT5G07990	AT5G07990-d	TT7, CYP75B1, D501	L=513	Cytochrome P450 superfamily protein	Required for flavonoid 3' hydroxylase activity. Enzyme abundance relative to CHS determines Quercetin/Kaempferol metabolite ratio.	TRANSPARENT TESTA 7 (TT7); CONTAINS InterPro DOMAIN/s: Cytochrome P450 (InterPro:IPR001128), Cytochrome P450, E-class, group I (InterPro:IPR002401), Cytochrome P450, conserved site (InterPro:IPR017972); BEST Arabidopsis thaliana protein match is: cytochrome P450, family 706, subfamily A, polypeptide 6 (TAIR:AT4G12320.1); Has 35179 Blast hits to 34934 proteins in 1774 species: Archae - 51; Bacteri…	OrthoF-Ccan004g006200	NA		blue	DEG-Ccan004g006200	0.540784	0.780899	1.16124	0.22028	0.159891	0.889985	2.65679	8.84e-06	1.50488	0.0219532	1.93859	0.00270208	2.75862	6.96e-06	3.05033	4.09e-07	2.9374	6.43e-07	TPM-Ccan004g006200	30.7412	16.3757	48.0389	28.7993	45.7228	43.4836	18.778	15.73	118.894	118.459	33.8292	115.786	102.819	98.7864	218.156	119.491
Flavonoid biosynthesis	Ccan004g017200	859aa	AT3G24503	AT3G24503-a	ALDH2C4, ALDH1A, REF1	L=501	aldehyde dehydrogenase 2C4	Arabidopsis thaliana aldehyde dehydrogenase AtALDH1a mRNA. a sinapaldehyde dehydrogenase catalyzes both the oxidation of coniferylaldehyde and sinapaldehyde forming ferulic acid and sinapic acid, respectively	aldehyde dehydrogenase 2C4 (ALDH2C4); FUNCTIONS IN: 3-chloroallyl aldehyde dehydrogenase activity, coniferyl-aldehyde dehydrogenase activity, aldehyde dehydrogenase (NAD) activity; INVOLVED IN: phenylpropanoid biosynthetic process; EXPRESSED IN: 23 plant structures; EXPRESSED DURING: 13 growth stages; CONTAINS InterPro DOMAIN/s: Aldehyde/histidinol dehydrogenase (InterPro:IPR016161), Aldehyde deh…	OrthoF-OG0008207	AT3G24503.1	Ccan004g017200	blue	DEG-Ccan004g017200	2.54331	0.616089	-0.521845	0.959407	-0.906407	0.789559	4.22683	0.0637897	2.61191	0.315359	0.405158	0.932232	1.99311	0.470438	5.22581	0.0185814	5.99694	0.00486484	TPM-Ccan004g017200	1.47398	0.18139	9.98485	0.398872	1.01461	0	0.191808	0.474126	13.8901	8.99699	6.31139	2.97082	1.0132	1.18668	4.8151	1.08157
Flavonoid biosynthesis	Ccan005g021940	282aa	AT1G53520	AT1G53520-b		L=287	Chalcone-flavanone isomerase family protein	Encodes a plastid stroma localized fatty acid binding protein involved in fatty acid metabolism.	Chalcone-flavanone isomerase family protein; FUNCTIONS IN: chalcone isomerase activity, intramolecular lyase activity; INVOLVED IN: cellular amino acid derivative biosynthetic process, flavonoid biosynthetic process; LOCATED IN: chloroplast stroma, chloroplast; EXPRESSED IN: 20 plant structures; EXPRESSED DURING: 13 growth stages; CONTAINS InterPro DOMAIN/s: Chalcone isomerase, subgroup (InterPro…	OrthoF-OG0000644	AT1G53520.1	Ccan002g020170, Ccan005g021940, Ccan007g022230	blue	DEG-Ccan005g021940	-0.482596	0.883324	-0.50036	0.808603	0.00487568	1	-0.59483	0.536441	-1.70538	0.0385646	-1.45501	0.0956642	-2.26299	0.00445227	-1.20411	0.149272	-2.00406	0.00915695	TPM-Ccan005g021940	27.2722	34.0582	14.3331	35.6542	10.0873	25.4551	17.7455	22.5809	18.4345	14.5454	9.37748	12.5252	15.2876	10.162	3.85113	10.9777
Flavonoid biosynthesis	Ccan006g005500	619aa	AT5G05340	AT5G05340-e		L=324	Peroxidase superfamily protein		Peroxidase superfamily protein; FUNCTIONS IN: protein binding, peroxidase activity; INVOLVED IN: response to oxidative stress, oxidation reduction; LOCATED IN: apoplast, cell wall; EXPRESSED IN: 9 plant structures; EXPRESSED DURING: LP.04 four leaves visible, 4 anthesis, C globular stage, petal differentiation and expansion stage; CONTAINS InterPro DOMAIN/s: Haem peroxidase (InterPro:IPR010255), …	OrthoF-Ccan006g005500	NA		blue	DEG-Ccan006g005500	0.985863	0.705052	2.24225	0.0870262	4.50407	1.03e-06	3.8238	3.5e-05	7.01723	4.89e-15	8.52595	1.01e-21	8.7635	5.48e-23	7.74818	3.83e-18	8.2078	1.16e-20	TPM-Ccan006g005500	0.475658	3.57477	1.46424	6.57681	18.1139	1.29935	31.2032	25.1693	27.0213	18.5047	301.185	250.778	877.751	855.343	1025.39	600.15
Flavonoid biosynthesis	Ccan006g014490	1498aa	AT3G24503	AT3G24503-b	ALDH2C4, ALDH1A, REF1	L=501	aldehyde dehydrogenase 2C4	Arabidopsis thaliana aldehyde dehydrogenase AtALDH1a mRNA. a sinapaldehyde dehydrogenase catalyzes both the oxidation of coniferylaldehyde and sinapaldehyde forming ferulic acid and sinapic acid, respectively	aldehyde dehydrogenase 2C4 (ALDH2C4); FUNCTIONS IN: 3-chloroallyl aldehyde dehydrogenase activity, coniferyl-aldehyde dehydrogenase activity, aldehyde dehydrogenase (NAD) activity; INVOLVED IN: phenylpropanoid biosynthetic process; EXPRESSED IN: 23 plant structures; EXPRESSED DURING: 13 growth stages; CONTAINS InterPro DOMAIN/s: Aldehyde/histidinol dehydrogenase (InterPro:IPR016161), Aldehyde deh…	OrthoF-Ccan006g014490	NA		blue	DEG-Ccan006g014490	1.12861	0.142847	1.06283	0.149491	0.652457	0.287683	1.85513	0.0002	0.685536	0.255971	0.56939	0.385199	0.956788	0.0933073	1.57458	0.00210411	1.83287	0.000203	TPM-Ccan006g014490	12.9924	19.8963	55.408	20.5447	50.5694	14.742	16.2887	15.2545	42.9185	46.2966	23.386	30.5101	24.2967	28.2421	35.9341	35.174
Flavonoid biosynthesis	Ccan007g018180	1052aa	AT2G14170	AT2G14170-b	ALDH6B2	L=607	aldehyde dehydrogenase 6B2	Arabidopsis thaliana methylmalonate-semialdehyde dehydrogenase	aldehyde dehydrogenase 6B2 (ALDH6B2); FUNCTIONS IN: 3-chloroallyl aldehyde dehydrogenase activity, copper ion binding; INVOLVED IN: response to oxidative stress; LOCATED IN: mitochondrion; EXPRESSED IN: 25 plant structures; EXPRESSED DURING: 13 growth stages; CONTAINS InterPro DOMAIN/s: Aldehyde/histidinol dehydrogenase (InterPro:IPR016161), Aldehyde dehydrogenase (InterPro:IPR015590), Aldehyde d…	OrthoF-Ccan007g018180	NA		blue	DEG-Ccan007g018180	-0.254274	0.882506	-0.484306	0.534784	-0.129396	0.85164	-1.98432	2.37e-07	-1.04902	0.0128649	-0.715287	0.123826	-0.698185	0.127146	-1.2727	0.00165432	-1.67132	1.66e-05	TPM-Ccan007g018180	25.5174	41.2863	19.8519	42.313	26.706	15.172	21.8099	17.4564	6.95134	6.97509	10.3164	23.5735	19.6685	22.7139	18.1418	23.0038
Flavonoid biosynthesis	Ccan007g020620	3313aa	AT4G36220	AT4G36220-b	FAH1, CYP84A1	L=520	ferulic acid 5-hydroxylase 1	encodes ferulate 5-hydroxylase (F5H). Involved in lignin biosynthesis.	ferulic acid 5-hydroxylase 1 (FAH1); FUNCTIONS IN: ferulate 5-hydroxylase activity, monooxygenase activity; INVOLVED IN: lignin biosynthetic process, response to UV-B, phenylpropanoid biosynthetic process; LOCATED IN: endoplasmic reticulum; EXPRESSED IN: 20 plant structures; EXPRESSED DURING: 12 growth stages; CONTAINS InterPro DOMAIN/s: Cytochrome P450 (InterPro:IPR001128), Cytochrome P450, E-cl…	OrthoF-Ccan007g020620	NA		blue	DEG-Ccan007g020620	0.381781	0.890959	1.02257	0.316437	-0.077119	0.964944	0.234014	0.80475	2.15977	0.000572	1.82684	0.00524647	2.24452	0.000365	2.54583	3.2e-05	3.71075	2.2e-10	TPM-Ccan007g020620	0.571482	3.5211	2.6219	3.24635	4.29664	2.55238	1.45046	1.16477	1.9482	1.63694	9.5072	8.59687	8.96358	7.57767	13.5508	8.16454
Flavonoid biosynthesis	Ccan008g008020	157aa	AT5G24530	AT5G24530-g	DMR6	L=341	2-oxoglutarate (2OG) and Fe(II)-dependent oxygenase superfamily protein	Encodes a putative 2OG-Fe(II) oxygenase that is defense-associated but required for susceptibility to downy mildew.	DOWNY MILDEW RESISTANT 6 (DMR6); FUNCTIONS IN: oxidoreductase activity, acting on paired donors, with incorporation or reduction of molecular oxygen, 2-oxoglutarate as one donor, and incorporation of one atom each of oxygen into both donors, oxidoreductase activity; INVOLVED IN: response to fungus, response to bacterium, flavonoid biosynthetic process; LOCATED IN: cellular_component unknown; EXPR…	OrthoF-Ccan008g008020	NA		blue	DEG-Ccan008g008020	-1.41426	0.7601	-1.44601	0.669317	0.613151	0.800947	1.99227	0.248972	0.233544	0.948942	0.677311	0.785145	1.9466	0.287399	1.74523	0.312882	1.76173	0.291342	TPM-Ccan008g008020	1.76679	0.578755	0.46069	0.614915	1.11739	0.01755	1.36134	0.963483	3.79093	3.3691	0.090243	3.08932	2.33928	1.40044	7.41868	1.71605
Flavonoid biosynthesis	Ccan011g016660	657aa	AT1G14550	AT1G14550-c		L=321	Peroxidase superfamily protein		Peroxidase superfamily protein; FUNCTIONS IN: peroxidase activity, heme binding; INVOLVED IN: oxidation reduction, response to oxidative stress; LOCATED IN: endomembrane system; EXPRESSED IN: root; CONTAINS InterPro DOMAIN/s: Haem peroxidase (InterPro:IPR010255), Plant peroxidase (InterPro:IPR000823), Peroxidases heam-ligand binding site (InterPro:IPR019793), Haem peroxidase, plant/fungal/bacteri…	OrthoF-Ccan011g016660	NA		blue	DEG-Ccan011g016660	0.480476	0.974269	1.57724	0.567835	3.7934	0.00828364	3.35156	0.0179159	5.18436	0.000161	4.25409	0.00306565	3.72206	0.0101001	4.95209	0.000295	6.36077	1.25e-06	TPM-Ccan011g016660	0.298439	0.045612	0.126711	0.096579	0.711587	0	1.70546	1.67471	0.667184	1.47757	8.57072	3.81892	4.0039	3.27183	2.2309	0.825107
Flavonoid biosynthesis	Ccan001g010920	358aa	AT3G13610	AT3G13610-a		L=361	2-oxoglutarate (2OG) and Fe(II)-dependent oxygenase superfamily protein	Encodes a Fe(II)- and 2-oxoglutarate-dependent dioxygenase family gene F6'H1. Mutations in this gene compromise iron uptake and the production of fluorescent phenolics involved in Fe uptake.	2-oxoglutarate (2OG) and Fe(II)-dependent oxygenase superfamily protein; CONTAINS InterPro DOMAIN/s: Oxoglutarate/iron-dependent oxygenase (InterPro:IPR005123); BEST Arabidopsis thaliana protein match is: 2-oxoglutarate (2OG) and Fe(II)-dependent oxygenase superfamily protein (TAIR:AT1G55290.1); Has 8779 Blast hits to 8731 proteins in 1013 species: Archae - 0; Bacteria - 1145; Metazoa - 121; Fung…	OrthoF-OG0001546	AT1G55290.1, AT3G13610.1	Ccan001g010920	brown	DEG-Ccan001g010920	0	1	0	1	0	1	0	1	5.11079	0.309508	7.69268	0.105344	12.546	0.00338969	12.7793	0.00216915	14.1398	0.00045	TPM-Ccan001g010920	0	0	0	0	0	0	0	0	0	0	0	0.098789	0.259027	0.48198	20.7725	6.40077
Flavonoid biosynthesis	Ccan001g018010	379aa	AT1G65870	AT1G65870-b		L=189	Disease resistance-responsive (dirigent-like protein) family protein		Disease resistance-responsive (dirigent-like protein) family protein; FUNCTIONS IN: molecular_function unknown; INVOLVED IN: lignan biosynthetic process, defense response; LOCATED IN: cell wall; EXPRESSED IN: 13 plant structures; EXPRESSED DURING: 9 growth stages; CONTAINS InterPro DOMAIN/s: Plant disease resistance response protein (InterPro:IPR004265); BEST Arabidopsis thaliana protein match is…	OrthoF-Ccan001g018010	NA		brown	DEG-Ccan001g018010	0.138486	1	-1.45825	0.66691	-0.0531723	1	-0.0966155	1	0.379256	0.894701	0.11721	0.986689	1.47988	0.448147	2.75684	0.0928768	2.14676	0.190437	TPM-Ccan001g018010	0.374582	0.455462	0.183813	0.822213	0.349164	0.035464	0.636124	0.132863	0.512695	0.192983	0.619755	0.686898	0.625129	0.488044	2.16766	4.19884
Flavonoid biosynthesis	Ccan001g020040	454aa	AT2G19070	AT2G19070-b	SHT	L=451	spermidine hydroxycinnamoyl transferase	encodes a protein whose sequence is similar to anthranilate N-hydroxycinnamoyl/benzoyltransferase from Dianthus caryophyllus (gi:2239091)	spermidine hydroxycinnamoyl transferase (SHT); CONTAINS InterPro DOMAIN/s: Transferase (InterPro:IPR003480); BEST Arabidopsis thaliana protein match is: hydroxycinnamoyl-CoA shikimate/quinate hydroxycinnamoyl transferase (TAIR:AT5G48930.1); Has 2876 Blast hits to 2852 proteins in 161 species: Archae - 0; Bacteria - 0; Metazoa - 0; Fungi - 114; Plants - 2754; Viruses - 0; Other Eukaryotes - 8 (sou…	OrthoF-OG0000073	AT2G19070.1	Ccan001g020030, Ccan001g020040, Ccan001g020050, Ccan001g020060, Ccan001g020070, Ccan001g020080, Ccan001g020090, Ccan1144g005000, Ccan2216g005000, Ccan2323g005010	brown	DEG-Ccan001g020040	5.92119	0.176826	7.8971	0.025519	7.91539	0.00627101	7.89871	0.00494698	4.92841	0.120061	8.86294	0.0021863	8.33502	0.00386545	11.7033	1.85e-05	11.5835	1.43e-05	TPM-Ccan001g020040	0	0	0.003446	0.238327	0.638669	0	0.322201	0.050342	0.19021	0.243116	0	0.136011	0.508502	0.615654	0.097516	1.3196
Flavonoid biosynthesis	Ccan001g026410	1233aa	AT2G38080	AT2G38080-a	IRX12, LAC4, ATLMCO4, LMCO4	L=558	Laccase/Diphenol oxidase family protein	LAC4 appears to have laccase activity based on enzyme assays performed using lac4 mutants. These mutants also have reduced levels of lignin. LAC4 is expressed in vascular bundles and fibers and likely contributes to lignin biosynthesis, and hence cell wall biosynthesis, there. lac4/irx12 mutants have a mild irregular xylem phenotype.	IRREGULAR XYLEM 12 (IRX12); FUNCTIONS IN: laccase activity; INVOLVED IN: secondary cell wall biogenesis; LOCATED IN: endomembrane system, apoplast; EXPRESSED IN: 24 plant structures; EXPRESSED DURING: 13 growth stages; CONTAINS InterPro DOMAIN/s: Multicopper oxidase, type 3 (InterPro:IPR011707), Laccase (InterPro:IPR017761), Multicopper oxidase, type 2 (InterPro:IPR011706), Cupredoxin (InterPro:I…	OrthoF-Ccan001g026410	NA		brown	DEG-Ccan001g026410	7.35693	0.100278	7.35822	0.0831838	10.418	0.000874	10.4965	0.000596	6.01829	0.0790915	6.65088	0.0538399	10.3806	0.00101839	12.5378	3.84e-05	12.9455	1.27e-05	TPM-Ccan001g026410	0	0	0.302764	0	0.204182	0	0.746405	0.317679	0.864629	0.77977	0	0.093233	0	0.138151	1.31066	3.57592
Flavonoid biosynthesis	Ccan001g027560	147aa	AT5G58400	AT5G58400-a		L=325	Peroxidase superfamily protein		Peroxidase superfamily protein; FUNCTIONS IN: peroxidase activity, heme binding; INVOLVED IN: oxidation reduction, response to oxidative stress; LOCATED IN: endomembrane system; EXPRESSED IN: 6 plant structures; EXPRESSED DURING: 4 anthesis, C globular stage, petal differentiation and expansion stage; CONTAINS InterPro DOMAIN/s: Haem peroxidase (InterPro:IPR010255), Plant peroxidase (InterPro:IPR…	OrthoF-Ccan001g027560	NA		brown	DEG-Ccan001g027560	0	1	0	1	0	1	0	1	0	1	5.42857	0.321916	6.8694	0.173941	9.95968	0.0278546	11.0998	0.0107865	TPM-Ccan001g027560	0	0	0	0	0	0	0	0	0	0	0	0	0	0.38335	0.347406	1.31388
Flavonoid biosynthesis	Ccan001g027570	130aa	AT5G58390	AT5G58390		L=316	Peroxidase superfamily protein		Peroxidase superfamily protein; FUNCTIONS IN: peroxidase activity, heme binding; INVOLVED IN: response to oxidative stress, oxidation reduction; LOCATED IN: endomembrane system; EXPRESSED IN: 10 plant structures; EXPRESSED DURING: 6 growth stages; CONTAINS InterPro DOMAIN/s: Haem peroxidase (InterPro:IPR010255), Plant peroxidase (InterPro:IPR000823), Peroxidases heam-ligand binding site (InterPro…	OrthoF-Ccan001g027570	NA		brown	DEG-Ccan001g027570	0	1	0	1	0	1	0	1	0	1	0	1	0	1	10.2837	0.219822	9.95948	0.219735	TPM-Ccan001g027570	0	0	0	0	0	0	0	0	0	0	0	0	0	0	0	0.016303
Flavonoid biosynthesis	Ccan001g030870	342aa	AT5G24530	AT5G24530-c	DMR6	L=341	2-oxoglutarate (2OG) and Fe(II)-dependent oxygenase superfamily protein	Encodes a putative 2OG-Fe(II) oxygenase that is defense-associated but required for susceptibility to downy mildew.	DOWNY MILDEW RESISTANT 6 (DMR6); FUNCTIONS IN: oxidoreductase activity, acting on paired donors, with incorporation or reduction of molecular oxygen, 2-oxoglutarate as one donor, and incorporation of one atom each of oxygen into both donors, oxidoreductase activity; INVOLVED IN: response to fungus, response to bacterium, flavonoid biosynthetic process; LOCATED IN: cellular_component unknown; EXPR…	OrthoF-Ccan001g030870	NA		brown	DEG-Ccan001g030870	0.244205	0.991276	0.963777	0.626565	2.06729	0.0421814	1.16506	0.281331	-1.23402	0.274053	-1.011	0.412001	1.71552	0.105553	3.32035	0.000393	4.07028	6.19e-06	TPM-Ccan001g030870	2.79852	2.88778	2.70024	3.30217	7.486	1.64141	9.4062	4.3215	3.05409	6.38236	0.824976	1.97615	1.9141	1.69133	15.4549	20.1281
Flavonoid biosynthesis	Ccan002g010850	571aa	AT2G40370	AT2G40370	LAC5	L=580	laccase 5	putative laccase, a member of laccase family of genes (17 members in Arabidopsis).	laccase 5 (LAC5); FUNCTIONS IN: laccase activity; INVOLVED IN: response to copper ion; LOCATED IN: endomembrane system, apoplast; EXPRESSED IN: 8 plant structures; EXPRESSED DURING: 4 anthesis, petal differentiation and expansion stage; CONTAINS InterPro DOMAIN/s: Multicopper oxidase, type 3 (InterPro:IPR011707), Laccase (InterPro:IPR017761), Multicopper oxidase, type 2 (InterPro:IPR011706), Cupr…	OrthoF-OG0011260	AT5G05390.1	Ccan002g010850	brown	DEG-Ccan002g010850	-7.22133	0.0208714	0.65397	0.919533	1.49981	0.520461	3.91253	0.0333325	-1.65408	0.474666	3.2253	0.112055	5.10785	0.00540956	7.39129	2.02e-05	7.50962	8.91e-06	TPM-Ccan002g010850	0	0.431671	0	0	0.527451	0	0.404156	0.214827	1.72653	2.79336	0.048525	0.018842	1.99215	1.66436	9.97501	7.41856
Flavonoid biosynthesis	Ccan002g021510	781aa	AT1G65870	AT1G65870-c		L=189	Disease resistance-responsive (dirigent-like protein) family protein		Disease resistance-responsive (dirigent-like protein) family protein; FUNCTIONS IN: molecular_function unknown; INVOLVED IN: lignan biosynthetic process, defense response; LOCATED IN: cell wall; EXPRESSED IN: 13 plant structures; EXPRESSED DURING: 9 growth stages; CONTAINS InterPro DOMAIN/s: Plant disease resistance response protein (InterPro:IPR004265); BEST Arabidopsis thaliana protein match is…	OrthoF-Ccan002g021510	NA		brown	DEG-Ccan002g021510	0	1	0	1	9.12179	0.289092	0	1	0	1	0	1	9.59299	0.260075	12.1102	0.11645	12.1436	0.103914	TPM-Ccan002g021510	0	0	0	0	0	0	0.319267	0.311679	0	0	0	0	0	0	1.29722	1.15951
Flavonoid biosynthesis	Ccan002g050980	470aa	AT4G01070	AT4G01070-a	GT72B1, UGT72B1	L=480	UDP-Glycosyltransferase superfamily protein	the glycosyltransferase (UGT72B1) is involved in metabolizing xenobiotica (chloroaniline and chlorophenole). Comparison between wild type and knock-out mutant demonstrates the central role of this gene for metabolizing chloroaniline but significantly less for chlorophenole. The glucosyltransferase preferred UDP-xylose over UDP-glucose indicating its (additional) functioning as a xylosyltransferas…	GT72B1; FUNCTIONS IN: UDP-glycosyltransferase activity, UDP-glucosyltransferase activity, transferase activity, transferring glycosyl groups; INVOLVED IN: xenobiotic metabolic process, response to cyclopentenone, response to salt stress, response to toxin, xenobiotic catabolic process; EXPRESSED IN: 23 plant structures; EXPRESSED DURING: 15 growth stages; CONTAINS InterPro DOMAIN/s: UDP-glucurono…	OrthoF-OG0001531	AT1G01420.1, AT4G01070.1	Ccan002g050980	brown	DEG-Ccan002g050980	-1.15286	0.259449	-0.452238	0.769494	-0.307405	0.739533	1.03813	0.117167	0.235242	0.808865	0.124853	0.925045	-0.429606	0.60185	-0.978714	0.140203	-1.62336	0.00752912	TPM-Ccan002g050980	224.954	65.8984	65.5878	86.6553	88.475	99.6024	86.1459	69.7067	236.515	259.353	162.639	213.459	185.319	182.869	60.7985	53.4551
Flavonoid biosynthesis	Ccan003g019400	336aa	AT2G39040	AT2G39040-c		L=350	Peroxidase superfamily protein		Peroxidase superfamily protein; FUNCTIONS IN: peroxidase activity, heme binding; INVOLVED IN: response to oxidative stress, oxidation reduction; LOCATED IN: endomembrane system; EXPRESSED IN: root; CONTAINS InterPro DOMAIN/s: Haem peroxidase (InterPro:IPR010255), Plant peroxidase (InterPro:IPR000823), Peroxidases heam-ligand binding site (InterPro:IPR019793), Haem peroxidase, plant/fungal/bacteri…	OrthoF-OG0002131	AT2G39040.1	Ccan003g007430, Ccan003g019400	brown	DEG-Ccan003g019400	0	1	0	1	6.40243	0.0571809	7.21154	0.0227877	9.10753	0.00378755	9.30775	0.00367039	11.8603	0.000115	14.6423	8.74e-07	14.1049	1.33e-06	TPM-Ccan003g019400	0	0	0	0	0	0	0.160051	0	0	0.561093	1.14274	1.47447	1.57035	1.38642	13.7261	41.6457
Flavonoid biosynthesis	Ccan003g026000	467aa	AT2G34790	AT2G34790-a	MEE23, EDA28	L=532	FAD-binding Berberine family protein		MATERNAL EFFECT EMBRYO ARREST 23 (MEE23); FUNCTIONS IN: electron carrier activity, oxidoreductase activity, FAD binding, catalytic activity; INVOLVED IN: polar nucleus fusion, embryo development ending in seed dormancy; LOCATED IN: cell wall; EXPRESSED IN: 13 plant structures; EXPRESSED DURING: 4 anthesis, petal differentiation and expansion stage; CONTAINS InterPro DOMAIN/s: FAD-binding, type 2 …	OrthoF-Ccan003g026000	NA		brown	DEG-Ccan003g026000	6.52172	0.488278	0	1	0	1	0	1	7.54441	0.147346	1.31569	0.89018	0	1	8.01387	0.103692	10.758	0.0196667	TPM-Ccan003g026000	0	0	0.236321	0	0	0	0	0	0	0	0.17273	0.776223	0.18422	0	0.021497	0
Flavonoid biosynthesis	Ccan004g020370	461aa	AT1G24100	AT1G24100-a	UGT74B1	L=460	UDP-glucosyl transferase 74B1	Encodes a UDP-glucose:thiohydroximate S-glucosyltransferase, involved in glucosinolate biosynthesis	UDP-glucosyl transferase 74B1 (UGT74B1); CONTAINS InterPro DOMAIN/s: UDP-glucuronosyl/UDP-glucosyltransferase (InterPro:IPR002213); BEST Arabidopsis thaliana protein match is: UDP-glycosyltransferase 74 F1 (TAIR:AT2G43840.1); Has 7754 Blast hits to 7677 proteins in 493 species: Archae - 0; Bacteria - 488; Metazoa - 2030; Fungi - 39; Plants - 5027; Viruses - 105; Other Eukaryotes - 65 (source: NCB…	OrthoF-Ccan004g020370	NA		brown	DEG-Ccan004g020370	-0.0979822	1	-0.925445	0.592533	-1.4759	0.124316	-1.8581	0.0360183	-2.50449	0.00419746	-0.782415	0.493696	-0.447275	0.712058	-0.411589	0.708551	0.710318	0.460188	TPM-Ccan004g020370	8.75603	3.12689	3.28907	11.3785	5.32332	1.6975	1.62054	1.68473	0.779262	2.23387	1.80608	1.21792	4.89781	4.16873	6.06374	7.34748
Flavonoid biosynthesis	Ccan004g022440	486aa	AT5G07990	AT5G07990-f	TT7, CYP75B1, D501	L=513	Cytochrome P450 superfamily protein	Required for flavonoid 3' hydroxylase activity. Enzyme abundance relative to CHS determines Quercetin/Kaempferol metabolite ratio.	TRANSPARENT TESTA 7 (TT7); CONTAINS InterPro DOMAIN/s: Cytochrome P450 (InterPro:IPR001128), Cytochrome P450, E-class, group I (InterPro:IPR002401), Cytochrome P450, conserved site (InterPro:IPR017972); BEST Arabidopsis thaliana protein match is: cytochrome P450, family 706, subfamily A, polypeptide 6 (TAIR:AT4G12320.1); Has 35179 Blast hits to 34934 proteins in 1774 species: Archae - 51; Bacteri…	OrthoF-Ccan004g022440	NA		brown	DEG-Ccan004g022440	0	1	0	1	0	1	0	1	7.7309	0.0324456	8.22917	0.0248857	8.84213	0.0130532	11.4076	0.000713	11.2422	0.000626	TPM-Ccan004g022440	0	0	0	0	0	0	0	0	0	0	0.601586	0	0.079521	1.4279	0.488923	1.09156
Flavonoid biosynthesis	Ccan005g006310	375aa	AT5G54160	AT5G54160-l	ATOMT1, OMT1	L=363	O-methyltransferase 1	A caffeic acid/5-hydroxyferulic acid O-methyltransferase. Interacts with 14-4-3 proteins in yeast 2 hybrid assay. AtOMT1 (At5g54160) encodes a flavonol 3’-O-methyltransferase that is highly active towards quercetin and myricetin. The substrate specificity identifies the enzyme as flavonol 3’-methyltransferase which replaces the former annotation of the gene to encode a caffeic acid/5-hydroxyferul…	O-methyltransferase 1 (OMT1); FUNCTIONS IN: myricetin 3'-O-methyltransferase activity, quercetin 3-O-methyltransferase activity, caffeate O-methyltransferase activity; INVOLVED IN: lignin biosynthetic process, flavonol biosynthetic process; LOCATED IN: cytosol, nucleus, plasma membrane, cytoplasm; EXPRESSED IN: 23 plant structures; EXPRESSED DURING: 14 growth stages; CONTAINS InterPro DOMAIN/s: W…	OrthoF-Ccan005g006310	NA		brown	DEG-Ccan005g006310	1.63906	0.85201	2.84532	0.518528	1.97498	0.51503	2.80849	0.289987	-5.65587	0.0639435	-1.05316	0.780634	-0.766383	0.832808	2.99413	0.246031	5.16714	0.0270049	TPM-Ccan005g006310	0	0.590948	1.49995	0.041619	0.937772	1.6575	0.629659	0.639531	0.586553	2.06657	0.010161	0.034912	0.051345	0.339211	0.194198	0.540391
Flavonoid biosynthesis	Ccan005g014740	182aa	AT4G13580	AT4G13580-b		L=244	Disease resistance-responsive (dirigent-like protein) family protein		Disease resistance-responsive (dirigent-like protein) family protein; FUNCTIONS IN: molecular_function unknown; LOCATED IN: endomembrane system; EXPRESSED IN: root; CONTAINS InterPro DOMAIN/s: Plant disease resistance response protein (InterPro:IPR004265); BEST Arabidopsis thaliana protein match is: Disease resistance-responsive (dirigent-like protein) family protein (TAIR:AT3G24020.1); Has 723 B…	OrthoF-Ccan005g014740	NA		brown	DEG-Ccan005g014740	-4.96535	0.32476	-6.1054	0.140177	-2.15806	0.509011	-6.1683	0.040345	-6.52712	0.0343402	1.88371	0.569413	4.96047	0.0549835	6.11264	0.0114686	5.91879	0.0122808	TPM-Ccan005g014740	0.250942	0.025959	0.263228	0.27476	0.098024	0	0	0.656795	0	0	0	0	0.708983	2.67328	32.9812	18.075
Flavonoid biosynthesis	Ccan005g014860	182aa	AT4G13580	AT4G13580-c		L=244	Disease resistance-responsive (dirigent-like protein) family protein		Disease resistance-responsive (dirigent-like protein) family protein; FUNCTIONS IN: molecular_function unknown; LOCATED IN: endomembrane system; EXPRESSED IN: root; CONTAINS InterPro DOMAIN/s: Plant disease resistance response protein (InterPro:IPR004265); BEST Arabidopsis thaliana protein match is: Disease resistance-responsive (dirigent-like protein) family protein (TAIR:AT3G24020.1); Has 723 B…	OrthoF-Ccan005g014860	NA		brown	DEG-Ccan005g014860	0	1	0	1	0	1	0	1	0	1	0	1	7.39132	0.440581	9.6007	0.25596	9.46648	0.246423	TPM-Ccan005g014860	0	0.541969	0.263228	0.24567	0.250166	0	0	0.255861	0	0	0	0	0.790257	1.79364	31.0899	16.37
Flavonoid biosynthesis	Ccan005g014870	182aa	AT4G13580	AT4G13580-d		L=244	Disease resistance-responsive (dirigent-like protein) family protein		Disease resistance-responsive (dirigent-like protein) family protein; FUNCTIONS IN: molecular_function unknown; LOCATED IN: endomembrane system; EXPRESSED IN: root; CONTAINS InterPro DOMAIN/s: Plant disease resistance response protein (InterPro:IPR004265); BEST Arabidopsis thaliana protein match is: Disease resistance-responsive (dirigent-like protein) family protein (TAIR:AT3G24020.1); Has 723 B…	OrthoF-Ccan005g014870	NA		brown	DEG-Ccan005g014870	4.26857	0.696909	0	1	0	1	0	1	0	1	5.71805	0.245516	8.74403	0.0472183	10.838	0.00864045	10.6206	0.00838001	TPM-Ccan005g014870	0	0.541969	0.263228	0.359101	0.250166	0	0	0.255861	0	0	0	0	0.790257	2.11861	33.1276	18.3486
Flavonoid biosynthesis	Ccan005g015180	173aa	AT2G39430	AT2G39430-b		L=322	Disease resistance-responsive (dirigent-like protein) family protein		Disease resistance-responsive (dirigent-like protein) family protein; FUNCTIONS IN: molecular_function unknown; INVOLVED IN: lignan biosynthetic process; LOCATED IN: endomembrane system; EXPRESSED IN: leaf apex, hypocotyl, root, petiole, leaf; EXPRESSED DURING: LP.04 four leaves visible, LP.08 eight leaves visible; CONTAINS InterPro DOMAIN/s: Plant disease resistance response protein (InterPro:IP…	OrthoF-Ccan005g015180	NA		brown	DEG-Ccan005g015180	0	1	0	1	0	1	0	1	17.7329	0.00283216	16.574	0.00691501	17.6341	0.00329734	22.1163	0.000116	24.1319	1.43e-05	TPM-Ccan005g015180	0	0	0.101112	0	0	0	0	0	0	0	1.84962	1.54835	0	0.509911	0.864073	0.789066
Flavonoid biosynthesis	Ccan006g027150	343aa	AT5G24530	AT5G24530-f	DMR6	L=341	2-oxoglutarate (2OG) and Fe(II)-dependent oxygenase superfamily protein	Encodes a putative 2OG-Fe(II) oxygenase that is defense-associated but required for susceptibility to downy mildew.	DOWNY MILDEW RESISTANT 6 (DMR6); FUNCTIONS IN: oxidoreductase activity, acting on paired donors, with incorporation or reduction of molecular oxygen, 2-oxoglutarate as one donor, and incorporation of one atom each of oxygen into both donors, oxidoreductase activity; INVOLVED IN: response to fungus, response to bacterium, flavonoid biosynthetic process; LOCATED IN: cellular_component unknown; EXPR…	OrthoF-Ccan006g027150	NA		brown	DEG-Ccan006g027150	-0.56556	0.989603	1.03532	0.876358	0.554965	0.888773	-2.28433	0.365014	-0.434107	0.91962	0.268833	0.962392	2.3683	0.370394	4.57424	0.040799	2.92955	0.199483	TPM-Ccan006g027150	1.33905	2.97011	0.619437	2.28814	9.44483	0	3.38606	0.579949	0.384082	0.029309	2.68373	0	3.71961	2.26432	19.1919	25.185
Flavonoid biosynthesis	Ccan006g030370	330aa	AT5G17820	AT5G17820-a		L=313	Peroxidase superfamily protein		Peroxidase superfamily protein; FUNCTIONS IN: peroxidase activity, heme binding; INVOLVED IN: oxidation reduction, response to oxidative stress; LOCATED IN: cell wall, membrane, plant-type cell wall; EXPRESSED IN: root, leaf; CONTAINS InterPro DOMAIN/s: Haem peroxidase (InterPro:IPR010255), Plant peroxidase (InterPro:IPR000823), Peroxidases heam-ligand binding site (InterPro:IPR019793), Peroxidas…	OrthoF-OG0000140	AT3G03670.1, AT5G17820.1	Ccan006g030370, Ccan006g030400, Ccan006g030420, Ccan006g030440, Ccan006g030470, Ccan006g030480	brown	DEG-Ccan006g030370	0	1	0	1	0	1	0	1	7.57093	0.287137	7.38694	0.321337	7.38754	0.305031	9.45207	0.143949	9.8888	0.112512	TPM-Ccan006g030370	0	0	0	0	0	0	0	0	0	0	0.795447	0.075507	0	0.984688	0.284718	0.39452
Flavonoid biosynthesis	Ccan006g030440	330aa	AT5G17820	AT5G17820-c		L=313	Peroxidase superfamily protein		Peroxidase superfamily protein; FUNCTIONS IN: peroxidase activity, heme binding; INVOLVED IN: oxidation reduction, response to oxidative stress; LOCATED IN: cell wall, membrane, plant-type cell wall; EXPRESSED IN: root, leaf; CONTAINS InterPro DOMAIN/s: Haem peroxidase (InterPro:IPR010255), Plant peroxidase (InterPro:IPR000823), Peroxidases heam-ligand binding site (InterPro:IPR019793), Peroxidas…	OrthoF-OG0000140	AT3G03670.1, AT5G17820.1	Ccan006g030370, Ccan006g030400, Ccan006g030420, Ccan006g030440, Ccan006g030470, Ccan006g030480	brown	DEG-Ccan006g030440	0	1	0	1	0	1	0	1	2.13841	0.738817	7.44797	0.118612	8.87711	0.0496056	9.45094	0.0281464	10.5438	0.0108496	TPM-Ccan006g030440	0	0	0	0	0	0	0	0	0	0	0	0.121702	0	0.840175	1.6074	0.560439
Flavonoid biosynthesis	Ccan007g018100	360aa	AT4G37980	AT4G37980-d	ELI3-1, ELI3, ATCAD7, CAD7	L=357	elicitor-activated gene 3-1		elicitor-activated gene 3-1 (ELI3-1); FUNCTIONS IN: oxidoreductase activity, zinc ion binding; INVOLVED IN: response to bacterium, plant-type hypersensitive response; EXPRESSED IN: 20 plant structures; EXPRESSED DURING: 13 growth stages; CONTAINS InterPro DOMAIN/s: GroES-like (InterPro:IPR011032), Polyketide synthase, enoylreductase (InterPro:IPR020843), Alcohol dehydrogenase GroES-like (InterPro…	OrthoF-Ccan007g018100	NA		brown	DEG-Ccan007g018100	-4.96729	0.453556	-8.0139	0.118817	-7.57372	0.0558605	-3.01596	0.446313	-0.858808	0.884517	-0.788677	0.905005	0.0776676	1	0.977031	0.831979	2.52931	0.495235	TPM-Ccan007g018100	1.00714	0.50495	0.190787	0	0.046275	0	0	0.044575	0	0.126639	0	0.844391	0.714457	0.36239	1.22004	0.833739
Flavonoid biosynthesis	Ccan007g021360	499aa	AT4G36220	AT4G36220-c	FAH1, CYP84A1	L=520	ferulic acid 5-hydroxylase 1	encodes ferulate 5-hydroxylase (F5H). Involved in lignin biosynthesis.	ferulic acid 5-hydroxylase 1 (FAH1); FUNCTIONS IN: ferulate 5-hydroxylase activity, monooxygenase activity; INVOLVED IN: lignin biosynthetic process, response to UV-B, phenylpropanoid biosynthetic process; LOCATED IN: endoplasmic reticulum; EXPRESSED IN: 20 plant structures; EXPRESSED DURING: 12 growth stages; CONTAINS InterPro DOMAIN/s: Cytochrome P450 (InterPro:IPR001128), Cytochrome P450, E-cl…	OrthoF-Ccan007g021360	NA		brown	DEG-Ccan007g021360	-0.138239	1	0.0354368	1	-0.644468	0.478971	0.0384822	1	-0.456839	0.638365	-0.844257	0.342444	0.523611	0.576997	0.648658	0.430871	0.97313	0.196027	TPM-Ccan007g021360	9.5826	14.1793	14.2731	9.27284	6.15451	13.9416	6.00518	3.05613	9.05077	9.829	7.22015	10.872	6.81524	7.70793	25.6248	20.8872
Flavonoid biosynthesis	Ccan008g019270	366aa	AT5G54160	AT5G54160-q	ATOMT1, OMT1	L=363	O-methyltransferase 1	A caffeic acid/5-hydroxyferulic acid O-methyltransferase. Interacts with 14-4-3 proteins in yeast 2 hybrid assay. AtOMT1 (At5g54160) encodes a flavonol 3’-O-methyltransferase that is highly active towards quercetin and myricetin. The substrate specificity identifies the enzyme as flavonol 3’-methyltransferase which replaces the former annotation of the gene to encode a caffeic acid/5-hydroxyferul…	O-methyltransferase 1 (OMT1); FUNCTIONS IN: myricetin 3'-O-methyltransferase activity, quercetin 3-O-methyltransferase activity, caffeate O-methyltransferase activity; INVOLVED IN: lignin biosynthetic process, flavonol biosynthetic process; LOCATED IN: cytosol, nucleus, plasma membrane, cytoplasm; EXPRESSED IN: 23 plant structures; EXPRESSED DURING: 14 growth stages; CONTAINS InterPro DOMAIN/s: W…	OrthoF-Ccan008g019270	NA		brown	DEG-Ccan008g019270	-1.42311	0.760139	-0.0082926	1	-0.664456	0.784592	1.02357	0.613929	-1.52269	0.436715	-0.825	0.731526	-1.62715	0.403155	-2.20137	0.198863	-3.67558	0.0192566	TPM-Ccan008g019270	40.1716	0.167371	12.8384	6.31449	3.22771	35.7546	9.26339	8.8269	36.5455	34.0766	6.09938	10.9336	13.586	15.8645	1.01036	0.647366
Flavonoid biosynthesis	Ccan009g011390	511aa	AT5G07990	AT5G07990-p	TT7, CYP75B1, D501	L=513	Cytochrome P450 superfamily protein	Required for flavonoid 3' hydroxylase activity. Enzyme abundance relative to CHS determines Quercetin/Kaempferol metabolite ratio.	TRANSPARENT TESTA 7 (TT7); CONTAINS InterPro DOMAIN/s: Cytochrome P450 (InterPro:IPR001128), Cytochrome P450, E-class, group I (InterPro:IPR002401), Cytochrome P450, conserved site (InterPro:IPR017972); BEST Arabidopsis thaliana protein match is: cytochrome P450, family 706, subfamily A, polypeptide 6 (TAIR:AT4G12320.1); Has 35179 Blast hits to 34934 proteins in 1774 species: Archae - 51; Bacteri…	OrthoF-Ccan009g011390	NA		brown	DEG-Ccan009g011390	2.45385	0.910216	6.02273	0.420682	7.69553	0.10567	0	1	2.13684	0.746467	7.75475	0.111572	6.70006	0.173204	10.6395	0.0146071	11.0765	0.00879174	TPM-Ccan009g011390	0	0	0	0.033914	0.111823	0	0.043051	0.322669	0	0.092159	0.075632	0.216514	0.821051	0	0.677605	1.19733
Flavonoid biosynthesis	Ccan010g009520	486aa	AT2G15480	AT2G15480-b	UGT73B5	L=484	UDP-glucosyl transferase 73B5		UDP-glucosyl transferase 73B5 (UGT73B5); FUNCTIONS IN: quercetin 3-O-glucosyltransferase activity, UDP-glycosyltransferase activity, UDP-glucosyltransferase activity, transferase activity, transferring glycosyl groups; INVOLVED IN: response to other organism; LOCATED IN: endomembrane system; EXPRESSED IN: 9 plant structures; EXPRESSED DURING: L mature pollen stage, M germinated pollen stage, LP.0…	OrthoF-Ccan010g009520	NA		brown	DEG-Ccan010g009520	2.79505	0.240904	1.65963	0.562464	3.95548	0.00867552	3.65724	0.013253	3.28292	0.034001	2.74664	0.0953307	4.41611	0.0030598	6.3908	6.01e-06	6.48967	2.5e-06	TPM-Ccan010g009520	0	1.06637	5.88137	0.558734	1.18853	0.716869	4.07619	4.87689	5.17549	3.57247	4.51368	4.24504	3.79442	2.52344	16.2081	11.7439
Flavonoid biosynthesis	Ccan010g023960	997aa	AT1G71695	AT1G71695-b		L=358	Peroxidase superfamily protein		Peroxidase superfamily protein; FUNCTIONS IN: peroxidase activity, heme binding; INVOLVED IN: response to oxidative stress, oxidation reduction; LOCATED IN: cell wall, vacuole, membrane, plant-type cell wall; EXPRESSED IN: 23 plant structures; EXPRESSED DURING: 13 growth stages; CONTAINS InterPro DOMAIN/s: Haem peroxidase (InterPro:IPR010255), Plant peroxidase (InterPro:IPR000823), Peroxidases he…	OrthoF-Ccan010g023960	NA		brown	DEG-Ccan010g023960	0.711727	0.602136	-0.450848	0.759923	-0.367338	0.667827	0.636876	0.358125	0.926116	0.170361	0.885431	0.208562	1.34131	0.0348179	3.11396	3.88e-08	2.98319	8.75e-08	TPM-Ccan010g023960	0.929195	0.521417	1.29658	1.82352	0.713058	0.473966	0.201417	0.574528	1.1779	1.13576	1.40303	1.9429	1.05241	2.08314	2.13273	3.3039
Flavonoid biosynthesis	Ccan010g024910	587aa	AT2G34790	AT2G34790-h	MEE23, EDA28	L=532	FAD-binding Berberine family protein		MATERNAL EFFECT EMBRYO ARREST 23 (MEE23); FUNCTIONS IN: electron carrier activity, oxidoreductase activity, FAD binding, catalytic activity; INVOLVED IN: polar nucleus fusion, embryo development ending in seed dormancy; LOCATED IN: cell wall; EXPRESSED IN: 13 plant structures; EXPRESSED DURING: 4 anthesis, petal differentiation and expansion stage; CONTAINS InterPro DOMAIN/s: FAD-binding, type 2 …	OrthoF-Ccan010g024910	NA		brown	DEG-Ccan010g024910	1.01078	0.734997	1.8862	0.242524	0.835459	0.548231	-0.434618	0.776364	-0.12319	0.967905	-0.0481803	1	2.38711	0.033394	3.50633	0.000742	4.64611	2.88e-06	TPM-Ccan010g024910	1.09176	1.58954	4.3706	1.87699	5.19411	3.34091	1.45949	1.84061	1.21572	0.254609	1.22981	1.62392	1.91103	1.19938	13.2568	4.04898
Flavonoid biosynthesis	Ccan011g015270	476aa	AT1G61820	AT1G61820-c	BGLU46	L=516	beta glucosidase 46		beta glucosidase 46 (BGLU46); FUNCTIONS IN: cation binding, hydrolase activity, hydrolyzing O-glycosyl compounds, catalytic activity; INVOLVED IN: lignin biosynthetic process; LOCATED IN: endomembrane system; EXPRESSED IN: 12 plant structures; EXPRESSED DURING: 4 anthesis, F mature embryo stage, petal differentiation and expansion stage, E expanded cotyledon stage, D bilateral stage; CONTAINS Int…	OrthoF-Ccan011g015270	NA		brown	DEG-Ccan011g015270	1.4385	0.984106	5.21591	0.592084	0	1	0	1	0	1	5.8518	0.327793	8.67848	0.104324	10.746	0.0297135	10.147	0.0359289	TPM-Ccan011g015270	0	0	0	0.082579	0.085712	0	0	0	0	0	0	0	0.183809	0.008745	1.14238	4.7597
Flavonoid biosynthesis	Ccan011g015710	356aa	AT3G13610	AT3G13610-e		L=361	2-oxoglutarate (2OG) and Fe(II)-dependent oxygenase superfamily protein	Encodes a Fe(II)- and 2-oxoglutarate-dependent dioxygenase family gene F6'H1. Mutations in this gene compromise iron uptake and the production of fluorescent phenolics involved in Fe uptake.	2-oxoglutarate (2OG) and Fe(II)-dependent oxygenase superfamily protein; CONTAINS InterPro DOMAIN/s: Oxoglutarate/iron-dependent oxygenase (InterPro:IPR005123); BEST Arabidopsis thaliana protein match is: 2-oxoglutarate (2OG) and Fe(II)-dependent oxygenase superfamily protein (TAIR:AT1G55290.1); Has 8779 Blast hits to 8731 proteins in 1013 species: Archae - 0; Bacteria - 1145; Metazoa - 121; Fung…	OrthoF-Ccan011g015710	NA		brown	DEG-Ccan011g015710	-1.37686	0.818345	1.19295	0.79127	1.46796	0.518371	-2.04431	0.31691	0.725516	0.787212	0.428787	0.902439	0.581758	0.82912	2.53807	0.181242	3.35271	0.0595622	TPM-Ccan011g015710	0	1.54412	0.38432	0.201958	0.667457	1.46869	1.05295	0.673474	0	0.238847	0.620821	0.822994	0.800605	0.784559	1.22616	2.27879
Flavonoid biosynthesis	Ccan011g020090	348aa	AT1G68850	AT1G68850		L=336	Peroxidase superfamily protein		Peroxidase superfamily protein; FUNCTIONS IN: peroxidase activity, heme binding; INVOLVED IN: oxidation reduction, response to oxidative stress; LOCATED IN: endomembrane system; EXPRESSED IN: hypocotyl, root; CONTAINS InterPro DOMAIN/s: Haem peroxidase (InterPro:IPR010255), Plant peroxidase (InterPro:IPR000823), Peroxidases heam-ligand binding site (InterPro:IPR019793), Haem peroxidase, plant/fun…	OrthoF-OG0003509	AT1G68850.1	Ccan011g020090	brown	DEG-Ccan011g020090	16.2868	0.0227231	18.8526	0.00371665	18.1436	0.00113725	0	1	0	1	0	1	21.1029	0.000133	24.2145	6.59e-06	24.5142	2.97e-06	TPM-Ccan011g020090	0	0	0.191328	0	1.63204	0	0.057675	0.600423	0	0	0	0	0	0	6.27906	17.0029
Flavonoid biosynthesis	Ccan001g020070	470aa	AT2G19070	AT2G19070-e	SHT	L=451	spermidine hydroxycinnamoyl transferase	encodes a protein whose sequence is similar to anthranilate N-hydroxycinnamoyl/benzoyltransferase from Dianthus caryophyllus (gi:2239091)	spermidine hydroxycinnamoyl transferase (SHT); CONTAINS InterPro DOMAIN/s: Transferase (InterPro:IPR003480); BEST Arabidopsis thaliana protein match is: hydroxycinnamoyl-CoA shikimate/quinate hydroxycinnamoyl transferase (TAIR:AT5G48930.1); Has 2876 Blast hits to 2852 proteins in 161 species: Archae - 0; Bacteria - 0; Metazoa - 0; Fungi - 114; Plants - 2754; Viruses - 0; Other Eukaryotes - 8 (sou…	OrthoF-OG0000073	AT2G19070.1	Ccan001g020030, Ccan001g020040, Ccan001g020050, Ccan001g020060, Ccan001g020070, Ccan001g020080, Ccan001g020090, Ccan1144g005000, Ccan2216g005000, Ccan2323g005010	cyan	DEG-Ccan001g020070	0.351228	0.996744	1.03922	0.806535	2.57251	0.153105	3.52923	0.0309725	1.0106	0.64426	0.431291	0.888379	0.467643	0.853362	0.884651	0.659293	0.5235	0.791672	TPM-Ccan001g020070	1.4457	2.67532	2.12423	2.124	4.40457	1.65023	2.92055	4.52975	13.5856	9.7875	2.66294	2.68632	0.844564	2.65798	0.383512	1.14609
Flavonoid biosynthesis	Ccan002g038070	539aa	AT5G07990	AT5G07990-a	TT7, CYP75B1, D501	L=513	Cytochrome P450 superfamily protein	Required for flavonoid 3' hydroxylase activity. Enzyme abundance relative to CHS determines Quercetin/Kaempferol metabolite ratio.	TRANSPARENT TESTA 7 (TT7); CONTAINS InterPro DOMAIN/s: Cytochrome P450 (InterPro:IPR001128), Cytochrome P450, E-class, group I (InterPro:IPR002401), Cytochrome P450, conserved site (InterPro:IPR017972); BEST Arabidopsis thaliana protein match is: cytochrome P450, family 706, subfamily A, polypeptide 6 (TAIR:AT4G12320.1); Has 35179 Blast hits to 34934 proteins in 1774 species: Archae - 51; Bacteri…	OrthoF-Ccan002g038070	NA		cyan	DEG-Ccan002g038070	7.65891	0.712895	0	1	11.7238	0.178463	13.2381	0.104345	0	1	0	1	0	1	0	1	0	1	TPM-Ccan002g038070	0	0	0.603107	0.03564	0	0	2.58603	2.90735	13.7816	5.94545	0	0	0	0	0	0
Flavonoid biosynthesis	Ccan006g020800	154aa	AT1G65870	AT1G65870-g		L=189	Disease resistance-responsive (dirigent-like protein) family protein		Disease resistance-responsive (dirigent-like protein) family protein; FUNCTIONS IN: molecular_function unknown; INVOLVED IN: lignan biosynthetic process, defense response; LOCATED IN: cell wall; EXPRESSED IN: 13 plant structures; EXPRESSED DURING: 9 growth stages; CONTAINS InterPro DOMAIN/s: Plant disease resistance response protein (InterPro:IPR004265); BEST Arabidopsis thaliana protein match is…	OrthoF-OG0000057	AT1G22900.1, AT1G58170.1, AT1G65870.1, AT5G42500.1	Ccan001g008630, Ccan001g008720, Ccan001g008740, Ccan001g008750, Ccan002g037570, Ccan006g020800, Ccan011g005790, Ccan011g010370	cyan	DEG-Ccan006g020800	-0.302967	0.981429	-0.712757	0.772163	-1.69938	0.123217	-5.03316	2.45e-07	-2.6054	0.0105525	-1.19454	0.327467	-1.32066	0.253615	1.07574	0.330315	-0.390416	0.744368	TPM-Ccan006g020800	10.0054	8.38912	11.8499	6.1989	4.92005	3.26527	1.14309	2.17259	0	0.563128	1.91949	1.64806	5.17121	4.02869	4.39898	6.56793
Flavonoid biosynthesis	Ccan001g018110	202aa	AT2G21100	AT2G21100-a		L=187	Disease resistance-responsive (dirigent-like protein) family protein		Disease resistance-responsive (dirigent-like protein) family protein; FUNCTIONS IN: molecular_function unknown; INVOLVED IN: lignan biosynthetic process, defense response; LOCATED IN: endomembrane system; EXPRESSED IN: hypocotyl, root, flower; EXPRESSED DURING: petal differentiation and expansion stage; CONTAINS InterPro DOMAIN/s: Plant disease resistance response protein (InterPro:IPR004265); BE…	OrthoF-Ccan001g018110	NA		darkgreen	DEG-Ccan001g018110	-1.0905	0.709011	0.422665	0.908642	1.4239	0.259771	-1.2063	0.330136	-4.13811	0.000163	-1.91907	0.117879	-0.715649	0.621228	2.3329	0.0345438	-0.365092	0.784028	TPM-Ccan001g018110	4.0919	1.07792	0.994548	1.59437	2.64886	3.14938	3.35062	5.74795	0.528174	1.44254	0.128612	0.198982	1.07251	0.286046	2.58178	3.37196
Flavonoid biosynthesis	Ccan007g021680	1061aa	AT5G07990	AT5G07990-j	TT7, CYP75B1, D501	L=513	Cytochrome P450 superfamily protein	Required for flavonoid 3' hydroxylase activity. Enzyme abundance relative to CHS determines Quercetin/Kaempferol metabolite ratio.	TRANSPARENT TESTA 7 (TT7); CONTAINS InterPro DOMAIN/s: Cytochrome P450 (InterPro:IPR001128), Cytochrome P450, E-class, group I (InterPro:IPR002401), Cytochrome P450, conserved site (InterPro:IPR017972); BEST Arabidopsis thaliana protein match is: cytochrome P450, family 706, subfamily A, polypeptide 6 (TAIR:AT4G12320.1); Has 35179 Blast hits to 34934 proteins in 1774 species: Archae - 51; Bacteri…	OrthoF-Ccan007g021680	NA		darkgreen	DEG-Ccan007g021680	1.33667	0.612219	1.64458	0.397093	3.25737	0.00502004	6.95203	3.61e-11	8.78687	7.9e-17	3.44209	0.00329347	2.45148	0.0448346	-0.915753	0.500711	-0.400278	0.781726	TPM-Ccan007g021680	0.366684	0.165767	1.38409	0.11008	0.210352	1.06591	2.08642	1.10592	31.6439	34.6938	141.703	121.356	4.098	3.16734	0.383997	0.296326
Flavonoid biosynthesis	Ccan009g012310	300aa	AT1G30760	AT1G30760-c		L=534	FAD-binding Berberine family protein		FAD-binding Berberine family protein; FUNCTIONS IN: electron carrier activity, oxidoreductase activity, FAD binding, catalytic activity; LOCATED IN: endomembrane system; EXPRESSED IN: inflorescence meristem, root, flower, pedicel; EXPRESSED DURING: 4 anthesis, petal differentiation and expansion stage; CONTAINS InterPro DOMAIN/s: FAD-binding, type 2 (InterPro:IPR016166), Berberine/berberine-like …	OrthoF-Ccan009g012310	NA		darkgreen	DEG-Ccan009g012310	-0.541127	0.914384	-1.4279	0.411451	-2.44503	0.0243103	0.967411	0.412251	0.906104	0.472413	0.485408	0.755991	-0.0623334	0.98257	-2.5871	0.0123651	-7.86113	1.92e-05	TPM-Ccan009g012310	2.58018	1.8086	1.89329	1.17736	0.57206	0.543974	0.105314	0.162433	2.97564	3.70743	5.26917	3.24679	2.85012	3.96954	0.50084	0.04342
Flavonoid biosynthesis	Ccan010g013320	120aa	AT4G37970	AT4G37970	ATCAD6, CAD6	L=363	cinnamyl alcohol dehydrogenase 6		cinnamyl alcohol dehydrogenase 6 (CAD6); FUNCTIONS IN: oxidoreductase activity, zinc ion binding; INVOLVED IN: oxidation reduction; LOCATED IN: cellular_component unknown; EXPRESSED IN: 9 plant structures; EXPRESSED DURING: petal differentiation and expansion stage; CONTAINS InterPro DOMAIN/s: GroES-like (InterPro:IPR011032), Alcohol dehydrogenase GroES-like (InterPro:IPR013154), Alcohol dehydrog…	OrthoF-Ccan010g013320	NA		darkgrey	DEG-Ccan010g013320	0.624053	0.752022	-0.608373	0.683515	0.39604	0.682622	1.96849	0.00310407	-0.0961299	0.9538	0.0570605	0.982186	0.127073	0.913574	-0.811359	0.283345	-2.61538	0.000387	TPM-Ccan010g013320	7.48963	3.90435	11.362	12.3125	7.43743	0.9971	4.86853	6.26736	20.5921	17.8291	3.37275	9.89533	6.42643	8.35573	6.18909	6.93354
Flavonoid biosynthesis	Ccan011g025130	430aa	AT4G37990	AT4G37990-e	ELI3-2, ELI3, ATCAD8, CAD-B2	L=359	elicitor-activated gene 3-2	Encodes an aromatic alcohol:NADP+ oxidoreductase whose mRNA levels are increased in response to treatment with a variety of phytopathogenic bacteria. Though similar to mannitol dehydrogenases, this enzyme does not have mannitol dehydrogenase activity.	elicitor-activated gene 3-2 (ELI3-2); CONTAINS InterPro DOMAIN/s: GroES-like (InterPro:IPR011032), Alcohol dehydrogenase GroES-like (InterPro:IPR013154), Alcohol dehydrogenase, zinc-containing, conserved site (InterPro:IPR002328), Alcohol dehydrogenase, C-terminal (InterPro:IPR013149), Alcohol dehydrogenase superfamily, zinc-containing (InterPro:IPR002085); BEST Arabidopsis thaliana protein match…	OrthoF-Ccan011g025130	NA		darkorange	DEG-Ccan011g025130	1.49287	0.392045	1.98437	0.139634	1.06963	0.352724	1.47528	0.151024	0.38401	0.792749	1.15874	0.322705	-0.0413354	0.991491	0.133577	0.935028	-2.60223	0.00852574	TPM-Ccan011g025130	3.83873	1.14437	7.68215	8.46072	7.55936	9.74365	3.84261	2.8491	5.96051	5.42405	1.5682	6.31725	7.96901	4.15433	0.664533	1.23702
Flavonoid biosynthesis	Ccan007g021640	509aa	AT5G07990	AT5G07990-g	TT7, CYP75B1, D501	L=513	Cytochrome P450 superfamily protein	Required for flavonoid 3' hydroxylase activity. Enzyme abundance relative to CHS determines Quercetin/Kaempferol metabolite ratio.	TRANSPARENT TESTA 7 (TT7); CONTAINS InterPro DOMAIN/s: Cytochrome P450 (InterPro:IPR001128), Cytochrome P450, E-class, group I (InterPro:IPR002401), Cytochrome P450, conserved site (InterPro:IPR017972); BEST Arabidopsis thaliana protein match is: cytochrome P450, family 706, subfamily A, polypeptide 6 (TAIR:AT4G12320.1); Has 35179 Blast hits to 34934 proteins in 1774 species: Archae - 51; Bacteri…	OrthoF-Ccan007g021640	NA		darkred	DEG-Ccan007g021640	1.62647	0.521821	-5.12623	0.0127807	4.51193	0.000145	9.26716	4.36e-17	7.56808	2.43e-11	4.20967	0.000575	3.17995	0.0114596	-2.52548	0.0608789	1.48201	0.260089	TPM-Ccan007g021640	1.0016	0.07376	2.09509	0.528212	0.138349	0	6.09433	4.1381	248.343	234.768	124.302	90.103	9.62898	7.90611	0.472356	0.594251
Flavonoid biosynthesis	Ccan007g021650	511aa	AT5G07990	AT5G07990-h	TT7, CYP75B1, D501	L=513	Cytochrome P450 superfamily protein	Required for flavonoid 3' hydroxylase activity. Enzyme abundance relative to CHS determines Quercetin/Kaempferol metabolite ratio.	TRANSPARENT TESTA 7 (TT7); CONTAINS InterPro DOMAIN/s: Cytochrome P450 (InterPro:IPR001128), Cytochrome P450, E-class, group I (InterPro:IPR002401), Cytochrome P450, conserved site (InterPro:IPR017972); BEST Arabidopsis thaliana protein match is: cytochrome P450, family 706, subfamily A, polypeptide 6 (TAIR:AT4G12320.1); Has 35179 Blast hits to 34934 proteins in 1774 species: Archae - 51; Bacteri…	OrthoF-Ccan007g021650	NA		darkred	DEG-Ccan007g021650	0.540314	0.976902	-8.07629	0.0029594	3.18921	0.0754847	8.07405	1.78e-07	6.31773	9.18e-05	2.87415	0.126166	1.83246	0.362366	-0.611773	0.784439	0.438624	0.835691	TPM-Ccan007g021650	0.89195	0.036574	2.05757	0.010258	0.045766	0	5.05736	2.80256	189.67	190.674	89.8419	65.5774	7.14909	5.28998	0.128501	0.178353
Flavonoid biosynthesis	Ccan007g021670	136aa	AT2G40890	AT2G40890-c	CYP98A3	L=508	cytochrome P450, family 98, subfamily A, polypeptide 3	encodes coumarate 3-hydroxylase (C3H), a P450-dependent monooxygenase. Involved in lignin biosynthesis and flavonoid biosynthesis. Also affects the biosynthesis of coumarins such as scopoletin and scopolin as a branching-out-pathway from the phenylpropanoid acid level.	cytochrome P450, family 98, subfamily A, polypeptide 3 (CYP98A3); FUNCTIONS IN: monooxygenase activity, p-coumarate 3-hydroxylase activity; INVOLVED IN: coumarin biosynthetic process, lignin biosynthetic process, phenylpropanoid biosynthetic process, flavonoid biosynthetic process; LOCATED IN: mitochondrion, endoplasmic reticulum, plasma membrane, microsome; EXPRESSED IN: 25 plant structures; EXP…	OrthoF-Ccan007g021670	NA		darkred	DEG-Ccan007g021670	5.31578	0.319244	0	1	7.24209	0.0247928	13.2785	4.57e-06	12.132	4.8e-05	8.12618	0.0117206	7.90434	0.0131367	0	1	0	1	TPM-Ccan007g021670	0	0	0.310995	0	0.119753	0	1.89044	0.213481	54.1186	29.0695	33.7497	19.7344	1.18805	1.73374	0	0.021523
Flavonoid biosynthesis	Ccan002g010350	213aa	AT5G05270	AT5G05270		L=209	Chalcone-flavanone isomerase family protein		Chalcone-flavanone isomerase family protein; FUNCTIONS IN: intramolecular lyase activity, chalcone isomerase activity; INVOLVED IN: response to karrikin; LOCATED IN: cellular_component unknown; EXPRESSED IN: 20 plant structures; EXPRESSED DURING: 13 growth stages; CONTAINS InterPro DOMAIN/s: Chalcone isomerase, subgroup (InterPro:IPR003466), Chalcone isomerase, 3-layer sandwich (InterPro:IPR01608…	OrthoF-OG0011466	AT5G05270.1	Ccan002g010350	darkturquoise	DEG-Ccan002g010350	3.60185	0.0192217	1.46507	0.520622	-1.75772	0.208639	1.9291	0.139407	2.70706	0.0341827	4.44264	0.000248	3.95804	0.00116462	3.55776	0.00312029	2.89115	0.0157656	TPM-Ccan002g010350	29.5269	1.65645	61.8721	366.518	9.16835	53.2804	3.55582	2.0133	60.5548	31.3806	51.4509	172.542	395.873	381.14	153.234	164.143
Flavonoid biosynthesis	Ccan002g013440	259aa	AT3G55120	AT3G55120-a	TT5, A11, CFI	L=246	Chalcone-flavanone isomerase family protein	Catalyzes the conversion of chalcones into flavanones. Required for the accumulation of purple anthocyanins in leaves and stems. Co-expressed with CHS.	TRANSPARENT TESTA 5 (TT5); FUNCTIONS IN: chalcone isomerase activity; INVOLVED IN: response to UV, response to UV-B, response to karrikin, response to sucrose stimulus, flavonoid biosynthetic process; LOCATED IN: plant-type vacuole membrane, endoplasmic reticulum, extrinsic to endoplasmic reticulum membrane, nucleus; EXPRESSED IN: 24 plant structures; EXPRESSED DURING: 14 growth stages; CONTAINS …	OrthoF-OG0007056	AT3G55120.1	Ccan002g013440	darkturquoise	DEG-Ccan002g013440	3.52242	0.0017627	1.85735	0.191473	0.0242926	1	-0.258177	0.875061	0.498259	0.718674	2.92327	0.00318526	2.73598	0.00562561	2.59989	0.00719235	1.89207	0.0524316	TPM-Ccan002g013440	15.5008	6.64649	40.2995	263.172	10.0503	52.6059	7.55309	7.63588	8.44029	5.35982	9.68638	27.7003	93.0967	103.96	61.5317	89.1779
Flavonoid biosynthesis	Ccan002g016800	337aa	AT1G61720	AT1G61720	BAN	L=340	NAD(P)-binding Rossmann-fold superfamily protein	Negative regulator of flavonoid biosynthesis, mutants accumulate flavonoid pigments in their seed coat, putative oxidoreductase. It is thought that a ternary complex composed of TT2, TT8 and TTG1 is necessary for correct expression of BAN in seed endothelium.	BANYULS (BAN); FUNCTIONS IN: oxidoreductase activity, anthocyanidin reductase activity; INVOLVED IN: negative regulation of flavonoid biosynthetic process; EXPRESSED IN: 12 plant structures; EXPRESSED DURING: C globular stage, seed development stages; CONTAINS InterPro DOMAIN/s: NAD-dependent epimerase/dehydratase (InterPro:IPR001509), NAD(P)-binding domain (InterPro:IPR016040); BEST Arabidopsis …	OrthoF-OG0004159	AT1G61720.1	Ccan002g016800	darkturquoise	DEG-Ccan002g016800	5.51585	8.23e-06	2.74658	0.0754277	-0.178456	0.946991	1.90424	0.123676	2.86117	0.0168806	5.3123	2.28e-06	4.61219	4.93e-05	3.91988	0.000545	1.95037	0.100538	TPM-Ccan002g016800	21.637	4.43415	159.514	1223.54	29.0085	109.328	7.62783	7.30725	47.9605	29.8681	22.6031	199.89	607.947	594.185	127.855	128.937
Flavonoid biosynthesis	Ccan003g012300	391aa	AT5G13930	AT5G13930-a	CHS, TT4, ATCHS	L=395	Chalcone and stilbene synthase family protein	Encodes chalcone synthase (CHS), a key enzyme involved in the biosynthesis of flavonoids. Required for the accumulation of purple anthocyanins in leaves and stems. Also involved in the regulation of auxin transport and the modulation of root gravitropism.	TRANSPARENT TESTA 4 (TT4); FUNCTIONS IN: naringenin-chalcone synthase activity; INVOLVED IN: in 11 processes; LOCATED IN: plant-type vacuole membrane, endoplasmic reticulum, nucleus; EXPRESSED IN: 22 plant structures; EXPRESSED DURING: 14 growth stages; CONTAINS InterPro DOMAIN/s: Chalcone/stilbene synthase, N-terminal (InterPro:IPR001099), Thiolase-like (InterPro:IPR016039), Polyketide synthase,…	OrthoF-OG0009917	AT5G13930.1	Ccan003g012300	darkturquoise	DEG-Ccan003g012300	6.25826	0.000145	3.32549	0.100617	-4.4465	0.00321992	1.84789	0.266662	2.87772	0.0718874	5.88852	5.82e-05	5.18862	0.000434	4.80519	0.000979	3.11701	0.0354672	TPM-Ccan003g012300	25.3953	0.784977	226.501	1893.76	11.2823	178.456	0.930924	0.494226	49.1391	21.0222	20.4912	191.256	874.048	818.531	210.308	336.542
Flavonoid biosynthesis	Ccan003g012320	328aa	AT5G13930	AT5G13930-b	CHS, TT4, ATCHS	L=395	Chalcone and stilbene synthase family protein	Encodes chalcone synthase (CHS), a key enzyme involved in the biosynthesis of flavonoids. Required for the accumulation of purple anthocyanins in leaves and stems. Also involved in the regulation of auxin transport and the modulation of root gravitropism.	TRANSPARENT TESTA 4 (TT4); FUNCTIONS IN: naringenin-chalcone synthase activity; INVOLVED IN: in 11 processes; LOCATED IN: plant-type vacuole membrane, endoplasmic reticulum, nucleus; EXPRESSED IN: 22 plant structures; EXPRESSED DURING: 14 growth stages; CONTAINS InterPro DOMAIN/s: Chalcone/stilbene synthase, N-terminal (InterPro:IPR001099), Thiolase-like (InterPro:IPR016039), Polyketide synthase,…	OrthoF-Ccan003g012320	NA		darkturquoise	DEG-Ccan003g012320	4.75209	0.0428661	3.15817	0.248103	-1.36392	0.565021	1.92266	0.350205	2.33708	0.262339	4.76852	0.0107505	4.24644	0.023685	3.83964	0.0362434	1.9356	0.315294	TPM-Ccan003g012320	11.9508	0.740808	43.2277	274.923	1.30985	57.7338	0.432572	1.25043	20.3481	8.72888	8.85077	57.4301	209.27	220.21	52.8312	68.3445
Flavonoid biosynthesis	Ccan004g022350	511aa	AT5G07990	AT5G07990-e	TT7, CYP75B1, D501	L=513	Cytochrome P450 superfamily protein	Required for flavonoid 3' hydroxylase activity. Enzyme abundance relative to CHS determines Quercetin/Kaempferol metabolite ratio.	TRANSPARENT TESTA 7 (TT7); CONTAINS InterPro DOMAIN/s: Cytochrome P450 (InterPro:IPR001128), Cytochrome P450, E-class, group I (InterPro:IPR002401), Cytochrome P450, conserved site (InterPro:IPR017972); BEST Arabidopsis thaliana protein match is: cytochrome P450, family 706, subfamily A, polypeptide 6 (TAIR:AT4G12320.1); Has 35179 Blast hits to 34934 proteins in 1774 species: Archae - 51; Bacteri…	OrthoF-OG0009940	AT5G07990.1	Ccan004g022350	darkturquoise	DEG-Ccan004g022350	5.11176	0.0206608	2.66899	0.350861	-1.90218	0.368223	0.0467089	1	3.18206	0.0928335	5.31342	0.00280981	4.99868	0.0047771	4.60669	0.00815316	3.716	0.0321582	TPM-Ccan004g022350	6.32371	1.68035	76.1913	269.844	5.16693	36.0541	1.55989	0	2.84824	4.52347	15.3152	75.1405	184.602	208.638	93.2804	127.88
Flavonoid biosynthesis	Ccan005g005490	505aa	AT3G59030	AT3G59030-a	TT12, ATTT12	L=507	MATE efflux family protein	Encodes a proton antiporter. Involved in the transportation of proanthocyanidin precursors into the vacuole. In vitro transport experiments showed that cyanidin-3-O-glucoside (anthocyanin) was an effective substrate, whereas the proanthocyanidin precursor epicatechin was not transported. However catechin-3-O-glucoside inhibited anthocyanin transport in a dose-dependent manner suggesting that glyc…	TRANSPARENT TESTA 12 (TT12); CONTAINS InterPro DOMAIN/s: Multi antimicrobial extrusion protein MatE (InterPro:IPR002528); BEST Arabidopsis thaliana protein match is: MATE efflux family protein (TAIR:AT3G21690.1); Has 8592 Blast hits to 8553 proteins in 1935 species: Archae - 188; Bacteria - 5730; Metazoa - 144; Fungi - 324; Plants - 1347; Viruses - 0; Other Eukaryotes - 859 (source: NCBI BLink).	OrthoF-Ccan005g005490	NA		darkturquoise	DEG-Ccan005g005490	2.98017	0.000113	1.12011	0.320301	0.400247	0.688608	-0.542477	0.527477	1.35718	0.0711956	2.1319	0.00282674	1.94077	0.00661034	1.29653	0.0756087	-0.0159399	0.994796	TPM-Ccan005g005490	13.3126	8.30323	30.2597	158.674	13.2036	24.3678	8.19295	9.23046	5.22675	5.70322	23.3523	35.1241	49.1965	54.7832	32.2547	34.2161
Flavonoid biosynthesis	Ccan005g005550	505aa	AT3G59030	AT3G59030-d	TT12, ATTT12	L=507	MATE efflux family protein	Encodes a proton antiporter. Involved in the transportation of proanthocyanidin precursors into the vacuole. In vitro transport experiments showed that cyanidin-3-O-glucoside (anthocyanin) was an effective substrate, whereas the proanthocyanidin precursor epicatechin was not transported. However catechin-3-O-glucoside inhibited anthocyanin transport in a dose-dependent manner suggesting that glyc…	TRANSPARENT TESTA 12 (TT12); CONTAINS InterPro DOMAIN/s: Multi antimicrobial extrusion protein MatE (InterPro:IPR002528); BEST Arabidopsis thaliana protein match is: MATE efflux family protein (TAIR:AT3G21690.1); Has 8592 Blast hits to 8553 proteins in 1935 species: Archae - 188; Bacteria - 5730; Metazoa - 144; Fungi - 324; Plants - 1347; Viruses - 0; Other Eukaryotes - 859 (source: NCBI BLink).	OrthoF-OG0007465	AT3G59030.1	Ccan005g005550	darkturquoise	DEG-Ccan005g005550	1.62844	0.100564	0.438535	0.815123	-0.237009	0.83722	-1.06359	0.161162	0.940664	0.246456	1.48863	0.0507202	1.32819	0.0822299	0.829152	0.284857	-0.348448	0.671834	TPM-Ccan005g005550	25.3591	10.2695	28.9252	95.3206	12.7253	27.7079	9.79721	9.36892	6.30209	7.93557	27.761	46.1054	56.0072	57.9358	38.3529	37.8725
Flavonoid biosynthesis	Ccan007g014310	414aa	AT5G42800	AT5G42800	DFR, TT3, M318	L=382	dihydroflavonol 4-reductase	dihydroflavonol reductase. Catalyzes the conversion of dihydroquercetin to leucocyanidin in the biosynthesis of anthocyanins. Not expressed in roots (qRT-PCR).	dihydroflavonol 4-reductase (DFR); CONTAINS InterPro DOMAIN/s: NAD-dependent epimerase/dehydratase (InterPro:IPR001509), NAD(P)-binding domain (InterPro:IPR016040); BEST Arabidopsis thaliana protein match is: NAD(P)-binding Rossmann-fold superfamily protein (TAIR:AT2G45400.1); Has 1807 Blast hits to 1807 proteins in 277 species: Archae - 0; Bacteria - 0; Metazoa - 736; Fungi - 347; Plants - 385; …	OrthoF-OG0011280	AT5G42800.1	Ccan007g014310	darkturquoise	DEG-Ccan007g014310	3.78369	0.000271	1.3912	0.370437	-0.0810966	0.982941	1.88566	0.0497192	2.24564	0.0199671	3.85881	2.4e-05	3.28682	0.000376	2.36646	0.011425	1.14838	0.245829	TPM-Ccan007g014310	29.6037	4.23196	177.936	374.88	16.6025	54.9055	10.3543	10.8207	61.0056	42.1983	49.1527	135.539	288.694	286.755	87.9771	90.5404
Flavonoid biosynthesis	Ccan007g015250	363aa	AT3G51240	AT3G51240	F3H, TT6, F3'H	L=358	flavanone 3-hydroxylase	Encodes flavanone 3-hydroxylase that is coordinately expressed with chalcone synthase and chalcone isomerases. Regulates flavonoid biosynthesis. Not responsive to auxin or ethylene stimulus (qRT-PCR).	flavanone 3-hydroxylase (F3H); FUNCTIONS IN: naringenin 3-dioxygenase activity; INVOLVED IN: response to UV-B, response to sucrose stimulus, flavonoid biosynthetic process; LOCATED IN: cellular_component unknown; EXPRESSED IN: 20 plant structures; EXPRESSED DURING: 13 growth stages; CONTAINS InterPro DOMAIN/s: Oxoglutarate/iron-dependent oxygenase (InterPro:IPR005123); BEST Arabidopsis thaliana p…	OrthoF-OG0007937	AT3G51240.1	Ccan007g015250	darkturquoise	DEG-Ccan007g015250	3.7558	0.0017627	1.20071	0.542987	-0.891518	0.500155	-0.295838	0.862113	1.11024	0.375114	3.76958	0.00025	3.35255	0.00119692	2.86471	0.00527351	1.62399	0.12753	TPM-Ccan007g015250	58.6806	8.33853	199.24	901.598	22.661	101.227	13.2624	10.8013	28.6451	16.2321	42.8732	125.473	547.043	544.706	236.156	245.237
Flavonoid biosynthesis	Ccan008g025070	399aa	AT4G22880	AT4G22880	LDOX, TDS4, TT18, ANS	L=356	leucoanthocyanidin dioxygenase	encodes leucoanthocyanidin dioxygenase, which is involved in proanthocyanin biosynthesis. Mutant analysis suggests that this gene is also involved in vacuole formation.	leucoanthocyanidin dioxygenase (LDOX); CONTAINS InterPro DOMAIN/s: Oxoglutarate/iron-dependent oxygenase (InterPro:IPR005123); BEST Arabidopsis thaliana protein match is: flavonol synthase 1 (TAIR:AT5G08640.2); Has 8356 Blast hits to 8311 proteins in 977 species: Archae - 0; Bacteria - 1058; Metazoa - 85; Fungi - 889; Plants - 4934; Viruses - 0; Other Eukaryotes - 1390 (source: NCBI BLink).	OrthoF-OG0008466	AT4G22880.1	Ccan008g025070	darkturquoise	DEG-Ccan008g025070	2.82967	0.00709813	0.973156	0.563566	-1.12122	0.271634	-0.47088	0.687688	1.29507	0.187085	3.49379	4.17e-05	2.99694	0.000503	2.52504	0.00323858	1.2196	0.178245	TPM-Ccan008g025070	25.4546	7.82216	62.4768	228.558	12.6057	42.3015	5.15726	5.30512	11.7444	9.04363	31.7966	68.2798	235.191	226.509	89.1443	133.265
Flavonoid biosynthesis	Ccan001g019680	1768aa	AT3G13610	AT3G13610-c		L=361	2-oxoglutarate (2OG) and Fe(II)-dependent oxygenase superfamily protein	Encodes a Fe(II)- and 2-oxoglutarate-dependent dioxygenase family gene F6'H1. Mutations in this gene compromise iron uptake and the production of fluorescent phenolics involved in Fe uptake.	2-oxoglutarate (2OG) and Fe(II)-dependent oxygenase superfamily protein; CONTAINS InterPro DOMAIN/s: Oxoglutarate/iron-dependent oxygenase (InterPro:IPR005123); BEST Arabidopsis thaliana protein match is: 2-oxoglutarate (2OG) and Fe(II)-dependent oxygenase superfamily protein (TAIR:AT1G55290.1); Has 8779 Blast hits to 8731 proteins in 1013 species: Archae - 0; Bacteria - 1145; Metazoa - 121; Fung…	OrthoF-Ccan001g019680	NA		green	DEG-Ccan001g019680	-0.515691	0.392378	-0.312579	0.654209	-1.16552	0.000339	-1.72029	2.23e-08	-1.47575	3.18e-06	-1.35603	2.89e-05	-1.63663	2.4e-07	-1.63978	1.87e-07	-2.14332	8.04e-12	TPM-Ccan001g019680	4.80926	6.26447	3.76386	4.72426	4.93728	3.69054	1.55155	1.57519	1.18894	1.89498	1.89899	2.25342	2.56864	2.3817	1.55019	2.03947
Flavonoid biosynthesis	Ccan006g030400	325aa	AT4G26010	AT4G26010-a		L=310	Peroxidase superfamily protein		Peroxidase superfamily protein; FUNCTIONS IN: peroxidase activity, heme binding; INVOLVED IN: oxidation reduction, response to oxidative stress; LOCATED IN: endomembrane system; EXPRESSED IN: root; CONTAINS InterPro DOMAIN/s: Haem peroxidase (InterPro:IPR010255), Plant peroxidase (InterPro:IPR000823), Peroxidase, active site (InterPro:IPR019794), Haem peroxidase, plant/fungal/bacterial (InterPro:…	OrthoF-OG0000140	AT3G03670.1, AT5G17820.1	Ccan006g030370, Ccan006g030400, Ccan006g030420, Ccan006g030440, Ccan006g030470, Ccan006g030480	green	DEG-Ccan006g030400	0	1	3.64372	0.575116	12.0843	9.59e-05	8.29652	0.00908122	7.59099	0.0220066	4.64826	0.222452	5.32059	0.14038	9.53418	0.00246587	11.2397	0.000207	TPM-Ccan006g030400	0	0	0	0	0.057955	0	5.42076	5.67818	0.333554	0.88836	0.778546	0	0.132399	0	0.132471	0.318872
Flavonoid biosynthesis	Ccan007g018120	203aa	AT4G37990	AT4G37990-d	ELI3-2, ELI3, ATCAD8, CAD-B2	L=359	elicitor-activated gene 3-2	Encodes an aromatic alcohol:NADP+ oxidoreductase whose mRNA levels are increased in response to treatment with a variety of phytopathogenic bacteria. Though similar to mannitol dehydrogenases, this enzyme does not have mannitol dehydrogenase activity.	elicitor-activated gene 3-2 (ELI3-2); CONTAINS InterPro DOMAIN/s: GroES-like (InterPro:IPR011032), Alcohol dehydrogenase GroES-like (InterPro:IPR013154), Alcohol dehydrogenase, zinc-containing, conserved site (InterPro:IPR002328), Alcohol dehydrogenase, C-terminal (InterPro:IPR013149), Alcohol dehydrogenase superfamily, zinc-containing (InterPro:IPR002085); BEST Arabidopsis thaliana protein match…	OrthoF-Ccan007g018120	NA		green	DEG-Ccan007g018120	-2.72465	0.918922	-3.07798	0.835044	-9.45241	0.124728	-9.95549	0.08932	-4.41527	0.514512	-10.3161	0.0969082	-5.84028	0.367576	-10.1169	0.0821078	-2.74424	0.658072	TPM-Ccan007g018120	1.58974	4.62649	0	1.60303	1.00977	0	0	0	0	0	0	0.414583	0	0	0.054	0
Flavonoid biosynthesis	Ccan001g007540	505aa	AT2G30490	AT2G30490-a	ATC4H, C4H, CYP73A5, REF3	L=505	cinnamate-4-hydroxylase	Encodes a cinnamate-4-hydroxylase. Mutations in this gene impact phenylpropanoid metabolism, growth and development.	cinnamate-4-hydroxylase (C4H); FUNCTIONS IN: trans-cinnamate 4-monooxygenase activity; INVOLVED IN: in 9 processes; LOCATED IN: endoplasmic reticulum, plasma membrane, membrane, plant-type cell wall; EXPRESSED IN: 25 plant structures; EXPRESSED DURING: 14 growth stages; CONTAINS InterPro DOMAIN/s: Cytochrome P450 (InterPro:IPR001128), Cytochrome P450, E-class, group I (InterPro:IPR002401), Cytoch…	OrthoF-OG0000732	AT2G30490.1	Ccan001g007540, Ccan001g007680, Ccan001g007890	greenyellow	DEG-Ccan001g007540	1.46619	0.834481	-0.844301	0.895693	-1.792	0.47958	-0.948456	0.729928	2.16226	0.367817	1.88628	0.468065	2.43144	0.301703	2.62544	0.225327	2.79547	0.177793	TPM-Ccan001g007540	5.55502	1.3602	5.68737	10.5789	2.66932	2.95262	0.467634	0.309138	1.23492	1.41906	12.4017	10.6	13.18	13.9583	17.3003	19.0509
Flavonoid biosynthesis	Ccan001g007680	505aa	AT2G30490	AT2G30490-b	ATC4H, C4H, CYP73A5, REF3	L=505	cinnamate-4-hydroxylase	Encodes a cinnamate-4-hydroxylase. Mutations in this gene impact phenylpropanoid metabolism, growth and development.	cinnamate-4-hydroxylase (C4H); FUNCTIONS IN: trans-cinnamate 4-monooxygenase activity; INVOLVED IN: in 9 processes; LOCATED IN: endoplasmic reticulum, plasma membrane, membrane, plant-type cell wall; EXPRESSED IN: 25 plant structures; EXPRESSED DURING: 14 growth stages; CONTAINS InterPro DOMAIN/s: Cytochrome P450 (InterPro:IPR001128), Cytochrome P450, E-class, group I (InterPro:IPR002401), Cytoch…	OrthoF-OG0000732	AT2G30490.1	Ccan001g007540, Ccan001g007680, Ccan001g007890	greenyellow	DEG-Ccan001g007680	2.43628	0.288996	-0.846356	0.832862	2.85278	0.0505865	-1.09829	0.541828	4.30569	0.00150822	4.69477	0.0006	4.67541	0.000562	4.81502	0.000283	4.85977	0.000177	TPM-Ccan001g007680	11.0259	3.02537	11.5709	15.1768	3.03887	4.38659	1.08392	1.00296	3.44429	1.85765	22.4927	25.1108	40.2636	41.7132	35.3042	42.9044
Flavonoid biosynthesis	Ccan001g007890	505aa	AT2G30490	AT2G30490-c	ATC4H, C4H, CYP73A5, REF3	L=505	cinnamate-4-hydroxylase	Encodes a cinnamate-4-hydroxylase. Mutations in this gene impact phenylpropanoid metabolism, growth and development.	cinnamate-4-hydroxylase (C4H); FUNCTIONS IN: trans-cinnamate 4-monooxygenase activity; INVOLVED IN: in 9 processes; LOCATED IN: endoplasmic reticulum, plasma membrane, membrane, plant-type cell wall; EXPRESSED IN: 25 plant structures; EXPRESSED DURING: 14 growth stages; CONTAINS InterPro DOMAIN/s: Cytochrome P450 (InterPro:IPR001128), Cytochrome P450, E-class, group I (InterPro:IPR002401), Cytoch…	OrthoF-OG0000732	AT2G30490.1	Ccan001g007540, Ccan001g007680, Ccan001g007890	greenyellow	DEG-Ccan001g007890	-0.0195773	1	-0.898321	0.86222	-11.5437	5.61e-07	-1.87581	0.357688	-0.767457	0.773425	-1.28734	0.60128	1.46833	0.517311	-0.00382197	1	0.089222	0.977486	TPM-Ccan001g007890	20.6551	6.21186	12.4377	27.9529	3.03167	9.59226	0.285575	0.817536	3.51569	4.67172	21.8439	31.1893	40.3	41.8638	65.8465	42.072
Flavonoid biosynthesis	Ccan001g027840	529aa	AT2G30490	AT2G30490-d	ATC4H, C4H, CYP73A5, REF3	L=505	cinnamate-4-hydroxylase	Encodes a cinnamate-4-hydroxylase. Mutations in this gene impact phenylpropanoid metabolism, growth and development.	cinnamate-4-hydroxylase (C4H); FUNCTIONS IN: trans-cinnamate 4-monooxygenase activity; INVOLVED IN: in 9 processes; LOCATED IN: endoplasmic reticulum, plasma membrane, membrane, plant-type cell wall; EXPRESSED IN: 25 plant structures; EXPRESSED DURING: 14 growth stages; CONTAINS InterPro DOMAIN/s: Cytochrome P450 (InterPro:IPR001128), Cytochrome P450, E-class, group I (InterPro:IPR002401), Cytoch…	OrthoF-Ccan001g027840	NA		greenyellow	DEG-Ccan001g027840	0.942341	0.314286	-0.464184	0.704686	-1.73422	0.00149314	-0.544202	0.393405	2.12298	6.56e-05	2.52428	1.9e-06	2.87864	3.17e-08	2.81099	5.83e-08	3.03623	1.82e-09	TPM-Ccan001g027840	148.528	67.3533	151.691	323.712	56.281	76.4146	18.4413	23.0779	61.1931	57.2753	501.695	468.886	685.622	723.618	932.628	938.479
Flavonoid biosynthesis	Ccan002g013350	322aa	AT2G39420	AT2G39420		L=317	alpha/beta-Hydrolases superfamily protein		alpha/beta-Hydrolases superfamily protein; BEST Arabidopsis thaliana protein match is: alpha/beta-Hydrolases superfamily protein (TAIR:AT2G39410.2); Has 4720 Blast hits to 4720 proteins in 1453 species: Archae - 32; Bacteria - 3497; Metazoa - 120; Fungi - 143; Plants - 476; Viruses - 35; Other Eukaryotes - 417 (source: NCBI BLink).	OrthoF-OG0001843	AT2G39410.2, AT2G39420.1	Ccan002g013350	greenyellow	DEG-Ccan002g013350	-0.287373	0.964529	1.71624	0.100634	4.85312	5.93e-12	2.33501	0.00184263	-0.999664	0.263524	-2.29706	0.00347922	-2.33152	0.0026388	-1.81154	0.0197895	-1.4493	0.061889	TPM-Ccan002g013350	29.2538	165.077	72.9878	90.2184	542.374	57.5832	1709.87	1563.08	379.977	339.662	42.6798	54.1783	19.9775	20.4368	17.3405	26.599
Flavonoid biosynthesis	Ccan007g021600	360aa	AT4G39330	AT4G39330-b	ATCAD9, CAD9	L=360	cinnamyl alcohol dehydrogenase 9		cinnamyl alcohol dehydrogenase 9 (CAD9); FUNCTIONS IN: oxidoreductase activity, zinc ion binding; INVOLVED IN: oxidation reduction; LOCATED IN: apoplast; EXPRESSED IN: 25 plant structures; EXPRESSED DURING: 15 growth stages; CONTAINS InterPro DOMAIN/s: GroES-like (InterPro:IPR011032), Polyketide synthase, enoylreductase (InterPro:IPR020843), Alcohol dehydrogenase, zinc-containing, conserved site …	OrthoF-OG0008805	AT4G39330.1	Ccan007g021600	greenyellow	DEG-Ccan007g021600	0.212734	0.996744	-1.80111	0.215358	-2.23549	0.0288429	-0.630141	0.614796	0.915411	0.450269	1.45484	0.201678	0.815588	0.513181	1.04042	0.340667	1.42494	0.159599	TPM-Ccan007g021600	48.8864	4.09425	16.843	58.2769	5.71473	9.15927	4.43933	3.22908	12.4974	17.1844	47.3571	74.9338	100.963	87.0735	29.2198	39.6496
Flavonoid biosynthesis	Ccan007g029430	333aa	AT4G33420	AT4G33420		L=325	Peroxidase superfamily protein		Peroxidase superfamily protein; FUNCTIONS IN: peroxidase activity, heme binding; INVOLVED IN: response to oxidative stress, oxidation reduction; EXPRESSED IN: 20 plant structures; EXPRESSED DURING: 10 growth stages; CONTAINS InterPro DOMAIN/s: Haem peroxidase (InterPro:IPR010255), Plant peroxidase (InterPro:IPR000823), Peroxidases heam-ligand binding site (InterPro:IPR019793), Haem peroxidase, pl…	OrthoF-OG0009624	AT4G33420.1	Ccan007g029430	greenyellow	DEG-Ccan007g029430	1.94023	0.590834	-0.0557604	1	-0.43741	0.879449	-0.577655	0.81144	1.36952	0.502137	3.74354	0.0294861	2.96383	0.0928324	2.3574	0.172773	-0.712354	0.712935	TPM-Ccan007g029430	2.12415	0.561894	3.37007	6.99122	2.60427	0	0.334436	0.583882	0.249752	0.578725	0.534795	6.9306	19.6752	18.8184	3.21356	6.75783
Flavonoid biosynthesis	Ccan001g020030	450aa	AT2G19070	AT2G19070-a	SHT	L=451	spermidine hydroxycinnamoyl transferase	encodes a protein whose sequence is similar to anthranilate N-hydroxycinnamoyl/benzoyltransferase from Dianthus caryophyllus (gi:2239091)	spermidine hydroxycinnamoyl transferase (SHT); CONTAINS InterPro DOMAIN/s: Transferase (InterPro:IPR003480); BEST Arabidopsis thaliana protein match is: hydroxycinnamoyl-CoA shikimate/quinate hydroxycinnamoyl transferase (TAIR:AT5G48930.1); Has 2876 Blast hits to 2852 proteins in 161 species: Archae - 0; Bacteria - 0; Metazoa - 0; Fungi - 114; Plants - 2754; Viruses - 0; Other Eukaryotes - 8 (sou…	OrthoF-OG0000073	AT2G19070.1	Ccan001g020030, Ccan001g020040, Ccan001g020050, Ccan001g020060, Ccan001g020070, Ccan001g020080, Ccan001g020090, Ccan1144g005000, Ccan2216g005000, Ccan2323g005010	grey	DEG-Ccan001g020030	-1.543	0.576323	-0.235386	0.976015	0.479929	0.808146	-1.79916	0.188238	-0.481259	0.804564	0.237198	0.929794	0.0205402	1	0.765022	0.61718	0.509341	0.73409	TPM-Ccan001g020030	0.0738	5.16019	1.09172	0.660916	1.00481	2.31645	2.42756	2.06745	0.211907	0.721825	2.02449	1.32434	3.29844	2.90704	2.10002	2.7321
Flavonoid biosynthesis	Ccan001g030320	1058aa	AT5G44030	AT5G44030	CESA4, IRX5, NWS2	L=1049	cellulose synthase A4	Encodes a cellulose synthase involved in secondary cell wall biosynthesis. Confers resistance towards bacterial and fungal pathogens, independent of salicylic acid, ethylene and jasmonate signaling.	cellulose synthase A4 (CESA4); FUNCTIONS IN: cellulose synthase activity, transferase activity, transferring glycosyl groups; INVOLVED IN: cellulose biosynthetic process, plant-type cell wall biogenesis, defense response to bacterium, defense response to fungus, secondary cell wall biogenesis; LOCATED IN: membrane; EXPRESSED IN: 24 plant structures; EXPRESSED DURING: 11 growth stages; CONTAINS In…	OrthoF-OG0010886	AT5G44030.1	Ccan001g030320	grey	DEG-Ccan001g030320	1.55479	0.666622	0.655261	0.885226	-1.32382	0.466035	0.685291	0.730118	0.131801	0.982507	0.0935758	0.991735	-0.800161	0.689253	-0.848275	0.632309	-2.5099	0.0894288	TPM-Ccan001g030320	5.41608	4.37194	29.6838	0.311493	1.69109	9.41698	1.21778	0.874334	4.58527	7.63837	4.72438	6.26569	5.76678	5.434	0.442093	0.465889
Flavonoid biosynthesis	Ccan002g007540	517aa	AT4G25640	AT4G25640-a	ATDTX35, FFT, DTX35	L=488	detoxifying efflux carrier 35	Encodes a multidrug and toxin efflux family transporter. Involved in flavonoid metabolism, affecting Root growth, seed development and germination, and pollen development, release and viability.	detoxifying efflux carrier 35 (DTX35); FUNCTIONS IN: antiporter activity, drug transmembrane transporter activity; INVOLVED IN: anther dehiscence, flavonoid metabolic process, pollen development; LOCATED IN: plasma membrane, membrane; EXPRESSED IN: 25 plant structures; EXPRESSED DURING: 13 growth stages; CONTAINS InterPro DOMAIN/s: Multi antimicrobial extrusion protein MatE (InterPro:IPR002528); …	OrthoF-Ccan002g007540	NA		grey	DEG-Ccan002g007540	5.93569	0.0515848	7.40868	0.00588505	4.75921	0.051852	2.53046	0.340062	2.85939	0.290862	4.14878	0.107577	5.10092	0.0356443	5.47705	0.0180889	6.46332	0.0036066	TPM-Ccan002g007540	0	0.010397	2.36155	0.01407	0.369316	3.6357	0.24682	0.287427	0	0.18224	0.025688	0.243166	0.103864	0.568312	0.577375	1.03821
Flavonoid biosynthesis	Ccan002g011730	555aa	AT2G38080	AT2G38080-b	IRX12, LAC4, ATLMCO4, LMCO4	L=558	Laccase/Diphenol oxidase family protein	LAC4 appears to have laccase activity based on enzyme assays performed using lac4 mutants. These mutants also have reduced levels of lignin. LAC4 is expressed in vascular bundles and fibers and likely contributes to lignin biosynthesis, and hence cell wall biosynthesis, there. lac4/irx12 mutants have a mild irregular xylem phenotype.	IRREGULAR XYLEM 12 (IRX12); FUNCTIONS IN: laccase activity; INVOLVED IN: secondary cell wall biogenesis; LOCATED IN: endomembrane system, apoplast; EXPRESSED IN: 24 plant structures; EXPRESSED DURING: 13 growth stages; CONTAINS InterPro DOMAIN/s: Multicopper oxidase, type 3 (InterPro:IPR011707), Laccase (InterPro:IPR017761), Multicopper oxidase, type 2 (InterPro:IPR011706), Cupredoxin (InterPro:I…	OrthoF-Ccan002g011730	NA		grey	DEG-Ccan002g011730	0.361078	1	-0.23753	1	-0.205402	0.986047	-0.0301422	1	-1.44033	0.6844	-0.404711	0.944462	-1.36135	0.700135	-0.683232	0.850175	-5.81234	0.0284514	TPM-Ccan002g011730	2.74612	3.50347	8.31893	0	0.137119	2.84668	1.28839	1.87249	2.32641	2.49278	0.346876	2.16448	2.82854	2.41907	0.313309	0
Flavonoid biosynthesis	Ccan003g011990	250aa	AT4G13580	AT4G13580-a		L=244	Disease resistance-responsive (dirigent-like protein) family protein		Disease resistance-responsive (dirigent-like protein) family protein; FUNCTIONS IN: molecular_function unknown; LOCATED IN: endomembrane system; EXPRESSED IN: root; CONTAINS InterPro DOMAIN/s: Plant disease resistance response protein (InterPro:IPR004265); BEST Arabidopsis thaliana protein match is: Disease resistance-responsive (dirigent-like protein) family protein (TAIR:AT3G24020.1); Has 723 B…	OrthoF-OG0002490	AT3G24020.1, AT4G13580.1	Ccan003g011990	grey	DEG-Ccan003g011990	1.53116	0.235434	1.19415	0.37221	0.763561	0.44694	0.588477	0.555198	1.02122	0.275187	0.541119	0.632101	0.530855	0.621151	0.948527	0.284885	1.25023	0.134786	TPM-Ccan003g011990	0.161217	3.81728	4.54262	9.68098	4.01843	4.32374	1.73785	2.18556	2.51079	3.06087	4.76725	3.14425	3.47009	3.1245	3.14169	3.98553
Flavonoid biosynthesis	Ccan003g012660	318aa	AT3G55120	AT3G55120-b	TT5, A11, CFI	L=246	Chalcone-flavanone isomerase family protein	Catalyzes the conversion of chalcones into flavanones. Required for the accumulation of purple anthocyanins in leaves and stems. Co-expressed with CHS.	TRANSPARENT TESTA 5 (TT5); FUNCTIONS IN: chalcone isomerase activity; INVOLVED IN: response to UV, response to UV-B, response to karrikin, response to sucrose stimulus, flavonoid biosynthetic process; LOCATED IN: plant-type vacuole membrane, endoplasmic reticulum, extrinsic to endoplasmic reticulum membrane, nucleus; EXPRESSED IN: 24 plant structures; EXPRESSED DURING: 14 growth stages; CONTAINS …	OrthoF-Ccan003g012660	NA		grey	DEG-Ccan003g012660	-1.75057	0.893683	-1.84792	0.815123	-1.6264	0.70269	-1.40767	0.729752	-0.208526	0.993507	0.155341	0.997022	-0.400522	0.942705	-1.20511	0.754905	-1.94574	0.566534	TPM-Ccan003g012660	2.35127	0	0.23677	0.660574	0.835416	0	0.630895	0	0.513127	0.303962	0.855758	1.95515	1.08636	1.74511	0	0
Flavonoid biosynthesis	Ccan003g015690	530aa	AT3G46670	AT3G46670	UGT76E11	L=451	UDP-glucosyl transferase 76E11		UDP-glucosyl transferase 76E11 (UGT76E11); FUNCTIONS IN: quercetin 3-O-glucosyltransferase activity, UDP-glycosyltransferase activity, quercetin 7-O-glucosyltransferase activity, transferase activity, transferring glycosyl groups; INVOLVED IN: metabolic process; LOCATED IN: cellular_component unknown; EXPRESSED IN: 19 plant structures; EXPRESSED DURING: 13 growth stages; CONTAINS InterPro DOMAIN/…	OrthoF-OG0000052	AT3G46650.1, AT3G46660.1, AT3G46670.1, AT3G46680.1, AT3G46690.1, AT3G46700.1, AT3G46720.1, AT5G38010.1, AT5G38040.1, AT5G59580.1, AT5G59590.1	Ccan003g015690, Ccan003g015710	grey	DEG-Ccan003g015690	1.27775	0.076947	1.46615	0.0241204	0.836249	0.155147	1.09286	0.042324	1.04363	0.0632093	0.662006	0.299185	0.620088	0.323086	0.555455	0.34568	0.612718	0.273916	TPM-Ccan003g015690	41.9358	84.7376	255.181	79.031	235.897	87.0409	70.6438	62.557	94.5403	109.228	115.153	148.932	109.564	107.639	89.8005	112.303
Flavonoid biosynthesis	Ccan004g017800	605aa	AT2G21100	AT2G21100-b		L=187	Disease resistance-responsive (dirigent-like protein) family protein		Disease resistance-responsive (dirigent-like protein) family protein; FUNCTIONS IN: molecular_function unknown; INVOLVED IN: lignan biosynthetic process, defense response; LOCATED IN: endomembrane system; EXPRESSED IN: hypocotyl, root, flower; EXPRESSED DURING: petal differentiation and expansion stage; CONTAINS InterPro DOMAIN/s: Plant disease resistance response protein (InterPro:IPR004265); BE…	OrthoF-Ccan004g017800	NA		grey	DEG-Ccan004g017800	0.910263	0.980774	0.31723	1	-7.37376	0.0395175	2.44552	0.49183	0.777925	0.88125	1.82086	0.667897	1.26244	0.767547	0.233662	0.969007	-2.10195	0.539075	TPM-Ccan004g017800	0	0.77416	1.36217	0	0.057447	0.521466	0	0	1.22826	1.70889	0.41827	0.608842	0.935634	1.79076	0.099393	0
Flavonoid biosynthesis	Ccan005g005580	165aa	AT3G59030	AT3G59030-e	TT12, ATTT12	L=507	MATE efflux family protein	Encodes a proton antiporter. Involved in the transportation of proanthocyanidin precursors into the vacuole. In vitro transport experiments showed that cyanidin-3-O-glucoside (anthocyanin) was an effective substrate, whereas the proanthocyanidin precursor epicatechin was not transported. However catechin-3-O-glucoside inhibited anthocyanin transport in a dose-dependent manner suggesting that glyc…	TRANSPARENT TESTA 12 (TT12); CONTAINS InterPro DOMAIN/s: Multi antimicrobial extrusion protein MatE (InterPro:IPR002528); BEST Arabidopsis thaliana protein match is: MATE efflux family protein (TAIR:AT3G21690.1); Has 8592 Blast hits to 8553 proteins in 1935 species: Archae - 188; Bacteria - 5730; Metazoa - 144; Fungi - 324; Plants - 1347; Viruses - 0; Other Eukaryotes - 859 (source: NCBI BLink).	OrthoF-Ccan005g005580	NA		grey	DEG-Ccan005g005580	-0.441044	1	-2.28798	0.696063	0.197231	0.989318	-9.16682	0.00275695	-1.39466	0.709905	-1.30871	0.747312	-1.50888	0.678756	-1.196	0.72373	-3.4019	0.238092	TPM-Ccan005g005580	1.77617	0	0.783988	2.10239	0.573766	0	0.815124	2.7516	0	0	0.204015	1.51855	0.395046	0.94422	0.465045	0.769515
Flavonoid biosynthesis	Ccan005g006120	374aa	AT5G54160	AT5G54160-i	ATOMT1, OMT1	L=363	O-methyltransferase 1	A caffeic acid/5-hydroxyferulic acid O-methyltransferase. Interacts with 14-4-3 proteins in yeast 2 hybrid assay. AtOMT1 (At5g54160) encodes a flavonol 3’-O-methyltransferase that is highly active towards quercetin and myricetin. The substrate specificity identifies the enzyme as flavonol 3’-methyltransferase which replaces the former annotation of the gene to encode a caffeic acid/5-hydroxyferul…	O-methyltransferase 1 (OMT1); FUNCTIONS IN: myricetin 3'-O-methyltransferase activity, quercetin 3-O-methyltransferase activity, caffeate O-methyltransferase activity; INVOLVED IN: lignin biosynthetic process, flavonol biosynthetic process; LOCATED IN: cytosol, nucleus, plasma membrane, cytoplasm; EXPRESSED IN: 23 plant structures; EXPRESSED DURING: 14 growth stages; CONTAINS InterPro DOMAIN/s: W…	OrthoF-Ccan005g006120	NA		grey	DEG-Ccan005g006120	-3.57551	0.307555	-2.48348	0.511022	-0.618813	0.855599	1.37477	0.586663	1.68505	0.506868	-0.539715	0.887382	-0.86218	0.767118	-5.05519	0.0222207	-1.84081	0.421571	TPM-Ccan005g006120	1.30283	0.254097	0.849891	1.23366	0.461632	1.01137	2.08972	1.44494	5.31125	1.56837	5.6874	1.90878	3.02025	3.16009	1.21725	0.211035
Flavonoid biosynthesis	Ccan005g006210	374aa	AT5G54160	AT5G54160-j	ATOMT1, OMT1	L=363	O-methyltransferase 1	A caffeic acid/5-hydroxyferulic acid O-methyltransferase. Interacts with 14-4-3 proteins in yeast 2 hybrid assay. AtOMT1 (At5g54160) encodes a flavonol 3’-O-methyltransferase that is highly active towards quercetin and myricetin. The substrate specificity identifies the enzyme as flavonol 3’-methyltransferase which replaces the former annotation of the gene to encode a caffeic acid/5-hydroxyferul…	O-methyltransferase 1 (OMT1); FUNCTIONS IN: myricetin 3'-O-methyltransferase activity, quercetin 3-O-methyltransferase activity, caffeate O-methyltransferase activity; INVOLVED IN: lignin biosynthetic process, flavonol biosynthetic process; LOCATED IN: cytosol, nucleus, plasma membrane, cytoplasm; EXPRESSED IN: 23 plant structures; EXPRESSED DURING: 14 growth stages; CONTAINS InterPro DOMAIN/s: W…	OrthoF-Ccan005g006210	NA		grey	DEG-Ccan005g006210	-0.111064	1	1.36091	0.540841	0.664445	0.690371	1.2608	0.346655	0.273658	0.899465	0.480198	0.800734	-0.435976	0.802055	-1.38598	0.284236	0.545681	0.692872	TPM-Ccan005g006210	4.28706	4.2714	1.30516	8.36519	3.9026	12.2159	6.1362	4.08001	11.5729	8.36511	7.2046	5.57762	9.36001	7.48968	2.11384	2.84757
Flavonoid biosynthesis	Ccan005g016530	329aa	AT1G05260	AT1G05260-b	RCI3, RCI3A	L=326	Peroxidase superfamily protein	Encodes a cold-inducible cationic peroxidase that is involved in the stress response. In response to low temperature, RCI3 transcripts accumulate in the aerial part and in roots of etiolated seedlings but only in roots of light-grown seedlings.	RARE COLD INDUCIBLE GENE 3 (RCI3); FUNCTIONS IN: peroxidase activity; INVOLVED IN: response to desiccation, response to cold, hyperosmotic salinity response; LOCATED IN: endoplasmic reticulum; EXPRESSED IN: 12 plant structures; EXPRESSED DURING: 4 anthesis, petal differentiation and expansion stage, E expanded cotyledon stage; CONTAINS InterPro DOMAIN/s: Haem peroxidase (InterPro:IPR010255), Plan…	OrthoF-OG0004240	AT1G05260.1	Ccan005g016530	grey	DEG-Ccan005g016530	-0.419121	1	-6.63849	0.0108372	-25.0848	8.44e-25	-2.65236	0.26861	-1.97019	0.460873	-2.95824	0.245261	-3.51497	0.143554	-2.77361	0.23634	-3.96968	0.0694178	TPM-Ccan005g016530	22.9844	0	4.47869	15.5753	0.295576	0	0	0	1.42637	1.8941	2.32002	4.64036	1.83793	1.90216	0.704994	3.19737
Flavonoid biosynthesis	Ccan006g006560	561aa	AT2G38080	AT2G38080-c	IRX12, LAC4, ATLMCO4, LMCO4	L=558	Laccase/Diphenol oxidase family protein	LAC4 appears to have laccase activity based on enzyme assays performed using lac4 mutants. These mutants also have reduced levels of lignin. LAC4 is expressed in vascular bundles and fibers and likely contributes to lignin biosynthesis, and hence cell wall biosynthesis, there. lac4/irx12 mutants have a mild irregular xylem phenotype.	IRREGULAR XYLEM 12 (IRX12); FUNCTIONS IN: laccase activity; INVOLVED IN: secondary cell wall biogenesis; LOCATED IN: endomembrane system, apoplast; EXPRESSED IN: 24 plant structures; EXPRESSED DURING: 13 growth stages; CONTAINS InterPro DOMAIN/s: Multicopper oxidase, type 3 (InterPro:IPR011707), Laccase (InterPro:IPR017761), Multicopper oxidase, type 2 (InterPro:IPR011706), Cupredoxin (InterPro:I…	OrthoF-OG0005797	AT2G38080.1	Ccan006g006560	grey	DEG-Ccan006g006560	1.04783	0.836743	0.569265	0.906474	-2.20545	0.176261	-0.232444	0.942989	0.772488	0.703275	-0.533301	0.825822	-1.66633	0.334223	0.17136	0.947024	-1.12606	0.48522	TPM-Ccan006g006560	1.50797	6.33763	14.8487	0.22473	1.47558	6.36968	0.442499	0.48797	1.37364	3.80456	5.29507	6.11469	3.46713	1.96792	0.327467	0.211127
Flavonoid biosynthesis	Ccan006g013370	329aa	AT2G41480	AT2G41480		L=341	Peroxidase superfamily protein	Encodes a cationic cell-wall-bound peroxidase homolog that is involved in the lignification of cell walls.	Peroxidase superfamily protein; FUNCTIONS IN: peroxidase activity, heme binding; INVOLVED IN: oxidation reduction, response to oxidative stress; EXPRESSED IN: root, leaf; EXPRESSED DURING: LP.04 four leaves visible; CONTAINS InterPro DOMAIN/s: Haem peroxidase (InterPro:IPR010255), Plant peroxidase (InterPro:IPR000823), Peroxidases heam-ligand binding site (InterPro:IPR019793), Peroxidase, active …	OrthoF-OG0005662	AT2G41480.1	Ccan006g013370	grey	DEG-Ccan006g013370	0.287913	0.981966	0.416383	0.894098	1.38777	0.213211	0.412927	0.76492	0.836837	0.494929	0.767726	0.562295	0.293462	0.845203	-0.907665	0.413065	-0.688109	0.532794	TPM-Ccan006g013370	1.46692	16.2655	8.28587	14.0672	18.3383	3.29099	10.8077	16.2041	9.54379	8.1547	18.229	10.466	16.196	14.6335	6.18774	6.54721
Flavonoid biosynthesis	Ccan006g019750	1041aa	AT5G17420	AT5G17420	IRX3, CESA7, ATCESA7, MUR10	L=1026	Cellulose synthase family protein	Encodes a xylem-specific cellulose synthase that is phosphorylated on one or more serine residues (on either S185 or one of S180 or S181).	IRREGULAR XYLEM 3 (IRX3); FUNCTIONS IN: cellulose synthase activity; INVOLVED IN: cellulose biosynthetic process, plant-type cell wall biogenesis, secondary cell wall biogenesis, rhamnogalacturonan I side chain metabolic process; LOCATED IN: plasma membrane, chloroplast; EXPRESSED IN: 27 plant structures; EXPRESSED DURING: 14 growth stages; CONTAINS InterPro DOMAIN/s: Cellulose synthase (InterPro…	OrthoF-OG0009953	AT5G17420.1	Ccan006g019750	grey	DEG-Ccan006g019750	1.15838	0.606277	0.190989	0.974056	-0.94308	0.442902	0.607974	0.635626	0.138723	0.954102	-0.421848	0.78997	-1.03223	0.392715	-1.27575	0.236984	-2.17798	0.0270211	TPM-Ccan006g019750	7.16324	4.83474	25.4866	1.91527	2.48558	7.37108	2.04699	1.03777	4.47199	9.37567	6.50739	5.99523	5.17207	4.54155	1.21416	1.46717
Flavonoid biosynthesis	Ccan006g025170	475aa	AT1G07250	AT1G07250-b	UGT71C4	L=479	UDP-glucosyl transferase 71C4		UDP-glucosyl transferase 71C4 (UGT71C4); FUNCTIONS IN: quercetin 3-O-glucosyltransferase activity, quercetin 7-O-glucosyltransferase activity, UDP-glucosyltransferase activity, transferase activity, transferring glycosyl groups; INVOLVED IN: metabolic process; LOCATED IN: cellular_component unknown; EXPRESSED IN: 22 plant structures; EXPRESSED DURING: 13 growth stages; CONTAINS InterPro DOMAIN/s:…	OrthoF-OG0000042	AT1G07240.1, AT1G07250.1, AT1G07260.1, AT2G29740.1, AT2G29750.1	Ccan006g025170, Ccan006g025200, Ccan006g025210, Ccan006g025220, Ccan006g025230, Ccan006g026730, Ccan006g029090, Ccan009g008480, Ccan009g010890	grey	DEG-Ccan006g025170	0.899958	0.815141	1.4531	0.488266	-0.149858	0.960887	-0.466371	0.778607	-1.11515	0.434067	-0.892478	0.572511	0.647496	0.685115	0.802854	0.558662	1.67736	0.161083	TPM-Ccan006g025170	2.27281	12.4075	22.9317	2.65998	10.9147	19.4455	4.23418	3.15267	3.65186	3.06359	5.00833	3.21491	3.39668	3.9889	14.4801	12.2824
Flavonoid biosynthesis	Ccan006g025200	475aa	AT3G21790	AT3G21790-a		L=495	UDP-Glycosyltransferase superfamily protein		UDP-Glycosyltransferase superfamily protein; FUNCTIONS IN: transferase activity, transferring hexosyl groups, UDP-glycosyltransferase activity; INVOLVED IN: metabolic process; LOCATED IN: cellular_component unknown; EXPRESSED IN: 20 plant structures; EXPRESSED DURING: 13 growth stages; CONTAINS InterPro DOMAIN/s: UDP-glucuronosyl/UDP-glucosyltransferase (InterPro:IPR002213); BEST Arabidopsis thal…	OrthoF-OG0000042	AT1G07240.1, AT1G07250.1, AT1G07260.1, AT2G29740.1, AT2G29750.1	Ccan006g025170, Ccan006g025200, Ccan006g025210, Ccan006g025220, Ccan006g025230, Ccan006g026730, Ccan006g029090, Ccan009g008480, Ccan009g010890	grey	DEG-Ccan006g025200	0.261136	0.995095	0.935798	0.713606	-0.366959	0.844894	-1.25349	0.328801	-1.18361	0.387605	-0.152828	0.956309	0.14607	0.946307	-0.186298	0.918192	0.953767	0.443756	TPM-Ccan006g025200	3.01265	7.11385	10.3284	1.35146	3.32744	10.4648	2.04122	2.58186	0.697389	2.49541	2.72928	1.01464	5.34827	3.83111	6.45903	2.23684
Flavonoid biosynthesis	Ccan007g008750	545aa	AT1G62940	AT1G62940	ACOS5	L=542	acyl-CoA synthetase 5	encodes an acyl-CoA synthetase, has in vitro activity towards medium- to long-chain fatty acids and their hydroxylated derivatives. Expressed in the tapetum. Involved in pollen wall exine formation. Null mutants were devoid of pollen grains at anther maturity and were completely male sterile.	acyl-CoA synthetase 5 (ACOS5); CONTAINS InterPro DOMAIN/s: AMP-dependent synthetase/ligase (InterPro:IPR000873); BEST Arabidopsis thaliana protein match is: 4-coumarate:CoA ligase 2 (TAIR:AT3G21240.1); Has 80303 Blast hits to 72777 proteins in 3663 species: Archae - 1209; Bacteria - 52830; Metazoa - 3472; Fungi - 4003; Plants - 2782; Viruses - 1; Other Eukaryotes - 16006 (source: NCBI BLink).	OrthoF-OG0004790	AT1G62940.1	Ccan007g008750	grey	DEG-Ccan007g008750	1.15156	0.781971	-1.3953	0.615157	2.85014	0.0472401	2.20369	0.126726	1.93978	0.209127	2.8642	0.0512606	1.98109	0.200459	0.149331	0.951486	0.343173	0.842498	TPM-Ccan007g008750	0.918437	1.10275	3.62642	0.041355	0.42382	0.063625	3.31591	2.95169	2.10746	3.58941	2.70436	3.05491	6.39957	5.63967	0.788208	0.430971
Flavonoid biosynthesis	Ccan007g013630	938aa	AT3G50740	AT3G50740-c	UGT72E1	L=487	UDP-glucosyl transferase 72E1	UGT72E1 is an UDPG:coniferyl alcohol glucosyltransferase which specifically glucosylates sinapyl- and coniferyl aldehydes. The enzyme is thought to be involved in lignin metabolism.	UDP-glucosyl transferase 72E1 (UGT72E1); CONTAINS InterPro DOMAIN/s: UDP-glucuronosyl/UDP-glucosyltransferase (InterPro:IPR002213); BEST Arabidopsis thaliana protein match is: UDP-Glycosyltransferase superfamily protein (TAIR:AT5G66690.1); Has 8063 Blast hits to 8012 proteins in 453 species: Archae - 0; Bacteria - 455; Metazoa - 2482; Fungi - 35; Plants - 4969; Viruses - 57; Other Eukaryotes - 65…	OrthoF-OG0000269	AT3G50740.1, AT5G26310.1, AT5G66690.1	Ccan003g016750, Ccan003g016880, Ccan007g013630	grey	DEG-Ccan007g013630	0.702345	0.68071	1.4099	0.13066	0.548337	0.524401	1.60325	0.016648	0.517343	0.548644	0.972816	0.214131	0.790762	0.320562	0.477166	0.54764	0.588234	0.425456	TPM-Ccan007g013630	2.50838	8.04636	12.5009	5.66677	8.73802	14.2315	4.32857	4.03904	11.3824	10.4322	7.29005	7.29656	9.22727	11.9702	5.33197	7.59837
Flavonoid biosynthesis	Ccan007g014200	562aa	AT5G03260	AT5G03260-b	LAC11	L=557	laccase 11	putative laccase, a member of laccase family of genes (17 members in Arabidopsis).	laccase 11 (LAC11); FUNCTIONS IN: laccase activity; INVOLVED IN: oxidation reduction, lignin catabolic process; LOCATED IN: endomembrane system, apoplast; EXPRESSED IN: 24 plant structures; EXPRESSED DURING: 13 growth stages; CONTAINS InterPro DOMAIN/s: Multicopper oxidase, type 3 (InterPro:IPR011707), Laccase (InterPro:IPR017761), Multicopper oxidase, type 2 (InterPro:IPR011706), Cupredoxin (Int…	OrthoF-Ccan007g014200	NA		grey	DEG-Ccan007g014200	0.877086	0.994055	-2.47255	0.784215	-5.00327	0.229919	-3.25833	0.441001	-1.21709	0.831438	0.954281	0.888379	-0.0419068	1	-0.804012	0.878581	-1.04622	0.813519	TPM-Ccan007g014200	2.62599	0.941457	6.65782	0	0	0.215472	0.072789	0	0	0.26663	0.903747	0.542939	3.49344	3.54288	0	0
Flavonoid biosynthesis	Ccan009g011260	443aa	AT5G07990	AT5G07990-l	TT7, CYP75B1, D501	L=513	Cytochrome P450 superfamily protein	Required for flavonoid 3' hydroxylase activity. Enzyme abundance relative to CHS determines Quercetin/Kaempferol metabolite ratio.	TRANSPARENT TESTA 7 (TT7); CONTAINS InterPro DOMAIN/s: Cytochrome P450 (InterPro:IPR001128), Cytochrome P450, E-class, group I (InterPro:IPR002401), Cytochrome P450, conserved site (InterPro:IPR017972); BEST Arabidopsis thaliana protein match is: cytochrome P450, family 706, subfamily A, polypeptide 6 (TAIR:AT4G12320.1); Has 35179 Blast hits to 34934 proteins in 1774 species: Archae - 51; Bacteri…	OrthoF-Ccan009g011260	NA		grey	DEG-Ccan009g011260	1.75475	0.147635	1.46972	0.230996	0.363229	0.769608	0.261113	0.836439	0.913854	0.349424	0.143197	0.936412	0.609644	0.565363	1.05164	0.237447	0.954961	0.271163	TPM-Ccan009g011260	24.3025	41.646	187.742	34.1315	33.5943	101.301	22.1457	25.7756	23.6599	35.5673	73.2593	44.601	41.3996	37.0293	60.9036	56.0187
Flavonoid biosynthesis	Ccan009g012280	549aa	AT2G34790	AT2G34790-b	MEE23, EDA28	L=532	FAD-binding Berberine family protein		MATERNAL EFFECT EMBRYO ARREST 23 (MEE23); FUNCTIONS IN: electron carrier activity, oxidoreductase activity, FAD binding, catalytic activity; INVOLVED IN: polar nucleus fusion, embryo development ending in seed dormancy; LOCATED IN: cell wall; EXPRESSED IN: 13 plant structures; EXPRESSED DURING: 4 anthesis, petal differentiation and expansion stage; CONTAINS InterPro DOMAIN/s: FAD-binding, type 2 …	OrthoF-OG0001580	AT1G30760.1, AT2G34790.1	Ccan009g012280	grey	DEG-Ccan009g012280	1.64034	0.796823	0.772082	0.910847	-1.82501	0.4775	0.970413	0.726053	0.394052	0.921417	2.61284	0.281506	2.03703	0.412127	0.696753	0.798695	-0.439551	0.866533	TPM-Ccan009g012280	1.2473	0.4287	4.43883	0.620561	0	1.6925	0.07955	0.184883	1.61019	0.436503	1.47659	0.4632	3.73853	6.86095	0.251862	0.940895
Flavonoid biosynthesis	Ccan009g012320	157aa	AT2G34790	AT2G34790-d	MEE23, EDA28	L=532	FAD-binding Berberine family protein		MATERNAL EFFECT EMBRYO ARREST 23 (MEE23); FUNCTIONS IN: electron carrier activity, oxidoreductase activity, FAD binding, catalytic activity; INVOLVED IN: polar nucleus fusion, embryo development ending in seed dormancy; LOCATED IN: cell wall; EXPRESSED IN: 13 plant structures; EXPRESSED DURING: 4 anthesis, petal differentiation and expansion stage; CONTAINS InterPro DOMAIN/s: FAD-binding, type 2 …	OrthoF-Ccan009g012320	NA		grey60	DEG-Ccan009g012320	1.08402	0.923274	0.507254	0.960739	1.03866	0.748394	2.03726	0.423279	2.81031	0.264022	1.93413	0.49901	0.999799	0.746736	-2.0683	0.407876	-2.46253	0.324501	TPM-Ccan009g012320	3.46966	4.27426	4.7164	3.41564	2.98595	4.99037	2.93952	0.122523	2.78757	6.03723	10.1942	10.8613	9.01655	7.71961	1.4076	3.3994
Flavonoid biosynthesis	Ccan006g029090	467aa	AT1G07250	AT1G07250-e	UGT71C4	L=479	UDP-glucosyl transferase 71C4		UDP-glucosyl transferase 71C4 (UGT71C4); FUNCTIONS IN: quercetin 3-O-glucosyltransferase activity, quercetin 7-O-glucosyltransferase activity, UDP-glucosyltransferase activity, transferase activity, transferring glycosyl groups; INVOLVED IN: metabolic process; LOCATED IN: cellular_component unknown; EXPRESSED IN: 22 plant structures; EXPRESSED DURING: 13 growth stages; CONTAINS InterPro DOMAIN/s:…	OrthoF-OG0000042	AT1G07240.1, AT1G07250.1, AT1G07260.1, AT2G29740.1, AT2G29750.1	Ccan006g025170, Ccan006g025200, Ccan006g025210, Ccan006g025220, Ccan006g025230, Ccan006g026730, Ccan006g029090, Ccan009g008480, Ccan009g010890	lightcyan	DEG-Ccan006g029090	0.645584	0.709935	1.043	0.310799	3.69639	5.4e-10	5.47072	3.3e-21	4.49734	3.35e-14	3.81949	3.08e-10	3.14497	3.19e-07	0.44933	0.558576	1.56553	0.013439	TPM-Ccan006g029090	3.46196	1.83485	4.16831	4.81472	3.70595	5.0331	22.7653	19.7953	93.7771	89.4332	66.6792	53.3446	41.6201	41.3242	9.27348	3.08081
Flavonoid biosynthesis	Ccan007g018070	460aa	AT4G37980	AT4G37980-b	ELI3-1, ELI3, ATCAD7, CAD7	L=357	elicitor-activated gene 3-1		elicitor-activated gene 3-1 (ELI3-1); FUNCTIONS IN: oxidoreductase activity, zinc ion binding; INVOLVED IN: response to bacterium, plant-type hypersensitive response; EXPRESSED IN: 20 plant structures; EXPRESSED DURING: 13 growth stages; CONTAINS InterPro DOMAIN/s: GroES-like (InterPro:IPR011032), Polyketide synthase, enoylreductase (InterPro:IPR020843), Alcohol dehydrogenase GroES-like (InterPro…	OrthoF-Ccan007g018070	NA		lightcyan	DEG-Ccan007g018070	18.8916	6.5e-16	21.654	1.27e-21	21.6266	3.01e-23	22.5904	2.8e-25	22.7313	8.61e-25	20.5775	2.19e-20	19.8023	5.51e-19	18.6538	6.78e-17	20.8465	2.25e-21	TPM-Ccan007g018070	0	0	0.942085	0.173447	7.40081	0	2.36178	2.46829	4.4933	6.60234	7.45142	7.80026	2.88011	0.943375	1.04805	1.36587
Flavonoid biosynthesis	Ccan007g019180	336aa	AT2G22420	AT2G22420		L=329	Peroxidase superfamily protein		Peroxidase superfamily protein; FUNCTIONS IN: peroxidase activity, heme binding; INVOLVED IN: oxidation reduction, response to oxidative stress; LOCATED IN: endomembrane system; EXPRESSED IN: 21 plant structures; EXPRESSED DURING: 12 growth stages; CONTAINS InterPro DOMAIN/s: Haem peroxidase (InterPro:IPR010255), Plant peroxidase (InterPro:IPR000823), Peroxidases heam-ligand binding site (InterPr…	OrthoF-OG0005717	AT2G22420.1	Ccan007g019180	lightcyan	DEG-Ccan007g019180	1.70047	0.53613	2.65488	0.152261	4.31296	0.000825	4.17298	0.000975	4.56685	0.000368	3.93384	0.00313748	3.70494	0.00522544	2.87747	0.0303885	2.27572	0.0873191	TPM-Ccan007g019180	0	2.68443	2.49124	6.96657	7.8264	8.68054	16.7404	15.162	17.5675	21.7957	30.2869	38.1935	23.3008	26.6483	13.3797	14.7586
Flavonoid biosynthesis	Ccan009g016760	1162aa	AT5G46330	AT5G46330-b	FLS2	L=1173	Leucine-rich receptor-like protein kinase family protein	Encodes a leucine-rich repeat serine/threonine protein kinase that is expressed ubiquitously. FLS2 is involved in MAP kinase signalling relay involved in innate immunity. Essential in the perception of flagellin, a potent elicitor of the defense response. FLS2 is directed for degradation by the bacterial ubiquitin ligase AvrPtoB.	FLAGELLIN-SENSITIVE 2 (FLS2); FUNCTIONS IN: protein serine/threonine kinase activity, transmembrane receptor protein serine/threonine kinase activity, kinase activity, ATP binding; INVOLVED IN: in 6 processes; LOCATED IN: plasma membrane, membrane; EXPRESSED IN: 21 plant structures; EXPRESSED DURING: 10 growth stages; CONTAINS InterPro DOMAIN/s: Serine/threonine-protein kinase domain (InterPro:IP…	OrthoF-OG0010565	AT5G46330.1	Ccan009g016760	lightcyan	DEG-Ccan009g016760	0.64133	0.755032	1.8638	0.0363227	0.90609	0.273131	4.16509	1.17e-10	3.1824	2.24e-06	3.13017	4.6e-06	2.99123	1.21e-05	1.14843	0.123878	1.07848	0.138647	TPM-Ccan009g016760	5.66027	12.8094	5.82577	25.1505	55.6114	8.63939	10.8406	9.52148	117.124	134.245	63.5554	106.292	85.2285	90.0108	59.0408	72.4477
Flavonoid biosynthesis	Ccan009g011310	498aa	AT5G07990	AT5G07990-o	TT7, CYP75B1, D501	L=513	Cytochrome P450 superfamily protein	Required for flavonoid 3' hydroxylase activity. Enzyme abundance relative to CHS determines Quercetin/Kaempferol metabolite ratio.	TRANSPARENT TESTA 7 (TT7); CONTAINS InterPro DOMAIN/s: Cytochrome P450 (InterPro:IPR001128), Cytochrome P450, E-class, group I (InterPro:IPR002401), Cytochrome P450, conserved site (InterPro:IPR017972); BEST Arabidopsis thaliana protein match is: cytochrome P450, family 706, subfamily A, polypeptide 6 (TAIR:AT4G12320.1); Has 35179 Blast hits to 34934 proteins in 1774 species: Archae - 51; Bacteri…	OrthoF-Ccan009g011310	NA		lightgreen	DEG-Ccan009g011310	0.661026	0.85201	1.01712	0.592539	-0.596051	0.653938	-0.0550419	1	-0.0503856	1	0.409942	0.788247	-0.0410146	0.991552	-0.731005	0.514926	-1.48135	0.138213	TPM-Ccan009g011310	7.69897	8.03535	18.6107	8.88641	7.98795	16.27	4.38844	2.24848	3.74963	5.12554	2.68238	8.72092	8.0354	7.61566	2.71796	5.37
Flavonoid biosynthesis	Ccan001g010940	346aa	AT3G13610	AT3G13610-b		L=361	2-oxoglutarate (2OG) and Fe(II)-dependent oxygenase superfamily protein	Encodes a Fe(II)- and 2-oxoglutarate-dependent dioxygenase family gene F6'H1. Mutations in this gene compromise iron uptake and the production of fluorescent phenolics involved in Fe uptake.	2-oxoglutarate (2OG) and Fe(II)-dependent oxygenase superfamily protein; CONTAINS InterPro DOMAIN/s: Oxoglutarate/iron-dependent oxygenase (InterPro:IPR005123); BEST Arabidopsis thaliana protein match is: 2-oxoglutarate (2OG) and Fe(II)-dependent oxygenase superfamily protein (TAIR:AT1G55290.1); Has 8779 Blast hits to 8731 proteins in 1013 species: Archae - 0; Bacteria - 1145; Metazoa - 121; Fung…	OrthoF-Ccan001g010940	NA		lightyellow	DEG-Ccan001g010940	0	1	4.95265	0.676496	11.9237	0.038295	0	1	3.69798	0.615487	6.65032	0.321127	0	1	6.76443	0.259841	4.45395	0.473969	TPM-Ccan001g010940	0	0	0	0	0.11093	0	4.92499	5.11184	0	0	0	0.055081	0.516993	0	0	0
Flavonoid biosynthesis	Ccan001g009070	453aa	AT2G43820	AT2G43820-a	GT, UGT74F2, ATSAGT1, SGT1, SAGT1	L=449	UDP-glucosyltransferase 74F2	Induced by Salicylic acid, virus, fungus and bacteria.Involved in the tryptophan synthesis pathway. Independent of NPR1 for their induction by salicylic acid. UGT74F1 transfers UDP:glucose to salicylic acid (forming a glucoside (SAG) and a glucose ester (SGE)), benzoic acid, and athranilate in vitro. UGT74F2 shows a weak ability to catalyze the formation of the p-aminobenzoate-glucose ester in vi…	UDP-glucosyltransferase 74F2 (UGT74F2); CONTAINS InterPro DOMAIN/s: UDP-glucuronosyl/UDP-glucosyltransferase (InterPro:IPR002213); BEST Arabidopsis thaliana protein match is: UDP-glycosyltransferase 74 F1 (TAIR:AT2G43840.1); Has 8409 Blast hits to 8329 proteins in 546 species: Archae - 0; Bacteria - 818; Metazoa - 2323; Fungi - 31; Plants - 5038; Viruses - 125; Other Eukaryotes - 74 (source: NCBI…	OrthoF-OG0000248	AT1G05675.1, AT1G05680.1, AT2G31790.1	Ccan001g009070, Ccan001g009100, Ccan001g009130	magenta	DEG-Ccan001g009070	-1.25018	0.622355	-1.24027	0.555217	-3.24639	0.00318978	-2.63528	0.0161312	-1.5219	0.223039	-0.66826	0.670218	-1.28125	0.325532	-1.53955	0.190956	-2.24322	0.0404547	TPM-Ccan001g009070	22.6012	4.02377	3.23645	9.03554	2.85334	6.55923	1.02185	0.814781	1.86697	0.882861	4.3264	5.83747	9.26121	9.75741	2.3672	1.48249
Flavonoid biosynthesis	Ccan002g049320	1106aa	AT5G54160	AT5G54160-f	ATOMT1, OMT1	L=363	O-methyltransferase 1	A caffeic acid/5-hydroxyferulic acid O-methyltransferase. Interacts with 14-4-3 proteins in yeast 2 hybrid assay. AtOMT1 (At5g54160) encodes a flavonol 3’-O-methyltransferase that is highly active towards quercetin and myricetin. The substrate specificity identifies the enzyme as flavonol 3’-methyltransferase which replaces the former annotation of the gene to encode a caffeic acid/5-hydroxyferul…	O-methyltransferase 1 (OMT1); FUNCTIONS IN: myricetin 3'-O-methyltransferase activity, quercetin 3-O-methyltransferase activity, caffeate O-methyltransferase activity; INVOLVED IN: lignin biosynthetic process, flavonol biosynthetic process; LOCATED IN: cytosol, nucleus, plasma membrane, cytoplasm; EXPRESSED IN: 23 plant structures; EXPRESSED DURING: 14 growth stages; CONTAINS InterPro DOMAIN/s: W…	OrthoF-Ccan002g049320	NA		magenta	DEG-Ccan002g049320	0.0442895	1	-0.397747	0.486403	-0.539647	0.120684	-1.64196	1.95e-08	-0.0058421	1	0.407083	0.282578	-0.0631372	0.905704	-0.638624	0.0488893	-0.728067	0.0198362	TPM-Ccan002g049320	14.61	13.0501	15.1148	18.7311	12.8485	7.99523	7.02345	6.28025	3.17595	3.94048	14.0874	18.2384	23.5468	20.9449	9.66289	11.0066
Flavonoid biosynthesis	Ccan005g019360	318aa	AT5G54160	AT5G54160-n	ATOMT1, OMT1	L=363	O-methyltransferase 1	A caffeic acid/5-hydroxyferulic acid O-methyltransferase. Interacts with 14-4-3 proteins in yeast 2 hybrid assay. AtOMT1 (At5g54160) encodes a flavonol 3’-O-methyltransferase that is highly active towards quercetin and myricetin. The substrate specificity identifies the enzyme as flavonol 3’-methyltransferase which replaces the former annotation of the gene to encode a caffeic acid/5-hydroxyferul…	O-methyltransferase 1 (OMT1); FUNCTIONS IN: myricetin 3'-O-methyltransferase activity, quercetin 3-O-methyltransferase activity, caffeate O-methyltransferase activity; INVOLVED IN: lignin biosynthetic process, flavonol biosynthetic process; LOCATED IN: cytosol, nucleus, plasma membrane, cytoplasm; EXPRESSED IN: 23 plant structures; EXPRESSED DURING: 14 growth stages; CONTAINS InterPro DOMAIN/s: W…	OrthoF-Ccan005g019360	NA		magenta	DEG-Ccan005g019360	-0.647617	0.877278	0.244845	0.958582	-2.69953	0.0104897	-4.25162	1.32e-05	-0.0190295	1	0.260277	0.896639	-0.0651768	0.981581	-0.968052	0.407438	-2.59035	0.010337	TPM-Ccan005g019360	29.0772	23.8844	27.0996	12.3324	5.30281	46.2874	1.59221	3.70072	0.505095	2.09726	28.4328	28.5852	35.435	42.6873	15.2042	15.8899
Flavonoid biosynthesis	Ccan007g021850	653aa	AT1G05260	AT1G05260-d	RCI3, RCI3A	L=326	Peroxidase superfamily protein	Encodes a cold-inducible cationic peroxidase that is involved in the stress response. In response to low temperature, RCI3 transcripts accumulate in the aerial part and in roots of etiolated seedlings but only in roots of light-grown seedlings.	RARE COLD INDUCIBLE GENE 3 (RCI3); FUNCTIONS IN: peroxidase activity; INVOLVED IN: response to desiccation, response to cold, hyperosmotic salinity response; LOCATED IN: endoplasmic reticulum; EXPRESSED IN: 12 plant structures; EXPRESSED DURING: 4 anthesis, petal differentiation and expansion stage, E expanded cotyledon stage; CONTAINS InterPro DOMAIN/s: Haem peroxidase (InterPro:IPR010255), Plan…	OrthoF-Ccan007g021850	NA		magenta	DEG-Ccan007g021850	-0.867806	0.853377	-0.857546	0.788674	-1.5774	0.287882	-2.28598	0.0836768	-1.07949	0.496485	1.13868	0.49141	0.152003	0.95046	-1.14118	0.427634	-2.15272	0.0973489	TPM-Ccan007g021850	3.57101	2.27982	0.156225	3.65521	1.61648	1.24761	0.678028	0.520115	0.364373	0.636312	1.16625	2.13238	8.15529	6.6365	0.563125	3.16614
Flavonoid biosynthesis	Ccan006g022980	512aa	AT2G15490	AT2G15490-d	UGT73B4	L=481	UDP-glycosyltransferase 73B4		UDP-glycosyltransferase 73B4 (UGT73B4); FUNCTIONS IN: quercetin 3-O-glucosyltransferase activity, UDP-glycosyltransferase activity, quercetin 7-O-glucosyltransferase activity, UDP-glucosyltransferase activity, transferase activity, transferring glycosyl groups; INVOLVED IN: response to other organism; LOCATED IN: endomembrane system; EXPRESSED IN: root; CONTAINS InterPro DOMAIN/s: UDP-glucuronosy…	OrthoF-Ccan006g022980	NA		midnightblue	DEG-Ccan006g022980	1.28353	0.887592	0.236361	0.999834	-2.83766	0.253745	-3.37426	0.139695	-0.667987	0.848631	-2.01032	0.468519	-1.53512	0.579857	-4.35946	0.0486491	-1.44644	0.548937	TPM-Ccan006g022980	0.543574	2.38054	3.49661	4.24265	2.67416	0.646015	0.295754	0	0	0.265354	1.14324	0.838049	0.23797	0.628817	0.493972	0.810375
Flavonoid biosynthesis	Ccan001g008630	190aa	AT1G58170	AT1G58170-a		L=185	Disease resistance-responsive (dirigent-like protein) family protein		Disease resistance-responsive (dirigent-like protein) family protein; FUNCTIONS IN: molecular_function unknown; INVOLVED IN: N-terminal protein myristoylation, lignan biosynthetic process, defense response; LOCATED IN: endomembrane system; EXPRESSED IN: 17 plant structures; EXPRESSED DURING: 6 growth stages; CONTAINS InterPro DOMAIN/s: Plant disease resistance response protein (InterPro:IPR004265…	OrthoF-OG0000057	AT1G22900.1, AT1G58170.1, AT1G65870.1, AT5G42500.1	Ccan001g008630, Ccan001g008720, Ccan001g008740, Ccan001g008750, Ccan002g037570, Ccan006g020800, Ccan011g005790, Ccan011g010370	NA	DEG-Ccan001g008630	0	NA	0	NA	0	NA	0	NA	0	NA	0	NA	0	NA	8.09369	NA	0	NA	TPM-Ccan001g008630	0	0	0	0	0	0	0	0	0	0	0	0	0	0	0	0.047922
Flavonoid biosynthesis	Ccan001g008720	192aa	AT1G58170	AT1G58170-b		L=185	Disease resistance-responsive (dirigent-like protein) family protein		Disease resistance-responsive (dirigent-like protein) family protein; FUNCTIONS IN: molecular_function unknown; INVOLVED IN: N-terminal protein myristoylation, lignan biosynthetic process, defense response; LOCATED IN: endomembrane system; EXPRESSED IN: 17 plant structures; EXPRESSED DURING: 6 growth stages; CONTAINS InterPro DOMAIN/s: Plant disease resistance response protein (InterPro:IPR004265…	OrthoF-OG0000057	AT1G22900.1, AT1G58170.1, AT1G65870.1, AT5G42500.1	Ccan001g008630, Ccan001g008720, Ccan001g008740, Ccan001g008750, Ccan002g037570, Ccan006g020800, Ccan011g005790, Ccan011g010370	NA	DEG-Ccan001g008720	0	NA	3.63078	0.879659	0	1	0	1	0	1	5.95801	0.573597	5.95898	0.550402	7.61262	0.382193	7.21432	0.392879	TPM-Ccan001g008720	0	0	0	0	0.064287	0	0	0	0	0	0	0.002338	0	0.49	0	0.773135
Flavonoid biosynthesis	Ccan001g008740	195aa	AT1G58170	AT1G58170-c		L=185	Disease resistance-responsive (dirigent-like protein) family protein		Disease resistance-responsive (dirigent-like protein) family protein; FUNCTIONS IN: molecular_function unknown; INVOLVED IN: N-terminal protein myristoylation, lignan biosynthetic process, defense response; LOCATED IN: endomembrane system; EXPRESSED IN: 17 plant structures; EXPRESSED DURING: 6 growth stages; CONTAINS InterPro DOMAIN/s: Plant disease resistance response protein (InterPro:IPR004265…	OrthoF-OG0000057	AT1G22900.1, AT1G58170.1, AT1G65870.1, AT5G42500.1	Ccan001g008630, Ccan001g008720, Ccan001g008740, Ccan001g008750, Ccan002g037570, Ccan006g020800, Ccan011g005790, Ccan011g010370	NA	DEG-Ccan001g008740	0	NA	0	1	0	1	0	1	0	1	0	1	6.33209	0.521283	8.15913	0.344861	8.16009	0.326459	TPM-Ccan001g008740	0	0	0	0	0	0	0	0	0	0	0	0.043069	0	0	0.608443	1.17847
Flavonoid biosynthesis	Ccan001g017940	1070aa	AT1G65870	AT1G65870-a		L=189	Disease resistance-responsive (dirigent-like protein) family protein		Disease resistance-responsive (dirigent-like protein) family protein; FUNCTIONS IN: molecular_function unknown; INVOLVED IN: lignan biosynthetic process, defense response; LOCATED IN: cell wall; EXPRESSED IN: 13 plant structures; EXPRESSED DURING: 9 growth stages; CONTAINS InterPro DOMAIN/s: Plant disease resistance response protein (InterPro:IPR004265); BEST Arabidopsis thaliana protein match is…	OrthoF-Ccan001g017940	NA		NA	DEG-Ccan001g017940	-1.68879	0.566503	1.67201	0.498268	-0.0800549	0.99792	-0.450334	0.82679	-3.33675	0.0182603	-0.568771	0.793745	-2.99429	0.0388875	0.366876	0.847497	-0.979104	0.524939	TPM-Ccan001g017940	0.507552	0.83521	0.303963	0.209279	4.16018	0.057762	0.433937	0.241018	0.190347	0.617345	0.058935	0.054417	0.856421	0.110572	0.120378	0.507861
Flavonoid biosynthesis	Ccan001g019170	541aa	AT5G24530	AT5G24530-a	DMR6	L=341	2-oxoglutarate (2OG) and Fe(II)-dependent oxygenase superfamily protein	Encodes a putative 2OG-Fe(II) oxygenase that is defense-associated but required for susceptibility to downy mildew.	DOWNY MILDEW RESISTANT 6 (DMR6); FUNCTIONS IN: oxidoreductase activity, acting on paired donors, with incorporation or reduction of molecular oxygen, 2-oxoglutarate as one donor, and incorporation of one atom each of oxygen into both donors, oxidoreductase activity; INVOLVED IN: response to fungus, response to bacterium, flavonoid biosynthetic process; LOCATED IN: cellular_component unknown; EXPR…	OrthoF-Ccan001g019170	NA		NA	DEG-Ccan001g019170	-8.0078	NA	-6.26349	0.724684	-7.23917	0.45198	-7.74225	0.386828	-0.147052	1	-2.88804	0.818199	-2.30123	0.843589	-3.01837	0.759959	-5.97406	0.488106	TPM-Ccan001g019170	0	0.767325	0	0	0.000345	0	0	0	0	0	0.2678	0.761159	0	0.110888	0.196657	0
Flavonoid biosynthesis	Ccan001g020050	888aa	AT2G19070	AT2G19070-c	SHT	L=451	spermidine hydroxycinnamoyl transferase	encodes a protein whose sequence is similar to anthranilate N-hydroxycinnamoyl/benzoyltransferase from Dianthus caryophyllus (gi:2239091)	spermidine hydroxycinnamoyl transferase (SHT); CONTAINS InterPro DOMAIN/s: Transferase (InterPro:IPR003480); BEST Arabidopsis thaliana protein match is: hydroxycinnamoyl-CoA shikimate/quinate hydroxycinnamoyl transferase (TAIR:AT5G48930.1); Has 2876 Blast hits to 2852 proteins in 161 species: Archae - 0; Bacteria - 0; Metazoa - 0; Fungi - 114; Plants - 2754; Viruses - 0; Other Eukaryotes - 8 (sou…	OrthoF-OG0000073	AT2G19070.1	Ccan001g020030, Ccan001g020040, Ccan001g020050, Ccan001g020060, Ccan001g020070, Ccan001g020080, Ccan001g020090, Ccan1144g005000, Ccan2216g005000, Ccan2323g005010	NA	DEG-Ccan001g020050	4.53538	NA	1.63222	0.871079	3.53111	0.379321	5.28433	0.131681	2.91413	0.482274	4.53092	0.245516	2.26638	0.606134	-2.54022	0.563341	1.83231	0.65105	TPM-Ccan001g020050	0.589923	0.339268	0.46624	0.527001	0.548301	0.418133	0.361183	0.40742	1.17705	1.67899	0.291391	0.495362	0.243509	0.367665	0.033909	0.145304
Flavonoid biosynthesis	Ccan001g020060	228aa	AT2G19070	AT2G19070-d	SHT	L=451	spermidine hydroxycinnamoyl transferase	encodes a protein whose sequence is similar to anthranilate N-hydroxycinnamoyl/benzoyltransferase from Dianthus caryophyllus (gi:2239091)	spermidine hydroxycinnamoyl transferase (SHT); CONTAINS InterPro DOMAIN/s: Transferase (InterPro:IPR003480); BEST Arabidopsis thaliana protein match is: hydroxycinnamoyl-CoA shikimate/quinate hydroxycinnamoyl transferase (TAIR:AT5G48930.1); Has 2876 Blast hits to 2852 proteins in 161 species: Archae - 0; Bacteria - 0; Metazoa - 0; Fungi - 114; Plants - 2754; Viruses - 0; Other Eukaryotes - 8 (sou…	OrthoF-OG0000073	AT2G19070.1	Ccan001g020030, Ccan001g020040, Ccan001g020050, Ccan001g020060, Ccan001g020070, Ccan001g020080, Ccan001g020090, Ccan1144g005000, Ccan2216g005000, Ccan2323g005010	NA	DEG-Ccan001g020060	0	NA	1.69026	NA	0	NA	0	NA	0	NA	0	NA	0	NA	0	NA	0	NA	TPM-Ccan001g020060	0	0	0.039387	0.01061	0.053854	0	0.145063	0	0.143243	0.005735	0	0.002642	0.043508	0.092396	0.006708	0
Flavonoid biosynthesis	Ccan001g020090	434aa	AT2G19070	AT2G19070-g	SHT	L=451	spermidine hydroxycinnamoyl transferase	encodes a protein whose sequence is similar to anthranilate N-hydroxycinnamoyl/benzoyltransferase from Dianthus caryophyllus (gi:2239091)	spermidine hydroxycinnamoyl transferase (SHT); CONTAINS InterPro DOMAIN/s: Transferase (InterPro:IPR003480); BEST Arabidopsis thaliana protein match is: hydroxycinnamoyl-CoA shikimate/quinate hydroxycinnamoyl transferase (TAIR:AT5G48930.1); Has 2876 Blast hits to 2852 proteins in 161 species: Archae - 0; Bacteria - 0; Metazoa - 0; Fungi - 114; Plants - 2754; Viruses - 0; Other Eukaryotes - 8 (sou…	OrthoF-OG0000073	AT2G19070.1	Ccan001g020030, Ccan001g020040, Ccan001g020050, Ccan001g020060, Ccan001g020070, Ccan001g020080, Ccan001g020090, Ccan1144g005000, Ccan2216g005000, Ccan2323g005010	NA	DEG-Ccan001g020090	4.27084	NA	5.53622	NA	0	NA	7.27915	NA	0	NA	4.57993	NA	4.583	NA	0	NA	6.39591	NA	TPM-Ccan001g020090	0	0.132699	0.081873	0.265947	0.423988	0	0.669892	0.203344	1.27442	0.906948	0	0.304775	0.038705	0.519174	0.022536	0.098727
Flavonoid biosynthesis	Ccan001g020980	614aa	AT5G22410	AT5G22410	RHS18	L=331	root hair specific 18		root hair specific 18 (RHS18); FUNCTIONS IN: peroxidase activity, heme binding; INVOLVED IN: oxidation reduction, response to oxidative stress; LOCATED IN: endomembrane system; EXPRESSED IN: root hair, root, synergid; CONTAINS InterPro DOMAIN/s: Haem peroxidase (InterPro:IPR010255), Plant peroxidase (InterPro:IPR000823), Peroxidases heam-ligand binding site (InterPro:IPR019793), Peroxidase, activ…	OrthoF-OG0009804	AT5G22410.1	Ccan001g020980	NA	DEG-Ccan001g020980	0	NA	3.95269	NA	0	NA	0	NA	5.42889	NA	0	NA	0	NA	0	NA	0	NA	TPM-Ccan001g020980	0	0	0	0	0.017307	0	0	0	0	0	0	0.123347	0	0	0	0
Flavonoid biosynthesis	Ccan001g022830	120aa	AT2G15490	AT2G15490-a	UGT73B4	L=481	UDP-glycosyltransferase 73B4		UDP-glycosyltransferase 73B4 (UGT73B4); FUNCTIONS IN: quercetin 3-O-glucosyltransferase activity, UDP-glycosyltransferase activity, quercetin 7-O-glucosyltransferase activity, UDP-glucosyltransferase activity, transferase activity, transferring glycosyl groups; INVOLVED IN: response to other organism; LOCATED IN: endomembrane system; EXPRESSED IN: root; CONTAINS InterPro DOMAIN/s: UDP-glucuronosy…	OrthoF-Ccan001g022830	NA		NA	DEG-Ccan001g022830	NA	NA	NA	NA	NA	NA	NA	NA	NA	NA	NA	NA	NA	NA	NA	NA	NA	NA	TPM-Ccan001g022830	0	0	0	0	0	0	0	0	0	0	0	0	0	0	0	0
Flavonoid biosynthesis	Ccan001g023050	548aa	AT4G05160	AT4G05160-a		L=544	AMP-dependent synthetase and ligase family protein	Encodes a peroxisomal protein involved in the activation of fatty acids through esterification with CoA. At4g05160 preferentially activates fatty acids with medium chain length (C6:0 and C7:0) as well as even-numbered long-chain fatty acids (C14:0, C16:0 and C18:0). At4g05160 was also able to catalyze the conversion of OPC-6:0 to its CoA ester and is therefore thought to be involved in the peroxi…	AMP-dependent synthetase and ligase family protein; FUNCTIONS IN: 4-coumarate-CoA ligase activity, fatty-acyl-CoA synthase activity; INVOLVED IN: jasmonic acid biosynthetic process; LOCATED IN: peroxisome; EXPRESSED IN: 22 plant structures; EXPRESSED DURING: 13 growth stages; CONTAINS InterPro DOMAIN/s: AMP-binding, conserved site (InterPro:IPR020845), AMP-dependent synthetase/ligase (InterPro:IP…	OrthoF-OG0008474	AT4G05160.1	Ccan001g023050	NA	DEG-Ccan001g023050	0.202642	0.970682	0.679761	0.530094	0.272989	0.750579	-0.478525	0.489273	-0.445451	0.548343	0.336506	0.689197	0.0567197	0.962313	0.265388	0.717653	0.106784	0.888223	TPM-Ccan001g023050	27.3496	29.4856	45.5257	24.0975	18.4604	50.9118	21.0527	19.8576	13.689	18.6755	19.2054	23.6337	44.2647	33.9969	27.0772	26.1688
Flavonoid biosynthesis	Ccan001g030470	587aa	AT5G44070	AT5G44070	CAD1, ARA8, ATPCS1, PCS1	L=485	phytochelatin synthase 1 (PCS1)	Phytochelatin synthase gene confers tolerance to cadmium ions. Catalyzes phytochelatin (PC) synthesis from glutathione (GSH) in the presence of Cd2+, Zn2+, Cu2+ and Fe3+, but not by Co2+ or Ni2+.	CADMIUM SENSITIVE 1 (CAD1); FUNCTIONS IN: cadmium ion binding, copper ion binding, glutathione gamma-glutamylcysteinyltransferase activity; INVOLVED IN: in 6 processes; LOCATED IN: cytosol; EXPRESSED IN: 24 plant structures; EXPRESSED DURING: 13 growth stages; CONTAINS InterPro DOMAIN/s: Phytochelatin synthase, C-terminal (InterPro:IPR015407), Phytochelatin synthase (InterPro:IPR007719); BEST Ara…	OrthoF-OG0001603	AT1G03980.1, AT5G44070.1	Ccan001g030470	NA	DEG-Ccan001g030470	0.467493	0.217942	0.605986	0.0494762	0.94031	4.86e-05	1.79715	1e-16	0.331538	0.227865	0.832653	0.000511	0.833976	0.000439	1.03826	5.73e-06	0.889139	9.26e-05	TPM-Ccan001g030470	12.6209	21.219	25.1445	25.3768	26.4847	18.5292	16.9912	21.1817	40.4373	47.7233	19.6367	21.7947	30.4346	34.1865	26.6787	23.7094
Flavonoid biosynthesis	Ccan002g013310	389aa	AT2G39430	AT2G39430-a		L=322	Disease resistance-responsive (dirigent-like protein) family protein		Disease resistance-responsive (dirigent-like protein) family protein; FUNCTIONS IN: molecular_function unknown; INVOLVED IN: lignan biosynthetic process; LOCATED IN: endomembrane system; EXPRESSED IN: leaf apex, hypocotyl, root, petiole, leaf; EXPRESSED DURING: LP.04 four leaves visible, LP.08 eight leaves visible; CONTAINS InterPro DOMAIN/s: Plant disease resistance response protein (InterPro:IP…	OrthoF-OG0001832	AT2G39430.1, AT3G55230.1	Ccan002g013310	NA	DEG-Ccan002g013310	0	NA	4.63018	NA	0	NA	0	NA	0	NA	0	NA	0	NA	0	NA	0	NA	TPM-Ccan002g013310	0	0	0	0	0.069761	0	0	0	0	0	0	0	0	0	0	0
Flavonoid biosynthesis	Ccan002g015390	517aa	AT1G01280	AT1G01280	CYP703A2, CYP703	L=510	cytochrome P450, family 703, subfamily A, polypeptide 2	member of CYP703A CYP703A2 is expressed specifically in anthers of land plants, catalyzing the in-chain hydroxylation at the C-7 position of medium-chain saturated fatty acids (lauric acid in-chain hydroxylase) which is involved in pollen development (sporopollenin synthesis).	cytochrome P450, family 703, subfamily A, polypeptide 2 (CYP703A2); FUNCTIONS IN: oxidoreductase activity, acting on paired donors, with incorporation or reduction of molecular oxygen, NADH or NADPH as one donor, and incorporation of one atom of oxygen, oxygen binding; INVOLVED IN: medium-chain fatty acid metabolic process, pollen wall assembly, medium-chain fatty acid biosynthetic process, sporo…	OrthoF-OG0004701	AT1G01280.1	Ccan002g015390	NA	DEG-Ccan002g015390	1.81829	0.916633	0.201302	1	2.35622	0.616031	2.64836	0.532495	-0.709145	0.916054	-0.974727	0.880405	-7.14934	0.0889217	-0.215526	0.978501	0.974019	0.822174	TPM-Ccan002g015390	0	0.372113	0.764435	0.665656	0.372274	0	0.859419	0.288996	0.392347	1.53272	0	0.243422	0.093662	0.118091	0	0.462094
Flavonoid biosynthesis	Ccan002g015520	576aa	AT4G05160	AT4G05160-b		L=544	AMP-dependent synthetase and ligase family protein	Encodes a peroxisomal protein involved in the activation of fatty acids through esterification with CoA. At4g05160 preferentially activates fatty acids with medium chain length (C6:0 and C7:0) as well as even-numbered long-chain fatty acids (C14:0, C16:0 and C18:0). At4g05160 was also able to catalyze the conversion of OPC-6:0 to its CoA ester and is therefore thought to be involved in the peroxi…	AMP-dependent synthetase and ligase family protein; FUNCTIONS IN: 4-coumarate-CoA ligase activity, fatty-acyl-CoA synthase activity; INVOLVED IN: jasmonic acid biosynthetic process; LOCATED IN: peroxisome; EXPRESSED IN: 22 plant structures; EXPRESSED DURING: 13 growth stages; CONTAINS InterPro DOMAIN/s: AMP-binding, conserved site (InterPro:IPR020845), AMP-dependent synthetase/ligase (InterPro:IP…	OrthoF-Ccan002g015520	NA		NA	DEG-Ccan002g015520	0	1	5.43772	0.605065	5.8858	0.347255	0	1	0	1	8.41995	0.157581	7.39782	0.215954	6.54182	0.251329	7.45248	0.169242	TPM-Ccan002g015520	0	0	0.016451	0	0.091583	0	0.101991	0	0	0	0	0	0.748753	0.224874	0.226181	0
Flavonoid biosynthesis	Ccan002g021040	287aa	AT1G29690	AT1G29690-a	CAD1	L=561	MAC/Perforin domain-containing protein	Encodes a protein containing a domain with significant homology to the MACPF (membrane attack complex and perforin) domain of complements and perforin proteins that are involved in innate immunity in animals. Transgenic <i>cad1-1</i> mutant plants show lesions seen in the hypersensitive response, as well as a spontaneous activation of expression of pathogenesis-related genes and leading to a 32-f…	constitutively activated cell death 1 (CAD1); CONTAINS InterPro DOMAIN/s: Membrane attack complex component/perforin (MACPF) domain (InterPro:IPR020864); BEST Arabidopsis thaliana protein match is: MAC/Perforin domain-containing protein (TAIR:AT4G24290.2); Has 226 Blast hits to 225 proteins in 30 species: Archae - 0; Bacteria - 6; Metazoa - 14; Fungi - 0; Plants - 200; Viruses - 0; Other Eukaryot…	OrthoF-Ccan002g021040	NA		NA	DEG-Ccan002g021040	4.12005	NA	0	NA	2.13263	NA	1.68281	NA	0	NA	2.91256	NA	0	NA	0	NA	0	NA	TPM-Ccan002g021040	0	0.348849	0.36396	0	0.091476	0	0.06394	0.306959	0	0.110309	0	0	0.09358	0	0.263223	0
Flavonoid biosynthesis	Ccan002g024420	63aa	AT5G54160	AT5G54160-d	ATOMT1, OMT1	L=363	O-methyltransferase 1	A caffeic acid/5-hydroxyferulic acid O-methyltransferase. Interacts with 14-4-3 proteins in yeast 2 hybrid assay. AtOMT1 (At5g54160) encodes a flavonol 3’-O-methyltransferase that is highly active towards quercetin and myricetin. The substrate specificity identifies the enzyme as flavonol 3’-methyltransferase which replaces the former annotation of the gene to encode a caffeic acid/5-hydroxyferul…	O-methyltransferase 1 (OMT1); FUNCTIONS IN: myricetin 3'-O-methyltransferase activity, quercetin 3-O-methyltransferase activity, caffeate O-methyltransferase activity; INVOLVED IN: lignin biosynthetic process, flavonol biosynthetic process; LOCATED IN: cytosol, nucleus, plasma membrane, cytoplasm; EXPRESSED IN: 23 plant structures; EXPRESSED DURING: 14 growth stages; CONTAINS InterPro DOMAIN/s: W…	OrthoF-Ccan002g024420	NA		NA	DEG-Ccan002g024420	NA	NA	NA	NA	NA	NA	NA	NA	NA	NA	NA	NA	NA	NA	NA	NA	NA	NA	TPM-Ccan002g024420	0	0	0	0	0	0	0	0	0	0	0	0	0	0	0	0
Flavonoid biosynthesis	Ccan002g025680	1258aa	AT2G14170	AT2G14170-a	ALDH6B2	L=607	aldehyde dehydrogenase 6B2	Arabidopsis thaliana methylmalonate-semialdehyde dehydrogenase	aldehyde dehydrogenase 6B2 (ALDH6B2); FUNCTIONS IN: 3-chloroallyl aldehyde dehydrogenase activity, copper ion binding; INVOLVED IN: response to oxidative stress; LOCATED IN: mitochondrion; EXPRESSED IN: 25 plant structures; EXPRESSED DURING: 13 growth stages; CONTAINS InterPro DOMAIN/s: Aldehyde/histidinol dehydrogenase (InterPro:IPR016161), Aldehyde dehydrogenase (InterPro:IPR015590), Aldehyde d…	OrthoF-OG0005649	AT2G14170.1	Ccan002g025680	NA	DEG-Ccan002g025680	0.123825	0.911052	0.0731683	0.932769	-0.0265731	0.967354	-0.874077	5.82e-05	-0.394432	0.115558	-0.217188	0.466428	0.104787	0.748521	0.253667	0.317893	0.0719832	0.797849	TPM-Ccan002g025680	37.1155	47.0302	53.533	47.1661	46.9233	28.7827	26.767	24.6656	15.1906	20.8965	28.0386	37.7985	39.5419	40.6407	51.0916	47.7401
Flavonoid biosynthesis	Ccan002g028640	360aa	AT2G45400	AT2G45400-a	BEN1	L=364	NAD(P)-binding Rossmann-fold superfamily protein	involved in the regulation of brassinosteroid metabolic pathway	BEN1; FUNCTIONS IN: coenzyme binding, oxidoreductase activity, acting on CH-OH group of donors, binding, catalytic activity; INVOLVED IN: regulation of brassinosteroid biosynthetic process, brassinosteroid metabolic process, response to light intensity, flavonoid biosynthetic process; LOCATED IN: cytoplasm; EXPRESSED IN: 13 plant structures; EXPRESSED DURING: 4 anthesis, petal differentiation and…	OrthoF-OG0001927	AT2G45400.1	Ccan002g028640, Ccan002g048290	NA	DEG-Ccan002g028640	0.106051	0.98414	0.00278834	1	-0.162609	0.780713	0.0116871	1	0.110866	0.864818	-0.188162	0.748167	-0.106362	0.858847	0.229669	0.621657	0.0571826	0.910852	TPM-Ccan002g028640	56.1579	101.442	111.426	69.8381	59.1694	74.2763	47.0301	38.2285	65.993	57.5279	93.0639	87.3716	87.9632	80.5796	81.7415	87.4802
Flavonoid biosynthesis	Ccan002g033570	177aa	AT4G25640	AT4G25640-b	ATDTX35, FFT, DTX35	L=488	detoxifying efflux carrier 35	Encodes a multidrug and toxin efflux family transporter. Involved in flavonoid metabolism, affecting Root growth, seed development and germination, and pollen development, release and viability.	detoxifying efflux carrier 35 (DTX35); FUNCTIONS IN: antiporter activity, drug transmembrane transporter activity; INVOLVED IN: anther dehiscence, flavonoid metabolic process, pollen development; LOCATED IN: plasma membrane, membrane; EXPRESSED IN: 25 plant structures; EXPRESSED DURING: 13 growth stages; CONTAINS InterPro DOMAIN/s: Multi antimicrobial extrusion protein MatE (InterPro:IPR002528); …	OrthoF-Ccan002g033570	NA		NA	DEG-Ccan002g033570	NA	NA	NA	NA	NA	NA	NA	NA	NA	NA	NA	NA	NA	NA	NA	NA	NA	NA	TPM-Ccan002g033570	0	0	0	0	0	0	0	0	0	0	0	0	0	0	0	0
Flavonoid biosynthesis	Ccan002g037570	186aa	AT1G65870	AT1G65870-d		L=189	Disease resistance-responsive (dirigent-like protein) family protein		Disease resistance-responsive (dirigent-like protein) family protein; FUNCTIONS IN: molecular_function unknown; INVOLVED IN: lignan biosynthetic process, defense response; LOCATED IN: cell wall; EXPRESSED IN: 13 plant structures; EXPRESSED DURING: 9 growth stages; CONTAINS InterPro DOMAIN/s: Plant disease resistance response protein (InterPro:IPR004265); BEST Arabidopsis thaliana protein match is…	OrthoF-OG0000057	AT1G22900.1, AT1G58170.1, AT1G65870.1, AT5G42500.1	Ccan001g008630, Ccan001g008720, Ccan001g008740, Ccan001g008750, Ccan002g037570, Ccan006g020800, Ccan011g005790, Ccan011g010370	NA	DEG-Ccan002g037570	1.44345	0.953001	-1.29374	0.916515	2.78627	0.541668	2.14386	0.638903	0.17043	1	0.354655	0.972861	-0.169781	0.988596	1.47307	0.746986	-1.67218	0.692463	TPM-Ccan002g037570	0.50376	0	1.8444	0	0.291518	0	1.17785	1.1989	0.939066	1.32758	0.568569	0.120365	0.204692	0.634493	0	0.176659
Flavonoid biosynthesis	Ccan002g038080	583aa	AT5G07990	AT5G07990-b	TT7, CYP75B1, D501	L=513	Cytochrome P450 superfamily protein	Required for flavonoid 3' hydroxylase activity. Enzyme abundance relative to CHS determines Quercetin/Kaempferol metabolite ratio.	TRANSPARENT TESTA 7 (TT7); CONTAINS InterPro DOMAIN/s: Cytochrome P450 (InterPro:IPR001128), Cytochrome P450, E-class, group I (InterPro:IPR002401), Cytochrome P450, conserved site (InterPro:IPR017972); BEST Arabidopsis thaliana protein match is: cytochrome P450, family 706, subfamily A, polypeptide 6 (TAIR:AT4G12320.1); Has 35179 Blast hits to 34934 proteins in 1774 species: Archae - 51; Bacteri…	OrthoF-Ccan002g038080	NA		NA	DEG-Ccan002g038080	0	NA	0	1	3.08093	0.799925	9.14066	0.292269	0	1	0	1	0	1	6.95736	0.431146	3.45127	0.711679	TPM-Ccan002g038080	0	0	0.212899	0	0	0	0.082546	0	0.51383	0.728304	0	0	0	0	0	0
Flavonoid biosynthesis	Ccan002g038270	517aa	AT5G07990	AT5G07990-c	TT7, CYP75B1, D501	L=513	Cytochrome P450 superfamily protein	Required for flavonoid 3' hydroxylase activity. Enzyme abundance relative to CHS determines Quercetin/Kaempferol metabolite ratio.	TRANSPARENT TESTA 7 (TT7); CONTAINS InterPro DOMAIN/s: Cytochrome P450 (InterPro:IPR001128), Cytochrome P450, E-class, group I (InterPro:IPR002401), Cytochrome P450, conserved site (InterPro:IPR017972); BEST Arabidopsis thaliana protein match is: cytochrome P450, family 706, subfamily A, polypeptide 6 (TAIR:AT4G12320.1); Has 35179 Blast hits to 34934 proteins in 1774 species: Archae - 51; Bacteri…	OrthoF-Ccan002g038270	NA		NA	DEG-Ccan002g038270	9.36638	0.53613	0	1	0	1	1.64289	0.903422	0	1	5.13533	0.609303	5.06738	0.592935	7.43616	0.357576	6.74398	0.392176	TPM-Ccan002g038270	0	0	1.8049	0	0	0	0	0	0.006619	0	0	0	0.104199	0	0.096901	0
Flavonoid biosynthesis	Ccan002g047890	191aa	AT1G65870	AT1G65870-e		L=189	Disease resistance-responsive (dirigent-like protein) family protein		Disease resistance-responsive (dirigent-like protein) family protein; FUNCTIONS IN: molecular_function unknown; INVOLVED IN: lignan biosynthetic process, defense response; LOCATED IN: cell wall; EXPRESSED IN: 13 plant structures; EXPRESSED DURING: 9 growth stages; CONTAINS InterPro DOMAIN/s: Plant disease resistance response protein (InterPro:IPR004265); BEST Arabidopsis thaliana protein match is…	OrthoF-Ccan002g047890	NA		NA	DEG-Ccan002g047890	NA	NA	NA	NA	NA	NA	NA	NA	NA	NA	NA	NA	NA	NA	NA	NA	NA	NA	TPM-Ccan002g047890	0	0	0	0	0	0	0	0	0	0	0	0	0	0	0	0
Flavonoid biosynthesis	Ccan002g047900	188aa	AT4G23690	AT4G23690-a		L=187	Disease resistance-responsive (dirigent-like protein) family protein	Encodes a homodimeric all-beta dirigent protein in the superfamily of calycins. Dirigent proteins impart stereoselectivity on the phenoxy radical coupling reaction yielding optically active lignans from two molecules of coniferyl alcohol.	Disease resistance-responsive (dirigent-like protein) family protein; FUNCTIONS IN: molecular_function unknown; INVOLVED IN: lignan biosynthetic process, defense response; LOCATED IN: endomembrane system; EXPRESSED IN: 21 plant structures; EXPRESSED DURING: 13 growth stages; CONTAINS InterPro DOMAIN/s: Plant disease resistance response protein (InterPro:IPR004265); BEST Arabidopsis thaliana prote…	OrthoF-Ccan002g047900	NA		NA	DEG-Ccan002g047900	0	1	0	1	0	1	0	1	0	1	8.71857	0.219325	8.53358	0.21997	4.95572	0.482713	6.73738	0.299351	TPM-Ccan002g047900	0	0	0	0	0	0	0	0	0	0	0	0	1.26457	2.6562	0.62474	0.356233
Flavonoid biosynthesis	Ccan002g047930	268aa	AT5G54160	AT5G54160-e	ATOMT1, OMT1	L=363	O-methyltransferase 1	A caffeic acid/5-hydroxyferulic acid O-methyltransferase. Interacts with 14-4-3 proteins in yeast 2 hybrid assay. AtOMT1 (At5g54160) encodes a flavonol 3’-O-methyltransferase that is highly active towards quercetin and myricetin. The substrate specificity identifies the enzyme as flavonol 3’-methyltransferase which replaces the former annotation of the gene to encode a caffeic acid/5-hydroxyferul…	O-methyltransferase 1 (OMT1); FUNCTIONS IN: myricetin 3'-O-methyltransferase activity, quercetin 3-O-methyltransferase activity, caffeate O-methyltransferase activity; INVOLVED IN: lignin biosynthetic process, flavonol biosynthetic process; LOCATED IN: cytosol, nucleus, plasma membrane, cytoplasm; EXPRESSED IN: 23 plant structures; EXPRESSED DURING: 14 growth stages; CONTAINS InterPro DOMAIN/s: W…	OrthoF-Ccan002g047930	NA		NA	DEG-Ccan002g047930	0	NA	0	NA	0	NA	0	NA	0	NA	4.91346	NA	0	NA	0	NA	0	NA	TPM-Ccan002g047930	0	0	0	0	0	0	0	0	0	0	0	0	0.122387	0	0	0
Flavonoid biosynthesis	Ccan002g047940	196aa	AT1G65870	AT1G65870-f		L=189	Disease resistance-responsive (dirigent-like protein) family protein		Disease resistance-responsive (dirigent-like protein) family protein; FUNCTIONS IN: molecular_function unknown; INVOLVED IN: lignan biosynthetic process, defense response; LOCATED IN: cell wall; EXPRESSED IN: 13 plant structures; EXPRESSED DURING: 9 growth stages; CONTAINS InterPro DOMAIN/s: Plant disease resistance response protein (InterPro:IPR004265); BEST Arabidopsis thaliana protein match is…	OrthoF-Ccan002g047940	NA		NA	DEG-Ccan002g047940	0	NA	0	NA	0	NA	0	NA	0	NA	0	NA	0	NA	0	NA	3.41142	NA	TPM-Ccan002g047940	0	0	0	0	0	0	0	0	0	0	0	0	0	0	0	0
Flavonoid biosynthesis	Ccan002g050130	538aa	AT4G00350	AT4G00350		L=542	MATE efflux family protein		MATE efflux family protein; FUNCTIONS IN: antiporter activity, drug transmembrane transporter activity, transporter activity; INVOLVED IN: drug transmembrane transport, transmembrane transport; LOCATED IN: membrane; EXPRESSED IN: 9 plant structures; EXPRESSED DURING: L mature pollen stage, M germinated pollen stage, 4 anthesis, C globular stage, petal differentiation and expansion stage; CONTAINS…	OrthoF-OG0009026	AT4G00350.1	Ccan002g050130	NA	DEG-Ccan002g050130	NA	NA	NA	NA	NA	NA	NA	NA	NA	NA	NA	NA	NA	NA	NA	NA	NA	NA	TPM-Ccan002g050130	0	0	0	0	0	0	0	0	0	0	0	0	0	0	0	0
Flavonoid biosynthesis	Ccan002g051460	579aa	AT2G46570	AT2G46570	LAC6	L=569	laccase 6	putative laccase, a member of laccase family of genes (with 17 members in Arabidopsis).	laccase 6 (LAC6); FUNCTIONS IN: laccase activity; INVOLVED IN: oxidation reduction, lignin catabolic process; LOCATED IN: endomembrane system, apoplast; EXPRESSED IN: shoot, hypocotyl, root, flower, leaf; CONTAINS InterPro DOMAIN/s: Cupredoxin (InterPro:IPR008972), Multicopper oxidase, type 2 (InterPro:IPR011706), Multicopper oxidase, type 3 (InterPro:IPR011707), Laccase (InterPro:IPR017761), Mul…	OrthoF-OG0006170	AT2G46570.1	Ccan002g051460	NA	DEG-Ccan002g051460	-1.53503	0.801589	-2.04118	0.59118	-0.0556203	1	-0.0648061	1	-2.63612	0.228071	-1.21624	0.651438	-1.58891	0.513109	0.722883	0.773869	-1.51746	0.47699	TPM-Ccan002g051460	1.91038	0.519479	0.309592	0.922519	0.714564	0	0.534323	0.917907	0.895492	1.10802	0	0.259598	0.463853	1.06466	0.100599	0
Flavonoid biosynthesis	Ccan003g007500	606aa	AT2G39040	AT2G39040-b		L=350	Peroxidase superfamily protein		Peroxidase superfamily protein; FUNCTIONS IN: peroxidase activity, heme binding; INVOLVED IN: response to oxidative stress, oxidation reduction; LOCATED IN: endomembrane system; EXPRESSED IN: root; CONTAINS InterPro DOMAIN/s: Haem peroxidase (InterPro:IPR010255), Plant peroxidase (InterPro:IPR000823), Peroxidases heam-ligand binding site (InterPro:IPR019793), Haem peroxidase, plant/fungal/bacteri…	OrthoF-Ccan003g007500	NA		NA	DEG-Ccan003g007500	0	NA	0	NA	6.32557	NA	0	NA	0	NA	0	NA	0	NA	0	NA	0	NA	TPM-Ccan003g007500	0	0	0	0	0	0	0.117453	0	0	0	0	0	0	0	0	0
Flavonoid biosynthesis	Ccan003g014850	285aa	AT2G43820	AT2G43820-c	GT, UGT74F2, ATSAGT1, SGT1, SAGT1	L=449	UDP-glucosyltransferase 74F2	Induced by Salicylic acid, virus, fungus and bacteria.Involved in the tryptophan synthesis pathway. Independent of NPR1 for their induction by salicylic acid. UGT74F1 transfers UDP:glucose to salicylic acid (forming a glucoside (SAG) and a glucose ester (SGE)), benzoic acid, and athranilate in vitro. UGT74F2 shows a weak ability to catalyze the formation of the p-aminobenzoate-glucose ester in vi…	UDP-glucosyltransferase 74F2 (UGT74F2); CONTAINS InterPro DOMAIN/s: UDP-glucuronosyl/UDP-glucosyltransferase (InterPro:IPR002213); BEST Arabidopsis thaliana protein match is: UDP-glycosyltransferase 74 F1 (TAIR:AT2G43840.1); Has 8409 Blast hits to 8329 proteins in 546 species: Archae - 0; Bacteria - 818; Metazoa - 2323; Fungi - 31; Plants - 5038; Viruses - 125; Other Eukaryotes - 74 (source: NCBI…	OrthoF-Ccan003g014850	NA		NA	DEG-Ccan003g014850	NA	NA	NA	NA	NA	NA	NA	NA	NA	NA	NA	NA	NA	NA	NA	NA	NA	NA	TPM-Ccan003g014850	0	0	0	0	0	0	0	0	0	0	0	0	0	0	0	0
Flavonoid biosynthesis	Ccan003g016880	415aa	AT3G50740	AT3G50740-b	UGT72E1	L=487	UDP-glucosyl transferase 72E1	UGT72E1 is an UDPG:coniferyl alcohol glucosyltransferase which specifically glucosylates sinapyl- and coniferyl aldehydes. The enzyme is thought to be involved in lignin metabolism.	UDP-glucosyl transferase 72E1 (UGT72E1); CONTAINS InterPro DOMAIN/s: UDP-glucuronosyl/UDP-glucosyltransferase (InterPro:IPR002213); BEST Arabidopsis thaliana protein match is: UDP-Glycosyltransferase superfamily protein (TAIR:AT5G66690.1); Has 8063 Blast hits to 8012 proteins in 453 species: Archae - 0; Bacteria - 455; Metazoa - 2482; Fungi - 35; Plants - 4969; Viruses - 57; Other Eukaryotes - 65…	OrthoF-OG0000269	AT3G50740.1, AT5G26310.1, AT5G66690.1	Ccan003g016750, Ccan003g016880, Ccan007g013630	NA	DEG-Ccan003g016880	1.526	0.945166	0.755707	0.965485	-0.931369	0.879449	-2.00014	0.661853	-0.153043	1	-0.410931	0.964095	-0.428215	0.948981	0.326111	0.960049	-2.58732	0.51478	TPM-Ccan003g016880	0	1.0879	1.25021	1.34262	1.63747	0.113106	0.294822	0	0.105831	0.187316	0.319186	0.486065	0.116523	0.898196	0.021276	0.064161
Flavonoid biosynthesis	Ccan003g018660	209aa	AT5G12270	AT5G12270		L=360	2-oxoglutarate (2OG) and Fe(II)-dependent oxygenase superfamily protein		2-oxoglutarate (2OG) and Fe(II)-dependent oxygenase superfamily protein; FUNCTIONS IN: oxidoreductase activity, acting on paired donors, with incorporation or reduction of molecular oxygen, 2-oxoglutarate as one donor, and incorporation of one atom each of oxygen into both donors, oxidoreductase activity; INVOLVED IN: biological_process unknown; LOCATED IN: cellular_component unknown; EXPRESSED I…	OrthoF-Ccan003g018660	NA		NA	DEG-Ccan003g018660	NA	NA	NA	NA	NA	NA	NA	NA	NA	NA	NA	NA	NA	NA	NA	NA	NA	NA	TPM-Ccan003g018660	0	0	0	0	0	0	0	0	0	0	0	0	0	0	0	0
Flavonoid biosynthesis	Ccan003g024680	146aa	AT1G51990	AT1G51990-a		L=363	O-methyltransferase family protein		O-methyltransferase family protein; CONTAINS InterPro DOMAIN/s: Winged helix-turn-helix transcription repressor DNA-binding (InterPro:IPR011991), Plant methyltransferase dimerisation (InterPro:IPR012967), O-methyltransferase, family 2 (InterPro:IPR001077), O-methyltransferase, COMT, eukaryota (InterPro:IPR016461); BEST Arabidopsis thaliana protein match is: O-methyltransferase 1 (TAIR:AT5G54160.1…	OrthoF-Ccan003g024680	NA		NA	DEG-Ccan003g024680	NA	NA	NA	NA	NA	NA	NA	NA	NA	NA	NA	NA	NA	NA	NA	NA	NA	NA	TPM-Ccan003g024680	0	0	0	0	0	0	0	0	0	0	0	0	0	0	0	0
Flavonoid biosynthesis	Ccan004g015080	967aa	AT5G63380	AT5G63380-a		L=562	AMP-dependent synthetase and ligase family protein	Encodes a peroxisomal protein involved in the activation of fatty acids through esterification with CoA. At5g63380 preferentially activates fatty acids with increased chain length (C9:0 to C8:0) and thus shares characteristics with long-chain fatty acyl-CoA synthases. Also able to catalyze the conversion of OPDA to its CoA ester and is therefore thought to be involved in the peroxisomal &#946;-ox…	AMP-dependent synthetase and ligase family protein; CONTAINS InterPro DOMAIN/s: AMP-binding, conserved site (InterPro:IPR020845), AMP-dependent synthetase/ligase (InterPro:IPR000873); BEST Arabidopsis thaliana protein match is: OPC-8:0 CoA ligase1 (TAIR:AT1G20510.1); Has 81844 Blast hits to 74712 proteins in 3773 species: Archae - 1219; Bacteria - 53606; Metazoa - 3425; Fungi - 4605; Plants - 269…	OrthoF-OG0010983	AT5G63380.1	Ccan004g015080	NA	DEG-Ccan004g015080	0.280821	0.853488	0.628907	0.343371	0.645829	0.156229	1.01708	0.0122252	0.611333	0.18282	0.0797457	0.927248	0.202834	0.723067	0.274807	0.572295	0.155086	0.751099	TPM-Ccan004g015080	23.5688	38.0811	54.9675	24.9777	50.8921	32.2683	30.7981	27.4428	45.9974	50.4802	49.7423	44.7063	35.2081	34.4669	35.7069	36.3962
Flavonoid biosynthesis	Ccan004g017840	197aa	AT2G21100	AT2G21100-c		L=187	Disease resistance-responsive (dirigent-like protein) family protein		Disease resistance-responsive (dirigent-like protein) family protein; FUNCTIONS IN: molecular_function unknown; INVOLVED IN: lignan biosynthetic process, defense response; LOCATED IN: endomembrane system; EXPRESSED IN: hypocotyl, root, flower; EXPRESSED DURING: petal differentiation and expansion stage; CONTAINS InterPro DOMAIN/s: Plant disease resistance response protein (InterPro:IPR004265); BE…	OrthoF-Ccan004g017840	NA		NA	DEG-Ccan004g017840	0	NA	0	NA	0	NA	0	NA	0	NA	0	NA	0	NA	2.6299	NA	5.04126	NA	TPM-Ccan004g017840	0	0	0	0	0	0	0	0	0	0	0	0	0	0	0	0
Flavonoid biosynthesis	Ccan004g023190	185aa	AT4G23690	AT4G23690-b		L=187	Disease resistance-responsive (dirigent-like protein) family protein	Encodes a homodimeric all-beta dirigent protein in the superfamily of calycins. Dirigent proteins impart stereoselectivity on the phenoxy radical coupling reaction yielding optically active lignans from two molecules of coniferyl alcohol.	Disease resistance-responsive (dirigent-like protein) family protein; FUNCTIONS IN: molecular_function unknown; INVOLVED IN: lignan biosynthetic process, defense response; LOCATED IN: endomembrane system; EXPRESSED IN: 21 plant structures; EXPRESSED DURING: 13 growth stages; CONTAINS InterPro DOMAIN/s: Plant disease resistance response protein (InterPro:IPR004265); BEST Arabidopsis thaliana prote…	OrthoF-Ccan004g023190	NA		NA	DEG-Ccan004g023190	NA	NA	NA	NA	NA	NA	NA	NA	NA	NA	NA	NA	NA	NA	NA	NA	NA	NA	TPM-Ccan004g023190	0	0	0	0	0	0	0	0	0	0	0	0	0	0	0	0
Flavonoid biosynthesis	Ccan005g005520	95aa	AT3G59030	AT3G59030-b	TT12, ATTT12	L=507	MATE efflux family protein	Encodes a proton antiporter. Involved in the transportation of proanthocyanidin precursors into the vacuole. In vitro transport experiments showed that cyanidin-3-O-glucoside (anthocyanin) was an effective substrate, whereas the proanthocyanidin precursor epicatechin was not transported. However catechin-3-O-glucoside inhibited anthocyanin transport in a dose-dependent manner suggesting that glyc…	TRANSPARENT TESTA 12 (TT12); CONTAINS InterPro DOMAIN/s: Multi antimicrobial extrusion protein MatE (InterPro:IPR002528); BEST Arabidopsis thaliana protein match is: MATE efflux family protein (TAIR:AT3G21690.1); Has 8592 Blast hits to 8553 proteins in 1935 species: Archae - 188; Bacteria - 5730; Metazoa - 144; Fungi - 324; Plants - 1347; Viruses - 0; Other Eukaryotes - 859 (source: NCBI BLink).	OrthoF-Ccan005g005520	NA		NA	DEG-Ccan005g005520	NA	NA	NA	NA	NA	NA	NA	NA	NA	NA	NA	NA	NA	NA	NA	NA	NA	NA	TPM-Ccan005g005520	0	0	0	0	0	0	0	0	0	0	0	0	0	0	0	0
Flavonoid biosynthesis	Ccan005g005530	125aa	AT3G59030	AT3G59030-c	TT12, ATTT12	L=507	MATE efflux family protein	Encodes a proton antiporter. Involved in the transportation of proanthocyanidin precursors into the vacuole. In vitro transport experiments showed that cyanidin-3-O-glucoside (anthocyanin) was an effective substrate, whereas the proanthocyanidin precursor epicatechin was not transported. However catechin-3-O-glucoside inhibited anthocyanin transport in a dose-dependent manner suggesting that glyc…	TRANSPARENT TESTA 12 (TT12); CONTAINS InterPro DOMAIN/s: Multi antimicrobial extrusion protein MatE (InterPro:IPR002528); BEST Arabidopsis thaliana protein match is: MATE efflux family protein (TAIR:AT3G21690.1); Has 8592 Blast hits to 8553 proteins in 1935 species: Archae - 188; Bacteria - 5730; Metazoa - 144; Fungi - 324; Plants - 1347; Viruses - 0; Other Eukaryotes - 859 (source: NCBI BLink).	OrthoF-Ccan005g005530	NA		NA	DEG-Ccan005g005530	NA	NA	NA	NA	NA	NA	NA	NA	NA	NA	NA	NA	NA	NA	NA	NA	NA	NA	TPM-Ccan005g005530	0	0	0	0	0	0	0	0	0	0	0	0	0	0	0	0
Flavonoid biosynthesis	Ccan005g006060	192aa	AT5G54160	AT5G54160-g	ATOMT1, OMT1	L=363	O-methyltransferase 1	A caffeic acid/5-hydroxyferulic acid O-methyltransferase. Interacts with 14-4-3 proteins in yeast 2 hybrid assay. AtOMT1 (At5g54160) encodes a flavonol 3’-O-methyltransferase that is highly active towards quercetin and myricetin. The substrate specificity identifies the enzyme as flavonol 3’-methyltransferase which replaces the former annotation of the gene to encode a caffeic acid/5-hydroxyferul…	O-methyltransferase 1 (OMT1); FUNCTIONS IN: myricetin 3'-O-methyltransferase activity, quercetin 3-O-methyltransferase activity, caffeate O-methyltransferase activity; INVOLVED IN: lignin biosynthetic process, flavonol biosynthetic process; LOCATED IN: cytosol, nucleus, plasma membrane, cytoplasm; EXPRESSED IN: 23 plant structures; EXPRESSED DURING: 14 growth stages; CONTAINS InterPro DOMAIN/s: W…	OrthoF-Ccan005g006060	NA		NA	DEG-Ccan005g006060	NA	NA	NA	NA	NA	NA	NA	NA	NA	NA	NA	NA	NA	NA	NA	NA	NA	NA	TPM-Ccan005g006060	0	0	0	0	0	0	0.079937	0	0	0	0	0	0	0	0	0
Flavonoid biosynthesis	Ccan005g006100	244aa	AT5G54160	AT5G54160-h	ATOMT1, OMT1	L=363	O-methyltransferase 1	A caffeic acid/5-hydroxyferulic acid O-methyltransferase. Interacts with 14-4-3 proteins in yeast 2 hybrid assay. AtOMT1 (At5g54160) encodes a flavonol 3’-O-methyltransferase that is highly active towards quercetin and myricetin. The substrate specificity identifies the enzyme as flavonol 3’-methyltransferase which replaces the former annotation of the gene to encode a caffeic acid/5-hydroxyferul…	O-methyltransferase 1 (OMT1); FUNCTIONS IN: myricetin 3'-O-methyltransferase activity, quercetin 3-O-methyltransferase activity, caffeate O-methyltransferase activity; INVOLVED IN: lignin biosynthetic process, flavonol biosynthetic process; LOCATED IN: cytosol, nucleus, plasma membrane, cytoplasm; EXPRESSED IN: 23 plant structures; EXPRESSED DURING: 14 growth stages; CONTAINS InterPro DOMAIN/s: W…	OrthoF-Ccan005g006100	NA		NA	DEG-Ccan005g006100	0	NA	1.68999	NA	5.53724	NA	0	NA	0	NA	0	NA	0	NA	6.70671	NA	0	NA	TPM-Ccan005g006100	0	0	0	0	0.022668	0	0.265389	0	0	0	0	0	0	0	0	0
Flavonoid biosynthesis	Ccan005g006270	327aa	AT5G54160	AT5G54160-k	ATOMT1, OMT1	L=363	O-methyltransferase 1	A caffeic acid/5-hydroxyferulic acid O-methyltransferase. Interacts with 14-4-3 proteins in yeast 2 hybrid assay. AtOMT1 (At5g54160) encodes a flavonol 3’-O-methyltransferase that is highly active towards quercetin and myricetin. The substrate specificity identifies the enzyme as flavonol 3’-methyltransferase which replaces the former annotation of the gene to encode a caffeic acid/5-hydroxyferul…	O-methyltransferase 1 (OMT1); FUNCTIONS IN: myricetin 3'-O-methyltransferase activity, quercetin 3-O-methyltransferase activity, caffeate O-methyltransferase activity; INVOLVED IN: lignin biosynthetic process, flavonol biosynthetic process; LOCATED IN: cytosol, nucleus, plasma membrane, cytoplasm; EXPRESSED IN: 23 plant structures; EXPRESSED DURING: 14 growth stages; CONTAINS InterPro DOMAIN/s: W…	OrthoF-Ccan005g006270	NA		NA	DEG-Ccan005g006270	NA	NA	NA	NA	NA	NA	NA	NA	NA	NA	NA	NA	NA	NA	NA	NA	NA	NA	TPM-Ccan005g006270	0	0	0	0	0	0	0.042665	0	0	0	0	0	0	0	0	0
Flavonoid biosynthesis	Ccan005g009130	121aa	AT3G21750	AT3G21750-c	UGT71B1	L=473	UDP-glucosyl transferase 71B1	Encodes a glucosyltransferase that can attach glucose to a number of hydroxylated phenolic compounds as well as quercetins in vitro	UDP-glucosyl transferase 71B1 (UGT71B1); FUNCTIONS IN: quercetin 3-O-glucosyltransferase activity, UDP-glycosyltransferase activity, UDP-glucosyltransferase activity, transferase activity, transferring glycosyl groups; INVOLVED IN: metabolic process; LOCATED IN: cellular_component unknown; EXPRESSED IN: 21 plant structures; EXPRESSED DURING: 13 growth stages; CONTAINS InterPro DOMAIN/s: UDP-glucu…	OrthoF-OG0000047		Ccan005g009080, Ccan005g009090, Ccan005g009130, Ccan005g009150, Ccan005g009200, Ccan005g009210, Ccan005g009220, Ccan005g009260, Ccan005g009340, Ccan005g009440, Ccan005g009450, Ccan005g009470, Ccan006g025130, Ccan009g014530	NA	DEG-Ccan005g009130	1.4528	NA	3.38697	NA	0	NA	0	NA	0	NA	1.32297	NA	0	NA	1.61378	NA	0	NA	TPM-Ccan005g009130	0	0	0	0.041096	0	0.091712	0	0	0	0	0	0	0.01616	0	0	0
Flavonoid biosynthesis	Ccan005g009260	347aa	AT3G21750	AT3G21750-d	UGT71B1	L=473	UDP-glucosyl transferase 71B1	Encodes a glucosyltransferase that can attach glucose to a number of hydroxylated phenolic compounds as well as quercetins in vitro	UDP-glucosyl transferase 71B1 (UGT71B1); FUNCTIONS IN: quercetin 3-O-glucosyltransferase activity, UDP-glycosyltransferase activity, UDP-glucosyltransferase activity, transferase activity, transferring glycosyl groups; INVOLVED IN: metabolic process; LOCATED IN: cellular_component unknown; EXPRESSED IN: 21 plant structures; EXPRESSED DURING: 13 growth stages; CONTAINS InterPro DOMAIN/s: UDP-glucu…	OrthoF-OG0000047		Ccan005g009080, Ccan005g009090, Ccan005g009130, Ccan005g009150, Ccan005g009200, Ccan005g009210, Ccan005g009220, Ccan005g009260, Ccan005g009340, Ccan005g009440, Ccan005g009450, Ccan005g009470, Ccan006g025130, Ccan009g014530	NA	DEG-Ccan005g009260	0	NA	0	NA	0	NA	0	NA	0	NA	0	NA	0	NA	0	NA	4.99619	NA	TPM-Ccan005g009260	0	0	0	0	0	0	0	0	0	0	0	0	0	0	0	0
Flavonoid biosynthesis	Ccan005g011210	126aa	AT1G55290	AT1G55290-b		L=361	2-oxoglutarate (2OG) and Fe(II)-dependent oxygenase superfamily protein	encodes a protein whose sequence is similar to oxidoreductase, 2OG-Fe(II) oxygenase	2-oxoglutarate (2OG) and Fe(II)-dependent oxygenase superfamily protein; CONTAINS InterPro DOMAIN/s: Oxoglutarate/iron-dependent oxygenase (InterPro:IPR005123); BEST Arabidopsis thaliana protein match is: 2-oxoglutarate (2OG) and Fe(II)-dependent oxygenase superfamily protein (TAIR:AT3G13610.1); Has 8871 Blast hits to 8831 proteins in 1013 species: Archae - 0; Bacteria - 1149; Metazoa - 118; Fung…	OrthoF-Ccan005g011210	NA		NA	DEG-Ccan005g011210	NA	NA	NA	NA	NA	NA	NA	NA	NA	NA	NA	NA	NA	NA	NA	NA	NA	NA	TPM-Ccan005g011210	0	0	0	0	0	0	0	0	0	0	0	0	0	0	0	0
Flavonoid biosynthesis	Ccan005g011220	328aa	AT1G55290	AT1G55290-c		L=361	2-oxoglutarate (2OG) and Fe(II)-dependent oxygenase superfamily protein	encodes a protein whose sequence is similar to oxidoreductase, 2OG-Fe(II) oxygenase	2-oxoglutarate (2OG) and Fe(II)-dependent oxygenase superfamily protein; CONTAINS InterPro DOMAIN/s: Oxoglutarate/iron-dependent oxygenase (InterPro:IPR005123); BEST Arabidopsis thaliana protein match is: 2-oxoglutarate (2OG) and Fe(II)-dependent oxygenase superfamily protein (TAIR:AT3G13610.1); Has 8871 Blast hits to 8831 proteins in 1013 species: Archae - 0; Bacteria - 1149; Metazoa - 118; Fung…	OrthoF-Ccan005g011220	NA		NA	DEG-Ccan005g011220	NA	NA	NA	NA	NA	NA	NA	NA	NA	NA	NA	NA	NA	NA	NA	NA	NA	NA	TPM-Ccan005g011220	0	0	0	0	0	0	0	0	0	0	0	0	0	0	0	0
Flavonoid biosynthesis	Ccan005g011230	123aa	AT1G55290	AT1G55290-d		L=361	2-oxoglutarate (2OG) and Fe(II)-dependent oxygenase superfamily protein	encodes a protein whose sequence is similar to oxidoreductase, 2OG-Fe(II) oxygenase	2-oxoglutarate (2OG) and Fe(II)-dependent oxygenase superfamily protein; CONTAINS InterPro DOMAIN/s: Oxoglutarate/iron-dependent oxygenase (InterPro:IPR005123); BEST Arabidopsis thaliana protein match is: 2-oxoglutarate (2OG) and Fe(II)-dependent oxygenase superfamily protein (TAIR:AT3G13610.1); Has 8871 Blast hits to 8831 proteins in 1013 species: Archae - 0; Bacteria - 1149; Metazoa - 118; Fung…	OrthoF-Ccan005g011230	NA		NA	DEG-Ccan005g011230	NA	NA	NA	NA	NA	NA	NA	NA	NA	NA	NA	NA	NA	NA	NA	NA	NA	NA	TPM-Ccan005g011230	0	0	0	0	0	0	0	0	0	0	0	0	0	0	0	0
Flavonoid biosynthesis	Ccan005g011270	127aa	AT1G55290	AT1G55290-e		L=361	2-oxoglutarate (2OG) and Fe(II)-dependent oxygenase superfamily protein	encodes a protein whose sequence is similar to oxidoreductase, 2OG-Fe(II) oxygenase	2-oxoglutarate (2OG) and Fe(II)-dependent oxygenase superfamily protein; CONTAINS InterPro DOMAIN/s: Oxoglutarate/iron-dependent oxygenase (InterPro:IPR005123); BEST Arabidopsis thaliana protein match is: 2-oxoglutarate (2OG) and Fe(II)-dependent oxygenase superfamily protein (TAIR:AT3G13610.1); Has 8871 Blast hits to 8831 proteins in 1013 species: Archae - 0; Bacteria - 1149; Metazoa - 118; Fung…	OrthoF-Ccan005g011270	NA		NA	DEG-Ccan005g011270	NA	NA	NA	NA	NA	NA	NA	NA	NA	NA	NA	NA	NA	NA	NA	NA	NA	NA	TPM-Ccan005g011270	0	0	0	0	0	0	0	0	0	0	0	0	0	0	0	0
Flavonoid biosynthesis	Ccan005g011280	124aa	AT1G55290	AT1G55290-f		L=361	2-oxoglutarate (2OG) and Fe(II)-dependent oxygenase superfamily protein	encodes a protein whose sequence is similar to oxidoreductase, 2OG-Fe(II) oxygenase	2-oxoglutarate (2OG) and Fe(II)-dependent oxygenase superfamily protein; CONTAINS InterPro DOMAIN/s: Oxoglutarate/iron-dependent oxygenase (InterPro:IPR005123); BEST Arabidopsis thaliana protein match is: 2-oxoglutarate (2OG) and Fe(II)-dependent oxygenase superfamily protein (TAIR:AT3G13610.1); Has 8871 Blast hits to 8831 proteins in 1013 species: Archae - 0; Bacteria - 1149; Metazoa - 118; Fung…	OrthoF-Ccan005g011280	NA		NA	DEG-Ccan005g011280	NA	NA	NA	NA	NA	NA	NA	NA	NA	NA	NA	NA	NA	NA	NA	NA	NA	NA	TPM-Ccan005g011280	0	0	0	0	0	0	0	0	0	0	0	0	0	0	0	0
Flavonoid biosynthesis	Ccan005g015090	509aa	AT4G13580	AT4G13580-e		L=244	Disease resistance-responsive (dirigent-like protein) family protein		Disease resistance-responsive (dirigent-like protein) family protein; FUNCTIONS IN: molecular_function unknown; LOCATED IN: endomembrane system; EXPRESSED IN: root; CONTAINS InterPro DOMAIN/s: Plant disease resistance response protein (InterPro:IPR004265); BEST Arabidopsis thaliana protein match is: Disease resistance-responsive (dirigent-like protein) family protein (TAIR:AT3G24020.1); Has 723 B…	OrthoF-Ccan005g015090	NA		NA	DEG-Ccan005g015090	0	NA	0	1	8.55018	0.357261	8.29147	0.348397	0	1	0	1	0	1	0	1	0	1	TPM-Ccan005g015090	0	0.731525	0.008028	0.461101	0.240865	0	1.71819	0.959275	0.450628	0.058825	0	0	0	0.06813	0.025213	0.007769
Flavonoid biosynthesis	Ccan005g015100	708aa	AT4G13580	AT4G13580-f		L=244	Disease resistance-responsive (dirigent-like protein) family protein		Disease resistance-responsive (dirigent-like protein) family protein; FUNCTIONS IN: molecular_function unknown; LOCATED IN: endomembrane system; EXPRESSED IN: root; CONTAINS InterPro DOMAIN/s: Plant disease resistance response protein (InterPro:IPR004265); BEST Arabidopsis thaliana protein match is: Disease resistance-responsive (dirigent-like protein) family protein (TAIR:AT3G24020.1); Has 723 B…	OrthoF-Ccan005g015100	NA		NA	DEG-Ccan005g015100	-1.44089	NA	0.30346	NA	0.746033	NA	-1.17534	NA	-1.53415	NA	-1.53591	NA	-1.32612	NA	-1.33673	NA	0.59285	NA	TPM-Ccan005g015100	0	0.276785	0.040798	0.214541	0.184586	0	1.08606	0.882725	0	0.016057	0	0	0	0.193457	0.071778	0.017726
Flavonoid biosynthesis	Ccan005g017280	77aa	AT5G54160	AT5G54160-m	ATOMT1, OMT1	L=363	O-methyltransferase 1	A caffeic acid/5-hydroxyferulic acid O-methyltransferase. Interacts with 14-4-3 proteins in yeast 2 hybrid assay. AtOMT1 (At5g54160) encodes a flavonol 3’-O-methyltransferase that is highly active towards quercetin and myricetin. The substrate specificity identifies the enzyme as flavonol 3’-methyltransferase which replaces the former annotation of the gene to encode a caffeic acid/5-hydroxyferul…	O-methyltransferase 1 (OMT1); FUNCTIONS IN: myricetin 3'-O-methyltransferase activity, quercetin 3-O-methyltransferase activity, caffeate O-methyltransferase activity; INVOLVED IN: lignin biosynthetic process, flavonol biosynthetic process; LOCATED IN: cytosol, nucleus, plasma membrane, cytoplasm; EXPRESSED IN: 23 plant structures; EXPRESSED DURING: 14 growth stages; CONTAINS InterPro DOMAIN/s: W…	OrthoF-Ccan005g017280	NA		NA	DEG-Ccan005g017280	NA	NA	NA	NA	NA	NA	NA	NA	NA	NA	NA	NA	NA	NA	NA	NA	NA	NA	TPM-Ccan005g017280	0	0	0	0	0	0	0	0	0	0	0	0	0	0	0	0
Flavonoid biosynthesis	Ccan005g017920	406aa	AT1G30760	AT1G30760-a		L=534	FAD-binding Berberine family protein		FAD-binding Berberine family protein; FUNCTIONS IN: electron carrier activity, oxidoreductase activity, FAD binding, catalytic activity; LOCATED IN: endomembrane system; EXPRESSED IN: inflorescence meristem, root, flower, pedicel; EXPRESSED DURING: 4 anthesis, petal differentiation and expansion stage; CONTAINS InterPro DOMAIN/s: FAD-binding, type 2 (InterPro:IPR016166), Berberine/berberine-like …	OrthoF-Ccan005g017920	NA		NA	DEG-Ccan005g017920	0	NA	0	NA	0	NA	0	NA	5.80697	NA	0	NA	0	NA	5.62805	NA	7.40468	NA	TPM-Ccan005g017920	0	0	0	0	0	0	0	0	0	0	0	0.252413	0.105724	0	0	0.739508
Flavonoid biosynthesis	Ccan005g019300	201aa	AT1G51990	AT1G51990-b		L=363	O-methyltransferase family protein		O-methyltransferase family protein; CONTAINS InterPro DOMAIN/s: Winged helix-turn-helix transcription repressor DNA-binding (InterPro:IPR011991), Plant methyltransferase dimerisation (InterPro:IPR012967), O-methyltransferase, family 2 (InterPro:IPR001077), O-methyltransferase, COMT, eukaryota (InterPro:IPR016461); BEST Arabidopsis thaliana protein match is: O-methyltransferase 1 (TAIR:AT5G54160.1…	OrthoF-Ccan005g019300	NA		NA	DEG-Ccan005g019300	0	NA	0	NA	0	NA	0	NA	0	NA	0	NA	0	NA	1.44972	NA	0	NA	TPM-Ccan005g019300	0	0	0	0	0	0	0	0	0	0	0	0	0	0	0	0
Flavonoid biosynthesis	Ccan005g020020	145aa	AT5G58400	AT5G58400-b		L=325	Peroxidase superfamily protein		Peroxidase superfamily protein; FUNCTIONS IN: peroxidase activity, heme binding; INVOLVED IN: oxidation reduction, response to oxidative stress; LOCATED IN: endomembrane system; EXPRESSED IN: 6 plant structures; EXPRESSED DURING: 4 anthesis, C globular stage, petal differentiation and expansion stage; CONTAINS InterPro DOMAIN/s: Haem peroxidase (InterPro:IPR010255), Plant peroxidase (InterPro:IPR…	OrthoF-Ccan005g020020	NA		NA	DEG-Ccan005g020020	5.89692	NA	0	NA	0	NA	0	NA	0	NA	0	NA	0	NA	0	NA	0	NA	TPM-Ccan005g020020	0	0	0.466321	0	0	0	0	0	0	0	0	0	0	0	0	0
Flavonoid biosynthesis	Ccan006g005370	601aa	AT1G29690	AT1G29690-c	CAD1	L=561	MAC/Perforin domain-containing protein	Encodes a protein containing a domain with significant homology to the MACPF (membrane attack complex and perforin) domain of complements and perforin proteins that are involved in innate immunity in animals. Transgenic <i>cad1-1</i> mutant plants show lesions seen in the hypersensitive response, as well as a spontaneous activation of expression of pathogenesis-related genes and leading to a 32-f…	constitutively activated cell death 1 (CAD1); CONTAINS InterPro DOMAIN/s: Membrane attack complex component/perforin (MACPF) domain (InterPro:IPR020864); BEST Arabidopsis thaliana protein match is: MAC/Perforin domain-containing protein (TAIR:AT4G24290.2); Has 226 Blast hits to 225 proteins in 30 species: Archae - 0; Bacteria - 6; Metazoa - 14; Fungi - 0; Plants - 200; Viruses - 0; Other Eukaryot…	OrthoF-Ccan006g005370	NA		NA	DEG-Ccan006g005370	-0.107801	0.981653	0.0575936	0.98389	0.0236499	0.994577	-0.107969	0.850369	-0.185837	0.714656	-0.0311345	0.980276	0.554798	0.169672	0.726898	0.0480227	0.471923	0.21012	TPM-Ccan006g005370	16.6573	20.8125	20.6086	16.5173	21.1187	13.4757	10.9141	11.6105	8.71431	16.6698	12.475	21.3604	18.6849	21.9806	33.0463	21.6922
Flavonoid biosynthesis	Ccan006g015830	229aa	AT4G26220	AT4G26220		L=232	S-adenosyl-L-methionine-dependent methyltransferases superfamily protein	Encodes a caffeoyl-coenzyme A O-methyltransferase (CCoAOMT)-like protein with a strong preference for methylating the para position of flavanones and dihydroflavonols, whereas flavones and flavonols are methylated in the meta-position.	S-adenosyl-L-methionine-dependent methyltransferases superfamily protein; FUNCTIONS IN: O-methyltransferase activity; LOCATED IN: cytosol; EXPRESSED IN: shoot, inflorescence meristem, root, flower; EXPRESSED DURING: petal differentiation and expansion stage, seed development stages; CONTAINS InterPro DOMAIN/s: O-methyltransferase, family 3 (InterPro:IPR002935); BEST Arabidopsis thaliana protein m…	OrthoF-OG0008774	AT4G26220.1	Ccan006g015830	NA	DEG-Ccan006g015830	0.547556	0.0662154	0.195353	0.683515	0.172065	0.550708	0.0158646	0.997061	0.119284	0.7	-0.0627393	0.877882	-0.161598	0.573635	0.125588	0.644081	0.393136	0.0813504	TPM-Ccan006g015830	32.6146	50.8999	61.1433	71.5418	48.7158	31.8904	29.6231	29.484	33.7089	30.28	41.2219	48.3891	43.3995	40.4537	33.9237	42.9569
Flavonoid biosynthesis	Ccan006g021990	383aa	AT5G24530	AT5G24530-e	DMR6	L=341	2-oxoglutarate (2OG) and Fe(II)-dependent oxygenase superfamily protein	Encodes a putative 2OG-Fe(II) oxygenase that is defense-associated but required for susceptibility to downy mildew.	DOWNY MILDEW RESISTANT 6 (DMR6); FUNCTIONS IN: oxidoreductase activity, acting on paired donors, with incorporation or reduction of molecular oxygen, 2-oxoglutarate as one donor, and incorporation of one atom each of oxygen into both donors, oxidoreductase activity; INVOLVED IN: response to fungus, response to bacterium, flavonoid biosynthetic process; LOCATED IN: cellular_component unknown; EXPR…	OrthoF-Ccan006g021990	NA		NA	DEG-Ccan006g021990	7.76254	0.185377	5.63174	0.37833	0	1	8.06369	0.0379165	8.28778	0.0382209	8.24118	0.0450942	6.26231	0.142229	0	1	6.389	0.104573	TPM-Ccan006g021990	0	0	0.594052	0.251491	0.194644	0	0	0	0.51079	0.14771	0.407565	0.405791	0.8311	0.272862	0	0.187412
Flavonoid biosynthesis	Ccan006g022960	473aa	AT2G15490	AT2G15490-b	UGT73B4	L=484	UDP-glycosyltransferase 73B4		UDP-glycosyltransferase 73B4 (UGT73B4); FUNCTIONS IN: quercetin 3-O-glucosyltransferase activity, UDP-glycosyltransferase activity, quercetin 7-O-glucosyltransferase activity, UDP-glucosyltransferase activity, transferase activity, transferring glycosyl groups; INVOLVED IN: response to other organism; LOCATED IN: endomembrane system; EXPRESSED IN: root; CONTAINS InterPro DOMAIN/s: UDP-glucuronosy…	OrthoF-Ccan006g022960	NA		NA	DEG-Ccan006g022960	-0.86285	0.951262	-0.506563	0.95695	0.443063	0.912876	-1.05367	0.70842	-0.575218	0.872973	-1.09107	0.727815	-1.21279	0.668884	-2.08514	0.372837	-1.89181	0.411674	TPM-Ccan006g022960	0	2.10668	0.244891	0.92278	0.785453	0.47608	0.718063	0.967011	0.274315	0.461152	0.786698	0.506639	0.526956	0.55084	0.326827	0
Flavonoid biosynthesis	Ccan006g025240	233aa	AT1G07250	AT1G07250-d	UGT71C4	L=479	UDP-glucosyl transferase 71C4		UDP-glucosyl transferase 71C4 (UGT71C4); FUNCTIONS IN: quercetin 3-O-glucosyltransferase activity, quercetin 7-O-glucosyltransferase activity, UDP-glucosyltransferase activity, transferase activity, transferring glycosyl groups; INVOLVED IN: metabolic process; LOCATED IN: cellular_component unknown; EXPRESSED IN: 22 plant structures; EXPRESSED DURING: 13 growth stages; CONTAINS InterPro DOMAIN/s:…	OrthoF-Ccan006g025240	NA		NA	DEG-Ccan006g025240	3.23169	NA	-3.35128	0.871079	3.95966	0.674502	-3.41418	0.717433	1.80376	0.877522	-3.77475	0.71457	2.92922	0.760988	3.81762	0.643916	0.829819	0.929159	TPM-Ccan006g025240	0.070521	0	0	0.715018	0	0	0.167604	0.188352	0	0	0	0.211911	0	0	0.497944	0
Flavonoid biosynthesis	Ccan006g030470	331aa	AT4G26010	AT4G26010-b		L=310	Peroxidase superfamily protein		Peroxidase superfamily protein; FUNCTIONS IN: peroxidase activity, heme binding; INVOLVED IN: oxidation reduction, response to oxidative stress; LOCATED IN: endomembrane system; EXPRESSED IN: root; CONTAINS InterPro DOMAIN/s: Haem peroxidase (InterPro:IPR010255), Plant peroxidase (InterPro:IPR000823), Peroxidase, active site (InterPro:IPR019794), Haem peroxidase, plant/fungal/bacterial (InterPro:…	OrthoF-OG0000140	AT3G03670.1, AT5G17820.1	Ccan006g030370, Ccan006g030400, Ccan006g030420, Ccan006g030440, Ccan006g030470, Ccan006g030480	NA	DEG-Ccan006g030470	0	NA	0	NA	6.24734	NA	0	NA	0	NA	0	NA	0	NA	5.29805	NA	8.04493	NA	TPM-Ccan006g030470	0	0	0	0	0	0	0.337494	0.007295	0	0.012755	0	0	0	0	0	0
Flavonoid biosynthesis	Ccan006g033570	125aa	AT4G34050	AT4G34050-b	CCoAOMT1	L=259	S-adenosyl-L-methionine-dependent methyltransferases superfamily protein		caffeoyl coenzyme A O-methyltransferase 1 (CCoAOMT1); FUNCTIONS IN: caffeoyl-CoA O-methyltransferase activity; INVOLVED IN: coumarin biosynthetic process, response to cadmium ion; LOCATED IN: cytosol; EXPRESSED IN: 24 plant structures; EXPRESSED DURING: 14 growth stages; CONTAINS InterPro DOMAIN/s: O-methyltransferase, family 3 (InterPro:IPR002935); BEST Arabidopsis thaliana protein match is: S-a…	OrthoF-Ccan006g033570	NA		NA	DEG-Ccan006g033570	-6.39524	NA	-6.06679	NA	-2.67612	NA	-6.12969	NA	-6.4885	NA	-6.49026	NA	-6.28047	NA	-6.29108	NA	-0.3568	NA	TPM-Ccan006g033570	0	1.39433	0	0	0	0	0.057395	0	0	0	0	0	0	0	0	0
Flavonoid biosynthesis	Ccan006g034840	89aa	AT1G53520	AT1G53520-c		L=287	Chalcone-flavanone isomerase family protein	Encodes a plastid stroma localized fatty acid binding protein involved in fatty acid metabolism.	Chalcone-flavanone isomerase family protein; FUNCTIONS IN: chalcone isomerase activity, intramolecular lyase activity; INVOLVED IN: cellular amino acid derivative biosynthetic process, flavonoid biosynthetic process; LOCATED IN: chloroplast stroma, chloroplast; EXPRESSED IN: 20 plant structures; EXPRESSED DURING: 13 growth stages; CONTAINS InterPro DOMAIN/s: Chalcone isomerase, subgroup (InterPro…	OrthoF-Ccan006g034840	NA		NA	DEG-Ccan006g034840	6.11925	NA	0	NA	0	NA	0	NA	0	NA	0	NA	0	NA	0	NA	0	NA	TPM-Ccan006g034840	0	0	0.602272	0	0.411302	0	0	0	0.014493	0	0	0	0	0	0	0
Flavonoid biosynthesis	Ccan007g005600	326aa	AT5G14130	AT5G14130		L=330	Peroxidase superfamily protein		Peroxidase superfamily protein; FUNCTIONS IN: peroxidase activity, heme binding; INVOLVED IN: response to oxidative stress, oxidation reduction; LOCATED IN: endomembrane system; EXPRESSED IN: embryo, hypocotyl, fruit, root; EXPRESSED DURING: C globular stage; CONTAINS InterPro DOMAIN/s: Haem peroxidase (InterPro:IPR010255), Plant peroxidase (InterPro:IPR000823), Peroxidases heam-ligand binding si…	OrthoF-OG0011752	AT5G14130.1	Ccan007g005600	NA	DEG-Ccan007g005600	-0.793026	1	-1.17988	0.966436	-0.638729	0.966735	0.426053	0.992954	-2.0226	0.812608	-6.86621	0.324324	-0.44678	0.970943	-2.04305	0.77811	1.61949	0.809663	TPM-Ccan007g005600	0.43668	0	0	0.268014	0.164573	0	0.225948	0	0.431126	0	0	0.115681	0	0	0.342441	0
Flavonoid biosynthesis	Ccan007g018040	1505aa	AT4G37980	AT4G37980-a	ELI3-1, ELI3, ATCAD7, CAD7	L=357	elicitor-activated gene 3-1		elicitor-activated gene 3-1 (ELI3-1); FUNCTIONS IN: oxidoreductase activity, zinc ion binding; INVOLVED IN: response to bacterium, plant-type hypersensitive response; EXPRESSED IN: 20 plant structures; EXPRESSED DURING: 13 growth stages; CONTAINS InterPro DOMAIN/s: GroES-like (InterPro:IPR011032), Polyketide synthase, enoylreductase (InterPro:IPR020843), Alcohol dehydrogenase GroES-like (InterPro…	OrthoF-Ccan007g018040	NA		NA	DEG-Ccan007g018040	0.0365439	1	0.295799	0.592205	1.90324	4.64e-14	1.12013	1.88e-05	0.408285	0.192844	0.44767	0.158572	0.760863	0.00712046	1.2288	3.33e-06	1.50595	3.66e-09	TPM-Ccan007g018040	39.0375	41.7656	37.7062	52.41	60.7092	28.4691	89.9164	85.8226	67.0178	63.564	50.4537	58.7746	59.5195	61.72	76.8345	72.8275
Flavonoid biosynthesis	Ccan007g018060	259aa	AT4G37990	AT4G37990-c	ELI3-2, ELI3, ATCAD8, CAD-B2	L=359	elicitor-activated gene 3-2	Encodes an aromatic alcohol:NADP+ oxidoreductase whose mRNA levels are increased in response to treatment with a variety of phytopathogenic bacteria. Though similar to mannitol dehydrogenases, this enzyme does not have mannitol dehydrogenase activity.	elicitor-activated gene 3-2 (ELI3-2); CONTAINS InterPro DOMAIN/s: GroES-like (InterPro:IPR011032), Alcohol dehydrogenase GroES-like (InterPro:IPR013154), Alcohol dehydrogenase, zinc-containing, conserved site (InterPro:IPR002328), Alcohol dehydrogenase, C-terminal (InterPro:IPR013149), Alcohol dehydrogenase superfamily, zinc-containing (InterPro:IPR002085); BEST Arabidopsis thaliana protein match…	OrthoF-Ccan007g018060	NA		NA	DEG-Ccan007g018060	0	NA	0	NA	0	NA	0	NA	0	NA	7.91339	NA	5.33134	NA	0	NA	4.99589	NA	TPM-Ccan007g018060	0	0	0	0	0	0	0.019702	0	0	0	0	0	1.42274	0	0.218193	0.224458
Flavonoid biosynthesis	Ccan007g018080	335aa	AT4G37980	AT4G37980-c	ELI3-1, ELI3, ATCAD7, CAD7	L=357	elicitor-activated gene 3-1		elicitor-activated gene 3-1 (ELI3-1); FUNCTIONS IN: oxidoreductase activity, zinc ion binding; INVOLVED IN: response to bacterium, plant-type hypersensitive response; EXPRESSED IN: 20 plant structures; EXPRESSED DURING: 13 growth stages; CONTAINS InterPro DOMAIN/s: GroES-like (InterPro:IPR011032), Polyketide synthase, enoylreductase (InterPro:IPR020843), Alcohol dehydrogenase GroES-like (InterPro…	OrthoF-Ccan007g018080	NA		NA	DEG-Ccan007g018080	-8.21528	0.352594	0.388325	1	-0.217337	1	-7.94973	0.137734	-8.30855	0.133377	-8.3103	0.145652	-1.32678	0.858104	-1.48914	0.818651	-0.0460947	1	TPM-Ccan007g018080	0	1.42757	0	0	0.197091	1.31724	0.419166	0.129549	0	0	0	0	0	0	0.401346	0
Flavonoid biosynthesis	Ccan007g018090	372aa	AT4G39330	AT4G39330-a	ATCAD9, CAD9	L=360	cinnamyl alcohol dehydrogenase 9		cinnamyl alcohol dehydrogenase 9 (CAD9); FUNCTIONS IN: oxidoreductase activity, zinc ion binding; INVOLVED IN: oxidation reduction; LOCATED IN: apoplast; EXPRESSED IN: 25 plant structures; EXPRESSED DURING: 15 growth stages; CONTAINS InterPro DOMAIN/s: GroES-like (InterPro:IPR011032), Polyketide synthase, enoylreductase (InterPro:IPR020843), Alcohol dehydrogenase, zinc-containing, conserved site …	OrthoF-Ccan007g018090	NA		NA	DEG-Ccan007g018090	-0.176359	0.946876	0.122444	0.93815	-0.166861	0.787848	-0.550216	0.213285	-0.534661	0.25099	-0.901278	0.0372909	-0.889653	0.0368015	-0.271735	0.572313	-0.125876	0.799781	TPM-Ccan007g018090	29.5276	33.8834	18.8101	45.5946	29.4421	29.7553	18.6196	17.7712	15.7627	19.0696	20.2556	25.7034	19.298	17.9914	17.6112	31.0006
Flavonoid biosynthesis	Ccan007g018200	316aa	AT2G14170	AT2G14170-c	ALDH6B2	L=498	aldehyde dehydrogenase 6B2	Arabidopsis thaliana methylmalonate-semialdehyde dehydrogenase	aldehyde dehydrogenase 6B2 (ALDH6B2); FUNCTIONS IN: 3-chloroallyl aldehyde dehydrogenase activity, copper ion binding; INVOLVED IN: response to oxidative stress; LOCATED IN: mitochondrion; EXPRESSED IN: 25 plant structures; EXPRESSED DURING: 13 growth stages; CONTAINS InterPro DOMAIN/s: Aldehyde/histidinol dehydrogenase (InterPro:IPR016161), Aldehyde dehydrogenase (InterPro:IPR015590), Aldehyde d…	OrthoF-Ccan007g018200	NA		NA	DEG-Ccan007g018200	0.145611	1	1.24599	0.845591	-1.79721	0.542552	-0.551657	0.888993	-0.0815292	1	-0.213115	0.976587	-1.01304	0.754999	-1.78063	0.500677	-0.553143	0.847394	TPM-Ccan007g018200	1.23081	1.11811	0.945919	2.06625	0.895751	2.55009	0.372443	0.071464	1.01463	0.102658	0.634719	1.05274	0.732075	0.872882	0.382944	0.993984
Flavonoid biosynthesis	Ccan007g020630	105aa	AT1G30760	AT1G30760-b		L=534	FAD-binding Berberine family protein		FAD-binding Berberine family protein; FUNCTIONS IN: electron carrier activity, oxidoreductase activity, FAD binding, catalytic activity; LOCATED IN: endomembrane system; EXPRESSED IN: inflorescence meristem, root, flower, pedicel; EXPRESSED DURING: 4 anthesis, petal differentiation and expansion stage; CONTAINS InterPro DOMAIN/s: FAD-binding, type 2 (InterPro:IPR016166), Berberine/berberine-like …	OrthoF-Ccan007g020630	NA		NA	DEG-Ccan007g020630	NA	NA	NA	NA	NA	NA	NA	NA	NA	NA	NA	NA	NA	NA	NA	NA	NA	NA	TPM-Ccan007g020630	0	0	0	0	0	0	0	0	0	0	0	0	0	0	0	0
Flavonoid biosynthesis	Ccan007g021660	179aa	AT5G07990	AT5G07990-i	TT7, CYP75B1, D501	L=513	Cytochrome P450 superfamily protein	Required for flavonoid 3' hydroxylase activity. Enzyme abundance relative to CHS determines Quercetin/Kaempferol metabolite ratio.	TRANSPARENT TESTA 7 (TT7); CONTAINS InterPro DOMAIN/s: Cytochrome P450 (InterPro:IPR001128), Cytochrome P450, E-class, group I (InterPro:IPR002401), Cytochrome P450, conserved site (InterPro:IPR017972); BEST Arabidopsis thaliana protein match is: cytochrome P450, family 706, subfamily A, polypeptide 6 (TAIR:AT4G12320.1); Has 35179 Blast hits to 34934 proteins in 1774 species: Archae - 51; Bacteri…	OrthoF-Ccan007g021660	NA		NA	DEG-Ccan007g021660	NA	NA	NA	NA	NA	NA	NA	NA	NA	NA	NA	NA	NA	NA	NA	NA	NA	NA	TPM-Ccan007g021660	0	0	0	0	0	0	0	0	0.001237	0.070012	0.032357	0.138064	0.002888	0	0	0
Flavonoid biosynthesis	Ccan007g022230	176aa	AT1G53520	AT1G53520-d		L=287	Chalcone-flavanone isomerase family protein	Encodes a plastid stroma localized fatty acid binding protein involved in fatty acid metabolism.	Chalcone-flavanone isomerase family protein; FUNCTIONS IN: chalcone isomerase activity, intramolecular lyase activity; INVOLVED IN: cellular amino acid derivative biosynthetic process, flavonoid biosynthetic process; LOCATED IN: chloroplast stroma, chloroplast; EXPRESSED IN: 20 plant structures; EXPRESSED DURING: 13 growth stages; CONTAINS InterPro DOMAIN/s: Chalcone isomerase, subgroup (InterPro…	OrthoF-OG0000644	AT1G53520.1	Ccan002g020170, Ccan005g021940, Ccan007g022230	NA	DEG-Ccan007g022230	-3.86259	NA	-1.69564	0.934035	-1.51039	0.871613	-6.23142	0.327642	-8.05786	0.206523	-3.99772	0.591972	-7.84982	0.22413	-7.86043	0.193778	-1.3217	0.845849	TPM-Ccan007g022230	0.814023	0.719036	0	0.363839	0.753452	0	0.329245	0	0	0.02246	0	0.12673	0.0868	0	0.039905	0.480166
Flavonoid biosynthesis	Ccan007g027690	201aa	AT5G54160	AT5G54160-o	ATOMT1, OMT1	L=363	O-methyltransferase 1	A caffeic acid/5-hydroxyferulic acid O-methyltransferase. Interacts with 14-4-3 proteins in yeast 2 hybrid assay. AtOMT1 (At5g54160) encodes a flavonol 3’-O-methyltransferase that is highly active towards quercetin and myricetin. The substrate specificity identifies the enzyme as flavonol 3’-methyltransferase which replaces the former annotation of the gene to encode a caffeic acid/5-hydroxyferul…	O-methyltransferase 1 (OMT1); FUNCTIONS IN: myricetin 3'-O-methyltransferase activity, quercetin 3-O-methyltransferase activity, caffeate O-methyltransferase activity; INVOLVED IN: lignin biosynthetic process, flavonol biosynthetic process; LOCATED IN: cytosol, nucleus, plasma membrane, cytoplasm; EXPRESSED IN: 23 plant structures; EXPRESSED DURING: 14 growth stages; CONTAINS InterPro DOMAIN/s: W…	OrthoF-Ccan007g027690	NA		NA	DEG-Ccan007g027690	NA	NA	NA	NA	NA	NA	NA	NA	NA	NA	NA	NA	NA	NA	NA	NA	NA	NA	TPM-Ccan007g027690	0	0	0	0	0	0	0	0	0	0	0	0	0	0	0	0
Flavonoid biosynthesis	Ccan007g028420	177aa	AT4G23690	AT4G23690-c		L=187	Disease resistance-responsive (dirigent-like protein) family protein	Encodes a homodimeric all-beta dirigent protein in the superfamily of calycins. Dirigent proteins impart stereoselectivity on the phenoxy radical coupling reaction yielding optically active lignans from two molecules of coniferyl alcohol.	Disease resistance-responsive (dirigent-like protein) family protein; FUNCTIONS IN: molecular_function unknown; INVOLVED IN: lignan biosynthetic process, defense response; LOCATED IN: endomembrane system; EXPRESSED IN: 21 plant structures; EXPRESSED DURING: 13 growth stages; CONTAINS InterPro DOMAIN/s: Plant disease resistance response protein (InterPro:IPR004265); BEST Arabidopsis thaliana prote…	OrthoF-Ccan007g028420	NA		NA	DEG-Ccan007g028420	NA	NA	NA	NA	NA	NA	NA	NA	NA	NA	NA	NA	NA	NA	NA	NA	NA	NA	TPM-Ccan007g028420	0	0	0	0	0	0	0	0	0	0	0	0	0	0	0	0
Flavonoid biosynthesis	Ccan008g016270	224aa	AT2G30490	AT2G30490-f	ATC4H, C4H, CYP73A5, REF3	L=505	cinnamate-4-hydroxylase	Encodes a cinnamate-4-hydroxylase. Mutations in this gene impact phenylpropanoid metabolism, growth and development.	cinnamate-4-hydroxylase (C4H); FUNCTIONS IN: trans-cinnamate 4-monooxygenase activity; INVOLVED IN: in 9 processes; LOCATED IN: endoplasmic reticulum, plasma membrane, membrane, plant-type cell wall; EXPRESSED IN: 25 plant structures; EXPRESSED DURING: 14 growth stages; CONTAINS InterPro DOMAIN/s: Cytochrome P450 (InterPro:IPR001128), Cytochrome P450, E-class, group I (InterPro:IPR002401), Cytoch…	OrthoF-Ccan008g016270	NA		NA	DEG-Ccan008g016270	NA	NA	NA	NA	NA	NA	NA	NA	NA	NA	NA	NA	NA	NA	NA	NA	NA	NA	TPM-Ccan008g016270	0	0	0	0	0	0	0	0	0	0	0	0	0	0	0	0
Flavonoid biosynthesis	Ccan008g017930	201aa	AT5G54160	AT5G54160-p	ATOMT1, OMT1	L=363	O-methyltransferase 1	A caffeic acid/5-hydroxyferulic acid O-methyltransferase. Interacts with 14-4-3 proteins in yeast 2 hybrid assay. AtOMT1 (At5g54160) encodes a flavonol 3’-O-methyltransferase that is highly active towards quercetin and myricetin. The substrate specificity identifies the enzyme as flavonol 3’-methyltransferase which replaces the former annotation of the gene to encode a caffeic acid/5-hydroxyferul…	O-methyltransferase 1 (OMT1); FUNCTIONS IN: myricetin 3'-O-methyltransferase activity, quercetin 3-O-methyltransferase activity, caffeate O-methyltransferase activity; INVOLVED IN: lignin biosynthetic process, flavonol biosynthetic process; LOCATED IN: cytosol, nucleus, plasma membrane, cytoplasm; EXPRESSED IN: 23 plant structures; EXPRESSED DURING: 14 growth stages; CONTAINS InterPro DOMAIN/s: W…	OrthoF-Ccan008g017930	NA		NA	DEG-Ccan008g017930	-7.41395	NA	-1.92276	NA	-5.22704	NA	-7.1484	NA	-7.50721	NA	-2.03122	NA	-7.29918	NA	-7.30979	NA	-3.90807	NA	TPM-Ccan008g017930	0.904573	0.386119	0	0.06719	0.324725	0	0.025785	0	0	0	0	0	0.360126	0	0	0
Flavonoid biosynthesis	Ccan008g024330	79aa	AT1G51990	AT1G51990-d		L=363	O-methyltransferase family protein		O-methyltransferase family protein; CONTAINS InterPro DOMAIN/s: Winged helix-turn-helix transcription repressor DNA-binding (InterPro:IPR011991), Plant methyltransferase dimerisation (InterPro:IPR012967), O-methyltransferase, family 2 (InterPro:IPR001077), O-methyltransferase, COMT, eukaryota (InterPro:IPR016461); BEST Arabidopsis thaliana protein match is: O-methyltransferase 1 (TAIR:AT5G54160.1…	OrthoF-Ccan008g024330	NA		NA	DEG-Ccan008g024330	NA	NA	NA	NA	NA	NA	NA	NA	NA	NA	NA	NA	NA	NA	NA	NA	NA	NA	TPM-Ccan008g024330	0	0	0	0	0	0	0	0	0	0	0	0	0	0	0	0
Flavonoid biosynthesis	Ccan008g026860	177aa	AT4G23690	AT4G23690-e		L=187	Disease resistance-responsive (dirigent-like protein) family protein	Encodes a homodimeric all-beta dirigent protein in the superfamily of calycins. Dirigent proteins impart stereoselectivity on the phenoxy radical coupling reaction yielding optically active lignans from two molecules of coniferyl alcohol.	Disease resistance-responsive (dirigent-like protein) family protein; FUNCTIONS IN: molecular_function unknown; INVOLVED IN: lignan biosynthetic process, defense response; LOCATED IN: endomembrane system; EXPRESSED IN: 21 plant structures; EXPRESSED DURING: 13 growth stages; CONTAINS InterPro DOMAIN/s: Plant disease resistance response protein (InterPro:IPR004265); BEST Arabidopsis thaliana prote…	OrthoF-OG0000233	AT1G64160.1, AT4G11180.1, AT4G11190.1, AT4G11210.1, AT4G23690.1	Ccan008g026860	NA	DEG-Ccan008g026860	NA	NA	NA	NA	NA	NA	NA	NA	NA	NA	NA	NA	NA	NA	NA	NA	NA	NA	TPM-Ccan008g026860	0	0	0	0	0	0	0	0	0	0	0	0	0	0	0	0
Flavonoid biosynthesis	Ccan008g027160	84aa	AT4G01070	AT4G01070-c	GT72B1, UGT72B1	L=480	UDP-Glycosyltransferase superfamily protein	the glycosyltransferase (UGT72B1) is involved in metabolizing xenobiotica (chloroaniline and chlorophenole). Comparison between wild type and knock-out mutant demonstrates the central role of this gene for metabolizing chloroaniline but significantly less for chlorophenole. The glucosyltransferase preferred UDP-xylose over UDP-glucose indicating its (additional) functioning as a xylosyltransferas…	GT72B1; FUNCTIONS IN: UDP-glycosyltransferase activity, UDP-glucosyltransferase activity, transferase activity, transferring glycosyl groups; INVOLVED IN: xenobiotic metabolic process, response to cyclopentenone, response to salt stress, response to toxin, xenobiotic catabolic process; EXPRESSED IN: 23 plant structures; EXPRESSED DURING: 15 growth stages; CONTAINS InterPro DOMAIN/s: UDP-glucurono…	OrthoF-Ccan008g027160	NA		NA	DEG-Ccan008g027160	3.04784	NA	0	NA	0	NA	0	NA	0	NA	0	NA	0	NA	0	NA	0	NA	TPM-Ccan008g027160	0	0	0	0.091632	0	0	0	0.557993	0	0	0	0	0	0	0	0
Flavonoid biosynthesis	Ccan009g011250	1005aa	AT5G07990	AT5G07990-k	TT7, CYP75B1, D501	L=513	Cytochrome P450 superfamily protein	Required for flavonoid 3' hydroxylase activity. Enzyme abundance relative to CHS determines Quercetin/Kaempferol metabolite ratio.	TRANSPARENT TESTA 7 (TT7); CONTAINS InterPro DOMAIN/s: Cytochrome P450 (InterPro:IPR001128), Cytochrome P450, E-class, group I (InterPro:IPR002401), Cytochrome P450, conserved site (InterPro:IPR017972); BEST Arabidopsis thaliana protein match is: cytochrome P450, family 706, subfamily A, polypeptide 6 (TAIR:AT4G12320.1); Has 35179 Blast hits to 34934 proteins in 1774 species: Archae - 51; Bacteri…	OrthoF-Ccan009g011250	NA		NA	DEG-Ccan009g011250	-0.133143	1	-0.185259	1	-2.83686	0.648774	0.685255	0.945413	-2.3625	0.703949	-0.997553	0.910327	-0.992215	0.890506	0.77824	0.909457	2.48523	0.620005	TPM-Ccan009g011250	0.109752	0.027848	0.122664	0.083653	0.217845	0	0.021896	0.007234	0.120845	0.069194	0.038467	0.123886	0.139581	0.080258	0.199266	0.403291
Flavonoid biosynthesis	Ccan009g011300	499aa	AT5G07990	AT5G07990-n	TT7, CYP75B1, D501	L=513	Cytochrome P450 superfamily protein	Required for flavonoid 3' hydroxylase activity. Enzyme abundance relative to CHS determines Quercetin/Kaempferol metabolite ratio.	TRANSPARENT TESTA 7 (TT7); CONTAINS InterPro DOMAIN/s: Cytochrome P450 (InterPro:IPR001128), Cytochrome P450, E-class, group I (InterPro:IPR002401), Cytochrome P450, conserved site (InterPro:IPR017972); BEST Arabidopsis thaliana protein match is: cytochrome P450, family 706, subfamily A, polypeptide 6 (TAIR:AT4G12320.1); Has 35179 Blast hits to 34934 proteins in 1774 species: Archae - 51; Bacteri…	OrthoF-Ccan009g011300	NA		NA	DEG-Ccan009g011300	3.47294	0.57999	1.22911	0.893731	-0.126285	1	-5.31977	0.130707	-0.736199	0.886763	0.0605511	1	1.46766	0.712826	-0.406459	0.933867	1.68927	0.609254	TPM-Ccan009g011300	0.541237	0.214589	2.47038	0.613047	0.395988	0.566278	0.040786	0	0	0.137049	0	0	0.032319	0.214541	0.452687	0.526201
Flavonoid biosynthesis	Ccan009g012370	498aa	AT2G34790	AT2G34790-g	MEE23, EDA28	L=532	FAD-binding Berberine family protein		MATERNAL EFFECT EMBRYO ARREST 23 (MEE23); FUNCTIONS IN: electron carrier activity, oxidoreductase activity, FAD binding, catalytic activity; INVOLVED IN: polar nucleus fusion, embryo development ending in seed dormancy; LOCATED IN: cell wall; EXPRESSED IN: 13 plant structures; EXPRESSED DURING: 4 anthesis, petal differentiation and expansion stage; CONTAINS InterPro DOMAIN/s: FAD-binding, type 2 …	OrthoF-Ccan009g012370	NA		NA	DEG-Ccan009g012370	7.50367	NA	3.6307	0.879659	0	1	8.41579	0.339671	5.94234	0.551832	6.23493	0.550933	0	1	0	1	0	1	TPM-Ccan009g012370	0	0	0.313273	0.095227	0.033402	0	0	0	0	0.769646	0.105987	0	0.168066	0	0	0
Flavonoid biosynthesis	Ccan009g015480	67aa	AT5G46330	AT5G46330-a	FLS2	L=1173	Leucine-rich receptor-like protein kinase family protein	Encodes a leucine-rich repeat serine/threonine protein kinase that is expressed ubiquitously. FLS2 is involved in MAP kinase signalling relay involved in innate immunity. Essential in the perception of flagellin, a potent elicitor of the defense response. FLS2 is directed for degradation by the bacterial ubiquitin ligase AvrPtoB.	FLAGELLIN-SENSITIVE 2 (FLS2); FUNCTIONS IN: protein serine/threonine kinase activity, transmembrane receptor protein serine/threonine kinase activity, kinase activity, ATP binding; INVOLVED IN: in 6 processes; LOCATED IN: plasma membrane, membrane; EXPRESSED IN: 21 plant structures; EXPRESSED DURING: 10 growth stages; CONTAINS InterPro DOMAIN/s: Serine/threonine-protein kinase domain (InterPro:IP…	OrthoF-Ccan009g015480	NA		NA	DEG-Ccan009g015480	NA	NA	NA	NA	NA	NA	NA	NA	NA	NA	NA	NA	NA	NA	NA	NA	NA	NA	TPM-Ccan009g015480	0	0	0	0	0	0	0	0	0	0	0	0	0	0	0	0
Flavonoid biosynthesis	Ccan010g010900	1015aa	AT5G48100	AT5G48100-b	TT10, LAC15, ATLAC15	L=565	Laccase/Diphenol oxidase family protein	Encodes a protein that is similar to laccase-like polyphenol oxidases. Involved in lignin and flavonoids biosynthesis. It has four conserved copper binding domains. Expressed in developing testa, where it colocalizes with the flavonoid end products proanthocyanidins and flavonols. Mutant plants exhibited a delay in developmentally determined browning of the testa, characterized by the pale brown …	TRANSPARENT TESTA 10 (TT10); FUNCTIONS IN: copper ion binding, laccase activity; INVOLVED IN: lignin biosynthetic process, response to copper ion, flavonoid biosynthetic process; LOCATED IN: endomembrane system, apoplast; EXPRESSED IN: 8 plant structures; EXPRESSED DURING: L mature pollen stage, M germinated pollen stage, 4 anthesis, seedling growth, seed development stages; CONTAINS InterPro DOM…	OrthoF-Ccan010g010900	NA		NA	DEG-Ccan010g010900	0	NA	4.95164	NA	0	NA	0	NA	0	NA	0	NA	4.06599	NA	0	NA	8.00437	NA	TPM-Ccan010g010900	0	0	0	0	0.049841	0	0	0	0	0	0	0	0	0	0.021386	0
Flavonoid biosynthesis	Ccan010g010930	335aa	AT5G09360	AT5G09360-c	LAC14	L=569	laccase 14	putative laccase, a member of laccase family of genes (17 members in Arabidopsis).	laccase 14 (LAC14); FUNCTIONS IN: laccase activity; INVOLVED IN: oxidation reduction, lignin catabolic process; LOCATED IN: endomembrane system, apoplast; EXPRESSED IN: central cell, fruit; CONTAINS InterPro DOMAIN/s: Multicopper oxidase, type 3 (InterPro:IPR011707), Laccase (InterPro:IPR017761), Multicopper oxidase, type 2 (InterPro:IPR011706), Cupredoxin (InterPro:IPR008972), Multicopper oxidas…	OrthoF-Ccan010g010930	NA		NA	DEG-Ccan010g010930	0	NA	0	NA	0	NA	0	NA	0	NA	0	NA	0	NA	0	NA	6.04182	NA	TPM-Ccan010g010930	0	0	0	0	0	0	0	0	0	0	0	0	0	0	0	0
Flavonoid biosynthesis	Ccan010g010940	570aa	AT5G48100	AT5G48100-c	TT10, LAC15, ATLAC15	L=565	Laccase/Diphenol oxidase family protein	Encodes a protein that is similar to laccase-like polyphenol oxidases. Involved in lignin and flavonoids biosynthesis. It has four conserved copper binding domains. Expressed in developing testa, where it colocalizes with the flavonoid end products proanthocyanidins and flavonols. Mutant plants exhibited a delay in developmentally determined browning of the testa, characterized by the pale brown …	TRANSPARENT TESTA 10 (TT10); FUNCTIONS IN: copper ion binding, laccase activity; INVOLVED IN: lignin biosynthetic process, response to copper ion, flavonoid biosynthetic process; LOCATED IN: endomembrane system, apoplast; EXPRESSED IN: 8 plant structures; EXPRESSED DURING: L mature pollen stage, M germinated pollen stage, 4 anthesis, seedling growth, seed development stages; CONTAINS InterPro DOM…	OrthoF-OG0011093	AT5G48100.1	Ccan010g010940	NA	DEG-Ccan010g010940	0	1	0	1	0	1	0	1	0	1	0	1	6.33201	0.521283	10.6531	0.201644	8.95329	0.275747	TPM-Ccan010g010940	0	0	0	0	0	0	0	0	0	0	0	0	0	0	0.167613	1.68827
Flavonoid biosynthesis	Ccan010g014100	514aa	AT2G40890	AT2G40890-d	CYP98A3	L=508	cytochrome P450, family 98, subfamily A, polypeptide 3	encodes coumarate 3-hydroxylase (C3H), a P450-dependent monooxygenase. Involved in lignin biosynthesis and flavonoid biosynthesis. Also affects the biosynthesis of coumarins such as scopoletin and scopolin as a branching-out-pathway from the phenylpropanoid acid level.	cytochrome P450, family 98, subfamily A, polypeptide 3 (CYP98A3); FUNCTIONS IN: monooxygenase activity, p-coumarate 3-hydroxylase activity; INVOLVED IN: coumarin biosynthetic process, lignin biosynthetic process, phenylpropanoid biosynthetic process, flavonoid biosynthetic process; LOCATED IN: mitochondrion, endoplasmic reticulum, plasma membrane, microsome; EXPRESSED IN: 25 plant structures; EXP…	OrthoF-Ccan010g014100	NA		NA	DEG-Ccan010g014100	NA	NA	NA	NA	NA	NA	NA	NA	NA	NA	NA	NA	NA	NA	NA	NA	NA	NA	TPM-Ccan010g014100	0	0	0	0	0	0	0	0	0	0	0	0	0	0	0	0
Flavonoid biosynthesis	Ccan010g018440	111aa	AT1G53520	AT1G53520-e		L=287	Chalcone-flavanone isomerase family protein	Encodes a plastid stroma localized fatty acid binding protein involved in fatty acid metabolism.	Chalcone-flavanone isomerase family protein; FUNCTIONS IN: chalcone isomerase activity, intramolecular lyase activity; INVOLVED IN: cellular amino acid derivative biosynthetic process, flavonoid biosynthetic process; LOCATED IN: chloroplast stroma, chloroplast; EXPRESSED IN: 20 plant structures; EXPRESSED DURING: 13 growth stages; CONTAINS InterPro DOMAIN/s: Chalcone isomerase, subgroup (InterPro…	OrthoF-Ccan010g018440	NA		NA	DEG-Ccan010g018440	3.74085	NA	3.18203	0.860256	2.62714	0.782215	0.889685	0.953462	-4.40535	0.60516	-4.40711	0.624189	-4.19732	0.624296	-4.20793	0.585007	0.197159	0.989441	TPM-Ccan010g018440	0	0.228845	1.12164	1.22751	2.02842	0.026931	0.826225	0	0	0.390436	0	0	0	0	0.063064	0.184566
Flavonoid biosynthesis	Ccan010g022690	111aa	AT1G53520	AT1G53520-f		L=287	Chalcone-flavanone isomerase family protein	Encodes a plastid stroma localized fatty acid binding protein involved in fatty acid metabolism.	Chalcone-flavanone isomerase family protein; FUNCTIONS IN: chalcone isomerase activity, intramolecular lyase activity; INVOLVED IN: cellular amino acid derivative biosynthetic process, flavonoid biosynthetic process; LOCATED IN: chloroplast stroma, chloroplast; EXPRESSED IN: 20 plant structures; EXPRESSED DURING: 13 growth stages; CONTAINS InterPro DOMAIN/s: Chalcone isomerase, subgroup (InterPro…	OrthoF-Ccan010g022690	NA		NA	DEG-Ccan010g022690	NA	NA	NA	NA	NA	NA	NA	NA	NA	NA	NA	NA	NA	NA	NA	NA	NA	NA	TPM-Ccan010g022690	0	0.01085	0	0	0	0	0	0	0	0	0	0	0	0	0	0
Flavonoid biosynthesis	Ccan010g023920	428aa	AT2G43840	AT2G43840-b	UGT74F1	L=449	UDP-glycosyltransferase 74 F1	UGT74F1 transfers UDP:glucose to salicylic acid (forming a glucoside), benzoic acid, quercetin, and athranilate in vitro. UGT74F1 shows a weak ability to catalyze the formation of the p-aminobenzoate-glucose ester in vitro. But, UGT75B1 appears to be the dominant pABA acylglucosyltransferase in vivo based on assays in leaves, flowers, and siliques. The true biological substrate(s) of UGT74F1 are …	UDP-glycosyltransferase 74 F1 (UGT74F1); CONTAINS InterPro DOMAIN/s: UDP-glucuronosyl/UDP-glucosyltransferase (InterPro:IPR002213); BEST Arabidopsis thaliana protein match is: UDP-glucosyltransferase 74F2 (TAIR:AT2G43820.1); Has 8300 Blast hits to 8222 proteins in 540 species: Archae - 0; Bacteria - 767; Metazoa - 2272; Fungi - 26; Plants - 5053; Viruses - 115; Other Eukaryotes - 67 (source: NCBI…	OrthoF-Ccan010g023920	NA		NA	DEG-Ccan010g023920	-0.199525	1	-1.81563	0.8085	-5.0001	0.126096	-0.0393675	1	-1.08372	0.805131	-0.336514	0.964468	-3.18002	0.356071	-2.64954	0.41401	-5.65295	0.0912219	TPM-Ccan010g023920	0.642768	0.80541	1.63036	0.090906	0.53962	0	0.037455	0	0.261568	0.766074	0.248169	0.454007	1.07615	0.222561	0	0
Flavonoid biosynthesis	Ccan011g005790	192aa	AT1G58170	AT1G58170-e		L=185	Disease resistance-responsive (dirigent-like protein) family protein		Disease resistance-responsive (dirigent-like protein) family protein; FUNCTIONS IN: molecular_function unknown; INVOLVED IN: N-terminal protein myristoylation, lignan biosynthetic process, defense response; LOCATED IN: endomembrane system; EXPRESSED IN: 17 plant structures; EXPRESSED DURING: 6 growth stages; CONTAINS InterPro DOMAIN/s: Plant disease resistance response protein (InterPro:IPR004265…	OrthoF-OG0000057	AT1G22900.1, AT1G58170.1, AT1G65870.1, AT5G42500.1	Ccan001g008630, Ccan001g008720, Ccan001g008740, Ccan001g008750, Ccan002g037570, Ccan006g020800, Ccan011g005790, Ccan011g010370	NA	DEG-Ccan011g005790	0	NA	3.63104	NA	0	NA	0	NA	0	NA	0	NA	0	NA	8.15948	NA	7.33617	NA	TPM-Ccan011g005790	0	0	0	0	0.082102	0	0	0	0	0	0	0	0	0	0	0.73494
Flavonoid biosynthesis	Ccan011g010370	183aa	AT2G21100	AT2G21100-e		L=187	Disease resistance-responsive (dirigent-like protein) family protein		Disease resistance-responsive (dirigent-like protein) family protein; FUNCTIONS IN: molecular_function unknown; INVOLVED IN: lignan biosynthetic process, defense response; LOCATED IN: endomembrane system; EXPRESSED IN: hypocotyl, root, flower; EXPRESSED DURING: petal differentiation and expansion stage; CONTAINS InterPro DOMAIN/s: Plant disease resistance response protein (InterPro:IPR004265); BE…	OrthoF-OG0000057	AT1G22900.1, AT1G58170.1, AT1G65870.1, AT5G42500.1	Ccan001g008630, Ccan001g008720, Ccan001g008740, Ccan001g008750, Ccan002g037570, Ccan006g020800, Ccan011g005790, Ccan011g010370	NA	DEG-Ccan011g010370	NA	NA	NA	NA	NA	NA	NA	NA	NA	NA	NA	NA	NA	NA	NA	NA	NA	NA	TPM-Ccan011g010370	0	0	0	0	0	0	0	0	0	0	0	0	0	0	0	0
Flavonoid biosynthesis	Ccan011g010580	311aa	AT1G14540	AT1G14540-a		L=315	Peroxidase superfamily protein		Peroxidase superfamily protein; FUNCTIONS IN: peroxidase activity, heme binding; INVOLVED IN: response to oxidative stress, oxidation reduction; LOCATED IN: endomembrane system; EXPRESSED IN: leaf apex, sepal, root, stamen; EXPRESSED DURING: 4 anthesis; CONTAINS InterPro DOMAIN/s: Haem peroxidase (InterPro:IPR010255), Plant peroxidase (InterPro:IPR000823), Peroxidases heam-ligand binding site (In…	OrthoF-OG0000094	AT1G14540.1, AT1G14550.1	Ccan011g010580, Ccan011g011720, Ccan011g011740, Ccan011g011750, Ccan2526g005000, Ccan2754g005000, Ccan321g005000	NA	DEG-Ccan011g010580	NA	NA	NA	NA	NA	NA	NA	NA	NA	NA	NA	NA	NA	NA	NA	NA	NA	NA	TPM-Ccan011g010580	0	0	0	0	0	0	0	0	0	0	0	0	0	0	0	0
Flavonoid biosynthesis	Ccan011g011740	326aa	AT1G14540	AT1G14540-c		L=315	Peroxidase superfamily protein		Peroxidase superfamily protein; FUNCTIONS IN: peroxidase activity, heme binding; INVOLVED IN: response to oxidative stress, oxidation reduction; LOCATED IN: endomembrane system; EXPRESSED IN: leaf apex, sepal, root, stamen; EXPRESSED DURING: 4 anthesis; CONTAINS InterPro DOMAIN/s: Haem peroxidase (InterPro:IPR010255), Plant peroxidase (InterPro:IPR000823), Peroxidases heam-ligand binding site (In…	OrthoF-OG0000094	AT1G14540.1, AT1G14550.1	Ccan011g010580, Ccan011g011720, Ccan011g011740, Ccan011g011750, Ccan2526g005000, Ccan2754g005000, Ccan321g005000	NA	DEG-Ccan011g011740	0	NA	0	NA	0	NA	0	NA	0	NA	0	NA	0	NA	2.62998	NA	0	NA	TPM-Ccan011g011740	0	0	0	0	0	0	0	0	0	0	0	0	0	0	0	0
Flavonoid biosynthesis	Ccan011g013930	916aa	AT2G43840	AT2G43840-c	UGT74F1	L=449	UDP-glycosyltransferase 74 F1	UGT74F1 transfers UDP:glucose to salicylic acid (forming a glucoside), benzoic acid, quercetin, and athranilate in vitro. UGT74F1 shows a weak ability to catalyze the formation of the p-aminobenzoate-glucose ester in vitro. But, UGT75B1 appears to be the dominant pABA acylglucosyltransferase in vivo based on assays in leaves, flowers, and siliques. The true biological substrate(s) of UGT74F1 are …	UDP-glycosyltransferase 74 F1 (UGT74F1); CONTAINS InterPro DOMAIN/s: UDP-glucuronosyl/UDP-glucosyltransferase (InterPro:IPR002213); BEST Arabidopsis thaliana protein match is: UDP-glucosyltransferase 74F2 (TAIR:AT2G43820.1); Has 8300 Blast hits to 8222 proteins in 540 species: Archae - 0; Bacteria - 767; Metazoa - 2272; Fungi - 26; Plants - 5053; Viruses - 115; Other Eukaryotes - 67 (source: NCBI…	OrthoF-Ccan011g013930	NA		NA	DEG-Ccan011g013930	0.208388	0.966054	0.117162	0.968626	0.553598	0.426743	-0.299796	0.693941	-0.0236338	1	-0.0319012	0.995091	0.18724	0.826808	0.132509	0.871744	0.686754	0.250193	TPM-Ccan011g013930	7.71629	27.131	13.4471	27.6308	19.1964	11.4588	13.8586	13.8562	10.2042	8.89807	17.0963	14.7325	17.698	16.6597	19.6285	23.9294
Flavonoid biosynthesis	Ccan011g015070	191aa	AT4G36220	AT4G36220-d	FAH1, CYP84A1	L=520	ferulic acid 5-hydroxylase 1	encodes ferulate 5-hydroxylase (F5H). Involved in lignin biosynthesis.	ferulic acid 5-hydroxylase 1 (FAH1); FUNCTIONS IN: ferulate 5-hydroxylase activity, monooxygenase activity; INVOLVED IN: lignin biosynthetic process, response to UV-B, phenylpropanoid biosynthetic process; LOCATED IN: endoplasmic reticulum; EXPRESSED IN: 20 plant structures; EXPRESSED DURING: 12 growth stages; CONTAINS InterPro DOMAIN/s: Cytochrome P450 (InterPro:IPR001128), Cytochrome P450, E-cl…	OrthoF-Ccan011g015070	NA		NA	DEG-Ccan011g015070	NA	NA	NA	NA	NA	NA	NA	NA	NA	NA	NA	NA	NA	NA	NA	NA	NA	NA	TPM-Ccan011g015070	0	0	0	0	0	0	0	0	0	0	0	0	0	0	0	0
Flavonoid biosynthesis	Ccan011g015080	338aa	AT4G36220	AT4G36220-e	FAH1, CYP84A1	L=520	ferulic acid 5-hydroxylase 1	encodes ferulate 5-hydroxylase (F5H). Involved in lignin biosynthesis.	ferulic acid 5-hydroxylase 1 (FAH1); FUNCTIONS IN: ferulate 5-hydroxylase activity, monooxygenase activity; INVOLVED IN: lignin biosynthetic process, response to UV-B, phenylpropanoid biosynthetic process; LOCATED IN: endoplasmic reticulum; EXPRESSED IN: 20 plant structures; EXPRESSED DURING: 12 growth stages; CONTAINS InterPro DOMAIN/s: Cytochrome P450 (InterPro:IPR001128), Cytochrome P450, E-cl…	OrthoF-Ccan011g015080	NA		NA	DEG-Ccan011g015080	NA	NA	NA	NA	NA	NA	NA	NA	NA	NA	NA	NA	NA	NA	NA	NA	NA	NA	TPM-Ccan011g015080	0	0	0	0	0	0	0	0	0	0	0	0	0	0	0	0
Flavonoid biosynthesis	Ccan011g015660	409aa	AT3G13610	AT3G13610-d		L=361	2-oxoglutarate (2OG) and Fe(II)-dependent oxygenase superfamily protein	Encodes a Fe(II)- and 2-oxoglutarate-dependent dioxygenase family gene F6'H1. Mutations in this gene compromise iron uptake and the production of fluorescent phenolics involved in Fe uptake.	2-oxoglutarate (2OG) and Fe(II)-dependent oxygenase superfamily protein; CONTAINS InterPro DOMAIN/s: Oxoglutarate/iron-dependent oxygenase (InterPro:IPR005123); BEST Arabidopsis thaliana protein match is: 2-oxoglutarate (2OG) and Fe(II)-dependent oxygenase superfamily protein (TAIR:AT1G55290.1); Has 8779 Blast hits to 8731 proteins in 1013 species: Archae - 0; Bacteria - 1145; Metazoa - 121; Fung…	OrthoF-Ccan011g015660	NA		NA	DEG-Ccan011g015660	0.903586	0.982599	3.09878	0.627321	0.709496	0.904516	-5.80226	0.122339	1.06149	0.831115	-1.68717	0.723428	1.12421	0.809593	2.23041	0.545722	1.2212	0.745407	TPM-Ccan011g015660	0	0.26373	0.116159	0.505855	0.432692	1.95777	0.273766	0	0	0	0.21837	0.806021	0.197152	0	0.464152	0.392932
Flavonoid biosynthesis	Ccan011g016730	600aa	AT2G39040	AT2G39040-d		L=350	Peroxidase superfamily protein		Peroxidase superfamily protein; FUNCTIONS IN: peroxidase activity, heme binding; INVOLVED IN: response to oxidative stress, oxidation reduction; LOCATED IN: endomembrane system; EXPRESSED IN: root; CONTAINS InterPro DOMAIN/s: Haem peroxidase (InterPro:IPR010255), Plant peroxidase (InterPro:IPR000823), Peroxidases heam-ligand binding site (InterPro:IPR019793), Haem peroxidase, plant/fungal/bacteri…	OrthoF-Ccan011g016730	NA		NA	DEG-Ccan011g016730	NA	NA	NA	NA	NA	NA	NA	NA	NA	NA	NA	NA	NA	NA	NA	NA	NA	NA	TPM-Ccan011g016730	0	0	0	0	0	0	0	0	0	0	0	0	0	0	0	0
Flavonoid biosynthesis	Ccan011g025000	281aa	AT5G63380	AT5G63380-b		L=562	AMP-dependent synthetase and ligase family protein	Encodes a peroxisomal protein involved in the activation of fatty acids through esterification with CoA. At5g63380 preferentially activates fatty acids with increased chain length (C9:0 to C8:0) and thus shares characteristics with long-chain fatty acyl-CoA synthases. Also able to catalyze the conversion of OPDA to its CoA ester and is therefore thought to be involved in the peroxisomal &#946;-ox…	AMP-dependent synthetase and ligase family protein; CONTAINS InterPro DOMAIN/s: AMP-binding, conserved site (InterPro:IPR020845), AMP-dependent synthetase/ligase (InterPro:IPR000873); BEST Arabidopsis thaliana protein match is: OPC-8:0 CoA ligase1 (TAIR:AT1G20510.1); Has 81844 Blast hits to 74712 proteins in 3773 species: Archae - 1219; Bacteria - 53606; Metazoa - 3425; Fungi - 4605; Plants - 269…	OrthoF-Ccan011g025000	NA		NA	DEG-Ccan011g025000	0.205408	0.994187	0.950238	0.555736	0.35324	0.783717	0.743825	0.4544	0.182964	0.907952	0.612401	0.597554	0.517972	0.6471	0.00893098	1	0.420902	0.668982	TPM-Ccan011g025000	3.93404	1.08342	3.42392	3.43457	2.59362	7.06151	1.06191	2.35373	2.31881	4.41879	1.91599	4.58809	4.45035	4.30385	3.20166	2.39601
Flavonoid biosynthesis	Ccan1144g005000	434aa	AT2G19070	AT2G19070-h	SHT	L=451	spermidine hydroxycinnamoyl transferase	encodes a protein whose sequence is similar to anthranilate N-hydroxycinnamoyl/benzoyltransferase from Dianthus caryophyllus (gi:2239091)	spermidine hydroxycinnamoyl transferase (SHT); CONTAINS InterPro DOMAIN/s: Transferase (InterPro:IPR003480); BEST Arabidopsis thaliana protein match is: hydroxycinnamoyl-CoA shikimate/quinate hydroxycinnamoyl transferase (TAIR:AT5G48930.1); Has 2876 Blast hits to 2852 proteins in 161 species: Archae - 0; Bacteria - 0; Metazoa - 0; Fungi - 114; Plants - 2754; Viruses - 0; Other Eukaryotes - 8 (sou…	OrthoF-OG0000073	AT2G19070.1	Ccan001g020030, Ccan001g020040, Ccan001g020050, Ccan001g020060, Ccan001g020070, Ccan001g020080, Ccan001g020090, Ccan1144g005000, Ccan2216g005000, Ccan2323g005010	NA	DEG-Ccan1144g005000	0	NA	0	NA	0	NA	3.25052	NA	0	NA	0	NA	0	NA	0	NA	0	NA	TPM-Ccan1144g005000	0	0	0.006208	0.023435	0.106005	0	0.242147	0	0.265637	0.355866	0	0.066635	0	0.019991	0.024302	0.077685
Flavonoid biosynthesis	Ccan2216g005000	434aa	AT2G19070	AT2G19070-i	SHT	L=451	spermidine hydroxycinnamoyl transferase	encodes a protein whose sequence is similar to anthranilate N-hydroxycinnamoyl/benzoyltransferase from Dianthus caryophyllus (gi:2239091)	spermidine hydroxycinnamoyl transferase (SHT); CONTAINS InterPro DOMAIN/s: Transferase (InterPro:IPR003480); BEST Arabidopsis thaliana protein match is: hydroxycinnamoyl-CoA shikimate/quinate hydroxycinnamoyl transferase (TAIR:AT5G48930.1); Has 2876 Blast hits to 2852 proteins in 161 species: Archae - 0; Bacteria - 0; Metazoa - 0; Fungi - 114; Plants - 2754; Viruses - 0; Other Eukaryotes - 8 (sou…	OrthoF-OG0000073	AT2G19070.1	Ccan001g020030, Ccan001g020040, Ccan001g020050, Ccan001g020060, Ccan001g020070, Ccan001g020080, Ccan001g020090, Ccan1144g005000, Ccan2216g005000, Ccan2323g005010	NA	DEG-Ccan2216g005000	NA	NA	NA	NA	NA	NA	NA	NA	NA	NA	NA	NA	NA	NA	NA	NA	NA	NA	TPM-Ccan2216g005000	0	0	0.013168	0.117875	0.173511	0	0.170928	0	0.356935	0.514183	0	0.170794	0	0.031031	0.024302	0.077685
Flavonoid biosynthesis	Ccan2323g005010	434aa	AT2G19070	AT2G19070-j	SHT	L=451	spermidine hydroxycinnamoyl transferase	encodes a protein whose sequence is similar to anthranilate N-hydroxycinnamoyl/benzoyltransferase from Dianthus caryophyllus (gi:2239091)	spermidine hydroxycinnamoyl transferase (SHT); CONTAINS InterPro DOMAIN/s: Transferase (InterPro:IPR003480); BEST Arabidopsis thaliana protein match is: hydroxycinnamoyl-CoA shikimate/quinate hydroxycinnamoyl transferase (TAIR:AT5G48930.1); Has 2876 Blast hits to 2852 proteins in 161 species: Archae - 0; Bacteria - 0; Metazoa - 0; Fungi - 114; Plants - 2754; Viruses - 0; Other Eukaryotes - 8 (sou…	OrthoF-OG0000073	AT2G19070.1	Ccan001g020030, Ccan001g020040, Ccan001g020050, Ccan001g020060, Ccan001g020070, Ccan001g020080, Ccan001g020090, Ccan1144g005000, Ccan2216g005000, Ccan2323g005010	NA	DEG-Ccan2323g005010	2.46172	NA	0	NA	0	NA	0	NA	2.11617	NA	0	NA	0	NA	0	NA	0	NA	TPM-Ccan2323g005010	0	0	0.013168	0.191302	0.173511	0	0.167797	0	0.356935	0.514183	0	0.188979	0	0.031031	0.022536	0.077685
Flavonoid biosynthesis	Ccan2526g005000	326aa	AT1G14540	AT1G14540-e		L=315	Peroxidase superfamily protein		Peroxidase superfamily protein; FUNCTIONS IN: peroxidase activity, heme binding; INVOLVED IN: response to oxidative stress, oxidation reduction; LOCATED IN: endomembrane system; EXPRESSED IN: leaf apex, sepal, root, stamen; EXPRESSED DURING: 4 anthesis; CONTAINS InterPro DOMAIN/s: Haem peroxidase (InterPro:IPR010255), Plant peroxidase (InterPro:IPR000823), Peroxidases heam-ligand binding site (In…	OrthoF-OG0000094	AT1G14540.1, AT1G14550.1	Ccan011g010580, Ccan011g011720, Ccan011g011740, Ccan011g011750, Ccan2526g005000, Ccan2754g005000, Ccan321g005000	NA	DEG-Ccan2526g005000	0	NA	0	NA	0	NA	0	NA	0	NA	0	NA	1.71217	NA	0	NA	0	NA	TPM-Ccan2526g005000	0	0	0	0	0	0	0	0	0	0	0	0	0	0	0.015041	0
Flavonoid biosynthesis	Ccan2754g005000	262aa	AT1G14540	AT1G14540-f		L=315	Peroxidase superfamily protein		Peroxidase superfamily protein; FUNCTIONS IN: peroxidase activity, heme binding; INVOLVED IN: response to oxidative stress, oxidation reduction; LOCATED IN: endomembrane system; EXPRESSED IN: leaf apex, sepal, root, stamen; EXPRESSED DURING: 4 anthesis; CONTAINS InterPro DOMAIN/s: Haem peroxidase (InterPro:IPR010255), Plant peroxidase (InterPro:IPR000823), Peroxidases heam-ligand binding site (In…	OrthoF-OG0000094	AT1G14540.1, AT1G14550.1	Ccan011g010580, Ccan011g011720, Ccan011g011740, Ccan011g011750, Ccan2526g005000, Ccan2754g005000, Ccan321g005000	NA	DEG-Ccan2754g005000	NA	NA	NA	NA	NA	NA	NA	NA	NA	NA	NA	NA	NA	NA	NA	NA	NA	NA	TPM-Ccan2754g005000	0	0	0	0	0	0	0	0	0	0	0	0	0	0	0	0
Flavonoid biosynthesis	Ccan2838g005000	275aa	AT1G14540	AT1G14540-g		L=315	Peroxidase superfamily protein		Peroxidase superfamily protein; FUNCTIONS IN: peroxidase activity, heme binding; INVOLVED IN: response to oxidative stress, oxidation reduction; LOCATED IN: endomembrane system; EXPRESSED IN: leaf apex, sepal, root, stamen; EXPRESSED DURING: 4 anthesis; CONTAINS InterPro DOMAIN/s: Haem peroxidase (InterPro:IPR010255), Plant peroxidase (InterPro:IPR000823), Peroxidases heam-ligand binding site (In…	OrthoF-Ccan2838g005000	NA		NA	DEG-Ccan2838g005000	0	NA	0	NA	0	NA	0	NA	0	NA	0	NA	0	NA	0	NA	4.45585	NA	TPM-Ccan2838g005000	0	0	0	0	0	0	0	0	0	0	0	0	0	0	0	0
Flavonoid biosynthesis	Ccan321g005000	296aa	AT1G14540	AT1G14540-h		L=315	Peroxidase superfamily protein		Peroxidase superfamily protein; FUNCTIONS IN: peroxidase activity, heme binding; INVOLVED IN: response to oxidative stress, oxidation reduction; LOCATED IN: endomembrane system; EXPRESSED IN: leaf apex, sepal, root, stamen; EXPRESSED DURING: 4 anthesis; CONTAINS InterPro DOMAIN/s: Haem peroxidase (InterPro:IPR010255), Plant peroxidase (InterPro:IPR000823), Peroxidases heam-ligand binding site (In…	OrthoF-OG0000094	AT1G14540.1, AT1G14550.1	Ccan011g010580, Ccan011g011720, Ccan011g011740, Ccan011g011750, Ccan2526g005000, Ccan2754g005000, Ccan321g005000	NA	DEG-Ccan321g005000	NA	NA	NA	NA	NA	NA	NA	NA	NA	NA	NA	NA	NA	NA	NA	NA	NA	NA	TPM-Ccan321g005000	0	0	0	0	0	0	0	0	0	0	0	0	0	0	0	0
Flavonoid biosynthesis	Ccan331g005000	342aa	AT4G13580	AT4G13580-g		L=244	Disease resistance-responsive (dirigent-like protein) family protein		Disease resistance-responsive (dirigent-like protein) family protein; FUNCTIONS IN: molecular_function unknown; LOCATED IN: endomembrane system; EXPRESSED IN: root; CONTAINS InterPro DOMAIN/s: Plant disease resistance response protein (InterPro:IPR004265); BEST Arabidopsis thaliana protein match is: Disease resistance-responsive (dirigent-like protein) family protein (TAIR:AT3G24020.1); Has 723 B…	OrthoF-Ccan331g005000	NA		NA	DEG-Ccan331g005000	0	NA	0	NA	2.13283	NA	0	NA	0	NA	0	NA	0	NA	0	NA	0	NA	TPM-Ccan331g005000	0	0.28156	0.03394	0.174763	0.163489	0	0.613225	0.56767	0	0.171238	0	0	0	0	0.003388	0.012556
Flavonoid biosynthesis	Ccan001g028310	903aa	AT1G05680	AT1G05680-d	UGT74E2	L=453	Uridine diphosphate glycosyltransferase 74E2	Encodes a UDP-glucosyltransferase, UGT74E2, that acts on IBA (indole-3-butyric acid) and affects auxin homeostasis. The transcript and protein levels of this enzyme are strongly induced by H2O2 and may allow integration of ROS (reactive oxygen species) and auxin signaling. This enzyme can also transfer glycosyl groups to several compounds related to the explosive TNT when this synthetic compound …	Uridine diphosphate glycosyltransferase 74E2 (UGT74E2); CONTAINS InterPro DOMAIN/s: UDP-glucuronosyl/UDP-glucosyltransferase (InterPro:IPR002213); BEST Arabidopsis thaliana protein match is: UDP-Glycosyltransferase superfamily protein (TAIR:AT1G05675.1); Has 8397 Blast hits to 8309 proteins in 513 species: Archae - 0; Bacteria - 605; Metazoa - 2499; Fungi - 31; Plants - 5061; Viruses - 123; Other…	OrthoF-OG0000375	AT2G43820.1, AT2G43840.2	Ccan001g021180, Ccan001g028310, Ccan001g028980	pink	DEG-Ccan001g028310	1.33661	0.403484	2.31638	0.0333972	3.46137	3.38e-05	4.74193	3.04e-09	3.35672	6.54e-05	1.46716	0.136477	2.53684	0.00384843	2.88233	0.000665	3.97057	8.65e-07	TPM-Ccan001g028310	4.29024	22.9275	56.5097	13.0991	98.5447	24.8487	92.3356	79.9062	264.619	267.128	141.037	122.307	40.0041	39.2122	107.865	71.4512
Flavonoid biosynthesis	Ccan001g031970	680aa	AT4G09820	AT4G09820	TT8, BHLH42	L=518	basic helix-loop-helix (bHLH) DNA-binding superfamily protein	TT8 is a regulation factor that acts in a concerted action with TT1, PAP1 and TTG1 on the regulation of flavonoid pathways, namely proanthocyanidin and anthocyanin biosynthesis. Affects dihydroflavonol 4-reductase gene expression. It is thought that a ternary complex composed of TT2, TT8 and TTG1 is necessary for correct expression of BAN in seed endothelium. Also important for important for marg…	TRANSPARENT TESTA 8 (TT8); FUNCTIONS IN: DNA binding, sequence-specific DNA binding transcription factor activity; INVOLVED IN: trichome differentiation, regulation of flavonoid biosynthetic process, regulation of proanthocyanidin biosynthetic process; LOCATED IN: nucleus; EXPRESSED IN: stem, hypocotyl, micropylar endosperm; EXPRESSED DURING: C globular stage; CONTAINS InterPro DOMAIN/s: Helix-lo…	OrthoF-Ccan001g031970	NA		pink	DEG-Ccan001g031970	2.00159	0.0108177	0.925893	0.388126	0.617753	0.435977	0.101581	0.944831	0.365858	0.679972	0.856324	0.262432	0.525632	0.520457	-0.0884522	0.935772	-0.905597	0.174309	TPM-Ccan001g031970	42.2209	17.2941	70.2898	204.525	39.3032	58.467	30.782	27.4681	25.0411	27.7485	24.2545	61.954	62.9186	60.6021	31.8906	20.9443
Flavonoid biosynthesis	Ccan002g020170	131aa	AT1G53520	AT1G53520-a		L=287	Chalcone-flavanone isomerase family protein	Encodes a plastid stroma localized fatty acid binding protein involved in fatty acid metabolism.	Chalcone-flavanone isomerase family protein; FUNCTIONS IN: chalcone isomerase activity, intramolecular lyase activity; INVOLVED IN: cellular amino acid derivative biosynthetic process, flavonoid biosynthetic process; LOCATED IN: chloroplast stroma, chloroplast; EXPRESSED IN: 20 plant structures; EXPRESSED DURING: 13 growth stages; CONTAINS InterPro DOMAIN/s: Chalcone isomerase, subgroup (InterPro…	OrthoF-OG0000644	AT1G53520.1	Ccan002g020170, Ccan005g021940, Ccan007g022230	pink	DEG-Ccan002g020170	-0.948611	0.962692	0.706845	0.946259	-0.915779	0.819261	-2.54202	0.384254	-1.65701	0.622329	0.565226	0.911035	-1.15182	0.747872	-8.70297	0.00343226	-2.71505	0.330371	TPM-Ccan002g020170	2.73556	0.664744	1.37996	1.74106	1.95947	3.2752	0.455185	0.913184	0	0.654047	0.77494	0.778475	4.17149	2.04786	0.053509	1.03338
Flavonoid biosynthesis	Ccan005g009080	436aa	AT3G21750	AT3G21750-a	UGT71B1	L=473	UDP-glucosyl transferase 71B1	Encodes a glucosyltransferase that can attach glucose to a number of hydroxylated phenolic compounds as well as quercetins in vitro	UDP-glucosyl transferase 71B1 (UGT71B1); FUNCTIONS IN: quercetin 3-O-glucosyltransferase activity, UDP-glycosyltransferase activity, UDP-glucosyltransferase activity, transferase activity, transferring glycosyl groups; INVOLVED IN: metabolic process; LOCATED IN: cellular_component unknown; EXPRESSED IN: 21 plant structures; EXPRESSED DURING: 13 growth stages; CONTAINS InterPro DOMAIN/s: UDP-glucu…	OrthoF-OG0000047		Ccan005g009080, Ccan005g009090, Ccan005g009130, Ccan005g009150, Ccan005g009200, Ccan005g009210, Ccan005g009220, Ccan005g009260, Ccan005g009340, Ccan005g009440, Ccan005g009450, Ccan005g009470, Ccan006g025130, Ccan009g014530	pink	DEG-Ccan005g009080	-0.963849	0.788089	0.335748	0.943823	-1.98052	0.119741	-2.94408	0.0105045	-3.45494	0.00280302	-1.34224	0.347266	-2.30648	0.063383	-2.78901	0.0165012	-5.17446	4.3e-06	TPM-Ccan005g009080	10.5831	18.8539	4.89868	10.5285	4.20676	23.1346	2.552	1.70322	1.98007	1.18434	0.469465	2.5039	7.01992	6.138	0.528328	0.660837
Flavonoid biosynthesis	Ccan005g009090	152aa	AT3G21750	AT3G21750-b	UGT71B1	L=473	UDP-glucosyl transferase 71B1	Encodes a glucosyltransferase that can attach glucose to a number of hydroxylated phenolic compounds as well as quercetins in vitro	UDP-glucosyl transferase 71B1 (UGT71B1); FUNCTIONS IN: quercetin 3-O-glucosyltransferase activity, UDP-glycosyltransferase activity, UDP-glucosyltransferase activity, transferase activity, transferring glycosyl groups; INVOLVED IN: metabolic process; LOCATED IN: cellular_component unknown; EXPRESSED IN: 21 plant structures; EXPRESSED DURING: 13 growth stages; CONTAINS InterPro DOMAIN/s: UDP-glucu…	OrthoF-OG0000047		Ccan005g009080, Ccan005g009090, Ccan005g009130, Ccan005g009150, Ccan005g009200, Ccan005g009210, Ccan005g009220, Ccan005g009260, Ccan005g009340, Ccan005g009440, Ccan005g009450, Ccan005g009470, Ccan006g025130, Ccan009g014530	pink	DEG-Ccan005g009090	-1.04283	0.955548	-0.793979	0.937899	-4.43806	0.124754	-5.34816	0.0470766	-4.22503	0.144751	-1.82604	0.616292	-2.89456	0.357725	-2.58669	0.379102	-8.42844	0.00493108	TPM-Ccan005g009090	8.68293	25.0957	1.51164	13.5496	2.25448	10.9794	0	0.820845	0	0.436492	0.325521	1.26946	5.27167	4.02784	0.156462	0.480418
Flavonoid biosynthesis	Ccan006g019820	484aa	AT5G48930	AT5G48930-b	HCT	L=433	hydroxycinnamoyl-CoA shikimate/quinate hydroxycinnamoyl transferase	At5g48930 has been shown to encode for the hydroxycinnamoyl-Coenzyme A shikimate/quinate hydroxycinnamoyltransferase (HCT) both synthesizing and catabolizing the hydroxycinnamoylesters (coumaroyl/caffeoyl shikimate and quinate) involved in the phenylpropanoid pathway. Influence on the accumulation of flavonoids which in turn inhibit auxin transport and reduce plant growth.	hydroxycinnamoyl-CoA shikimate/quinate hydroxycinnamoyl transferase (HCT); CONTAINS InterPro DOMAIN/s: Transferase (InterPro:IPR003480); BEST Arabidopsis thaliana protein match is: HXXXD-type acyl-transferase family protein (TAIR:AT5G57840.1); Has 1807 Blast hits to 1807 proteins in 277 species: Archae - 0; Bacteria - 0; Metazoa - 736; Fungi - 347; Plants - 385; Viruses - 0; Other Eukaryotes - 33…	OrthoF-Ccan006g019820	NA		pink	DEG-Ccan006g019820	-0.0462008	1	-0.430617	0.599539	1.89549	9.45e-07	3.25643	1.02e-18	0.591523	0.203335	0.835071	0.061393	1.13795	0.00631797	2.10804	4.75e-08	2.54501	1.08e-11	TPM-Ccan006g019820	37.9806	52.2967	61.289	31.4891	36.4082	24.3655	106.352	97.4184	363.267	299.581	70.7875	66.9333	94.9534	85.3505	119.912	74.2219
Flavonoid biosynthesis	Ccan008g027150	852aa	AT4G01070	AT4G01070-b	GT72B1, UGT72B1	L=480	UDP-Glycosyltransferase superfamily protein	the glycosyltransferase (UGT72B1) is involved in metabolizing xenobiotica (chloroaniline and chlorophenole). Comparison between wild type and knock-out mutant demonstrates the central role of this gene for metabolizing chloroaniline but significantly less for chlorophenole. The glucosyltransferase preferred UDP-xylose over UDP-glucose indicating its (additional) functioning as a xylosyltransferas…	GT72B1; FUNCTIONS IN: UDP-glycosyltransferase activity, UDP-glucosyltransferase activity, transferase activity, transferring glycosyl groups; INVOLVED IN: xenobiotic metabolic process, response to cyclopentenone, response to salt stress, response to toxin, xenobiotic catabolic process; EXPRESSED IN: 23 plant structures; EXPRESSED DURING: 15 growth stages; CONTAINS InterPro DOMAIN/s: UDP-glucurono…	OrthoF-Ccan008g027150	NA		pink	DEG-Ccan008g027150	-0.263484	0.995095	0.608934	0.858383	-1.49623	0.276406	-3.34717	0.00391884	-0.272156	0.899632	-0.657454	0.70447	-1.25685	0.375879	-1.54908	0.223483	-3.13344	0.00787088	TPM-Ccan008g027150	1.2153	3.39111	0.909312	3.35155	0.776613	4.43157	0.535428	0.40801	0.2599	0.038297	1.3633	1.89219	1.40989	1.68933	0.32973	0.304345
Flavonoid biosynthesis	Ccan009g012330	1073aa	AT2G34790	AT2G34790-e	MEE23, EDA28	L=532	FAD-binding Berberine family protein		MATERNAL EFFECT EMBRYO ARREST 23 (MEE23); FUNCTIONS IN: electron carrier activity, oxidoreductase activity, FAD binding, catalytic activity; INVOLVED IN: polar nucleus fusion, embryo development ending in seed dormancy; LOCATED IN: cell wall; EXPRESSED IN: 13 plant structures; EXPRESSED DURING: 4 anthesis, petal differentiation and expansion stage; CONTAINS InterPro DOMAIN/s: FAD-binding, type 2 …	OrthoF-Ccan009g012330	NA		pink	DEG-Ccan009g012330	-1.2754	0.328852	-0.56685	0.754858	-3.37982	2.74e-06	-0.862679	0.313473	-1.07293	0.213922	-0.910431	0.326192	-1.44036	0.079373	-1.45406	0.0633783	-2.96887	3.34e-05	TPM-Ccan009g012330	15.3575	23.2069	11.2188	5.8591	3.84409	15.6696	1.61875	0.809599	7.4698	9.72746	10.768	9.28992	12.5128	11.6942	4.38138	3.66673
Flavonoid biosynthesis	Ccan010g010920	1155aa	AT5G09360	AT5G09360-b	LAC14	L=569	laccase 14	putative laccase, a member of laccase family of genes (17 members in Arabidopsis).	laccase 14 (LAC14); FUNCTIONS IN: laccase activity; INVOLVED IN: oxidation reduction, lignin catabolic process; LOCATED IN: endomembrane system, apoplast; EXPRESSED IN: central cell, fruit; CONTAINS InterPro DOMAIN/s: Multicopper oxidase, type 3 (InterPro:IPR011707), Laccase (InterPro:IPR017761), Multicopper oxidase, type 2 (InterPro:IPR011706), Cupredoxin (InterPro:IPR008972), Multicopper oxidas…	OrthoF-Ccan010g010920	NA		pink	DEG-Ccan010g010920	2.39896	0.0715099	2.90158	0.0134476	4.62422	5.04e-07	7.97792	1.13e-19	3.70203	9.5e-05	2.38386	0.0208497	4.3488	3.82e-06	4.72225	3.4e-07	6.41131	6.63e-13	TPM-Ccan010g010920	3.33172	5.5819	43.0372	4.98682	45.4939	14.325	59.6087	57.0524	723.877	974.298	35.5483	83.1878	25.7233	24.9163	151.72	94.9875
Flavonoid biosynthesis	Ccan001g023440	713aa	AT2G37040	AT2G37040-a	PAL1, ATPAL1	L=725	PHE ammonia lyase 1	Encodes PAL1, a phenylalanine ammonia-lyase. Arabidopsis has four PALs: AT2G37040 (PAL1), AT3G53260 (PAL2), AT5G04230 (PAL3) and AT3G10340 (PAL4).	PHE ammonia lyase 1 (PAL1); FUNCTIONS IN: phenylalanine ammonia-lyase activity; INVOLVED IN: in 10 processes; LOCATED IN: cytoplasm; EXPRESSED IN: 22 plant structures; EXPRESSED DURING: 13 growth stages; CONTAINS InterPro DOMAIN/s: Phenylalanine/histidine ammonia-lyase (InterPro:IPR001106), Phenylalanine/histidine ammonia-lyases, active site (InterPro:IPR022313), L-Aspartase-like (InterPro:IPR008…	OrthoF-Ccan001g023440	NA		purple	DEG-Ccan001g023440	3.67905	8.35e-06	0.989424	0.480634	1.08473	0.22618	5.73653	3.11e-16	3.82139	1.99e-07	5.05315	3.43e-12	4.71646	8.59e-11	4.50738	5.71e-10	5.12191	5.24e-13	TPM-Ccan001g023440	0.56412	2.59537	8.70278	37.4713	1.62007	3.13282	1.65911	2.09117	71.3847	57.6183	20.1044	25.8248	61.2624	56.323	32.3473	34.5913
Flavonoid biosynthesis	Ccan002g005740	350aa	AT5G54160	AT5G54160-c	ATOMT1, OMT1	L=363	O-methyltransferase 1	A caffeic acid/5-hydroxyferulic acid O-methyltransferase. Interacts with 14-4-3 proteins in yeast 2 hybrid assay. AtOMT1 (At5g54160) encodes a flavonol 3’-O-methyltransferase that is highly active towards quercetin and myricetin. The substrate specificity identifies the enzyme as flavonol 3’-methyltransferase which replaces the former annotation of the gene to encode a caffeic acid/5-hydroxyferul…	O-methyltransferase 1 (OMT1); FUNCTIONS IN: myricetin 3'-O-methyltransferase activity, quercetin 3-O-methyltransferase activity, caffeate O-methyltransferase activity; INVOLVED IN: lignin biosynthetic process, flavonol biosynthetic process; LOCATED IN: cytosol, nucleus, plasma membrane, cytoplasm; EXPRESSED IN: 23 plant structures; EXPRESSED DURING: 14 growth stages; CONTAINS InterPro DOMAIN/s: W…	OrthoF-OG0010078	AT5G54160.1	Ccan002g005740	purple	DEG-Ccan002g005740	0.731574	0.794476	0.902981	0.619404	0.777178	0.494001	2.09565	0.019618	3.76692	1.14e-05	3.70811	2.14e-05	4.62033	5.09e-08	4.06406	1.79e-06	4.91712	2.21e-09	TPM-Ccan002g005740	30.0966	21.2212	86.2249	7.11525	29.8702	49.8436	23.5858	25.3865	86.0661	81.5998	395.387	301.998	370.75	382.377	888.37	571.725
Flavonoid biosynthesis	Ccan004g008730	326aa	AT1G52760	AT1G52760	LysoPL2	L=332	lysophospholipase 2	Encodes a lysophospholipase 2 (LysoPL2). Involved in tolerance to cadmium-induced oxidative stress. Binds Acyl-CoA-binding protein 2 (ACBP2).	lysophospholipase 2 (LysoPL2); BEST Arabidopsis thaliana protein match is: alpha/beta-Hydrolases superfamily protein (TAIR:AT1G11090.1); Has 2373 Blast hits to 2373 proteins in 808 species: Archae - 32; Bacteria - 1418; Metazoa - 106; Fungi - 99; Plants - 433; Viruses - 39; Other Eukaryotes - 246 (source: NCBI BLink).	OrthoF-OG0004442	AT1G52760.1	Ccan004g008730	purple	DEG-Ccan004g008730	1.23772	0.0343429	1.42557	0.00784323	1.70469	0.000104	3.37845	1.59e-16	3.2768	3.65e-15	3.1277	1.18e-13	3.72285	2.47e-19	3.45429	9.6e-17	3.9812	1.9e-22	TPM-Ccan004g008730	22.3808	18.9703	71.0293	36.5891	43.4982	48.9164	41.2928	41.4379	162.201	173.264	206.231	212.585	196.53	215.92	348.87	166.509
Flavonoid biosynthesis	Ccan004g013220	462aa	AT1G73880	AT1G73880-b	UGT89B1	L=473	UDP-glucosyl transferase 89B1		UDP-glucosyl transferase 89B1 (UGT89B1); FUNCTIONS IN: in 7 functions; INVOLVED IN: metabolic process; LOCATED IN: cellular_component unknown; CONTAINS InterPro DOMAIN/s: UDP-glucuronosyl/UDP-glucosyltransferase (InterPro:IPR002213); BEST Arabidopsis thaliana protein match is: UDP-Glycosyltransferase superfamily protein (TAIR:AT1G51210.1); Has 6052 Blast hits to 5982 proteins in 308 species: Arch…	OrthoF-OG0004841	AT1G73880.1	Ccan004g013220	purple	DEG-Ccan004g013220	1.29979	0.209157	0.8074	0.508226	1.70012	0.0119273	2.92616	1.96e-06	2.63703	3.23e-05	2.98459	2.57e-06	2.79532	1.12e-05	2.66958	2.31e-05	2.78489	6.26e-06	TPM-Ccan004g013220	1.98726	0.607265	4.28299	2.26683	3.15609	1.2425	2.64015	3.30214	7.63747	9.10584	8.05318	8.53089	11.5632	12.8072	7.60435	5.01012
Flavonoid biosynthesis	Ccan005g008770	376aa	AT1G12840	AT1G12840	DET3, ATVHA-C	L=375	vacuolar ATP synthase subunit C (VATC) / V-ATPase C subunit / vacuolar proton pump C subunit (DET3)	Encodes subunit C of the vacuolar H(+)-ATPase (V-ATPase). Bound and phosphorylated by AtWNK8.	DE-ETIOLATED 3 (DET3); FUNCTIONS IN: proton-transporting ATPase activity, rotational mechanism; INVOLVED IN: lignin biosynthetic process, regulation of carbohydrate biosynthetic process, unidimensional cell growth; LOCATED IN: in 6 components; EXPRESSED IN: 26 plant structures; EXPRESSED DURING: 17 growth stages; CONTAINS InterPro DOMAIN/s: ATPase, V1 complex, subunit C (InterPro:IPR004907); Has …	OrthoF-OG0003477	AT1G12840.1	Ccan005g008770	purple	DEG-Ccan005g008770	0.667649	0.478367	0.925833	0.176496	0.708499	0.187251	0.963354	0.0477228	1.16687	0.0167175	1.40226	0.00379569	1.34485	0.00519113	1.42145	0.00228215	1.3249	0.00381466	TPM-Ccan005g008770	28.9462	46.4845	85.5172	48.1574	43.7315	76.2019	34.8676	41.7489	60.4776	57.206	81.7914	92.514	119.4	107.598	93.5201	92.5421
Flavonoid biosynthesis	Ccan005g027370	356aa	AT1G79180	AT1G79180	ATMYB63, MYB63	L=294	myb domain protein 63	Member of the R2R3 factor gene family.	myb domain protein 63 (MYB63); CONTAINS InterPro DOMAIN/s: SANT, DNA-binding (InterPro:IPR001005), Homeodomain-like (InterPro:IPR009057), Myb, DNA-binding (InterPro:IPR014778), HTH transcriptional regulator, Myb-type, DNA-binding (InterPro:IPR017930), Homeodomain-related (InterPro:IPR012287), Myb transcription factor (InterPro:IPR015495); BEST Arabidopsis thaliana protein match is: myb domain pro…	OrthoF-OG0000977	AT1G16490.1, AT1G79180.1	Ccan005g027370	purple	DEG-Ccan005g027370	1.20617	0.306821	0.905797	0.467256	0.945101	0.245654	2.32342	0.000513	2.57634	0.000135	2.0079	0.00478408	2.00032	0.00447101	2.1836	0.00132002	2.65223	5.49e-05	TPM-Ccan005g027370	1.50368	0.461249	3.07059	1.29801	1.13078	0.580152	1.00087	0.693052	3.27403	3.50564	3.91362	7.02549	4.53498	3.21142	3.46664	5.49882
Flavonoid biosynthesis	Ccan006g008820	741aa	AT3G09780	AT3G09780	CCR1, ATCRR1	L=775	CRINKLY4 related 1		CRINKLY4 related 1 (CCR1); FUNCTIONS IN: protein serine/threonine kinase activity, receptor activity, protein kinase activity, kinase activity, ATP binding; INVOLVED IN: protein amino acid phosphorylation; EXPRESSED IN: 16 plant structures; EXPRESSED DURING: 7 growth stages; CONTAINS InterPro DOMAIN/s: TNFR/CD27/30/40/95 cysteine-rich region (InterPro:IPR001368), Protein kinase, ATP binding site …	OrthoF-OG0007484	AT3G09780.1	Ccan006g008820	purple	DEG-Ccan006g008820	1.35117	0.526998	0.263675	0.953822	0.610584	0.671911	2.9469	0.00331608	3.2432	0.00140571	3.58268	0.000459	2.88564	0.0055638	1.2467	0.267757	0.791068	0.489882	TPM-Ccan006g008820	3.60709	1.8184	5.06713	9.6604	6.09668	0.510014	1.69738	3.53599	17.3878	14.6424	15.2262	40.1791	33.5895	37.564	5.66836	10.6401
Flavonoid biosynthesis	Ccan007g007390	339aa	AT5G40150	AT5G40150		L=328	Peroxidase superfamily protein		Peroxidase superfamily protein; FUNCTIONS IN: peroxidase activity, heme binding; INVOLVED IN: oxidation reduction, response to oxidative stress; LOCATED IN: endomembrane system; EXPRESSED IN: 21 plant structures; EXPRESSED DURING: 13 growth stages; CONTAINS InterPro DOMAIN/s: Haem peroxidase (InterPro:IPR010255), Plant peroxidase (InterPro:IPR000823), Peroxidases heam-ligand binding site (InterPr…	OrthoF-OG0002509	AT3G28200.1, AT5G40150.1	Ccan007g007390	purple	DEG-Ccan007g007390	1.60271	0.0889799	1.64638	0.0634045	1.69491	0.0150991	4.42578	6.21e-13	3.90961	5.55e-10	4.77071	2.93e-14	4.40877	2.6e-12	3.87462	9.52e-10	4.43708	6.79e-13	TPM-Ccan007g007390	4.77364	2.6633	4.62871	22.0988	12.3476	9.70804	7.95758	7.87128	73.4809	53.816	45.2681	76.239	117.625	119.997	55.6231	21.3197
Flavonoid biosynthesis	Ccan002g024110	895aa	AT4G34131	AT4G34131	UGT73B3	L=481	UDP-glucosyl transferase 73B3		UDP-glucosyl transferase 73B3 (UGT73B3); FUNCTIONS IN: transferase activity, transferring hexosyl groups, quercetin 3-O-glucosyltransferase activity, UDP-glycosyltransferase activity, UDP-glucosyltransferase activity; INVOLVED IN: response to cyclopentenone, response to other organism; LOCATED IN: endomembrane system; CONTAINS InterPro DOMAIN/s: UDP-glucuronosyl/UDP-glucosyltransferase (InterPro:…	OrthoF-OG0000256	AT2G15480.1, AT2G15490.1, AT4G34131.1, AT4G34135.1, AT4G34138.1	Ccan002g024110	red	DEG-Ccan002g024110	0.954148	0.638274	4.71622	3.91e-08	10.3082	6.12e-43	8.99063	1.21e-32	3.43738	2.69e-05	2.70624	0.00162091	3.49609	2.27e-05	3.90046	1.37e-06	7.03408	4.73e-20	TPM-Ccan002g024110	0.551769	1.34545	0.648564	2.69217	40.5627	4.99575	712.308	661.048	337.458	346.73	7.2696	12.2066	6.68725	5.90824	13.985	14.0994
Flavonoid biosynthesis	Ccan006g025220	475aa	AT3G21790	AT3G21790-b		L=495	UDP-Glycosyltransferase superfamily protein		UDP-Glycosyltransferase superfamily protein; FUNCTIONS IN: transferase activity, transferring hexosyl groups, UDP-glycosyltransferase activity; INVOLVED IN: metabolic process; LOCATED IN: cellular_component unknown; EXPRESSED IN: 20 plant structures; EXPRESSED DURING: 13 growth stages; CONTAINS InterPro DOMAIN/s: UDP-glucuronosyl/UDP-glucosyltransferase (InterPro:IPR002213); BEST Arabidopsis thal…	OrthoF-OG0000042	AT1G07240.1, AT1G07250.1, AT1G07260.1, AT2G29740.1, AT2G29750.1	Ccan006g025170, Ccan006g025200, Ccan006g025210, Ccan006g025220, Ccan006g025230, Ccan006g026730, Ccan006g029090, Ccan009g008480, Ccan009g010890	red	DEG-Ccan006g025220	0.825888	0.875284	1.77631	0.42686	-2.90435	0.0327121	-5.09407	3.68e-05	-0.00390064	1	-1.59877	0.311023	-1.69256	0.262639	-1.15985	0.434487	-1.06961	0.456006	TPM-Ccan006g025220	12.732	29.3502	68.1946	6.74783	11.645	89.0858	2.26877	3.25354	0.772586	1.40311	25.2678	14.3187	9.23967	5.91778	9.25966	9.42658
Flavonoid biosynthesis	Ccan007g018000	1083aa	AT4G37990	AT4G37990-a	ELI3-2, ELI3, ATCAD8, CAD-B2	L=359	elicitor-activated gene 3-2	Encodes an aromatic alcohol:NADP+ oxidoreductase whose mRNA levels are increased in response to treatment with a variety of phytopathogenic bacteria. Though similar to mannitol dehydrogenases, this enzyme does not have mannitol dehydrogenase activity.	elicitor-activated gene 3-2 (ELI3-2); CONTAINS InterPro DOMAIN/s: GroES-like (InterPro:IPR011032), Alcohol dehydrogenase GroES-like (InterPro:IPR013154), Alcohol dehydrogenase, zinc-containing, conserved site (InterPro:IPR002328), Alcohol dehydrogenase, C-terminal (InterPro:IPR013149), Alcohol dehydrogenase superfamily, zinc-containing (InterPro:IPR002085); BEST Arabidopsis thaliana protein match…	OrthoF-Ccan007g018000	NA		red	DEG-Ccan007g018000	1.42888	0.240846	2.71189	0.00140048	10.2471	7.34e-54	8.40711	2.73e-36	3.29544	4.76e-06	2.23539	0.00371845	2.8963	8.76e-05	2.45159	0.000877	5.48442	1.14e-15	TPM-Ccan007g018000	0.116707	0.468991	1.40945	0.330788	2.80685	1.01379	253.681	236.25	77.4838	90.334	2.21243	3.98578	1.13855	1.85863	2.76635	2.10131
Flavonoid biosynthesis	Ccan009g010890	473aa	AT1G07250	AT1G07250-g	UGT71C4	L=479	UDP-glucosyl transferase 71C4		UDP-glucosyl transferase 71C4 (UGT71C4); FUNCTIONS IN: quercetin 3-O-glucosyltransferase activity, quercetin 7-O-glucosyltransferase activity, UDP-glucosyltransferase activity, transferase activity, transferring glycosyl groups; INVOLVED IN: metabolic process; LOCATED IN: cellular_component unknown; EXPRESSED IN: 22 plant structures; EXPRESSED DURING: 13 growth stages; CONTAINS InterPro DOMAIN/s:…	OrthoF-OG0000042	AT1G07240.1, AT1G07250.1, AT1G07260.1, AT2G29740.1, AT2G29750.1	Ccan006g025170, Ccan006g025200, Ccan006g025210, Ccan006g025220, Ccan006g025230, Ccan006g026730, Ccan006g029090, Ccan009g008480, Ccan009g010890	red	DEG-Ccan009g010890	-1.21413	0.332578	0.225517	0.935369	-1.8098	0.0158235	-1.32141	0.080996	-1.20693	0.130082	-1.05554	0.212346	-0.595966	0.51879	-0.36892	0.684289	-0.756678	0.335464	TPM-Ccan009g010890	6.04332	8.03556	1.98171	4.34132	4.59956	7.22648	0.793683	1.45628	1.80078	2.63735	2.70586	2.99659	4.24827	2.372	6.16025	6.60944
Flavonoid biosynthesis	Ccan011g023040	459aa	AT1G24100	AT1G24100-b	UGT74B1	L=460	UDP-glucosyl transferase 74B1	Encodes a UDP-glucose:thiohydroximate S-glucosyltransferase, involved in glucosinolate biosynthesis	UDP-glucosyl transferase 74B1 (UGT74B1); CONTAINS InterPro DOMAIN/s: UDP-glucuronosyl/UDP-glucosyltransferase (InterPro:IPR002213); BEST Arabidopsis thaliana protein match is: UDP-glycosyltransferase 74 F1 (TAIR:AT2G43840.1); Has 7754 Blast hits to 7677 proteins in 493 species: Archae - 0; Bacteria - 488; Metazoa - 2030; Fungi - 39; Plants - 5027; Viruses - 105; Other Eukaryotes - 65 (source: NCB…	OrthoF-OG0004709	AT1G24100.1	Ccan011g023040	red	DEG-Ccan011g023040	-1.11147	0.477644	1.45887	0.209969	7.1544	2.21e-24	8.20879	7.78e-32	2.09566	0.00857397	1.06713	0.253277	1.20533	0.174993	1.64972	0.0401495	3.7816	2.03e-07	TPM-Ccan011g023040	5.87564	2.03403	1.56901	3.09551	21.2794	2.2727	408.796	359.887	1059.35	964.713	18.3455	17.9608	10.2309	9.34848	10.8897	9.30735
Flavonoid biosynthesis	Ccan002g033340	1083aa	AT5G05170	AT5G05170	CESA3, IXR1, ATCESA3, ATH-B, CEV1	L=1065	Cellulose synthase family protein	Encodes a cellulose synthase isomer. CESA3 mutants have cellulose defect in the primary cell wall. Multiple lines of evidence suggest that CESA3, along with CESA1 and CESA6 are present in the same plasma membrane complex for cellulose biosynthesis. As inferred from the null role of secondary wall-type CesAs, included in a set of five primary wall-type CesAs that may support trichome cell wall thi…	CONSTITUTIVE EXPRESSION OF VSP 1 (CEV1); FUNCTIONS IN: cellulose synthase activity, transferase activity, transferring glycosyl groups; INVOLVED IN: primary cell wall biogenesis, cellulose biosynthetic process, defense response; LOCATED IN: Golgi apparatus, plasma membrane; EXPRESSED IN: 27 plant structures; EXPRESSED DURING: 14 growth stages; CONTAINS InterPro DOMAIN/s: Cellulose synthase (Inter…	OrthoF-OG0011463	AT5G05170.1	Ccan002g033340	royalblue	DEG-Ccan002g033340	-0.125143	0.98414	0.0921927	0.970007	-1.50844	0.00068	0.47678	0.356176	0.576191	0.271389	1.09047	0.0221251	0.915291	0.0577383	0.348536	0.508965	0.680931	0.143358	TPM-Ccan002g033340	78.8874	40.367	51.2644	69.3835	45.0014	61.5187	13.301	12.5278	60.6866	68.5003	69.8088	118.088	137.033	149.285	90.0697	70.6988
Flavonoid biosynthesis	Ccan008g012230	321aa	AT3G16920	AT3G16920	CTL2, ATCTL2	L=348	chitinase-like protein 2	Encodes a chitinase-like protein expressed predominantly in stems. Mutants accumulate ligning in etiolated hypocotyls.	chitinase-like protein 2 (CTL2); FUNCTIONS IN: chitinase activity; INVOLVED IN: lignin biosynthetic process; EXPRESSED IN: 19 plant structures; EXPRESSED DURING: 4 anthesis, LP.10 ten leaves visible, C globular stage, petal differentiation and expansion stage, LP.12 twelve leaves visible; CONTAINS InterPro DOMAIN/s: Glycoside hydrolase, family 19 (InterPro:IPR016283), Glycoside hydrolase, family …	OrthoF-OG0005074	AT1G05850.1	Ccan008g012230	royalblue	DEG-Ccan008g012230	0.369475	0.880262	-0.104379	0.979572	-0.528801	0.480928	1.47878	0.0123923	0.847659	0.20977	1.14049	0.0817038	0.563594	0.444399	0.103036	0.912871	0.35825	0.597761	TPM-Ccan008g012230	187.568	70.8788	163.953	214.217	100.506	107.957	57.8732	55.9542	317.962	269.106	191.205	315.318	332.105	325.279	99.8909	167.185
Flavonoid biosynthesis	Ccan009g012350	1333aa	AT2G34790	AT2G34790-f	MEE23, EDA28	L=532	FAD-binding Berberine family protein		MATERNAL EFFECT EMBRYO ARREST 23 (MEE23); FUNCTIONS IN: electron carrier activity, oxidoreductase activity, FAD binding, catalytic activity; INVOLVED IN: polar nucleus fusion, embryo development ending in seed dormancy; LOCATED IN: cell wall; EXPRESSED IN: 13 plant structures; EXPRESSED DURING: 4 anthesis, petal differentiation and expansion stage; CONTAINS InterPro DOMAIN/s: FAD-binding, type 2 …	OrthoF-Ccan009g012350	NA		royalblue	DEG-Ccan009g012350	-1.00933	0.7558	0.0376501	1	-1.73846	0.167077	1.40387	0.254541	1.41021	0.274427	1.81451	0.151432	1.08482	0.428847	0.363169	0.810922	-0.398828	0.767266	TPM-Ccan009g012350	1.32357	0.294932	0.624851	0.193607	0.4463	0.914082	0.228894	0.197437	1.91771	1.3943	1.6465	3.31477	2.80449	3.37724	0.378265	0.878749
Flavonoid biosynthesis	Ccan002g005750	365aa	AT5G24530	AT5G24530-d	DMR6	L=341	2-oxoglutarate (2OG) and Fe(II)-dependent oxygenase superfamily protein	Encodes a putative 2OG-Fe(II) oxygenase that is defense-associated but required for susceptibility to downy mildew.	DOWNY MILDEW RESISTANT 6 (DMR6); FUNCTIONS IN: oxidoreductase activity, acting on paired donors, with incorporation or reduction of molecular oxygen, 2-oxoglutarate as one donor, and incorporation of one atom each of oxygen into both donors, oxidoreductase activity; INVOLVED IN: response to fungus, response to bacterium, flavonoid biosynthetic process; LOCATED IN: cellular_component unknown; EXPR…	OrthoF-OG0011118	AT5G24530.1	Ccan002g005750	salmon	DEG-Ccan002g005750	0.142385	0.998774	1.54171	0.0943948	3.01986	3.2e-06	3.34355	1.34e-07	2.00299	0.00337863	2.01463	0.00388537	2.89252	1.22e-05	3.48703	6.2e-08	3.52398	2.2e-08	TPM-Ccan002g005750	29.7033	47.1079	39.982	50.2259	172.608	39.5671	186.643	180.647	262.589	321.348	59.099	271.33	177.474	160.215	403.068	291.043
Flavonoid biosynthesis	Ccan002g048290	670aa	AT2G45400	AT2G45400-b	BEN1	L=364	NAD(P)-binding Rossmann-fold superfamily protein	involved in the regulation of brassinosteroid metabolic pathway	BEN1; FUNCTIONS IN: coenzyme binding, oxidoreductase activity, acting on CH-OH group of donors, binding, catalytic activity; INVOLVED IN: regulation of brassinosteroid biosynthetic process, brassinosteroid metabolic process, response to light intensity, flavonoid biosynthetic process; LOCATED IN: cytoplasm; EXPRESSED IN: 13 plant structures; EXPRESSED DURING: 4 anthesis, petal differentiation and…	OrthoF-OG0001927	AT2G45400.1	Ccan002g028640, Ccan002g048290	salmon	DEG-Ccan002g048290	-0.0986506	1	0.0402548	1	-0.653494	0.314123	-1.2966	0.0182244	-1.08848	0.0619661	-1.25244	0.0321597	-1.3623	0.0162277	-1.41762	0.00946867	-1.13182	0.0388772	TPM-Ccan002g048290	9.05642	22.7806	18.5111	12.1569	11.9064	13.2028	6.46989	5.44087	5.3551	2.96046	8.64254	6.04026	7.78083	6.66622	6.17533	6.41481
Flavonoid biosynthesis	Ccan003g016750	189aa	AT3G50740	AT3G50740-a	UGT72E1	L=487	UDP-glucosyl transferase 72E1	UGT72E1 is an UDPG:coniferyl alcohol glucosyltransferase which specifically glucosylates sinapyl- and coniferyl aldehydes. The enzyme is thought to be involved in lignin metabolism.	UDP-glucosyl transferase 72E1 (UGT72E1); CONTAINS InterPro DOMAIN/s: UDP-glucuronosyl/UDP-glucosyltransferase (InterPro:IPR002213); BEST Arabidopsis thaliana protein match is: UDP-Glycosyltransferase superfamily protein (TAIR:AT5G66690.1); Has 8063 Blast hits to 8012 proteins in 453 species: Archae - 0; Bacteria - 455; Metazoa - 2482; Fungi - 35; Plants - 4969; Viruses - 57; Other Eukaryotes - 65…	OrthoF-OG0000269	AT3G50740.1, AT5G26310.1, AT5G66690.1	Ccan003g016750, Ccan003g016880, Ccan007g013630	salmon	DEG-Ccan003g016750	-0.453598	0.991276	1.41456	0.735182	-1.747	0.434399	-9.52226	4.44e-05	-0.492556	0.874466	-1.16928	0.644755	-0.575774	0.833281	-1.2528	0.557575	-1.46103	0.468953	TPM-Ccan003g016750	3.46329	4.17956	5.55191	0.252364	4.20363	10.0108	1.47275	0	0.280262	0.010288	2.52284	0.958668	1.47742	2.44442	2.48372	1.71388
Flavonoid biosynthesis	Ccan006g009290	395aa	AT2G36880	AT2G36880	MAT3	L=390	methionine adenosyltransferase 3		methionine adenosyltransferase 3 (MAT3); FUNCTIONS IN: copper ion binding, methionine adenosyltransferase activity; INVOLVED IN: one-carbon metabolic process, S-adenosylmethionine biosynthetic process; LOCATED IN: plasma membrane; EXPRESSED IN: 27 plant structures; EXPRESSED DURING: 17 growth stages; CONTAINS InterPro DOMAIN/s: S-adenosylmethionine synthetase (InterPro:IPR002133), S-adenosylmethi…	OrthoF-OG0006538	AT2G36880.1	Ccan006g009290	salmon	DEG-Ccan006g009290	1.10715	0.160052	2.74962	3.08e-07	6.34735	9.66e-43	5.22371	5.61e-29	3.12554	1.4e-10	4.28693	4.37e-19	4.54512	1.76e-21	4.14798	5.02e-18	5.14556	7.43e-28	TPM-Ccan006g009290	46.3416	36.6045	89.4536	111.879	471.988	84.1423	2043.09	2159.19	1290.25	1111.11	382.659	351.001	904.492	925.765	1101.26	932.111
Flavonoid biosynthesis	Ccan010g006190	398aa	AT4G39330	AT4G39330-c	ATCAD9, CAD9	L=360	cinnamyl alcohol dehydrogenase 9		cinnamyl alcohol dehydrogenase 9 (CAD9); FUNCTIONS IN: oxidoreductase activity, zinc ion binding; INVOLVED IN: oxidation reduction; LOCATED IN: apoplast; EXPRESSED IN: 25 plant structures; EXPRESSED DURING: 15 growth stages; CONTAINS InterPro DOMAIN/s: GroES-like (InterPro:IPR011032), Polyketide synthase, enoylreductase (InterPro:IPR020843), Alcohol dehydrogenase, zinc-containing, conserved site …	OrthoF-Ccan010g006190	NA		salmon	DEG-Ccan010g006190	0.214694	0.990722	0.790264	0.657964	1.94482	0.0271172	2.72207	0.000852561	0.335979	0.794635	0.956824	0.362377	1.00033	0.319541	1.2364	0.171658	1.44349	0.0931077	TPM-Ccan010g006190	29.9096	10.5835	15.0888	42.7066	72.1655	7.61979	62.0553	45.9307	118.562	105.407	18.3576	39.6277	41.8874	50.647	41.1402	50.5089
Flavonoid biosynthesis	Ccan001g020080	453aa	AT2G19070	AT2G19070-f	SHT	L=451	spermidine hydroxycinnamoyl transferase	encodes a protein whose sequence is similar to anthranilate N-hydroxycinnamoyl/benzoyltransferase from Dianthus caryophyllus (gi:2239091)	spermidine hydroxycinnamoyl transferase (SHT); CONTAINS InterPro DOMAIN/s: Transferase (InterPro:IPR003480); BEST Arabidopsis thaliana protein match is: hydroxycinnamoyl-CoA shikimate/quinate hydroxycinnamoyl transferase (TAIR:AT5G48930.1); Has 2876 Blast hits to 2852 proteins in 161 species: Archae - 0; Bacteria - 0; Metazoa - 0; Fungi - 114; Plants - 2754; Viruses - 0; Other Eukaryotes - 8 (sou…	OrthoF-OG0000073	AT2G19070.1	Ccan001g020030, Ccan001g020040, Ccan001g020050, Ccan001g020060, Ccan001g020070, Ccan001g020080, Ccan001g020090, Ccan1144g005000, Ccan2216g005000, Ccan2323g005010	tan	DEG-Ccan001g020080	-6.53405	0.00225079	-4.76703	0.0371602	6.48097	1.94e-23	5.43619	1.17e-16	3.82565	2.3e-08	3.56643	3.39e-07	4.24987	5.06e-10	4.6001	9.94e-12	4.77155	1.05e-12	TPM-Ccan001g020080	0.149903	0.172681	1e-06	0	0.022472	0	8.42677	5.9974	4.67902	4.45834	2.50833	1.25432	1.38918	2.2995	2.9511	2.12146
Flavonoid biosynthesis	Ccan001g028980	461aa	AT2G43820	AT2G43820-b	GT, UGT74F2, ATSAGT1, SGT1, SAGT1	L=449	UDP-glucosyltransferase 74F2	Induced by Salicylic acid, virus, fungus and bacteria.Involved in the tryptophan synthesis pathway. Independent of NPR1 for their induction by salicylic acid. UGT74F1 transfers UDP:glucose to salicylic acid (forming a glucoside (SAG) and a glucose ester (SGE)), benzoic acid, and athranilate in vitro. UGT74F2 shows a weak ability to catalyze the formation of the p-aminobenzoate-glucose ester in vi…	UDP-glucosyltransferase 74F2 (UGT74F2); CONTAINS InterPro DOMAIN/s: UDP-glucuronosyl/UDP-glucosyltransferase (InterPro:IPR002213); BEST Arabidopsis thaliana protein match is: UDP-glycosyltransferase 74 F1 (TAIR:AT2G43840.1); Has 8409 Blast hits to 8329 proteins in 546 species: Archae - 0; Bacteria - 818; Metazoa - 2323; Fungi - 31; Plants - 5038; Viruses - 125; Other Eukaryotes - 74 (source: NCBI…	OrthoF-OG0000375	AT2G43820.1, AT2G43840.2	Ccan001g021180, Ccan001g028310, Ccan001g028980	tan	DEG-Ccan001g028980	2.60741	0.184212	5.73378	2.13e-05	7.60127	9.28e-11	6.75435	9.36e-09	6.45754	7.66e-08	5.22057	2.8e-05	5.38901	1.28e-05	5.06472	3.54e-05	6.60257	1.98e-08	TPM-Ccan001g028980	0	0.831954	3.31304	0.863308	30.9703	2.84949	36.5421	34.7914	25.4074	26.172	29.0796	25.0716	13.4554	10.7684	15.097	9.77489
Flavonoid biosynthesis	Ccan002g007840	529aa	AT3G48990	AT3G48990		L=514	AMP-dependent synthetase and ligase family protein	Encodes an oxalyl-CoA synthetase and is required for oxalate degradation, for normal seed development, and for defense against an oxalate-producing fungal pathogen.	AMP-dependent synthetase and ligase family protein; FUNCTIONS IN: catalytic activity, AMP binding; INVOLVED IN: response to cadmium ion; LOCATED IN: apoplast, chloroplast; EXPRESSED IN: 26 plant structures; EXPRESSED DURING: 15 growth stages; CONTAINS InterPro DOMAIN/s: AMP-binding, conserved site (InterPro:IPR020845), AMP-dependent synthetase/ligase (InterPro:IPR000873); BEST Arabidopsis thalian…	OrthoF-OG0007087	AT3G48990.1	Ccan002g007840	tan	DEG-Ccan002g007840	0.556047	0.859096	3.73315	1.66e-05	7.38444	8.31e-24	5.77418	8.18e-15	2.29402	0.00555274	1.7508	0.0486107	2.41131	0.00361017	2.35958	0.0035481	3.82255	5.18e-07	TPM-Ccan002g007840	20.2754	55.5099	89.4155	25.3033	890.624	91.4424	3884.22	3784.91	1540.17	1648.66	149.492	224.791	140.12	131.383	256.182	92.504
Flavonoid biosynthesis	Ccan002g021130	562aa	AT1G29690	AT1G29690-b	CAD1	L=561	MAC/Perforin domain-containing protein	Encodes a protein containing a domain with significant homology to the MACPF (membrane attack complex and perforin) domain of complements and perforin proteins that are involved in innate immunity in animals. Transgenic <i>cad1-1</i> mutant plants show lesions seen in the hypersensitive response, as well as a spontaneous activation of expression of pathogenesis-related genes and leading to a 32-f…	constitutively activated cell death 1 (CAD1); CONTAINS InterPro DOMAIN/s: Membrane attack complex component/perforin (MACPF) domain (InterPro:IPR020864); BEST Arabidopsis thaliana protein match is: MAC/Perforin domain-containing protein (TAIR:AT4G24290.2); Has 226 Blast hits to 225 proteins in 30 species: Archae - 0; Bacteria - 6; Metazoa - 14; Fungi - 0; Plants - 200; Viruses - 0; Other Eukaryot…	OrthoF-OG0003573	AT1G29690.1	Ccan002g021130	tan	DEG-Ccan002g021130	0.255955	0.943048	1.52091	0.0321589	4.20376	2.47e-16	2.53106	1.79e-06	1.42965	0.0137572	1.23131	0.0440769	1.52014	0.00872238	1.33626	0.0194306	2.3714	7.62e-06	TPM-Ccan002g021130	7.46612	16.8345	20.0639	10.7811	53.8161	13.2501	135.39	127.05	44.2616	65.1421	37.8154	25.5241	30.0283	33.2868	36.6257	41.6162
Flavonoid biosynthesis	Ccan004g013210	485aa	AT1G73880	AT1G73880-a	UGT89B1	L=473	UDP-glucosyl transferase 89B1		UDP-glucosyl transferase 89B1 (UGT89B1); FUNCTIONS IN: in 7 functions; INVOLVED IN: metabolic process; LOCATED IN: cellular_component unknown; CONTAINS InterPro DOMAIN/s: UDP-glucuronosyl/UDP-glucosyltransferase (InterPro:IPR002213); BEST Arabidopsis thaliana protein match is: UDP-Glycosyltransferase superfamily protein (TAIR:AT1G51210.1); Has 6052 Blast hits to 5982 proteins in 308 species: Arch…	OrthoF-Ccan004g013210	NA		tan	DEG-Ccan004g013210	-0.134397	0.995095	1.57324	0.0287787	3.30191	6.17e-10	2.8621	9.23e-08	2.0537	0.000282	2.12122	0.000214	2.43114	1.41e-05	2.12679	0.000139	4.14107	3.32e-15	TPM-Ccan004g013210	9.4062	10.1272	10.7984	8.83876	47.3002	9.17264	62.5214	51.7945	59.4774	45.9052	30.8425	48.8939	44.2899	45.2214	55.7273	25.3018
Flavonoid biosynthesis	Ccan006g006810	525aa	AT3G09220	AT3G09220	LAC7	L=567	laccase 7	putative laccase, a member of laccase family of genes (17 members in Arabidopsis).	laccase 7 (LAC7); FUNCTIONS IN: laccase activity; INVOLVED IN: oxidation reduction, lignin catabolic process; LOCATED IN: endomembrane system, apoplast; EXPRESSED IN: 18 plant structures; EXPRESSED DURING: 7 growth stages; CONTAINS InterPro DOMAIN/s: Multicopper oxidase, type 3 (InterPro:IPR011707), Cupredoxin (InterPro:IPR008972), Laccase (InterPro:IPR017761), Multicopper oxidase, type 2 (InterP…	OrthoF-OG0006919	AT3G09220.1	Ccan006g006810	tan	DEG-Ccan006g006810	-1.1191	0.877278	0.373768	0.967905	5.48178	0.00185759	2.72445	0.151304	3.52159	0.0618094	4.82943	0.00827927	4.56575	0.0120945	3.51456	0.0539591	4.88175	0.00427066	TPM-Ccan006g006810	0	1.21425	0.397381	0.188353	1.46524	0	14.0426	12.6147	2.83387	2.08417	5.39199	7.51887	15.2456	20.9202	7.62786	2.30599
Flavonoid biosynthesis	Ccan006g022970	3428aa	AT2G15490	AT2G15490-c	UGT73B4	L=484	UDP-glycosyltransferase 73B4		UDP-glycosyltransferase 73B4 (UGT73B4); FUNCTIONS IN: quercetin 3-O-glucosyltransferase activity, UDP-glycosyltransferase activity, quercetin 7-O-glucosyltransferase activity, UDP-glucosyltransferase activity, transferase activity, transferring glycosyl groups; INVOLVED IN: response to other organism; LOCATED IN: endomembrane system; EXPRESSED IN: root; CONTAINS InterPro DOMAIN/s: UDP-glucuronosy…	OrthoF-Ccan006g022970	NA		tan	DEG-Ccan006g022970	-0.94567	0.0480576	0.986497	0.02901	2.48545	5.15e-14	0.844687	0.0205505	0.457291	0.279311	0.456265	0.298916	0.478881	0.256313	0.248221	0.56619	1.12505	0.00117183	TPM-Ccan006g022970	14.7848	28.2872	13.8632	9.84544	55.1785	22.1767	76.0083	67.4727	29.0995	31.1097	29.7024	29.4492	32.2874	32.87	28.8116	19.4417
Flavonoid biosynthesis	Ccan006g030420	326aa	AT5G17820	AT5G17820-b		L=313	Peroxidase superfamily protein		Peroxidase superfamily protein; FUNCTIONS IN: peroxidase activity, heme binding; INVOLVED IN: oxidation reduction, response to oxidative stress; LOCATED IN: cell wall, membrane, plant-type cell wall; EXPRESSED IN: root, leaf; CONTAINS InterPro DOMAIN/s: Haem peroxidase (InterPro:IPR010255), Plant peroxidase (InterPro:IPR000823), Peroxidases heam-ligand binding site (InterPro:IPR019793), Peroxidas…	OrthoF-OG0000140	AT3G03670.1, AT5G17820.1	Ccan006g030370, Ccan006g030400, Ccan006g030420, Ccan006g030440, Ccan006g030470, Ccan006g030480	tan	DEG-Ccan006g030420	18.1927	3.37e-10	21.4143	1.27e-14	26.3094	5.33e-24	22.4705	1.14e-17	20.1256	6.06e-14	20.377	4.97e-14	21.7855	4.34e-16	22.4688	3.7e-17	22.64	9.58e-18	TPM-Ccan006g030420	0	0	1.21728	0	11.1676	0	99.114	94.6178	12.1406	4.86669	2.09707	2.14006	2.42752	3.22976	9.39823	8.24641
Flavonoid biosynthesis	Ccan006g030480	331aa	AT5G17820	AT5G17820-d		L=313	Peroxidase superfamily protein		Peroxidase superfamily protein; FUNCTIONS IN: peroxidase activity, heme binding; INVOLVED IN: oxidation reduction, response to oxidative stress; LOCATED IN: cell wall, membrane, plant-type cell wall; EXPRESSED IN: root, leaf; CONTAINS InterPro DOMAIN/s: Haem peroxidase (InterPro:IPR010255), Plant peroxidase (InterPro:IPR000823), Peroxidases heam-ligand binding site (InterPro:IPR019793), Peroxidas…	OrthoF-OG0000140	AT3G03670.1, AT5G17820.1	Ccan006g030370, Ccan006g030400, Ccan006g030420, Ccan006g030440, Ccan006g030470, Ccan006g030480	tan	DEG-Ccan006g030480	0	1	4.96091	0.2421	10.9742	3.26e-05	8.56981	0.00133154	9.01899	0.000889	6.91631	0.0169449	8.21449	0.00305776	9.99697	0.00017	9.87656	0.000144	TPM-Ccan006g030480	0	0	0	0	0.985623	0	7.73337	10.6234	0.944937	1.63613	1.98948	0.145122	0.789477	0.079272	1.06233	2.31318
Flavonoid biosynthesis	Ccan007g013340	408aa	AT5G16120	AT5G16120-a		L=351	alpha/beta-Hydrolases superfamily protein		alpha/beta-Hydrolases superfamily protein; CONTAINS InterPro DOMAIN/s: Serine hydrolase (InterPro:IPR005645); BEST Arabidopsis thaliana protein match is: alpha/beta-Hydrolases superfamily protein (TAIR:AT1G77420.1); Has 30201 Blast hits to 17322 proteins in 780 species: Archae - 12; Bacteria - 1396; Metazoa - 17338; Fungi - 3422; Plants - 5037; Viruses - 0; Other Eukaryotes - 2996 (source: NCBI B…	OrthoF-OG0011883	AT5G16120.2	Ccan007g013340	tan	DEG-Ccan007g013340	2.79996	0.378483	5.50377	0.00844909	9.60939	4.37e-09	3.60186	0.0463993	8.48751	3.79e-07	6.05818	0.000596	6.10799	0.000465	6.18446	0.000301	7.98173	1.14e-06	TPM-Ccan007g013340	0	1.90458	10.0703	3.01783	77.653	1.85479	436.795	426.163	8.67661	7.8778	451.887	174.229	64.7875	70.3072	61.4274	66.067
Flavonoid biosynthesis	Ccan007g018020	688aa	AT4G37990	AT4G37990-b	ELI3-2, ELI3, ATCAD8, CAD-B2	L=359	elicitor-activated gene 3-2	Encodes an aromatic alcohol:NADP+ oxidoreductase whose mRNA levels are increased in response to treatment with a variety of phytopathogenic bacteria. Though similar to mannitol dehydrogenases, this enzyme does not have mannitol dehydrogenase activity.	elicitor-activated gene 3-2 (ELI3-2); CONTAINS InterPro DOMAIN/s: GroES-like (InterPro:IPR011032), Alcohol dehydrogenase GroES-like (InterPro:IPR013154), Alcohol dehydrogenase, zinc-containing, conserved site (InterPro:IPR002328), Alcohol dehydrogenase, C-terminal (InterPro:IPR013149), Alcohol dehydrogenase superfamily, zinc-containing (InterPro:IPR002085); BEST Arabidopsis thaliana protein match…	OrthoF-Ccan007g018020	NA		tan	DEG-Ccan007g018020	0.73142	0.894904	2.14522	0.259253	7.65588	1.52e-11	6.70349	4.09e-09	6.06935	2.14e-07	4.85318	6.61e-05	4.59582	0.000156	4.9827	2.72e-05	5.74961	5.65e-07	TPM-Ccan007g018020	0	0.858645	0.804111	0.286602	2.15977	0.395372	75.5005	72.7762	32.8161	32.0295	21.3654	12.6211	7.36271	8.92849	4.81658	2.81818
Flavonoid biosynthesis	Ccan009g008480	478aa	AT1G07250	AT1G07250-f	UGT71C4	L=479	UDP-glucosyl transferase 71C4		UDP-glucosyl transferase 71C4 (UGT71C4); FUNCTIONS IN: quercetin 3-O-glucosyltransferase activity, quercetin 7-O-glucosyltransferase activity, UDP-glucosyltransferase activity, transferase activity, transferring glycosyl groups; INVOLVED IN: metabolic process; LOCATED IN: cellular_component unknown; EXPRESSED IN: 22 plant structures; EXPRESSED DURING: 13 growth stages; CONTAINS InterPro DOMAIN/s:…	OrthoF-OG0000042	AT1G07240.1, AT1G07250.1, AT1G07260.1, AT2G29740.1, AT2G29750.1	Ccan006g025170, Ccan006g025200, Ccan006g025210, Ccan006g025220, Ccan006g025230, Ccan006g026730, Ccan006g029090, Ccan009g008480, Ccan009g010890	tan	DEG-Ccan009g008480	-0.288886	0.915145	0.269316	0.867281	-0.912545	0.130836	0.120273	0.904766	-0.479892	0.483428	-0.732917	0.26075	-0.885322	0.147864	-0.305481	0.651117	-0.774345	0.173429	TPM-Ccan009g008480	46.4914	69.8473	56.3337	42.1556	29.3213	78.3514	17.9705	18.0422	43.3841	52.7978	42.1748	37.6388	37.874	35.6174	27.1203	25.1753
Flavonoid biosynthesis	Ccan009g011290	1014aa	AT5G07990	AT5G07990-m	TT7, CYP75B1, D501	L=513	Cytochrome P450 superfamily protein	Required for flavonoid 3' hydroxylase activity. Enzyme abundance relative to CHS determines Quercetin/Kaempferol metabolite ratio.	TRANSPARENT TESTA 7 (TT7); CONTAINS InterPro DOMAIN/s: Cytochrome P450 (InterPro:IPR001128), Cytochrome P450, E-class, group I (InterPro:IPR002401), Cytochrome P450, conserved site (InterPro:IPR017972); BEST Arabidopsis thaliana protein match is: cytochrome P450, family 706, subfamily A, polypeptide 6 (TAIR:AT4G12320.1); Has 35179 Blast hits to 34934 proteins in 1774 species: Archae - 51; Bacteri…	OrthoF-Ccan009g011290	NA		tan	DEG-Ccan009g011290	0.700836	0.711694	0.179975	0.954013	-1.84827	0.0104075	-1.87043	0.00729027	-1.63726	0.0250969	-2.13766	0.00289726	-1.57627	0.033782	-0.294711	0.747455	-0.4513	0.574022	TPM-Ccan009g011290	9.483	22.7082	42.4647	12.1529	17.0942	15.718	3.3562	2.34409	3.4103	4.26772	6.26809	3.6718	4.46256	4.65898	6.14482	8.31843
Flavonoid biosynthesis	Ccan010g017170	469aa	AT3G21750	AT3G21750-e	UGT71B1	L=473	UDP-glucosyl transferase 71B1	Encodes a glucosyltransferase that can attach glucose to a number of hydroxylated phenolic compounds as well as quercetins in vitro	UDP-glucosyl transferase 71B1 (UGT71B1); FUNCTIONS IN: quercetin 3-O-glucosyltransferase activity, UDP-glycosyltransferase activity, UDP-glucosyltransferase activity, transferase activity, transferring glycosyl groups; INVOLVED IN: metabolic process; LOCATED IN: cellular_component unknown; EXPRESSED IN: 21 plant structures; EXPRESSED DURING: 13 growth stages; CONTAINS InterPro DOMAIN/s: UDP-glucu…	OrthoF-Ccan010g017170	NA		tan	DEG-Ccan010g017170	0.758704	0.691271	1.63553	0.101677	4.34593	1.39e-10	2.47239	0.000477	2.05586	0.00555274	1.85901	0.0160132	2.29625	0.00182647	2.20826	0.002234	3.46879	3.66e-07	TPM-Ccan010g017170	2.14976	8.41659	14.2979	3.28703	20.5359	7.45444	69.1577	53.1352	17.7779	25.3087	18.9459	22.7013	18.8015	19.932	27.9251	17.5036
Flavonoid biosynthesis	Ccan011g006200	330aa	AT5G16120	AT5G16120-c		L=351	alpha/beta-Hydrolases superfamily protein		alpha/beta-Hydrolases superfamily protein; CONTAINS InterPro DOMAIN/s: Serine hydrolase (InterPro:IPR005645); BEST Arabidopsis thaliana protein match is: alpha/beta-Hydrolases superfamily protein (TAIR:AT1G77420.1); Has 30201 Blast hits to 17322 proteins in 780 species: Archae - 12; Bacteria - 1396; Metazoa - 17338; Fungi - 3422; Plants - 5037; Viruses - 0; Other Eukaryotes - 2996 (source: NCBI B…	OrthoF-Ccan011g006200	NA		tan	DEG-Ccan011g006200	0.643986	0.81391	2.89789	0.00180981	5.4937	1.85e-13	5.10119	8.84e-12	2.98142	0.000192	2.57039	0.00194806	2.73062	0.000806	3.65718	2.79e-06	5.08784	1.13e-11	TPM-Ccan011g006200	1.19149	2.54791	3.75816	2.61091	25.1286	1.56581	51.1776	44.5952	50.943	44.183	13.351	15.861	10.6628	11.7674	10.9534	15.7703
Flavonoid biosynthesis	Ccan011g016640	266aa	AT1G14550	AT1G14550-b		L=321	Peroxidase superfamily protein		Peroxidase superfamily protein; FUNCTIONS IN: peroxidase activity, heme binding; INVOLVED IN: oxidation reduction, response to oxidative stress; LOCATED IN: endomembrane system; EXPRESSED IN: root; CONTAINS InterPro DOMAIN/s: Haem peroxidase (InterPro:IPR010255), Plant peroxidase (InterPro:IPR000823), Peroxidases heam-ligand binding site (InterPro:IPR019793), Haem peroxidase, plant/fungal/bacteri…	OrthoF-Ccan011g016640	NA		tan	DEG-Ccan011g016640	0	1	5.25067	0.0300441	12.5945	1.73e-13	8.98554	2.76e-07	11.1793	1.44e-10	10.3636	5.27e-09	10.4434	3.57e-09	11.4531	5.65e-11	13.6609	1.12e-15	TPM-Ccan011g016640	0	0	0	0	0.152006	0	11.1278	8.37359	1.11037	0.905205	6.03837	5.30737	3.54152	4.39382	3.76433	5.80784
Flavonoid biosynthesis	Ccan001g010900	689aa	AT1G55290	AT1G55290-a		L=361	2-oxoglutarate (2OG) and Fe(II)-dependent oxygenase superfamily protein	encodes a protein whose sequence is similar to oxidoreductase, 2OG-Fe(II) oxygenase	2-oxoglutarate (2OG) and Fe(II)-dependent oxygenase superfamily protein; CONTAINS InterPro DOMAIN/s: Oxoglutarate/iron-dependent oxygenase (InterPro:IPR005123); BEST Arabidopsis thaliana protein match is: 2-oxoglutarate (2OG) and Fe(II)-dependent oxygenase superfamily protein (TAIR:AT3G13610.1); Has 8871 Blast hits to 8831 proteins in 1013 species: Archae - 0; Bacteria - 1149; Metazoa - 118; Fung…	OrthoF-Ccan001g010900	NA		turquoise	DEG-Ccan001g010900	0	1	0	1	5.10795	0.018067	0	1	10.9156	5.95e-09	11.29	2.45e-09	12.3161	4.64e-11	13.7385	1.14e-13	13.5593	1.13e-13	TPM-Ccan001g010900	0	0	0	0	0	0	0.046164	0	0	0	1.38371	2.47545	2.28891	3.4576	7.19541	3.92445
Flavonoid biosynthesis	Ccan001g014250	381aa	AT5G54160	AT5G54160-a	ATOMT1, OMT1	L=363	O-methyltransferase 1	A caffeic acid/5-hydroxyferulic acid O-methyltransferase. Interacts with 14-4-3 proteins in yeast 2 hybrid assay. AtOMT1 (At5g54160) encodes a flavonol 3’-O-methyltransferase that is highly active towards quercetin and myricetin. The substrate specificity identifies the enzyme as flavonol 3’-methyltransferase which replaces the former annotation of the gene to encode a caffeic acid/5-hydroxyferul…	O-methyltransferase 1 (OMT1); FUNCTIONS IN: myricetin 3'-O-methyltransferase activity, quercetin 3-O-methyltransferase activity, caffeate O-methyltransferase activity; INVOLVED IN: lignin biosynthetic process, flavonol biosynthetic process; LOCATED IN: cytosol, nucleus, plasma membrane, cytoplasm; EXPRESSED IN: 23 plant structures; EXPRESSED DURING: 14 growth stages; CONTAINS InterPro DOMAIN/s: W…	OrthoF-Ccan001g014250	NA		turquoise	DEG-Ccan001g014250	-0.00107907	1	-1.85379	0.453022	-1.26486	0.475224	-0.690715	0.718791	1.01056	0.582181	0.710351	0.738989	0.592157	0.770138	0.455351	0.812279	0.582823	0.726269	TPM-Ccan001g014250	2.21476	3.97088	4.60671	2.44035	1.80411	0	1.05709	0.721988	2.20177	0.996024	8.85057	3.83635	6.28157	5.61038	4.35896	7.52204
Flavonoid biosynthesis	Ccan001g019590	571aa	AT5G09360	AT5G09360-a	LAC14	L=569	laccase 14	putative laccase, a member of laccase family of genes (17 members in Arabidopsis).	laccase 14 (LAC14); FUNCTIONS IN: laccase activity; INVOLVED IN: oxidation reduction, lignin catabolic process; LOCATED IN: endomembrane system, apoplast; EXPRESSED IN: central cell, fruit; CONTAINS InterPro DOMAIN/s: Multicopper oxidase, type 3 (InterPro:IPR011707), Laccase (InterPro:IPR017761), Multicopper oxidase, type 2 (InterPro:IPR011706), Cupredoxin (InterPro:IPR008972), Multicopper oxidas…	OrthoF-Ccan001g019590	NA		turquoise	DEG-Ccan001g019590	2.6032	0.649937	1.2718	0.851563	-4.55291	0.160028	5.54562	0.018905	1.01478	0.776301	9.93376	1.46e-05	9.14176	7.16e-05	8.36398	0.000244	8.95965	5.1e-05	TPM-Ccan001g019590	0	0.093601	0.374916	0.086422	0.228232	0	0	0	2.42368	0.707833	0	0.187409	54.8743	54.0737	8.72701	5.61768
Flavonoid biosynthesis	Ccan001g019600	570aa	AT5G48100	AT5G48100-a	TT10, LAC15, ATLAC15	L=565	Laccase/Diphenol oxidase family protein	Encodes a protein that is similar to laccase-like polyphenol oxidases. Involved in lignin and flavonoids biosynthesis. It has four conserved copper binding domains. Expressed in developing testa, where it colocalizes with the flavonoid end products proanthocyanidins and flavonols. Mutant plants exhibited a delay in developmentally determined browning of the testa, characterized by the pale brown …	TRANSPARENT TESTA 10 (TT10); FUNCTIONS IN: copper ion binding, laccase activity; INVOLVED IN: lignin biosynthetic process, response to copper ion, flavonoid biosynthetic process; LOCATED IN: endomembrane system, apoplast; EXPRESSED IN: 8 plant structures; EXPRESSED DURING: L mature pollen stage, M germinated pollen stage, 4 anthesis, seedling growth, seed development stages; CONTAINS InterPro DOM…	OrthoF-Ccan001g019600	NA		turquoise	DEG-Ccan001g019600	0	1	0	1	0	1	0	1	0	1	9.8954	0.0215806	9.01303	0.0362121	8.15254	0.0522776	8.60412	0.0338071	TPM-Ccan001g019600	0	0	0	0	0	0	0	0	0.002629	0	0	0	4.85309	4.65931	0.922255	0.511218
Flavonoid biosynthesis	Ccan001g021180	457aa	AT2G43840	AT2G43840-a	UGT74F1	L=449	UDP-glycosyltransferase 74 F1	UGT74F1 transfers UDP:glucose to salicylic acid (forming a glucoside), benzoic acid, quercetin, and athranilate in vitro. UGT74F1 shows a weak ability to catalyze the formation of the p-aminobenzoate-glucose ester in vitro. But, UGT75B1 appears to be the dominant pABA acylglucosyltransferase in vivo based on assays in leaves, flowers, and siliques. The true biological substrate(s) of UGT74F1 are …	UDP-glycosyltransferase 74 F1 (UGT74F1); CONTAINS InterPro DOMAIN/s: UDP-glucuronosyl/UDP-glucosyltransferase (InterPro:IPR002213); BEST Arabidopsis thaliana protein match is: UDP-glucosyltransferase 74F2 (TAIR:AT2G43820.1); Has 8300 Blast hits to 8222 proteins in 540 species: Archae - 0; Bacteria - 767; Metazoa - 2272; Fungi - 26; Plants - 5053; Viruses - 115; Other Eukaryotes - 67 (source: NCBI…	OrthoF-OG0000375	AT2G43820.1, AT2G43840.2	Ccan001g021180, Ccan001g028310, Ccan001g028980	turquoise	DEG-Ccan001g021180	5.64179	0.0222508	4.68926	0.0681893	4.98075	0.0130361	5.61217	0.00327179	7.12149	0.000174	7.54094	8.2e-05	7.50142	8.2e-05	7.99242	1.81e-05	8.81896	1.1e-06	TPM-Ccan001g021180	0	0.303691	0.883101	0.816671	0.937965	0	0.742328	0.047343	0.23623	1.15548	1.94593	2.21362	2.90512	3.44786	2.662	0.746691
Flavonoid biosynthesis	Ccan001g022630	435aa	AT5G57840	AT5G57840		L=443	HXXXD-type acyl-transferase family protein	encodes a protein whose sequence is similar to anthranilate N-hydroxycinnamoyl/benzoyltransferase from Dianthus caryophyllus (gi:2239091)	HXXXD-type acyl-transferase family protein; CONTAINS InterPro DOMAIN/s: Transferase (InterPro:IPR003480); BEST Arabidopsis thaliana protein match is: hydroxycinnamoyl-CoA shikimate/quinate hydroxycinnamoyl transferase (TAIR:AT5G48930.1); Has 2663 Blast hits to 2654 proteins in 130 species: Archae - 0; Bacteria - 2; Metazoa - 0; Fungi - 49; Plants - 2608; Viruses - 0; Other Eukaryotes - 4 (source:…	OrthoF-Ccan001g022630	NA		turquoise	DEG-Ccan001g022630	7.56031	0.0807634	10.1919	0.00551126	0	1	0	1	11.1379	0.000292	15.676	1.76e-07	16.9718	1.06e-08	16.7743	1.38e-08	16.9411	4.6e-09	TPM-Ccan001g022630	0	0	0.470175	0	0.014134	2.05123	0	0	0	0	1.8111	3.90287	62.9415	72.3086	225.848	186.044
Flavonoid biosynthesis	Ccan001g027590	347aa	AT5G05340	AT5G05340-b		L=324	Peroxidase superfamily protein		Peroxidase superfamily protein; FUNCTIONS IN: protein binding, peroxidase activity; INVOLVED IN: response to oxidative stress, oxidation reduction; LOCATED IN: apoplast, cell wall; EXPRESSED IN: 9 plant structures; EXPRESSED DURING: LP.04 four leaves visible, 4 anthesis, C globular stage, petal differentiation and expansion stage; CONTAINS InterPro DOMAIN/s: Haem peroxidase (InterPro:IPR010255), …	OrthoF-Ccan001g027590	NA		turquoise	DEG-Ccan001g027590	0.518606	0.835124	0.0514121	1	-2.58494	0.000187	-0.622398	0.459137	1.74057	0.0166637	0.838228	0.335583	1.91692	0.00790704	3.21228	1.8e-06	3.40073	2.08e-07	TPM-Ccan001g027590	20.0352	33.191	42.9373	49.7544	41.6625	10.4817	1.95083	3.83111	13.9618	10.5449	120.027	61.3662	57.8289	54.2002	154.212	145.399
Flavonoid biosynthesis	Ccan001g030860	342aa	AT5G24530	AT5G24530-b	DMR6	L=341	2-oxoglutarate (2OG) and Fe(II)-dependent oxygenase superfamily protein	Encodes a putative 2OG-Fe(II) oxygenase that is defense-associated but required for susceptibility to downy mildew.	DOWNY MILDEW RESISTANT 6 (DMR6); FUNCTIONS IN: oxidoreductase activity, acting on paired donors, with incorporation or reduction of molecular oxygen, 2-oxoglutarate as one donor, and incorporation of one atom each of oxygen into both donors, oxidoreductase activity; INVOLVED IN: response to fungus, response to bacterium, flavonoid biosynthetic process; LOCATED IN: cellular_component unknown; EXPR…	OrthoF-Ccan001g030860	NA		turquoise	DEG-Ccan001g030860	1.27314	0.298367	1.70994	0.0766663	0.401629	0.700276	0.648675	0.451169	-5.03426	1.12e-13	-1.11874	0.183408	-1.43076	0.068269	-0.546369	0.523118	-2.76916	6.24e-05	TPM-Ccan001g030860	43.9544	13.9834	115.034	46.5303	95.6164	79.7212	26.0655	22.7196	32.0096	47.8389	0.358935	1.67262	15.8431	17.4096	8.39043	15.1392
Flavonoid biosynthesis	Ccan001g033270	373aa	AT3G62860	AT3G62860		L=348	alpha/beta-Hydrolases superfamily protein		alpha/beta-Hydrolases superfamily protein; FUNCTIONS IN: catalytic activity; LOCATED IN: plasma membrane; EXPRESSED IN: 15 plant structures; EXPRESSED DURING: LP.06 six leaves visible, LP.04 four leaves visible, 4 anthesis, C globular stage, petal differentiation and expansion stage; BEST Arabidopsis thaliana protein match is: alpha/beta-Hydrolases superfamily protein (TAIR:AT2G47630.1); Has 2895…	OrthoF-OG0001912	AT2G47630.1, AT3G62860.1	Ccan001g033270	turquoise	DEG-Ccan001g033270	-0.122823	0.99927	0.74881	0.49406	1.2532	0.0485861	0.245262	0.774848	-0.971952	0.14343	-0.594686	0.442822	-1.11796	0.0872334	-1.89301	0.00127493	-1.1933	0.0471359	TPM-Ccan001g033270	39.8123	54.1147	35.3114	63.8658	57.6936	80.5975	75.8187	73.3126	40.2263	51.2113	27.2318	22.2827	29.4699	38.7723	8.29866	6.77171
Flavonoid biosynthesis	Ccan002g010570	355aa	AT5G05340	AT5G05340-c		L=324	Peroxidase superfamily protein		Peroxidase superfamily protein; FUNCTIONS IN: protein binding, peroxidase activity; INVOLVED IN: response to oxidative stress, oxidation reduction; LOCATED IN: apoplast, cell wall; EXPRESSED IN: 9 plant structures; EXPRESSED DURING: LP.04 four leaves visible, 4 anthesis, C globular stage, petal differentiation and expansion stage; CONTAINS InterPro DOMAIN/s: Haem peroxidase (InterPro:IPR010255), …	OrthoF-OG0011670	AT5G05340.1	Ccan002g010570	turquoise	DEG-Ccan002g010570	1.45401	0.788065	2.72691	0.332726	0.906911	0.722131	2.5348	0.178761	7.83801	2.27e-06	9.57615	6e-09	9.24007	1.99e-08	7.95486	1.53e-06	8.28937	2.72e-07	TPM-Ccan002g010570	0.215451	1.13565	2.98313	1.80446	10.9768	0	1.58078	0.253399	3.17609	3.60232	135.977	260.606	706.482	673.035	362.252	323.33
Flavonoid biosynthesis	Ccan002g016120	745aa	AT3G53260	AT3G53260	PAL2, ATPAL2	L=717	phenylalanine ammonia-lyase 2	Encodes phenylalanine lyase. Arabidopsis has four PALs: AT2G37040 (PAL1), AT3G53260 (PAL2), AT5G04230 (PAL3) and AT3G10340 (PAL4).	phenylalanine ammonia-lyase 2 (PAL2); FUNCTIONS IN: phenylalanine ammonia-lyase activity; INVOLVED IN: response to oxidative stress, response to karrikin, phenylpropanoid biosynthetic process, response to wounding, defense response; LOCATED IN: cytoplasm; EXPRESSED IN: 22 plant structures; EXPRESSED DURING: 14 growth stages; CONTAINS InterPro DOMAIN/s: Phenylalanine/histidine ammonia-lyase (Inter…	OrthoF-Ccan002g016120	NA		turquoise	DEG-Ccan002g016120	2.72722	0.00311568	-0.101046	0.994713	0.0820959	0.973405	1.77074	0.0250985	1.93664	0.0161515	3.58613	2.09e-06	4.37119	3.21e-09	4.3547	3.23e-09	4.35743	1.4e-09	TPM-Ccan002g016120	21.6315	11.4905	51.2929	209.894	6.81708	18.6603	12.099	10.4057	52.2231	39.1321	45.183	96.2569	233.57	233.555	490.67	272.981
Flavonoid biosynthesis	Ccan002g024040	247aa	AT4G34050	AT4G34050-a	CCoAOMT1	L=259	S-adenosyl-L-methionine-dependent methyltransferases superfamily protein		caffeoyl coenzyme A O-methyltransferase 1 (CCoAOMT1); FUNCTIONS IN: caffeoyl-CoA O-methyltransferase activity; INVOLVED IN: coumarin biosynthetic process, response to cadmium ion; LOCATED IN: cytosol; EXPRESSED IN: 24 plant structures; EXPRESSED DURING: 14 growth stages; CONTAINS InterPro DOMAIN/s: O-methyltransferase, family 3 (InterPro:IPR002935); BEST Arabidopsis thaliana protein match is: S-a…	OrthoF-OG0008916	AT4G34050.1	Ccan002g024040	turquoise	DEG-Ccan002g024040	0.338496	0.981966	0.586151	0.860256	-1.8384	0.148134	-0.368555	0.834422	2.35511	0.0516571	2.95224	0.0133958	3.94553	0.000481	3.80654	0.000626	4.15091	0.000116	TPM-Ccan002g024040	74.4895	65.4928	182.552	6.57707	21.0168	131.243	12.5877	12.554	43.696	41.9025	404.865	307.259	592.443	603.145	1536.71	1231.23
Flavonoid biosynthesis	Ccan002g024320	360aa	AT4G34230	AT4G34230	CAD5, ATCAD5, CAD-5	L=357	cinnamyl alcohol dehydrogenase 5	Encodes a catalytically active cinnamyl alcohol dehydrogenase which uses p-coumaryl aldehyde as a preferred substrate. It can also use sinapyl, caffeyl, coniferyl and d-hydroxyconiferyl aldehydes as substrates.	cinnamyl alcohol dehydrogenase 5 (CAD5); CONTAINS InterPro DOMAIN/s: GroES-like (InterPro:IPR011032), Polyketide synthase, enoylreductase (InterPro:IPR020843), Alcohol dehydrogenase GroES-like (InterPro:IPR013154), Alcohol dehydrogenase, zinc-containing, conserved site (InterPro:IPR002328), Alcohol dehydrogenase, C-terminal (InterPro:IPR013149), Alcohol dehydrogenase superfamily, zinc-containing …	OrthoF-OG0007388	AT3G19450.1	Ccan002g024320	turquoise	DEG-Ccan002g024320	-0.519144	0.641145	-0.46691	0.623297	-0.592998	0.276895	-1.40407	0.00195546	0.796997	0.118251	0.609869	0.274126	1.56618	0.000703	1.40754	0.00206161	1.55157	0.000446	TPM-Ccan002g024320	230.816	231.53	181.164	162.343	126.464	147.43	95.038	89.5525	63.7431	66.8292	411.07	383.611	374.086	401.388	953.548	699.05
Flavonoid biosynthesis	Ccan002g026510	635aa	AT5G64120	AT5G64120		L=328	Peroxidase superfamily protein	Encodes a cell wall bound peroxidase that is induced by hypo-osmolarity and is involved in the lignification of cell walls.	Peroxidase superfamily protein; FUNCTIONS IN: peroxidase activity; INVOLVED IN: defense response to fungus, N-terminal protein myristoylation, respiratory burst; LOCATED IN: apoplast, cell wall, membrane; EXPRESSED IN: 17 plant structures; EXPRESSED DURING: 10 growth stages; CONTAINS InterPro DOMAIN/s: Haem peroxidase (InterPro:IPR010255), Plant peroxidase (InterPro:IPR000823), Peroxidases heam-l…	OrthoF-OG0003008	AT5G39580.1, AT5G64120.1	Ccan002g026510	turquoise	DEG-Ccan002g026510	4.77417	0.206644	7.12497	0.0120315	9.34868	3.85e-05	9.03094	5.57e-05	16.9144	5.52e-15	17.7979	2.72e-16	17.7167	3.06e-16	16.5869	2.47e-14	17.9377	4.8e-17	TPM-Ccan002g026510	0	0	0	0.053455	0.303714	0	0.621687	0.211162	0.17709	0.620814	123.508	129.588	276.539	245.639	208.587	156.576
Flavonoid biosynthesis	Ccan002g026750	323aa	AT4G25980	AT4G25980		L=371	Peroxidase superfamily protein		Peroxidase superfamily protein; FUNCTIONS IN: peroxidase activity; INVOLVED IN: response to oxidative stress, oxidation reduction; LOCATED IN: endomembrane system; EXPRESSED IN: shoot apex, embryo, seed; EXPRESSED DURING: E expanded cotyledon stage, D bilateral stage; CONTAINS InterPro DOMAIN/s: Haem peroxidase (InterPro:IPR010255), Plant peroxidase (InterPro:IPR000823), Peroxidases heam-ligand b…	OrthoF-OG0009163	AT4G25980.1	Ccan002g026750	turquoise	DEG-Ccan002g026750	0.575708	0.917995	-0.0376905	1	-0.777417	0.604881	0.8429	0.537576	-0.150376	0.95722	2.01046	0.106747	2.14298	0.0755011	2.8902	0.00930941	2.554	0.0197896	TPM-Ccan002g026750	6.85202	7.44911	20.5485	0.606853	6.39557	4.50806	1.36132	3.49879	11.9045	6.17234	5.20073	6.465	31.2083	30.1687	32.2751	22.2667
Flavonoid biosynthesis	Ccan002g038670	368aa	AT1G71695	AT1G71695-a		L=358	Peroxidase superfamily protein		Peroxidase superfamily protein; FUNCTIONS IN: peroxidase activity, heme binding; INVOLVED IN: response to oxidative stress, oxidation reduction; LOCATED IN: cell wall, vacuole, membrane, plant-type cell wall; EXPRESSED IN: 23 plant structures; EXPRESSED DURING: 13 growth stages; CONTAINS InterPro DOMAIN/s: Haem peroxidase (InterPro:IPR010255), Plant peroxidase (InterPro:IPR000823), Peroxidases he…	OrthoF-OG0004877	AT1G71695.1	Ccan002g038670	turquoise	DEG-Ccan002g038670	2.21162	0.000552	1.60632	0.0217603	1.12422	0.0655997	3.22102	7.35e-10	2.39446	1.19e-05	2.2942	3.89e-05	2.97743	3.43e-08	4.85303	8.92e-21	5.1479	9.29e-24	TPM-Ccan002g038670	15.9917	7.18182	71.0075	41.7503	46.4245	18.9019	14.1071	15.6709	85.1268	84.3465	42.1279	88.233	65.9417	60.3244	120.848	164.515
Flavonoid biosynthesis	Ccan002g039940	508aa	AT2G40890	AT2G40890-a	CYP98A3	L=508	cytochrome P450, family 98, subfamily A, polypeptide 3	encodes coumarate 3-hydroxylase (C3H), a P450-dependent monooxygenase. Involved in lignin biosynthesis and flavonoid biosynthesis. Also affects the biosynthesis of coumarins such as scopoletin and scopolin as a branching-out-pathway from the phenylpropanoid acid level.	cytochrome P450, family 98, subfamily A, polypeptide 3 (CYP98A3); FUNCTIONS IN: monooxygenase activity, p-coumarate 3-hydroxylase activity; INVOLVED IN: coumarin biosynthetic process, lignin biosynthetic process, phenylpropanoid biosynthetic process, flavonoid biosynthetic process; LOCATED IN: mitochondrion, endoplasmic reticulum, plasma membrane, microsome; EXPRESSED IN: 25 plant structures; EXP…	OrthoF-OG0005478	AT2G40890.1	Ccan002g039940	turquoise	DEG-Ccan002g039940	2.54145	0.0116967	2.13803	0.0389782	-0.501786	0.662783	1.37199	0.113753	3.01779	0.000153	3.95554	4.76e-07	5.09742	2.56e-11	4.73192	6.41e-10	4.88564	7.18e-11	TPM-Ccan002g039940	2.11476	4.39764	21.9189	16.6286	2.83181	18.4199	1.42268	1.21155	4.28975	8.94937	23.2686	26.9788	45.4279	59.4859	146.943	60.6902
Flavonoid biosynthesis	Ccan002g050990	342aa	AT4G27250	AT4G27250-a		L=354	NAD(P)-binding Rossmann-fold superfamily protein		NAD(P)-binding Rossmann-fold superfamily protein; FUNCTIONS IN: cinnamyl-alcohol dehydrogenase activity; INVOLVED IN: cellular metabolic process, metabolic process; LOCATED IN: cellular_component unknown; EXPRESSED IN: 13 plant structures; EXPRESSED DURING: 6 growth stages; CONTAINS InterPro DOMAIN/s: NAD-dependent epimerase/dehydratase (InterPro:IPR001509), NAD(P)-binding domain (InterPro:IPR016…	OrthoF-Ccan002g050990	NA		turquoise	DEG-Ccan002g050990	-1.04815	0.309616	0.245372	0.902659	-0.253763	0.785294	-0.752186	0.26738	-0.424285	0.596366	-1.01025	0.144181	-1.57341	0.0119736	-1.30594	0.0352419	-1.28018	0.0352317	TPM-Ccan002g050990	26.391	24.4307	13.0617	12.533	15.9456	29.353	9.59895	15.1716	9.05705	14.2586	14.934	20.3536	13.4197	10.5019	4.96959	10.2053
Flavonoid biosynthesis	Ccan003g006870	340aa	AT1G05260	AT1G05260-a	RCI3, RCI3A	L=326	Peroxidase superfamily protein	Encodes a cold-inducible cationic peroxidase that is involved in the stress response. In response to low temperature, RCI3 transcripts accumulate in the aerial part and in roots of etiolated seedlings but only in roots of light-grown seedlings.	RARE COLD INDUCIBLE GENE 3 (RCI3); FUNCTIONS IN: peroxidase activity; INVOLVED IN: response to desiccation, response to cold, hyperosmotic salinity response; LOCATED IN: endoplasmic reticulum; EXPRESSED IN: 12 plant structures; EXPRESSED DURING: 4 anthesis, petal differentiation and expansion stage, E expanded cotyledon stage; CONTAINS InterPro DOMAIN/s: Haem peroxidase (InterPro:IPR010255), Plan…	OrthoF-Ccan003g006870	NA		turquoise	DEG-Ccan003g006870	0	1	6.09298	0.117493	5.66941	0.0619899	9.07296	0.000802	11.0556	4.36e-05	11.7568	1.63e-05	15.364	5.91e-09	14.7339	2.26e-08	16.0303	4.3e-10	TPM-Ccan003g006870	0	0	0	0	0.261602	0	0.157997	0.013442	1.38105	0.249294	5.98978	2.76769	6.77142	9.49076	154.653	109.883
Flavonoid biosynthesis	Ccan003g007430	336aa	AT2G39040	AT2G39040-a		L=350	Peroxidase superfamily protein		Peroxidase superfamily protein; FUNCTIONS IN: peroxidase activity, heme binding; INVOLVED IN: response to oxidative stress, oxidation reduction; LOCATED IN: endomembrane system; EXPRESSED IN: root; CONTAINS InterPro DOMAIN/s: Haem peroxidase (InterPro:IPR010255), Plant peroxidase (InterPro:IPR000823), Peroxidases heam-ligand binding site (InterPro:IPR019793), Haem peroxidase, plant/fungal/bacteri…	OrthoF-OG0002131	AT2G39040.1	Ccan003g007430, Ccan003g019400	turquoise	DEG-Ccan003g007430	0	1	1.70383	0.832689	7.75747	0.00119315	0	1	10.3719	6.76e-06	11.1239	1.6e-06	11.7065	3.44e-07	13.0005	9.15e-09	12.9407	5.15e-09	TPM-Ccan003g007430	0	0	0	0	0.006654	0	0	0.519455	0	0	1.06084	5.85579	5.29618	5.43062	8.73969	11.9995
Flavonoid biosynthesis	Ccan003g025730	1380aa	AT2G43820	AT2G43820-d	GT, UGT74F2, ATSAGT1, SGT1, SAGT1	L=449	UDP-glucosyltransferase 74F2	Induced by Salicylic acid, virus, fungus and bacteria.Involved in the tryptophan synthesis pathway. Independent of NPR1 for their induction by salicylic acid. UGT74F1 transfers UDP:glucose to salicylic acid (forming a glucoside (SAG) and a glucose ester (SGE)), benzoic acid, and athranilate in vitro. UGT74F2 shows a weak ability to catalyze the formation of the p-aminobenzoate-glucose ester in vi…	UDP-glucosyltransferase 74F2 (UGT74F2); CONTAINS InterPro DOMAIN/s: UDP-glucuronosyl/UDP-glucosyltransferase (InterPro:IPR002213); BEST Arabidopsis thaliana protein match is: UDP-glycosyltransferase 74 F1 (TAIR:AT2G43840.1); Has 8409 Blast hits to 8329 proteins in 546 species: Archae - 0; Bacteria - 818; Metazoa - 2323; Fungi - 31; Plants - 5038; Viruses - 125; Other Eukaryotes - 74 (source: NCBI…	OrthoF-Ccan003g025730	NA		turquoise	DEG-Ccan003g025730	-1.27222	0.358821	-0.458736	0.83089	-1.23138	0.159203	-0.261491	0.825766	-1.56076	0.0608037	-0.377647	0.754139	0.0903063	0.953545	0.440733	0.647629	0.164092	0.870353	TPM-Ccan003g025730	23.0959	9.22545	11.1624	3.76873	4.23933	13.8482	4.69174	4.62325	12.0457	9.56009	4.83678	7.17627	12.5015	16.564	20.3521	21.1886
Flavonoid biosynthesis	Ccan004g010180	434aa	AT5G48930	AT5G48930-a	HCT	L=433	hydroxycinnamoyl-CoA shikimate/quinate hydroxycinnamoyl transferase	At5g48930 has been shown to encode for the hydroxycinnamoyl-Coenzyme A shikimate/quinate hydroxycinnamoyltransferase (HCT) both synthesizing and catabolizing the hydroxycinnamoylesters (coumaroyl/caffeoyl shikimate and quinate) involved in the phenylpropanoid pathway. Influence on the accumulation of flavonoids which in turn inhibit auxin transport and reduce plant growth.	hydroxycinnamoyl-CoA shikimate/quinate hydroxycinnamoyl transferase (HCT); CONTAINS InterPro DOMAIN/s: Transferase (InterPro:IPR003480); BEST Arabidopsis thaliana protein match is: HXXXD-type acyl-transferase family protein (TAIR:AT5G57840.1); Has 1807 Blast hits to 1807 proteins in 277 species: Archae - 0; Bacteria - 0; Metazoa - 736; Fungi - 347; Plants - 385; Viruses - 0; Other Eukaryotes - 33…	OrthoF-OG0010355	AT5G48930.1	Ccan004g010180	turquoise	DEG-Ccan004g010180	-0.569942	0.845038	-0.382538	0.874949	-3.206	3.61e-05	-0.398747	0.716182	1.9378	0.0192322	2.6332	0.0011247	3.7602	1.03e-06	3.44831	6.84e-06	3.84138	2.42e-07	TPM-Ccan004g010180	39.4117	13.9533	30.3817	9.86903	10.4669	23.5611	1.58033	2.27998	19.529	13.3867	105.128	109.507	189.392	193.105	549.26	166.293
Flavonoid biosynthesis	Ccan004g010450	616aa	AT3G21240	AT3G21240	4CL2, AT4CL2	L=556	4-coumarate:CoA ligase 2	encodes an isoform of 4-coumarate:CoA ligase (4CL), which is involved in the last step of the general phenylpropanoid pathway. The catalytic efficiency was in the following (descending) order: p-coumaric acid, caffeic acid, ferulic acid, 5-OH-ferulic acid and cinnamic acid. At4CL2 was unable to use sinapic acid as substrate.	4-coumarate:CoA ligase 2 (4CL2); CONTAINS InterPro DOMAIN/s: AMP-binding, conserved site (InterPro:IPR020845), AMP-dependent synthetase/ligase (InterPro:IPR000873); BEST Arabidopsis thaliana protein match is: 4-coumarate:CoA ligase 1 (TAIR:AT1G51680.1); Has 86092 Blast hits to 78635 proteins in 3758 species: Archae - 1209; Bacteria - 54193; Metazoa - 3597; Fungi - 4717; Plants - 2816; Viruses - 1…	OrthoF-Ccan004g010450	NA		turquoise	DEG-Ccan004g010450	0.48307	0.646019	0.11622	0.951059	-0.328377	0.567595	0.180239	0.771552	0.81554	0.0825422	0.908862	0.0546808	1.08972	0.0156735	0.964526	0.0294283	0.807126	0.0664933	TPM-Ccan004g010450	112.053	74.1818	135.2	158.301	65.155	100.722	44.5227	47.6166	91.9763	75.599	161.719	180.688	204.676	193.088	220.747	161.239
Flavonoid biosynthesis	Ccan005g014790	183aa	AT1G22900	AT1G22900		L=193	Disease resistance-responsive (dirigent-like protein) family protein		Disease resistance-responsive (dirigent-like protein) family protein; FUNCTIONS IN: molecular_function unknown; INVOLVED IN: defense response; LOCATED IN: endomembrane system; EXPRESSED IN: stamen; EXPRESSED DURING: 4 anthesis; CONTAINS InterPro DOMAIN/s: Plant disease resistance response protein (InterPro:IPR004265); BEST Arabidopsis thaliana protein match is: Disease resistance-responsive (diri…	OrthoF-Ccan005g014790	NA		turquoise	DEG-Ccan005g014790	6.98756	0.094795	0	1	7.40115	0.0162335	7.57073	0.0106371	3.71913	0.30112	9.6274	0.00133359	9.45643	0.00147997	11.8756	3.2e-05	10.2758	0.000268	TPM-Ccan005g014790	0	0	0.220735	0.728927	0	0	0.975871	0	0	1.37616	0	0.086995	3.44634	2.70079	2.68496	0.671397
Flavonoid biosynthesis	Ccan005g016550	670aa	AT1G05260	AT1G05260-c	RCI3, RCI3A	L=326	Peroxidase superfamily protein	Encodes a cold-inducible cationic peroxidase that is involved in the stress response. In response to low temperature, RCI3 transcripts accumulate in the aerial part and in roots of etiolated seedlings but only in roots of light-grown seedlings.	RARE COLD INDUCIBLE GENE 3 (RCI3); FUNCTIONS IN: peroxidase activity; INVOLVED IN: response to desiccation, response to cold, hyperosmotic salinity response; LOCATED IN: endoplasmic reticulum; EXPRESSED IN: 12 plant structures; EXPRESSED DURING: 4 anthesis, petal differentiation and expansion stage, E expanded cotyledon stage; CONTAINS InterPro DOMAIN/s: Haem peroxidase (InterPro:IPR010255), Plan…	OrthoF-Ccan005g016550	NA		turquoise	DEG-Ccan005g016550	1.73932	0.262272	1.34944	0.39834	1.21182	0.274996	1.84863	0.0583716	3.70151	5.07e-05	4.46286	8.87e-07	5.21097	4.95e-09	6.63767	2.7e-14	6.38107	1.3e-13	TPM-Ccan005g016550	0.322502	2.02777	2.7589	3.80329	4.23743	0.433267	1.18231	1.45899	1.85647	3.24243	11.8139	12.2119	18.7567	25.0045	41.4311	58.335
Flavonoid biosynthesis	Ccan005g024260	346aa	AT4G27250	AT4G27250-b		L=354	NAD(P)-binding Rossmann-fold superfamily protein		NAD(P)-binding Rossmann-fold superfamily protein; FUNCTIONS IN: cinnamyl-alcohol dehydrogenase activity; INVOLVED IN: cellular metabolic process, metabolic process; LOCATED IN: cellular_component unknown; EXPRESSED IN: 13 plant structures; EXPRESSED DURING: 6 growth stages; CONTAINS InterPro DOMAIN/s: NAD-dependent epimerase/dehydratase (InterPro:IPR001509), NAD(P)-binding domain (InterPro:IPR016…	OrthoF-OG0009080	AT4G27250.1	Ccan005g024260	turquoise	DEG-Ccan005g024260	0.714309	0.942531	-0.128953	1	-1.27844	0.531697	-0.175082	0.972928	0.897363	0.681523	1.45789	0.480243	1.39759	0.4813	1.2664	0.490525	0.689349	0.711947	TPM-Ccan005g024260	4.04346	0	7.02086	1.67746	1.17008	1.57074	0.536639	0.772398	1.41172	1.87112	5.19987	6.7114	6.34104	8.8996	5.33407	8.07041
Flavonoid biosynthesis	Ccan006g008930	711aa	AT2G37040	AT2G37040-b	PAL1, ATPAL1	L=725	PHE ammonia lyase 1	Encodes PAL1, a phenylalanine ammonia-lyase. Arabidopsis has four PALs: AT2G37040 (PAL1), AT3G53260 (PAL2), AT5G04230 (PAL3) and AT3G10340 (PAL4).	PHE ammonia lyase 1 (PAL1); FUNCTIONS IN: phenylalanine ammonia-lyase activity; INVOLVED IN: in 10 processes; LOCATED IN: cytoplasm; EXPRESSED IN: 22 plant structures; EXPRESSED DURING: 13 growth stages; CONTAINS InterPro DOMAIN/s: Phenylalanine/histidine ammonia-lyase (InterPro:IPR001106), Phenylalanine/histidine ammonia-lyases, active site (InterPro:IPR022313), L-Aspartase-like (InterPro:IPR008…	OrthoF-OG0006179	AT2G37040.1	Ccan006g008930	turquoise	DEG-Ccan006g008930	1.44144	0.0678545	2.18595	0.000705	1.38553	0.0216886	0.509419	0.461907	3.95429	1.56e-13	4.53251	2.46e-17	5.40804	1.27e-24	5.02913	2.48e-21	5.28024	6.01e-24	TPM-Ccan006g008930	11.8377	14.2847	47.9173	27.0603	39.7567	52.3248	21.7593	19.6982	15.9244	10.9974	197.089	178.797	299.612	329.397	712.054	517.56
Flavonoid biosynthesis	Ccan006g008940	711aa	AT2G37040	AT2G37040-c	PAL1, ATPAL1	L=725	PHE ammonia lyase 1	Encodes PAL1, a phenylalanine ammonia-lyase. Arabidopsis has four PALs: AT2G37040 (PAL1), AT3G53260 (PAL2), AT5G04230 (PAL3) and AT3G10340 (PAL4).	PHE ammonia lyase 1 (PAL1); FUNCTIONS IN: phenylalanine ammonia-lyase activity; INVOLVED IN: in 10 processes; LOCATED IN: cytoplasm; EXPRESSED IN: 22 plant structures; EXPRESSED DURING: 13 growth stages; CONTAINS InterPro DOMAIN/s: Phenylalanine/histidine ammonia-lyase (InterPro:IPR001106), Phenylalanine/histidine ammonia-lyases, active site (InterPro:IPR022313), L-Aspartase-like (InterPro:IPR008…	OrthoF-Ccan006g008940	NA		turquoise	DEG-Ccan006g008940	1.08333	0.184507	0.945957	0.238986	0.468691	0.486643	0.783786	0.17313	2.99873	1.48e-09	3.11969	4.52e-10	3.69154	6.58e-14	3.13541	2.65e-10	3.44073	1.35e-12	TPM-Ccan006g008940	10.0244	6.82926	16.4969	28.751	20.8383	13.2116	9.80861	8.17808	13.0049	8.30735	79.8669	77.4964	96.1738	102.266	182.172	132.809
Flavonoid biosynthesis	Ccan006g009240	547aa	AT4G05160	AT4G05160-c		L=544	AMP-dependent synthetase and ligase family protein	Encodes a peroxisomal protein involved in the activation of fatty acids through esterification with CoA. At4g05160 preferentially activates fatty acids with medium chain length (C6:0 and C7:0) as well as even-numbered long-chain fatty acids (C14:0, C16:0 and C18:0). At4g05160 was also able to catalyze the conversion of OPC-6:0 to its CoA ester and is therefore thought to be involved in the peroxi…	AMP-dependent synthetase and ligase family protein; FUNCTIONS IN: 4-coumarate-CoA ligase activity, fatty-acyl-CoA synthase activity; INVOLVED IN: jasmonic acid biosynthetic process; LOCATED IN: peroxisome; EXPRESSED IN: 22 plant structures; EXPRESSED DURING: 13 growth stages; CONTAINS InterPro DOMAIN/s: AMP-binding, conserved site (InterPro:IPR020845), AMP-dependent synthetase/ligase (InterPro:IP…	OrthoF-Ccan006g009240	NA		turquoise	DEG-Ccan006g009240	1.65185	0.761125	1.36505	0.762665	-0.929769	0.747232	2.40713	0.238398	3.67723	0.0608037	6.63949	0.00028	6.03108	0.000999	6.0791	0.000702	5.19936	0.00340027	TPM-Ccan006g009240	0	0.009255	0.166708	0.268973	0.456279	0	0.063471	0	0.283439	0.200269	0.416052	1.86842	8.40183	8.6439	2.17042	2.98859
Flavonoid biosynthesis	Ccan006g018440	543aa	AT1G51680	AT1G51680	4CL1, 4CL.1, AT4CL1	L=561	4-coumarate:CoA ligase 1	encodes an isoform of 4-coumarate:CoA ligase (4CL), which is involved in the last step of the general phenylpropanoid pathway. In addition to 4-coumarate, it also converts ferulate. The catalytic efficiency was in the following (descending) order: p-coumaric acid, ferulic acid, caffeic acid and 5-OH-ferulic acid. At4CL1 was unable to use sinapic acid as substrate.	4-coumarate:CoA ligase 1 (4CL1); CONTAINS InterPro DOMAIN/s: AMP-binding, conserved site (InterPro:IPR020845), AMP-dependent synthetase/ligase (InterPro:IPR000873); BEST Arabidopsis thaliana protein match is: 4-coumarate:CoA ligase 2 (TAIR:AT3G21240.1); Has 83980 Blast hits to 76655 proteins in 3756 species: Archae - 1185; Bacteria - 53552; Metazoa - 3476; Fungi - 4550; Plants - 2810; Viruses - 1…	OrthoF-OG0001364	AT1G51680.1, AT3G21240.1	Ccan006g018440	turquoise	DEG-Ccan006g018440	-0.981076	0.513415	-0.734194	0.623486	-2.96648	2.51e-05	-2.24963	0.00158399	-0.280938	0.804194	1.10096	0.195657	1.63669	0.0338968	1.56859	0.0357056	1.12165	0.13728	TPM-Ccan006g018440	85.7194	69.4161	71.6163	13.4186	25.0262	48.1132	7.21811	4.6768	8.63438	16.7395	65.4335	61.6156	180.416	183.268	295.258	328.933
Flavonoid biosynthesis	Ccan006g020960	330aa	AT5G06720	AT5G06720	ATPA2, PA2	L=335	peroxidase 2	Encodes a peroxidase with diverse roles in the wound response, flower development, and syncytium formation.	peroxidase 2 (PA2); FUNCTIONS IN: peroxidase activity, heme binding; INVOLVED IN: oxidation reduction, response to oxidative stress; LOCATED IN: endomembrane system; EXPRESSED IN: 21 plant structures; EXPRESSED DURING: 11 growth stages; CONTAINS InterPro DOMAIN/s: Haem peroxidase (InterPro:IPR010255), Plant peroxidase (InterPro:IPR000823), Peroxidases heam-ligand binding site (InterPro:IPR019793)…	OrthoF-OG0003089	AT5G06720.1, AT5G06730.1	Ccan006g020960	turquoise	DEG-Ccan006g020960	6.46346	0.22017	6.80058	0.147457	8.39977	0.013798	0	1	7.2463	0.0375695	14.8896	3.34e-06	14.3596	7.26e-06	15.102	1.67e-06	13.9999	6.06e-06	TPM-Ccan006g020960	0	0	0	0.2991	0.430509	0	0.984544	0	0	0	0.06242	0.405565	79.3537	66.3142	29.3395	50.0616
Flavonoid biosynthesis	Ccan006g025210	477aa	AT1G07250	AT1G07250-c	UGT71C4	L=479	UDP-glucosyl transferase 71C4		UDP-glucosyl transferase 71C4 (UGT71C4); FUNCTIONS IN: quercetin 3-O-glucosyltransferase activity, quercetin 7-O-glucosyltransferase activity, UDP-glucosyltransferase activity, transferase activity, transferring glycosyl groups; INVOLVED IN: metabolic process; LOCATED IN: cellular_component unknown; EXPRESSED IN: 22 plant structures; EXPRESSED DURING: 13 growth stages; CONTAINS InterPro DOMAIN/s:…	OrthoF-OG0000042	AT1G07240.1, AT1G07250.1, AT1G07260.1, AT2G29740.1, AT2G29750.1	Ccan006g025170, Ccan006g025200, Ccan006g025210, Ccan006g025220, Ccan006g025230, Ccan006g026730, Ccan006g029090, Ccan009g008480, Ccan009g010890	turquoise	DEG-Ccan006g025210	0.203552	0.995095	0.137906	0.984762	-0.904277	0.400893	-1.45477	0.119286	1.32965	0.175207	1.37381	0.171244	1.54635	0.107461	1.74407	0.0525757	2.4167	0.00420377	TPM-Ccan006g025210	0.535004	1.9156	3.42552	0.734081	1.56082	2.01643	0.238169	0.79489	0.334128	0.961998	4.90184	4.11336	5.44035	4.74244	6.44319	8.54695
Flavonoid biosynthesis	Ccan006g025230	472aa	AT3G21760	AT3G21760-r	HYR1	L=485	UDP-Glycosyltransferase superfamily protein	Encodes HYR1, a UDP glycosyltransferase (UGT). HYR1 glucosylates hypostatin, an inhibitor of cell expansion in vivo to form a bioactive glucoside.	HYPOSTATIN RESISTANCE 1 (HYR1); FUNCTIONS IN: UDP-glycosyltransferase activity, transferase activity, transferring glycosyl groups; INVOLVED IN: metabolic process; LOCATED IN: cellular_component unknown; EXPRESSED IN: 21 plant structures; EXPRESSED DURING: 13 growth stages; CONTAINS InterPro DOMAIN/s: UDP-glucuronosyl/UDP-glucosyltransferase (InterPro:IPR002213); BEST Arabidopsis thaliana protein…	OrthoF-OG0000042	AT1G07240.1, AT1G07250.1, AT1G07260.1, AT2G29740.1, AT2G29750.1	Ccan006g025170, Ccan006g025200, Ccan006g025210, Ccan006g025220, Ccan006g025230, Ccan006g026730, Ccan006g029090, Ccan009g008480, Ccan009g010890	turquoise	DEG-Ccan006g025230	1.94193	0.66625	0.995333	0.845639	-0.666722	0.817083	0.352877	0.920732	1.04783	0.674102	0.896778	0.745547	1.99759	0.358154	3.38467	0.0703566	3.77626	0.0349808	TPM-Ccan006g025230	0	1.95606	7.90162	0.29247	1.24299	2.30823	0.158817	0.735523	1.5839	0.305487	2.30125	1.91225	2.64204	1.85176	6.3321	3.92143
Flavonoid biosynthesis	Ccan006g026730	471aa	AT1G07240	AT1G07240	UGT71C5	L=480	UDP-glucosyl transferase 71C5		UDP-glucosyl transferase 71C5 (UGT71C5); FUNCTIONS IN: quercetin 3-O-glucosyltransferase activity, UDP-glycosyltransferase activity, transferase activity, transferring glycosyl groups; INVOLVED IN: metabolic process; LOCATED IN: cellular_component unknown; EXPRESSED IN: 22 plant structures; EXPRESSED DURING: 13 growth stages; CONTAINS InterPro DOMAIN/s: UDP-glucuronosyl/UDP-glucosyltransferase (I…	OrthoF-OG0000042	AT1G07240.1, AT1G07250.1, AT1G07260.1, AT2G29740.1, AT2G29750.1	Ccan006g025170, Ccan006g025200, Ccan006g025210, Ccan006g025220, Ccan006g025230, Ccan006g026730, Ccan006g029090, Ccan009g008480, Ccan009g010890	turquoise	DEG-Ccan006g026730	-0.30419	0.90493	0.425579	0.73411	0.904474	0.127263	-0.725092	0.220263	0.569863	0.380793	1.61068	0.00326001	2.21392	2.19e-05	2.399	2.75e-06	2.2099	1.1e-05	TPM-Ccan006g026730	5.56084	17.5288	11.2286	7.86845	13.0642	12.7797	14.1151	11.5657	5.33634	5.18012	16.1115	17.7699	39.0942	34.6788	67.6912	67.4215
Flavonoid biosynthesis	Ccan006g027200	508aa	AT2G40890	AT2G40890-b	CYP98A3	L=508	cytochrome P450, family 98, subfamily A, polypeptide 3	encodes coumarate 3-hydroxylase (C3H), a P450-dependent monooxygenase. Involved in lignin biosynthesis and flavonoid biosynthesis. Also affects the biosynthesis of coumarins such as scopoletin and scopolin as a branching-out-pathway from the phenylpropanoid acid level.	cytochrome P450, family 98, subfamily A, polypeptide 3 (CYP98A3); FUNCTIONS IN: monooxygenase activity, p-coumarate 3-hydroxylase activity; INVOLVED IN: coumarin biosynthetic process, lignin biosynthetic process, phenylpropanoid biosynthetic process, flavonoid biosynthetic process; LOCATED IN: mitochondrion, endoplasmic reticulum, plasma membrane, microsome; EXPRESSED IN: 25 plant structures; EXP…	OrthoF-Ccan006g027200	NA		turquoise	DEG-Ccan006g027200	0.15198	0.973097	0.243993	0.846487	-0.83024	0.0845343	-0.98394	0.0288134	1.99987	2.33e-06	2.02783	2.27e-06	2.17664	2.8e-07	2.60238	3.75e-10	2.64434	8.21e-11	TPM-Ccan006g027200	58.5233	56.3631	86.4242	52.4756	41.0148	70.2252	19.006	19.3868	21.8307	24.3151	232.824	236.424	265.783	261.882	281.007	252.988
Flavonoid biosynthesis	Ccan006g034720	534aa	AT2G30490	AT2G30490-e	ATC4H, C4H, CYP73A5, REF3	L=505	cinnamate-4-hydroxylase	Encodes a cinnamate-4-hydroxylase. Mutations in this gene impact phenylpropanoid metabolism, growth and development.	cinnamate-4-hydroxylase (C4H); FUNCTIONS IN: trans-cinnamate 4-monooxygenase activity; INVOLVED IN: in 9 processes; LOCATED IN: endoplasmic reticulum, plasma membrane, membrane, plant-type cell wall; EXPRESSED IN: 25 plant structures; EXPRESSED DURING: 14 growth stages; CONTAINS InterPro DOMAIN/s: Cytochrome P450 (InterPro:IPR001128), Cytochrome P450, E-class, group I (InterPro:IPR002401), Cytoch…	OrthoF-Ccan006g034720	NA		turquoise	DEG-Ccan006g034720	1.6298	0.268264	2.56583	0.0175691	4.71594	1.01e-08	3.94418	1.92e-06	6.33599	5.85e-15	7.48601	1.89e-20	8.97767	3.06e-29	8.10208	6.2e-24	8.21911	4.33e-25	TPM-Ccan006g034720	0.281574	0.05276	0.303257	1.09688	1.54481	0.617933	3.37784	3.15834	1.95475	2.92452	14.9844	18.0436	40.3942	38.7766	156.829	131.958
Flavonoid biosynthesis	Ccan007g011510	334aa	AT4G37530	AT4G37530		L=329	Peroxidase superfamily protein		Peroxidase superfamily protein; FUNCTIONS IN: protein binding, peroxidase activity; INVOLVED IN: response to salt stress; LOCATED IN: endomembrane system; EXPRESSED IN: root; CONTAINS InterPro DOMAIN/s: Haem peroxidase (InterPro:IPR010255), Plant peroxidase (InterPro:IPR000823), Peroxidases heam-ligand binding site (InterPro:IPR019793), Haem peroxidase, plant/fungal/bacterial (InterPro:IPR002016)…	OrthoF-OG0002387	AT3G49960.1, AT5G67400.1	Ccan007g011510	turquoise	DEG-Ccan007g011510	0.574409	0.0774462	0.251927	0.594001	-1.15195	2.37e-07	-0.0675924	0.862275	1.43829	6.42e-11	1.41978	1.93e-10	1.53474	3.86e-12	1.53951	2.53e-12	1.83374	1.45e-17	TPM-Ccan007g011510	322.968	259.171	517.478	436.713	359.926	255.878	79.8949	81.6143	219.083	221.726	766.277	862.235	881.763	870.387	905.929	525.555
Flavonoid biosynthesis	Ccan007g014580	341aa	AT5G66390	AT5G66390		L=336	Peroxidase superfamily protein	Encodes a peroxidase that is involved in lignin biosynthesis.	Peroxidase superfamily protein; FUNCTIONS IN: peroxidase activity, heme binding; INVOLVED IN: response to oxidative stress, oxidation reduction; LOCATED IN: endomembrane system; EXPRESSED IN: leaf apex, hypocotyl, root, flower; EXPRESSED DURING: 4 anthesis, petal differentiation and expansion stage; CONTAINS InterPro DOMAIN/s: Haem peroxidase (InterPro:IPR010255), Plant peroxidase (InterPro:IPR00…	OrthoF-OG0010851	AT5G66390.1	Ccan007g014580	turquoise	DEG-Ccan007g014580	0.584585	0.952682	-1.04542	0.763027	-1.40868	0.422286	-0.389704	0.868958	1.80575	0.273292	4.10229	0.00470976	4.59987	0.00113544	6.26309	3.51e-06	6.68288	3.64e-07	TPM-Ccan007g014580	3.35812	1.09472	1.00362	6.8056	2.43383	0	0.500994	0.639262	2.62676	0.585451	6.18732	11.7459	48.1281	45.0193	74.8881	85.9587
Flavonoid biosynthesis	Ccan007g014830	517aa	AT4G36220	AT4G36220-a	FAH1, CYP84A1	L=520	ferulic acid 5-hydroxylase 1	encodes ferulate 5-hydroxylase (F5H). Involved in lignin biosynthesis.	ferulic acid 5-hydroxylase 1 (FAH1); FUNCTIONS IN: ferulate 5-hydroxylase activity, monooxygenase activity; INVOLVED IN: lignin biosynthetic process, response to UV-B, phenylpropanoid biosynthetic process; LOCATED IN: endoplasmic reticulum; EXPRESSED IN: 20 plant structures; EXPRESSED DURING: 12 growth stages; CONTAINS InterPro DOMAIN/s: Cytochrome P450 (InterPro:IPR001128), Cytochrome P450, E-cl…	OrthoF-OG0008969	AT4G36220.1	Ccan007g014830	turquoise	DEG-Ccan007g014830	-0.293158	0.941971	0.529633	0.715592	-0.276539	0.777552	-0.276282	0.760441	0.230424	0.8199	0.916489	0.223532	2.47321	8.04e-05	2.74982	6.94e-06	3.47732	3.67e-09	TPM-Ccan007g014830	34.3024	35.8951	25.501	37.9366	46.8876	41.4664	17.9922	18.7147	14.4798	33.4418	46.7721	34.5034	70.4823	77.3794	304.217	157.755
Flavonoid biosynthesis	Ccan008g008840	187aa	AT2G21100	AT2G21100-d		L=187	Disease resistance-responsive (dirigent-like protein) family protein		Disease resistance-responsive (dirigent-like protein) family protein; FUNCTIONS IN: molecular_function unknown; INVOLVED IN: lignan biosynthetic process, defense response; LOCATED IN: endomembrane system; EXPRESSED IN: hypocotyl, root, flower; EXPRESSED DURING: petal differentiation and expansion stage; CONTAINS InterPro DOMAIN/s: Plant disease resistance response protein (InterPro:IPR004265); BE…	OrthoF-OG0005426	AT2G21100.1	Ccan008g008840	turquoise	DEG-Ccan008g008840	7.01389	0.0658059	4.96036	0.257407	0	1	0	1	8.46066	0.00253089	8.92217	0.00166364	10.2621	0.000201	11.524	1.83e-05	11.6529	8.93e-06	TPM-Ccan008g008840	0	0	0.475893	0	0.247488	0	0	0	0	0	2.27071	0.432499	1.64196	2.46772	7.02893	8.209
Flavonoid biosynthesis	Ccan008g026850	188aa	AT4G23690	AT4G23690-d		L=187	Disease resistance-responsive (dirigent-like protein) family protein	Encodes a homodimeric all-beta dirigent protein in the superfamily of calycins. Dirigent proteins impart stereoselectivity on the phenoxy radical coupling reaction yielding optically active lignans from two molecules of coniferyl alcohol.	Disease resistance-responsive (dirigent-like protein) family protein; FUNCTIONS IN: molecular_function unknown; INVOLVED IN: lignan biosynthetic process, defense response; LOCATED IN: endomembrane system; EXPRESSED IN: 21 plant structures; EXPRESSED DURING: 13 growth stages; CONTAINS InterPro DOMAIN/s: Plant disease resistance response protein (InterPro:IPR004265); BEST Arabidopsis thaliana prote…	OrthoF-Ccan008g026850	NA		turquoise	DEG-Ccan008g026850	-3.69972	0.382761	-3.37127	0.391587	-2.93108	0.287695	3.12802	0.0681866	9.06017	2.67e-09	9.02305	4.71e-09	9.8832	8.6e-11	10.6584	1.63e-12	12.1103	2.62e-16	TPM-Ccan008g026850	0	0.092064	0	0	0	0	0	0	0	0.771537	30.6271	17.172	25.6056	25.9969	60.4878	48.2657
Flavonoid biosynthesis	Ccan009g011400	511aa	AT5G07990	AT5G07990-q	TT7, CYP75B1, D501	L=513	Cytochrome P450 superfamily protein	Required for flavonoid 3' hydroxylase activity. Enzyme abundance relative to CHS determines Quercetin/Kaempferol metabolite ratio.	TRANSPARENT TESTA 7 (TT7); CONTAINS InterPro DOMAIN/s: Cytochrome P450 (InterPro:IPR001128), Cytochrome P450, E-class, group I (InterPro:IPR002401), Cytochrome P450, conserved site (InterPro:IPR017972); BEST Arabidopsis thaliana protein match is: cytochrome P450, family 706, subfamily A, polypeptide 6 (TAIR:AT4G12320.1); Has 35179 Blast hits to 34934 proteins in 1774 species: Archae - 51; Bacteri…	OrthoF-Ccan009g011400	NA		turquoise	DEG-Ccan009g011400	3.50012	0.504653	1.71282	0.796101	0.217157	0.98427	-0.273444	0.975854	3.60703	0.220076	4.22878	0.149656	5.49262	0.0446875	6.64325	0.00974161	6.72996	0.00710195	TPM-Ccan009g011400	0	0.81153	8.45847	0.416732	1.5437	0.626985	0	0.33105	0.49148	0	3.15435	5.21039	8.11846	6.64088	26.0073	21.3353
Flavonoid biosynthesis	Ccan009g011410	1041aa	AT5G07990	AT5G07990-r	TT7, CYP75B1, D501	L=513	Cytochrome P450 superfamily protein	Required for flavonoid 3' hydroxylase activity. Enzyme abundance relative to CHS determines Quercetin/Kaempferol metabolite ratio.	TRANSPARENT TESTA 7 (TT7); CONTAINS InterPro DOMAIN/s: Cytochrome P450 (InterPro:IPR001128), Cytochrome P450, E-class, group I (InterPro:IPR002401), Cytochrome P450, conserved site (InterPro:IPR017972); BEST Arabidopsis thaliana protein match is: cytochrome P450, family 706, subfamily A, polypeptide 6 (TAIR:AT4G12320.1); Has 35179 Blast hits to 34934 proteins in 1774 species: Archae - 51; Bacteri…	OrthoF-Ccan009g011410	NA		turquoise	DEG-Ccan009g011410	6.17116	0.298034	6.87827	0.176002	6.16745	0.111294	7.49546	0.0362601	6.60056	0.0816019	9.47483	0.00920298	11.306	0.00124754	12.3324	0.000291	10.7016	0.00143932	TPM-Ccan009g011410	0	0	0.193567	0.062304	0.180898	0	0.070917	0	0.309203	0.16977	0.410206	0.177762	1.29696	1.56556	4.66133	6.9661
Flavonoid biosynthesis	Ccan010g008000	475aa	AT4G01070	AT4G01070-d	GT72B1, UGT72B1	L=480	UDP-Glycosyltransferase superfamily protein	the glycosyltransferase (UGT72B1) is involved in metabolizing xenobiotica (chloroaniline and chlorophenole). Comparison between wild type and knock-out mutant demonstrates the central role of this gene for metabolizing chloroaniline but significantly less for chlorophenole. The glucosyltransferase preferred UDP-xylose over UDP-glucose indicating its (additional) functioning as a xylosyltransferas…	GT72B1; FUNCTIONS IN: UDP-glycosyltransferase activity, UDP-glucosyltransferase activity, transferase activity, transferring glycosyl groups; INVOLVED IN: xenobiotic metabolic process, response to cyclopentenone, response to salt stress, response to toxin, xenobiotic catabolic process; EXPRESSED IN: 23 plant structures; EXPRESSED DURING: 15 growth stages; CONTAINS InterPro DOMAIN/s: UDP-glucurono…	OrthoF-Ccan010g008000	NA		turquoise	DEG-Ccan010g008000	0.131003	1	0.0241779	1	-3.83156	0.0070982	-0.68626	0.712941	-0.725451	0.707318	1.34486	0.446233	1.76006	0.269713	3.0331	0.0285745	3.47673	0.00887457	TPM-Ccan010g008000	3.55967	1.06467	3.32817	2.60791	2.90267	1.45108	0.247898	0	1.9138	0.386896	0.244055	3.56762	4.65699	9.63985	8.01338	7.83899
Flavonoid biosynthesis	Ccan010g008410	514aa	AT5G25900	AT5G25900-b	GA3, CYP701A3, ATKO1	L=509	GA requiring 3	Encodes a member of the CYP701A cytochrome p450 family that is involved in later steps of the gibberellin biosynthetic pathway.	GA requiring 3 (GA3); FUNCTIONS IN: oxygen binding; INVOLVED IN: gibberellin biosynthetic process, gibberellic acid mediated signaling pathway, ent-kaurene oxidation to kaurenoic acid; LOCATED IN: chloroplast outer membrane, endoplasmic reticulum, microsome; EXPRESSED IN: 24 plant structures; EXPRESSED DURING: 13 growth stages; CONTAINS InterPro DOMAIN/s: Cytochrome P450 (InterPro:IPR001128), Cyt…	OrthoF-OG0003103	AT5G25900.1	Ccan010g008400, Ccan010g008410	turquoise	DEG-Ccan010g008410	0.865173	0.581756	0.622567	0.688622	-0.073008	0.973962	0.37286	0.698104	2.33147	0.000886	1.25037	0.117246	2.33142	0.00099	2.19724	0.00160664	2.84078	1.98e-05	TPM-Ccan010g008410	129.177	345.385	683.855	186.646	272.452	303.499	136.928	128.623	224.177	219.129	1228.48	1052.37	599.271	582.322	1639.98	1199.83
Flavonoid biosynthesis	Ccan010g011140	874aa	AT5G09360	AT5G09360-d	LAC14	L=569	laccase 14	putative laccase, a member of laccase family of genes (17 members in Arabidopsis).	laccase 14 (LAC14); FUNCTIONS IN: laccase activity; INVOLVED IN: oxidation reduction, lignin catabolic process; LOCATED IN: endomembrane system, apoplast; EXPRESSED IN: central cell, fruit; CONTAINS InterPro DOMAIN/s: Multicopper oxidase, type 3 (InterPro:IPR011707), Laccase (InterPro:IPR017761), Multicopper oxidase, type 2 (InterPro:IPR011706), Cupredoxin (InterPro:IPR008972), Multicopper oxidas…	OrthoF-Ccan010g011140	NA		turquoise	DEG-Ccan010g011140	-6.31872	0.0642407	-2.03097	0.619614	3.65101	0.0720442	-6.05317	0.0168317	7.6887	2.29e-05	8.06986	1.06e-05	8.25248	5.71e-06	8.99597	4.84e-07	11.2873	6.21e-11	TPM-Ccan010g011140	0	0.069269	0	0	0.028863	0	0.581932	0.093839	0	0	16.422	8.14535	20.2548	15.8233	21.7053	9.03579
Flavonoid biosynthesis	Ccan011g006180	339aa	AT5G16120	AT5G16120-b		L=351	alpha/beta-Hydrolases superfamily protein		alpha/beta-Hydrolases superfamily protein; CONTAINS InterPro DOMAIN/s: Serine hydrolase (InterPro:IPR005645); BEST Arabidopsis thaliana protein match is: alpha/beta-Hydrolases superfamily protein (TAIR:AT1G77420.1); Has 30201 Blast hits to 17322 proteins in 780 species: Archae - 12; Bacteria - 1396; Metazoa - 17338; Fungi - 3422; Plants - 5037; Viruses - 0; Other Eukaryotes - 2996 (source: NCBI B…	OrthoF-Ccan011g006180	NA		turquoise	DEG-Ccan011g006180	0.303824	0.728504	0.562205	0.239291	0.852637	0.00799784	1.28106	1.7e-05	0.547493	0.113149	0.690074	0.0424679	1.04259	0.00091	1.70814	8.62e-09	1.51253	2.54e-07	TPM-Ccan011g006180	15.2388	24.872	30.3339	26.5211	37.0493	19.9602	25.2461	22.4881	45.4822	35.7171	31.6067	33.7008	37.7342	37.0194	50.9999	69.5365
Flavonoid biosynthesis	Ccan011g011720	321aa	AT1G14540	AT1G14540-b		L=315	Peroxidase superfamily protein		Peroxidase superfamily protein; FUNCTIONS IN: peroxidase activity, heme binding; INVOLVED IN: response to oxidative stress, oxidation reduction; LOCATED IN: endomembrane system; EXPRESSED IN: leaf apex, sepal, root, stamen; EXPRESSED DURING: 4 anthesis; CONTAINS InterPro DOMAIN/s: Haem peroxidase (InterPro:IPR010255), Plant peroxidase (InterPro:IPR000823), Peroxidases heam-ligand binding site (In…	OrthoF-OG0000094	AT1G14540.1, AT1G14550.1	Ccan011g010580, Ccan011g011720, Ccan011g011740, Ccan011g011750, Ccan2526g005000, Ccan2754g005000, Ccan321g005000	turquoise	DEG-Ccan011g011720	0	1	0	1	0	1	0	1	7.31636	0.12779	11.1943	0.0141274	10.3076	0.0236168	7.99303	0.0782976	10.1748	0.0175422	TPM-Ccan011g011720	0	0	0	0	0	0	0	0	0	0	0	0.663645	6.64721	5.22235	0.756616	0
Flavonoid biosynthesis	Ccan011g015250	1437aa	AT1G61820	AT1G61820-b	BGLU46	L=516	beta glucosidase 46		beta glucosidase 46 (BGLU46); FUNCTIONS IN: cation binding, hydrolase activity, hydrolyzing O-glycosyl compounds, catalytic activity; INVOLVED IN: lignin biosynthetic process; LOCATED IN: endomembrane system; EXPRESSED IN: 12 plant structures; EXPRESSED DURING: 4 anthesis, F mature embryo stage, petal differentiation and expansion stage, E expanded cotyledon stage, D bilateral stage; CONTAINS Int…	OrthoF-Ccan011g015250	NA		turquoise	DEG-Ccan011g015250	-1.9547	0.746729	-3.76327	0.241279	-5.20742	0.0192835	-1.28718	0.639598	-0.0499218	1	1.2242	0.692433	1.744	0.517814	2.96288	0.193052	2.09949	0.358739	TPM-Ccan011g015250	2.63271	0	0.619659	0.394947	0.22286	0	0.044065	0	0.595641	0.309381	0.951649	2.63646	3.14202	3.45669	5.5503	9.62467
Flavonoid biosynthesis	Ccan011g018980	395aa	AT1G77420	AT1G77420		L=382	alpha/beta-Hydrolases superfamily protein		alpha/beta-Hydrolases superfamily protein; BEST Arabidopsis thaliana protein match is: alpha/beta-Hydrolases superfamily protein (TAIR:AT5G16120.1); Has 4552 Blast hits to 4550 proteins in 1360 species: Archae - 49; Bacteria - 3106; Metazoa - 121; Fungi - 218; Plants - 474; Viruses - 41; Other Eukaryotes - 543 (source: NCBI BLink).	OrthoF-OG0003305	AT1G77420.1	Ccan011g018980	turquoise	DEG-Ccan011g018980	-0.269493	0.845615	-0.245063	0.806535	-0.877027	0.0283106	0.541195	0.189829	0.102148	0.877522	1.16536	0.0024895	1.54669	2.75e-05	1.94155	5.69e-08	1.68317	2.04e-06	TPM-Ccan011g018980	6.66777	15.511	8.29902	10.2706	11.6396	5.39997	4.38612	3.17069	10.4997	12.4451	10.5145	13.0072	25.6538	28.109	35.5751	46.7132
Flavonoid biosynthesis	Ccan011g026100	444aa	AT5G13420	AT5G13420		L=438	Aldolase-type TIM barrel family protein		Aldolase-type TIM barrel family protein; FUNCTIONS IN: catalytic activity, transaldolase activity; INVOLVED IN: response to cadmium ion; LOCATED IN: mitochondrion, chloroplast stroma, chloroplast; EXPRESSED IN: 25 plant structures; EXPRESSED DURING: 15 growth stages; CONTAINS InterPro DOMAIN/s: Transaldolase subfamily (InterPro:IPR004732), Aldolase-type TIM barrel (InterPro:IPR013785), Transaldol…	OrthoF-OG0011112	AT5G13420.1	Ccan011g026100	turquoise	DEG-Ccan011g026100	0.703535	0.320407	0.328628	0.73211	0.240228	0.681053	-0.455741	0.332489	1.21697	0.00324214	1.53869	0.000169	1.89193	1.88e-06	1.9855	4e-07	2.076	5.4e-08	TPM-Ccan011g026100	95.8469	135.204	281.019	123.5	163.819	89.4859	82.3475	81.9699	69.3788	64.2649	262.321	284.072	365.698	370.643	489.515	441.017
Flavonoid biosynthesis	Ccan001g014280	380aa	AT5G54160	AT5G54160-b	ATOMT1, OMT1	L=363	O-methyltransferase 1	A caffeic acid/5-hydroxyferulic acid O-methyltransferase. Interacts with 14-4-3 proteins in yeast 2 hybrid assay. AtOMT1 (At5g54160) encodes a flavonol 3’-O-methyltransferase that is highly active towards quercetin and myricetin. The substrate specificity identifies the enzyme as flavonol 3’-methyltransferase which replaces the former annotation of the gene to encode a caffeic acid/5-hydroxyferul…	O-methyltransferase 1 (OMT1); FUNCTIONS IN: myricetin 3'-O-methyltransferase activity, quercetin 3-O-methyltransferase activity, caffeate O-methyltransferase activity; INVOLVED IN: lignin biosynthetic process, flavonol biosynthetic process; LOCATED IN: cytosol, nucleus, plasma membrane, cytoplasm; EXPRESSED IN: 23 plant structures; EXPRESSED DURING: 14 growth stages; CONTAINS InterPro DOMAIN/s: W…	OrthoF-Ccan001g014280	NA		yellow	DEG-Ccan001g014280	-0.334215	0.841731	-0.49502	0.59446	-1.20367	0.0121462	-1.3234	0.00389007	-0.363579	0.544523	-0.0171402	1	0.0640222	0.941518	0.121433	0.854695	0.312872	0.554474	TPM-Ccan001g014280	13.1745	24.4257	12.1433	19.6121	12.4187	10.8146	5.89104	4.05576	5.87158	6.41512	16.6741	11.4366	19.9689	19.5826	18.6722	18.7074
Flavonoid biosynthesis	Ccan006g025130	255aa	AT1G07250	AT1G07250-a	UGT71C4	L=479	UDP-glucosyl transferase 71C4		UDP-glucosyl transferase 71C4 (UGT71C4); FUNCTIONS IN: quercetin 3-O-glucosyltransferase activity, quercetin 7-O-glucosyltransferase activity, UDP-glucosyltransferase activity, transferase activity, transferring glycosyl groups; INVOLVED IN: metabolic process; LOCATED IN: cellular_component unknown; EXPRESSED IN: 22 plant structures; EXPRESSED DURING: 13 growth stages; CONTAINS InterPro DOMAIN/s:…	OrthoF-OG0000047		Ccan005g009080, Ccan005g009090, Ccan005g009130, Ccan005g009150, Ccan005g009200, Ccan005g009210, Ccan005g009220, Ccan005g009260, Ccan005g009340, Ccan005g009440, Ccan005g009450, Ccan005g009470, Ccan006g025130, Ccan009g014530	yellow	DEG-Ccan006g025130	0.579842	NA	-4.98171	NA	-4.54153	NA	-5.04461	NA	-1.01571	NA	-0.979581	NA	-1.40529	NA	-5.206	NA	1.73997	NA	TPM-Ccan006g025130	0.197823	1.55066	1.27305	0.497985	0.917975	0.915021	0.037453	0	0	0	1.56371	1.95985	1.71818	2.93243	1.37341	0.706886
Flavonoid biosynthesis	Ccan006g030760	303aa	AT1G51990	AT1G51990-c		L=363	O-methyltransferase family protein		O-methyltransferase family protein; CONTAINS InterPro DOMAIN/s: Winged helix-turn-helix transcription repressor DNA-binding (InterPro:IPR011991), Plant methyltransferase dimerisation (InterPro:IPR012967), O-methyltransferase, family 2 (InterPro:IPR001077), O-methyltransferase, COMT, eukaryota (InterPro:IPR016461); BEST Arabidopsis thaliana protein match is: O-methyltransferase 1 (TAIR:AT5G54160.1…	OrthoF-Ccan006g030760	NA		yellow	DEG-Ccan006g030760	-0.0822532	1	1.1314	0.823052	-5.8129	0.0251866	-3.4988	0.0904024	1.0969	0.670362	1.05854	0.700962	1.88411	0.412127	1.37944	0.531624	-0.776447	0.734289	TPM-Ccan006g030760	0.646746	0.200285	0.697398	0.242456	0.060483	0.920552	0.003469	0.003743	0	0.085378	0.884262	1.65828	1.10994	1.96306	1.66821	2.37645
Flavonoid biosynthesis	Ccan009g012290	1062aa	AT2G34790	AT2G34790-c	MEE23, EDA28	L=532	FAD-binding Berberine family protein		MATERNAL EFFECT EMBRYO ARREST 23 (MEE23); FUNCTIONS IN: electron carrier activity, oxidoreductase activity, FAD binding, catalytic activity; INVOLVED IN: polar nucleus fusion, embryo development ending in seed dormancy; LOCATED IN: cell wall; EXPRESSED IN: 13 plant structures; EXPRESSED DURING: 4 anthesis, petal differentiation and expansion stage; CONTAINS InterPro DOMAIN/s: FAD-binding, type 2 …	OrthoF-Ccan009g012290	NA		yellow	DEG-Ccan009g012290	-0.877641	0.335432	-1.8296	0.00229401	-2.45778	8.69e-07	-0.778826	0.169987	1.20541	0.0268707	0.983202	0.0910018	0.664819	0.279158	0.00856799	1	-0.872216	0.10605	TPM-Ccan009g012290	10.0406	6.46518	6.39664	3.67851	1.94848	2.81613	0.955276	0.909495	3.70162	3.8772	19.0238	17.7619	16.6446	18.8492	8.11688	7.3485
LEA family	Ccan001g019960	289aa	AT2G27080	AT2G27080		Late embryogenesis abundant (LEA) hydroxyproline-rich glycoprotein family	L=260	Late embryogenesis abundant (LEA) hydroxyproline-rich glycoprotein family		Late embryogenesis abundant (LEA) hydroxyproline-rich glycoprotein family; CONTAINS InterPro DOMAIN/s: Late embryogenesis abundant protein, group 2 (InterPro:IPR004864); BEST Arabidopsis thaliana protein match is: Late embryogenesis abundant (LEA) hydroxyproline-rich glycoprotein family (TAIR:AT5G21130.1); Has 1062 Blast hits to 1061 proteins in 28 species: Archae - 0; Bacteria - 0; Metazoa - 0; …	OrthoF-OG0005629	AT2G27080.1	Ccan001g019960	module-Ccan001g019960	tan	DEG-Ccan001g019960	0.278473	1	2.85352	0.512592	6.88527	0.00352655	4.75616	0.0486608	1.97514	0.506674	2.90874	0.308668	3.46477	0.195555	3.56491	0.154641	5.01336	0.0314625	TPM-Ccan001g019960	0	4.00014	1.74845	2.88961	27.9905	0	131.714	138.485	41.2362	36.0006	6.59624	7.90058	16.689	13.8155
LEA family	Ccan001g020990	128aa	AT3G44380	AT3G44380		Late embryogenesis abundant (LEA) hydroxyproline-rich glycoprotein family	L=186	Late embryogenesis abundant (LEA) hydroxyproline-rich glycoprotein family		Late embryogenesis abundant (LEA) hydroxyproline-rich glycoprotein family; FUNCTIONS IN: molecular_function unknown; INVOLVED IN: response to desiccation; LOCATED IN: cellular_component unknown; EXPRESSED IN: 19 plant structures; EXPRESSED DURING: 13 growth stages; CONTAINS InterPro DOMAIN/s: Water stress and hypersensitive response domain (InterPro:IPR013990), Late embryogenesis abundant protein…	OrthoF-OG0007415	AT3G44380.1	Ccan001g020990	module-Ccan001g020990	blue	DEG-Ccan001g020990	-0.334855	0.90819	0.229319	0.911883	-0.390214	0.639771	-0.243692	0.779674	-0.943952	0.163854	-1.22263	0.0653608	-1.73094	0.00501331	-0.557846	0.419348	-0.829019	0.19353	TPM-Ccan001g020990	27.6588	42.0876	16.3257	45.7494	32.0548	33.0247	16.9371	15.1249	28.8873	14.9112	17.0674	19.6606	21.3927	12.0094
LEA family	Ccan001g021790	276aa	AT2G27260	AT2G27260-a		Late embryogenesis abundant (LEA) hydroxyproline-rich glycoprotein family	L=243	Late embryogenesis abundant (LEA) hydroxyproline-rich glycoprotein family		Late embryogenesis abundant (LEA) hydroxyproline-rich glycoprotein family; CONTAINS InterPro DOMAIN/s: Late embryogenesis abundant protein, group 2 (InterPro:IPR004864); BEST Arabidopsis thaliana protein match is: hydroxyproline-rich glycoprotein family protein (TAIR:AT3G52460.1); Has 868 Blast hits to 868 proteins in 31 species: Archae - 2; Bacteria - 0; Metazoa - 2; Fungi - 0; Plants - 862; Vir…	OrthoF-OG0006555	AT2G27260.1	Ccan001g021790	module-Ccan001g021790	NA	DEG-Ccan001g021790	-0.0333294	1	0.0151004	1	-0.158519	0.759409	0.237609	0.58046	0.228738	0.616867	-0.0246984	0.987784	0.0645911	0.912352	0.252611	0.532326	0.562755	0.109759	TPM-Ccan001g021790	40.5604	24.458	35.634	33.3815	28.3645	27.2214	16.8265	18.4874	27.5439	32.5314	33.0612	46.0504	35.271	36.8741
LEA family	Ccan001g021800	208aa	AT3G44220	AT3G44220		Late embryogenesis abundant (LEA) hydroxyproline-rich glycoprotein family	L=206	Late embryogenesis abundant (LEA) hydroxyproline-rich glycoprotein family		Late embryogenesis abundant (LEA) hydroxyproline-rich glycoprotein family; CONTAINS InterPro DOMAIN/s: Late embryogenesis abundant protein, group 2 (InterPro:IPR004864); BEST Arabidopsis thaliana protein match is: Late embryogenesis abundant (LEA) hydroxyproline-rich glycoprotein family (TAIR:AT5G22200.1); Has 838 Blast hits to 838 proteins in 28 species: Archae - 0; Bacteria - 0; Metazoa - 0; Fu…	OrthoF-OG0002249	AT3G44220.1, AT5G22200.1	Ccan001g021800	module-Ccan001g021800	yellow	DEG-Ccan001g021800	0.465759	0.931256	0.785602	0.722746	-1.24231	0.272501	0.334493	0.817988	0.93459	0.431429	1.89893	0.0725575	1.3032	0.242147	0.768314	0.493943	-0.762303	0.480339	TPM-Ccan001g021800	15.4556	5.62507	23.3425	6.95788	14.1644	18.9964	1.73298	3.91684	11.3071	7.7372	16.1504	25.6027	37.5272	50.8079
LEA family	Ccan001g022740	199aa	AT1G08160	AT1G08160		Late embryogenesis abundant (LEA) hydroxyproline-rich glycoprotein family	L=221	Late embryogenesis abundant (LEA) hydroxyproline-rich glycoprotein family		Late embryogenesis abundant (LEA) hydroxyproline-rich glycoprotein family; CONTAINS InterPro DOMAIN/s: Late embryogenesis abundant protein, group 2 (InterPro:IPR004864); BEST Arabidopsis thaliana protein match is: Late embryogenesis abundant (LEA) hydroxyproline-rich glycoprotein family (TAIR:AT5G22870.1); Has 611 Blast hits to 611 proteins in 23 species: Archae - 0; Bacteria - 0; Metazoa - 0; Fu…	OrthoF-OG0010594	AT5G22870.1	Ccan001g022740	module-Ccan001g022740	darkorange	DEG-Ccan001g022740	3.39874	0.0183435	2.03409	0.24157	2.50091	0.0381905	2.53778	0.0288276	2.34224	0.0544849	1.03665	0.49317	0.47895	0.774276	-0.531988	0.717659	-3.49806	0.00864174	TPM-Ccan001g022740	0.934349	1.07863	6.19147	17.9023	7.82841	0.545381	3.07541	4.10599	5.28404	4.24163	2.59464	8.62126	2.32822	2.33619
LEA family	Ccan001g031720	107aa	AT3G22490	AT3G22490-a		Seed maturation protein	L=262	Seed maturation protein		Seed maturation protein; CONTAINS InterPro DOMAIN/s: Seed maturation protein (InterPro:IPR007011); BEST Arabidopsis thaliana protein match is: Seed maturation protein (TAIR:AT3G22500.1); Has 198 Blast hits to 183 proteins in 40 species: Archae - 2; Bacteria - 41; Metazoa - 7; Fungi - 0; Plants - 144; Viruses - 3; Other Eukaryotes - 1 (source: NCBI BLink).	OrthoF-Ccan001g031720	NA		module-Ccan001g031720	NA	DEG-Ccan001g031720	NA	NA	NA	NA	NA	NA	NA	NA	NA	NA	NA	NA	NA	NA	NA	NA	NA	NA	TPM-Ccan001g031720	0	0	0	0	0	0	0	0	0	0	0	0	0	0
LEA family	Ccan001g033380	79aa	AT4G02380	AT4G02380	SAG21, AtLEA5	senescence-associated gene 21	L=97	senescence-associated gene 21	Encodes AtLEA5 (late embryogenesis abundant like protein). Also known as SENESCENCE-ASSOCIATED GENE 21 (SAG21). Has a role on oxidative stress tolerance. mRNA levels are elevated in response to various stresses.	senescence-associated gene 21 (SAG21); CONTAINS InterPro DOMAIN/s: Late embryogenesis abundant protein, group 3 (InterPro:IPR004926); BEST Arabidopsis thaliana protein match is: Late embryogenesis abundant 3 (LEA3) family protein (TAIR:AT1G02820.1); Has 181 Blast hits to 176 proteins in 36 species: Archae - 0; Bacteria - 0; Metazoa - 0; Fungi - 0; Plants - 181; Viruses - 0; Other Eukaryotes - 0 (…	OrthoF-OG0001233	AT1G02820.1, AT4G02380.1	Ccan001g033380	module-Ccan001g033380	tan	DEG-Ccan001g033380	0.744223	0.616193	2.34425	0.00119469	4.40387	6.31e-14	3.03331	4.42e-07	1.85988	0.00405092	0.851211	0.270372	1.08532	0.129867	1.99199	0.00163022	2.39789	7.85e-05	TPM-Ccan001g033380	409.165	1405.08	2370.69	921.661	7131.85	1697.03	12364	12021.5	5607.76	6608.17	3647.49	2903.84	1832.74	1842.68
LEA family	Ccan002g005790	213aa	AT5G53730	AT5G53730		Late embryogenesis abundant (LEA) hydroxyproline-rich glycoprotein family	L=213	Late embryogenesis abundant (LEA) hydroxyproline-rich glycoprotein family		Late embryogenesis abundant (LEA) hydroxyproline-rich glycoprotein family; CONTAINS InterPro DOMAIN/s: Late embryogenesis abundant protein, group 2 (InterPro:IPR004864); BEST Arabidopsis thaliana protein match is: Late embryogenesis abundant (LEA) hydroxyproline-rich glycoprotein family (TAIR:AT3G44220.1); Has 1807 Blast hits to 1807 proteins in 277 species: Archae - 0; Bacteria - 0; Metazoa - 73…	OrthoF-OG0011677	AT5G53730.1	Ccan002g005790	module-Ccan002g005790	pink	DEG-Ccan002g005790	0.369111	0.835124	0.349798	0.78237	-2.33993	1.06e-06	-1.52085	0.00199148	-0.556037	0.358351	-0.313116	0.663876	-1.12131	0.0351655	-0.714636	0.187863	-2.40236	4.64e-07	TPM-Ccan002g005790	33.3931	60.2249	69.3069	54.7595	62.6189	33.8532	4.67238	6.16075	6.11181	16.1776	30.2832	33.2168	48.0689	32.7174
LEA family	Ccan002g007140	3genes
LEA family	Ccan002g016450	NA
LEA family	Ccan002g016640	225aa	AT4G05220	AT4G05220		Late embryogenesis abundant (LEA) hydroxyproline-rich glycoprotein family	L=226	Late embryogenesis abundant (LEA) hydroxyproline-rich glycoprotein family		Late embryogenesis abundant (LEA) hydroxyproline-rich glycoprotein family; CONTAINS InterPro DOMAIN/s: Late embryogenesis abundant protein, group 2 (InterPro:IPR004864); BEST Arabidopsis thaliana protein match is: Late embryogenesis abundant (LEA) hydroxyproline-rich glycoprotein family (TAIR:AT1G61760.1); Has 847 Blast hits to 847 proteins in 27 species: Archae - 0; Bacteria - 0; Metazoa - 0; Fu…	OrthoF-OG0008590	AT4G05220.1	Ccan002g016640	module-Ccan002g016640	darkorange	DEG-Ccan002g016640	4.06	0.458806	3.17702	0.559412	4.72405	0.129479	3.90004	0.205968	3.38796	0.308138	3.36979	0.330695	2.19927	0.546006	-0.956873	0.805838	0.0240692	1	TPM-Ccan002g016640	0	0.34023	4.50755	2.93364	3.90882	0.017444	2.54354	4.14853	3.00416	2.22807	1.08084	3.50721	2.92305	2.06664
LEA family	Ccan002g016650	NA
LEA family	Ccan002g020480	444aa	AT2G27260	AT2G27260-b		Late embryogenesis abundant (LEA) hydroxyproline-rich glycoprotein family	L=243	Late embryogenesis abundant (LEA) hydroxyproline-rich glycoprotein family		Late embryogenesis abundant (LEA) hydroxyproline-rich glycoprotein family; CONTAINS InterPro DOMAIN/s: Late embryogenesis abundant protein, group 2 (InterPro:IPR004864); BEST Arabidopsis thaliana protein match is: hydroxyproline-rich glycoprotein family protein (TAIR:AT3G52460.1); Has 868 Blast hits to 868 proteins in 31 species: Archae - 2; Bacteria - 0; Metazoa - 2; Fungi - 0; Plants - 862; Vir…	OrthoF-Ccan002g020480	NA		module-Ccan002g020480	NA	DEG-Ccan002g020480	6.32211	0.740288	0	1	7.46913	0.356432	0	1	7.37245	0.363117	6.3449	0.471149	6.3459	0.448728	8.18983	0.267751	7.68631	0.284215	TPM-Ccan002g020480	0	0	0	0.254949	0	0	0.242389	0	0	0	0	0.659885	0	0.205647
LEA family	Ccan002g022350	NA
LEA family	Ccan002g026970	317aa	AT2G01080	AT2G01080-a		Late embryogenesis abundant (LEA) hydroxyproline-rich glycoprotein family	L=231	Late embryogenesis abundant (LEA) hydroxyproline-rich glycoprotein family		Late embryogenesis abundant (LEA) hydroxyproline-rich glycoprotein family; FUNCTIONS IN: molecular_function unknown; INVOLVED IN: biological_process unknown; LOCATED IN: plasma membrane; EXPRESSED IN: 14 plant structures; EXPRESSED DURING: 6 growth stages; CONTAINS InterPro DOMAIN/s: Late embryogenesis abundant protein, group 2 (InterPro:IPR004864); BEST Arabidopsis thaliana protein match is: Lat…	OrthoF-OG0006314	AT2G01080.1	Ccan002g026970	module-Ccan002g026970	NA	DEG-Ccan002g026970	0.0335053	0.99999	0.010369	1	-0.46346	0.00652172	-0.0851241	0.706588	0.606246	0.000173	0.50027	0.00302311	0.456693	0.00688517	0.603408	0.000167	0.558444	0.000495	TPM-Ccan002g026970	28.3911	37.3886	32.4738	40.4635	34.6787	24.9707	16.2068	14.7859	24.1701	27.2277	43.9364	59.3534	51.7748	52.3579
LEA family	Ccan002g031050	NA
LEA family	Ccan002g042800	176aa	AT5G27980	AT5G27980		Seed maturation protein	L=192	Seed maturation protein		Seed maturation protein; CONTAINS InterPro DOMAIN/s: Seed maturation protein (InterPro:IPR007011); BEST Arabidopsis thaliana protein match is: Seed maturation protein (TAIR:AT3G22490.1); Has 1807 Blast hits to 1807 proteins in 277 species: Archae - 0; Bacteria - 0; Metazoa - 736; Fungi - 347; Plants - 385; Viruses - 0; Other Eukaryotes - 339 (source: NCBI BLink).	OrthoF-OG0010491	AT5G27980.1	Ccan002g042800	module-Ccan002g042800	NA	DEG-Ccan002g042800	NA	NA	NA	NA	NA	NA	NA	NA	NA	NA	NA	NA	NA	NA	NA	NA	NA	NA	TPM-Ccan002g042800	0	0	0	0	0	0	0	0	0	0	0	0	0	0
LEA family	Ccan002g044960	206aa	AT2G01080	AT2G01080-b		Late embryogenesis abundant (LEA) hydroxyproline-rich glycoprotein family	L=231	Late embryogenesis abundant (LEA) hydroxyproline-rich glycoprotein family		Late embryogenesis abundant (LEA) hydroxyproline-rich glycoprotein family; FUNCTIONS IN: molecular_function unknown; INVOLVED IN: biological_process unknown; LOCATED IN: plasma membrane; EXPRESSED IN: 14 plant structures; EXPRESSED DURING: 6 growth stages; CONTAINS InterPro DOMAIN/s: Late embryogenesis abundant protein, group 2 (InterPro:IPR004864); BEST Arabidopsis thaliana protein match is: Lat…	OrthoF-Ccan002g044960	NA		module-Ccan002g044960	NA	DEG-Ccan002g044960	1.45275	NA	0	NA	4.15906	NA	0	NA	0	NA	0	NA	0	NA	3.35277	NA	3.4515	NA	TPM-Ccan002g044960	0	0	0	0.018813	0.021906	0	0.018924	0.035806	0	0.143165	0	0	0.025635	0
LEA family	Ccan002g050550	166aa	AT2G46140	AT2G46140		Late embryogenesis abundant protein	L=166	Late embryogenesis abundant protein		Late embryogenesis abundant protein; FUNCTIONS IN: molecular_function unknown; INVOLVED IN: response to desiccation, embryo development ending in seed dormancy; LOCATED IN: plasma membrane; EXPRESSED IN: 24 plant structures; EXPRESSED DURING: 15 growth stages; CONTAINS InterPro DOMAIN/s: Water stress and hypersensitive response domain (InterPro:IPR013990), Late embryogenesis abundant protein, gro…	OrthoF-OG0004568	AT1G01470.1	Ccan002g050550	module-Ccan002g050550	yellow	DEG-Ccan002g050550	0.575302	0.772547	0.876395	0.450877	3.01091	1.53e-06	2.7094	1.42e-05	-2.573	6.03e-05	-0.25763	0.81391	0.124122	0.912873	0.689746	0.352182	1.4065	0.0322998	TPM-Ccan002g050550	108.585	88.6352	255.198	54.1918	134.751	158.967	544.847	490.087	491.938	539.031	17.6068	15.3768	90.6912	85.4282
LEA family	Ccan002g050570	220aa	AT2G46150	AT2G46150-a		Late embryogenesis abundant (LEA) hydroxyproline-rich glycoprotein family	L=221	Late embryogenesis abundant (LEA) hydroxyproline-rich glycoprotein family		Late embryogenesis abundant (LEA) hydroxyproline-rich glycoprotein family; FUNCTIONS IN: molecular_function unknown; INVOLVED IN: biological_process unknown; LOCATED IN: plasma membrane; EXPRESSED IN: 15 plant structures; EXPRESSED DURING: 7 growth stages; CONTAINS InterPro DOMAIN/s: Late embryogenesis abundant protein, group 2 (InterPro:IPR004864); BEST Arabidopsis thaliana protein match is: Lat…	OrthoF-OG0001950	AT2G46150.1	Ccan002g050570, Ccan008g026710	module-Ccan002g050570	turquoise	DEG-Ccan002g050570	-0.689996	0.976902	-0.693336	0.93191	2.21369	0.398864	-1.79941	0.487449	4.12334	0.073094	2.56608	0.329725	3.30344	0.173173	3.5349	0.118504	4.74592	0.0250198	TPM-Ccan002g050570	0	3.28799	1.0459	0.831103	1.51371	0	2.84996	5.03543	0.573259	0.169339	29.3187	18.6805	8.94486	10.6134
LEA family	Ccan002g051290	210aa	AT4G23930	AT4G23930		Late embryogenesis abundant (LEA) hydroxyproline-rich glycoprotein family	L=187	Late embryogenesis abundant (LEA) hydroxyproline-rich glycoprotein family		Late embryogenesis abundant (LEA) hydroxyproline-rich glycoprotein family; FUNCTIONS IN: molecular_function unknown; INVOLVED IN: biological_process unknown; LOCATED IN: endomembrane system; EXPRESSED IN: 11 plant structures; EXPRESSED DURING: 6 growth stages; CONTAINS InterPro DOMAIN/s: Late embryogenesis abundant protein, group 2 (InterPro:IPR004864); BEST Arabidopsis thaliana protein match is:…	OrthoF-OG0002923	AT4G23930.1	Ccan002g051290, Ccan008g027460	module-Ccan002g051290	NA	DEG-Ccan002g051290	-0.250174	0.88728	0.00424477	1	-0.491567	0.316132	-0.791094	0.0643639	-0.624964	0.177952	-0.979417	0.0254519	-1.05528	0.0132038	-0.943249	0.0240404	-0.307399	0.507825	TPM-Ccan002g051290	31.242	22.0438	22.7419	29.2782	24.3634	22.3844	13.3703	11.3907	11.2675	14.3384	13.8756	25.322	14.2022	17.587
LEA family	Ccan003g008790	320aa	AT3G22490	AT3G22490-b		Seed maturation protein	L=262	Seed maturation protein		Seed maturation protein; CONTAINS InterPro DOMAIN/s: Seed maturation protein (InterPro:IPR007011); BEST Arabidopsis thaliana protein match is: Seed maturation protein (TAIR:AT3G22500.1); Has 198 Blast hits to 183 proteins in 40 species: Archae - 2; Bacteria - 41; Metazoa - 7; Fungi - 0; Plants - 144; Viruses - 3; Other Eukaryotes - 1 (source: NCBI BLink).	OrthoF-Ccan003g008790	NA		module-Ccan003g008790	NA	DEG-Ccan003g008790	0	NA	4.95187	NA	0	NA	0	NA	0	NA	0	NA	0	NA	0	NA	0	NA	TPM-Ccan003g008790	0	0	0	0	0.166139	0	0	0	0	0	0	0	0	0
LEA family	Ccan003g027020	369aa	AT2G44060	AT2G44060		Late embryogenesis abundant protein, group 2	L=325	Late embryogenesis abundant protein, group 2		Late embryogenesis abundant protein, group 2; FUNCTIONS IN: molecular_function unknown; INVOLVED IN: response to cadmium ion, response to desiccation, embryo development ending in seed dormancy; LOCATED IN: plasma membrane, membrane; EXPRESSED IN: 25 plant structures; EXPRESSED DURING: 14 growth stages; CONTAINS InterPro DOMAIN/s: Water stress and hypersensitive response domain (InterPro:IPR01399…	OrthoF-OG0006321	AT2G44060.1	Ccan003g027020	module-Ccan003g027020	turquoise	DEG-Ccan003g027020	0.14863	0.917659	0.0605331	0.967905	-0.433571	0.181331	0.366404	0.249479	0.603697	0.0461511	1.20028	1.75e-05	1.63382	1.4e-09	1.81873	8.56e-12	1.69217	1.23e-10	TPM-Ccan003g027020	90.1285	105.841	129.525	102.962	98.104	81.3355	37.3186	47.4081	102.971	102.335	132.336	174.297	239.605	265.882
LEA family	Ccan004g005700	NA
LEA family	Ccan004g006940	258aa	AT1G17620	AT1G17620		Late embryogenesis abundant (LEA) hydroxyproline-rich glycoprotein family	L=264	Late embryogenesis abundant (LEA) hydroxyproline-rich glycoprotein family		Late embryogenesis abundant (LEA) hydroxyproline-rich glycoprotein family; FUNCTIONS IN: molecular_function unknown; INVOLVED IN: biological_process unknown; LOCATED IN: plasma membrane; EXPRESSED IN: 23 plant structures; EXPRESSED DURING: 13 growth stages; CONTAINS InterPro DOMAIN/s: Late embryogenesis abundant protein, group 2 (InterPro:IPR004864); BEST Arabidopsis thaliana protein match is: un…	OrthoF-OG0000317	AT1G17620.1, AT5G11890.1	Ccan002g046070, Ccan004g006940, Ccan008g022180	module-Ccan004g006940	NA	DEG-Ccan004g006940	-1.33058	0.00242997	-0.610031	0.304404	0.156262	0.785294	0.116278	0.842711	-0.544168	0.199362	-0.691572	0.0967616	-0.0307973	0.97085	-0.325925	0.44839	0.232643	0.588457	TPM-Ccan004g006940	20.5225	16.9619	7.55599	9.22552	12.5086	10.096	12.0407	14.3045	15.0001	17.9548	13.7787	13.0749	10.9617	15.3284
LEA family	Ccan004g008080	310aa	AT1G45688	AT1G45688-a		unknown protein; FUNCTIONS IN: molecular_function unknown; INVOLVED IN: biological_process unknown; LOCATED IN: plasma membrane; EXPRESSED IN: 22 plant structures; EXPRESSED DURING: 13 growth stages; BEST Arabidopsis thaliana protein match is: unknown protein (TAIR:AT5G42860.1); Has 258 Blast hits to 242 proteins in 39 species: Archae - 0; Bacteria - 11; Metazoa - 10; Fungi - 14; Plants - 198; Vi…	L=342			unknown protein; FUNCTIONS IN: molecular_function unknown; INVOLVED IN: biological_process unknown; LOCATED IN: plasma membrane; EXPRESSED IN: 22 plant structures; EXPRESSED DURING: 13 growth stages; BEST Arabidopsis thaliana protein match is: unknown protein (TAIR:AT5G42860.1); Has 258 Blast hits to 242 proteins in 39 species: Archae - 0; Bacteria - 11; Metazoa - 10; Fungi - 14; Plants - 198; Vi…	OrthoF-Ccan004g008080	NA		module-Ccan004g008080	darkgreen	DEG-Ccan004g008080	0.122782	1	-0.507354	0.829897	-1.39624	0.144964	1.90395	0.0290499	1.76183	0.054044	1.32851	0.18174	0.499181	0.672514	-0.532858	0.610725	-1.7006	0.0487643	TPM-Ccan004g008080	102.005	28.967	34.0942	134.013	45.7924	38.1152	18.1868	13.9431	216.299	185.577	221.032	258.927	197.052	184.522
LEA family	Ccan004g008350	310aa	AT4G13270	AT4G13270		Late embryogenesis abundant (LEA) hydroxyproline-rich glycoprotein family	L=215	Late embryogenesis abundant (LEA) hydroxyproline-rich glycoprotein family		Late embryogenesis abundant (LEA) hydroxyproline-rich glycoprotein family; FUNCTIONS IN: molecular_function unknown; INVOLVED IN: biological_process unknown; LOCATED IN: chloroplast; EXPRESSED IN: 23 plant structures; EXPRESSED DURING: 13 growth stages; CONTAINS InterPro DOMAIN/s: Late embryogenesis abundant protein, group 2 (InterPro:IPR004864); BEST Arabidopsis thaliana protein match is: Late e…	OrthoF-OG0009335	AT4G13270.1	Ccan004g008350	module-Ccan004g008350	turquoise	DEG-Ccan004g008350	0.384323	0.70942	0.568975	0.373316	-0.334419	0.493893	0.358332	0.426799	-0.182124	0.745153	-0.0921118	0.903842	0.331525	0.495878	1.41318	0.000139	1.35795	0.000186	TPM-Ccan004g008350	46.7761	31.5832	58.6477	57.0232	55.4649	50.0339	19.4359	19.1699	34.9172	46.4376	29.1909	44.1879	46.4003	40.132
LEA family	Ccan004g021770	251aa	AT1G54540	AT1G54540		Late embryogenesis abundant (LEA) hydroxyproline-rich glycoprotein family	L=239	Late embryogenesis abundant (LEA) hydroxyproline-rich glycoprotein family		Late embryogenesis abundant (LEA) hydroxyproline-rich glycoprotein family; CONTAINS InterPro DOMAIN/s: Late embryogenesis abundant protein, group 2 (InterPro:IPR004864); BEST Arabidopsis thaliana protein match is: Late embryogenesis abundant (LEA) hydroxyproline-rich glycoprotein family (TAIR:AT1G65690.1); Has 914 Blast hits to 913 proteins in 28 species: Archae - 0; Bacteria - 0; Metazoa - 0; Fu…	OrthoF-OG0004200	AT1G54540.1	Ccan004g021770	module-Ccan004g021770	brown	DEG-Ccan004g021770	0	1	0	1	0	1	0	1	0	1	0	1	6.20643	0.531027	9.59546	0.256218	9.12527	0.26567	TPM-Ccan004g021770	0	0	0	0	0	0	0	0	0	0	0	0	0	0
LEA family	Ccan004g024780	273aa	AT3G22490	AT3G22490-c		Seed maturation protein	L=262	Seed maturation protein		Seed maturation protein; CONTAINS InterPro DOMAIN/s: Seed maturation protein (InterPro:IPR007011); BEST Arabidopsis thaliana protein match is: Seed maturation protein (TAIR:AT3G22500.1); Has 198 Blast hits to 183 proteins in 40 species: Archae - 2; Bacteria - 41; Metazoa - 7; Fungi - 0; Plants - 144; Viruses - 3; Other Eukaryotes - 1 (source: NCBI BLink).	OrthoF-OG0002448	AT3G22490.1, AT3G22500.1	Ccan004g024780	module-Ccan004g024780	NA	DEG-Ccan004g024780	NA	NA	NA	NA	NA	NA	NA	NA	NA	NA	NA	NA	NA	NA	NA	NA	NA	NA	TPM-Ccan004g024780	0	0	0	0	0	0	0	0	0	0	0	0	0	0
LEA family	Ccan005g005140	92aa	AT2G40170	AT2G40170-a	ATEM6, GEA6, EM6	Stress induced protein	L=92	Stress induced protein	Encodes a group 1 LEA gene that is activated by direct binding of ABI5 to its promoter and is involved in response to ABA. Is required for normal seed development. Involved in regulating the timing of dessication tolerance and rate of water loss during seed maturation.	LATE EMBRYOGENESIS ABUNDANT 6 (GEA6); CONTAINS InterPro DOMAIN/s: Late embryogenesis abundant protein, group 5, conserved site (InterPro:IPR022377), Stress induced protein (InterPro:IPR000389); BEST Arabidopsis thaliana protein match is: Stress induced protein (TAIR:AT3G51810.1); Has 212 Blast hits to 184 proteins in 37 species: Archae - 0; Bacteria - 6; Metazoa - 17; Fungi - 0; Plants - 189; Vir…	OrthoF-OG0001929	AT2G40170.1	Ccan005g005140, Ccan006g006090	module-Ccan005g005140	lightyellow	DEG-Ccan005g005140	0	1	5.79921	0.674339	12.9699	0.0563481	9.14238	0.187049	5.27721	0.515979	0	1	3.74029	0.670842	0	1	8.47178	0.205238	TPM-Ccan005g005140	0	0	0	0	0.316451	0	16.69	11.595	2.0889	0	0	0.102532	0	0
LEA family	Ccan005g017700	218aa	AT2G35980	AT2G35980	YLS9, NHL10, ATNHL10	Late embryogenesis abundant (LEA) hydroxyproline-rich glycoprotein family	L=227	Late embryogenesis abundant (LEA) hydroxyproline-rich glycoprotein family	Encodes a protein whose sequence is similar to tobacco hairpin-induced gene (HIN1) and Arabidopsis non-race specific disease resistance gene (NDR1). Expression of this gene is induced by cucumber mosaic virus, spermine and during senescence. The gene product is localized to the chloroplast.	YELLOW-LEAF-SPECIFIC GENE 9 (YLS9); FUNCTIONS IN: molecular_function unknown; INVOLVED IN: defense response to virus, leaf senescence, response to other organism; LOCATED IN: chloroplast; EXPRESSED IN: 7 plant structures; EXPRESSED DURING: 4 anthesis, 4 leaf senescence stage, petal differentiation and expansion stage; CONTAINS InterPro DOMAIN/s: Late embryogenesis abundant protein, group 2 (Inter…	OrthoF-Ccan005g017700	NA		module-Ccan005g017700	NA	DEG-Ccan005g017700	0	NA	2.63324	NA	7.3991	NA	6.38863	NA	0	NA	0	NA	0	NA	0	NA	0	NA	TPM-Ccan005g017700	0	0	0	0	0.017406	0	0.603065	0	0	0.24965	0	0	0	0
LEA family	Ccan005g018380	825aa	AT1G11070	AT1G11070		BEST Arabidopsis thaliana protein match is: Hydroxyproline-rich glycoprotein family protein (TAIR:AT1G61080.1); Has 579 Blast hits to 567 proteins in 152 species: Archae - 0; Bacteria - 68; Metazoa - 159; Fungi - 113; Plants - 172; Viruses - 0; Other Eukaryotes - 67 (source: NCBI BLink).	L=763			BEST Arabidopsis thaliana protein match is: Hydroxyproline-rich glycoprotein family protein (TAIR:AT1G61080.1); Has 579 Blast hits to 567 proteins in 152 species: Archae - 0; Bacteria - 68; Metazoa - 159; Fungi - 113; Plants - 172; Viruses - 0; Other Eukaryotes - 67 (source: NCBI BLink).	OrthoF-Ccan005g018380	NA		module-Ccan005g018380	turquoise	DEG-Ccan005g018380	-0.897621	0.443428	0.152054	0.955874	1.27845	0.0483441	0.229729	0.798661	-0.528549	0.492281	-1.60969	0.0116469	-1.23817	0.0588465	-0.652266	0.338932	-0.417898	0.545845	TPM-Ccan005g018380	5.30189	20.3375	6.24579	8.10474	14.3889	10.3472	17.5701	17.6595	11.7926	9.3902	9.78808	6.65869	5.49852	3.46086
LEA family	Ccan005g019600	401aa	AT2G42560	AT2G42560		late embryogenesis abundant domain-containing protein / LEA domain-containing protein	L=635	late embryogenesis abundant domain-containing protein / LEA domain-containing protein		late embryogenesis abundant domain-containing protein / LEA domain-containing protein; FUNCTIONS IN: molecular_function unknown; INVOLVED IN: embryo development ending in seed dormancy; LOCATED IN: cellular_component unknown; EXPRESSED IN: seed; EXPRESSED DURING: seedling growth; CONTAINS InterPro DOMAIN/s: Late embryogenesis abundant protein, group 4 (InterPro:IPR004238); BEST Arabidopsis thalia…	OrthoF-OG0005534	AT2G42560.1	Ccan005g019600	module-Ccan005g019600	turquoise	DEG-Ccan005g019600	-1.34419	0.718169	-1.27167	0.664028	-1.543	0.350001	-1.41291	0.372581	-5.38973	6.09e-05	-3.09312	0.0361836	-3.49041	0.0142031	-4.42404	0.00106714	-4.9258	0.000249	TPM-Ccan005g019600	24.3177	0.744297	8.26142	2.28781	1.23082	5.59057	4.03624	1.74608	2.85244	3.79981	0.373412	0.281588	1.68442	1.6922
LEA family	Ccan005g026600	252aa	AT4G26490	AT4G26490		Late embryogenesis abundant (LEA) hydroxyproline-rich glycoprotein family	L=268	Late embryogenesis abundant (LEA) hydroxyproline-rich glycoprotein family		Late embryogenesis abundant (LEA) hydroxyproline-rich glycoprotein family; CONTAINS InterPro DOMAIN/s: Late embryogenesis abundant protein, group 2 (InterPro:IPR004864); BEST Arabidopsis thaliana protein match is: unknown protein (TAIR:AT5G56050.1); Has 421 Blast hits to 420 proteins in 22 species: Archae - 0; Bacteria - 0; Metazoa - 0; Fungi - 0; Plants - 421; Viruses - 0; Other Eukaryotes - 0 (…	OrthoF-OG0002739	AT4G26490.1, AT5G56050.1	Ccan005g026600	module-Ccan005g026600	NA	DEG-Ccan005g026600	-0.0860926	1	0.0298379	1	0.149608	0.963687	0.322247	0.875008	-1.31134	0.372027	-2.15958	0.115309	-1.13285	0.455467	1.18474	0.387062	-0.530597	0.714253	TPM-Ccan005g026600	1.91837	1.23071	2.20342	1.02478	1.01363	1.49604	1.26889	0.842004	1.8603	1.17973	1.08522	0.056657	0.248977	0.588302
LEA family	Ccan006g005070	195aa	AT3G54200	AT3G54200		Late embryogenesis abundant (LEA) hydroxyproline-rich glycoprotein family	L=235	Late embryogenesis abundant (LEA) hydroxyproline-rich glycoprotein family		Late embryogenesis abundant (LEA) hydroxyproline-rich glycoprotein family; FUNCTIONS IN: molecular_function unknown; INVOLVED IN: biological_process unknown; LOCATED IN: anchored to plasma membrane, plasma membrane; EXPRESSED IN: 23 plant structures; EXPRESSED DURING: 14 growth stages; CONTAINS InterPro DOMAIN/s: Late embryogenesis abundant protein, group 2 (InterPro:IPR004864); BEST Arabidopsis …	OrthoF-OG0007510	AT3G54200.1	Ccan006g005070	module-Ccan006g005070	grey	DEG-Ccan006g005070	0.750634	0.454318	1.08769	0.133358	0.19279	0.81639	0.240732	0.738362	-0.340133	0.625893	-0.266719	0.735755	0.0738676	0.939472	1.05554	0.0475575	1.4215	0.00477593	TPM-Ccan006g005070	52.4897	33.4731	53.0449	58.26	59.4721	42.9181	15.0406	21.3098	38.9153	37.197	15.7602	27.6696	29.2045	31.2099
LEA family	Ccan006g006090	114aa	AT2G40170	AT2G40170-b	ATEM6, GEA6, EM6	Stress induced protein	L=92	Stress induced protein	Encodes a group 1 LEA gene that is activated by direct binding of ABI5 to its promoter and is involved in response to ABA. Is required for normal seed development. Involved in regulating the timing of dessication tolerance and rate of water loss during seed maturation.	LATE EMBRYOGENESIS ABUNDANT 6 (GEA6); CONTAINS InterPro DOMAIN/s: Late embryogenesis abundant protein, group 5, conserved site (InterPro:IPR022377), Stress induced protein (InterPro:IPR000389); BEST Arabidopsis thaliana protein match is: Stress induced protein (TAIR:AT3G51810.1); Has 212 Blast hits to 184 proteins in 37 species: Archae - 0; Bacteria - 6; Metazoa - 17; Fungi - 0; Plants - 189; Vir…	OrthoF-OG0001929	AT2G40170.1	Ccan005g005140, Ccan006g006090	module-Ccan006g006090	lightgreen	DEG-Ccan006g006090	1.2373	0.179768	1.33775	0.102484	1.76583	0.00352012	1.38309	0.0225902	1.12117	0.084502	1.50531	0.0173434	1.5743	0.0108701	1.53514	0.0107097	2.02945	0.000407	TPM-Ccan006g006090	2.07233	3.65171	3.65841	11.9121	4.46457	4.28976	6.83155	8.77923	4.42066	5.5822	7.51548	2.90442	5.56552	3.84848
LEA family	Ccan006g009940	3genes
LEA family	Ccan006g011470	208aa	AT3G11660	AT3G11660	NHL1	NDR1/HIN1-like 1	L=209	NDR1/HIN1-like 1	encodes a protein whose sequence is similar to tobacco hairpin-induced gene (HIN1) and Arabidopsis non-race specific disease resistance gene (NDR1). Expression of this gene is induced by cucumber mosaic virus. Localization of the gene product is similar to that of NHL3 (plasma membrane) but it is yet inconclusive.	NDR1/HIN1-like 1 (NHL1); CONTAINS InterPro DOMAIN/s: Late embryogenesis abundant protein, group 2 (InterPro:IPR004864); BEST Arabidopsis thaliana protein match is: Late embryogenesis abundant (LEA) hydroxyproline-rich glycoprotein family (TAIR:AT3G52470.1); Has 917 Blast hits to 917 proteins in 27 species: Archae - 0; Bacteria - 0; Metazoa - 0; Fungi - 0; Plants - 917; Viruses - 0; Other Eukaryot…	OrthoF-OG0000408	AT2G35960.1, AT3G11660.1, AT3G52470.1, AT5G06330.1	Ccan006g011470	module-Ccan006g011470	purple	DEG-Ccan006g011470	-0.0451187	1	0.355784	0.830342	-1.01169	0.130228	1.54432	0.0101756	1.32631	0.0365217	1.99282	0.00106081	1.92187	0.00148243	1.56028	0.00976182	1.58142	0.00709388	TPM-Ccan006g011470	235.329	129.884	202.433	172.872	106.757	271.223	44.2489	60.6662	451.002	338.147	340.063	616.318	847.175	775.33
LEA family	Ccan006g019260	NA
LEA family	Ccan006g019270	215aa	AT1G64065	AT1G64065-a		Late embryogenesis abundant (LEA) hydroxyproline-rich glycoprotein family	L=214	Late embryogenesis abundant (LEA) hydroxyproline-rich glycoprotein family		Late embryogenesis abundant (LEA) hydroxyproline-rich glycoprotein family; CONTAINS InterPro DOMAIN/s: Late embryogenesis abundant protein, group 2 (InterPro:IPR004864); BEST Arabidopsis thaliana protein match is: Late embryogenesis abundant (LEA) hydroxyproline-rich glycoprotein family (TAIR:AT2G46150.1); Has 35333 Blast hits to 34131 proteins in 2444 species: Archae - 798; Bacteria - 22429; Met…	OrthoF-Ccan006g019270	NA		module-Ccan006g019270	NA	DEG-Ccan006g019270	0	NA	0	NA	3.66484	NA	0	NA	0	NA	0	NA	0	NA	6.4429	NA	0	NA	TPM-Ccan006g019270	0	0	0	0	0	0	0.000419	0	0	0	0	0	0	0
LEA family	Ccan006g019280	NA
LEA family	Ccan006g019310	NA
LEA family	Ccan006g021170	148aa	AT5G06760	AT5G06760-a	LEA4-5	Late Embryogenesis Abundant 4-5	L=158	Late Embryogenesis Abundant 4-5	Encodes LEA4-5, a member of the Late Embryogenesis Abundant (LEA) proteins which typically accumulate in response to low water availability conditions imposed during development or by the environment. Most of the diverse set of LEA proteins can be grouped according to properties such as high hydrophilicity and high content of glycine or other small amino acids in what has been termed hydrophilins…	Late Embryogenesis Abundant 4-5 (LEA4-5); CONTAINS InterPro DOMAIN/s: Late embryogenesis abundant protein, group 1 (InterPro:IPR005513); Has 1807 Blast hits to 1807 proteins in 277 species: Archae - 0; Bacteria - 0; Metazoa - 736; Fungi - 347; Plants - 385; Viruses - 0; Other Eukaryotes - 339 (source: NCBI BLink).	OrthoF-Ccan006g021170	NA		module-Ccan006g021170	NA	DEG-Ccan006g021170	0	NA	4.63011	NA	0	NA	0	NA	0	NA	0	NA	0	NA	0	NA	5.01882	NA	TPM-Ccan006g021170	0	0	0	0	0.247817	0	0.091919	0	0	0	0	0	0	0
LEA family	Ccan006g021180	146aa	AT5G06760	AT5G06760-b	LEA4-5	Late Embryogenesis Abundant 4-5	L=158	Late Embryogenesis Abundant 4-5	Encodes LEA4-5, a member of the Late Embryogenesis Abundant (LEA) proteins which typically accumulate in response to low water availability conditions imposed during development or by the environment. Most of the diverse set of LEA proteins can be grouped according to properties such as high hydrophilicity and high content of glycine or other small amino acids in what has been termed hydrophilins…	Late Embryogenesis Abundant 4-5 (LEA4-5); CONTAINS InterPro DOMAIN/s: Late embryogenesis abundant protein, group 1 (InterPro:IPR005513); Has 1807 Blast hits to 1807 proteins in 277 species: Archae - 0; Bacteria - 0; Metazoa - 736; Fungi - 347; Plants - 385; Viruses - 0; Other Eukaryotes - 339 (source: NCBI BLink).	OrthoF-OG0010984	AT5G06760.1	Ccan006g021180	module-Ccan006g021180	red	DEG-Ccan006g021180	7.0314	0.0387073	1.70193	0.845834	11.0997	8.02e-06	8.20551	0.00119907	0	1	0	1	0	1	0	1	8.91692	0.000326	TPM-Ccan006g021180	0	0	0.320897	0.527946	0.042622	0	6.94507	2.73915	0.580225	1.21322	0	0	0	0
LEA family	Ccan007g010790	310aa	AT1G45688	AT1G45688-c		unknown protein; FUNCTIONS IN: molecular_function unknown; INVOLVED IN: biological_process unknown; LOCATED IN: plasma membrane; EXPRESSED IN: 22 plant structures; EXPRESSED DURING: 13 growth stages; BEST Arabidopsis thaliana protein match is: unknown protein (TAIR:AT5G42860.1); Has 258 Blast hits to 242 proteins in 39 species: Archae - 0; Bacteria - 11; Metazoa - 10; Fungi - 14; Plants - 198; Vi…	L=342			unknown protein; FUNCTIONS IN: molecular_function unknown; INVOLVED IN: biological_process unknown; LOCATED IN: plasma membrane; EXPRESSED IN: 22 plant structures; EXPRESSED DURING: 13 growth stages; BEST Arabidopsis thaliana protein match is: unknown protein (TAIR:AT5G42860.1); Has 258 Blast hits to 242 proteins in 39 species: Archae - 0; Bacteria - 11; Metazoa - 10; Fungi - 14; Plants - 198; Vi…	OrthoF-Ccan007g010790	NA		module-Ccan007g010790	purple	DEG-Ccan007g010790	1.23713	0.0381914	1.11281	0.0650457	0.899117	0.0686346	1.7537	5.82e-05	2.75268	1.09e-10	2.88121	2.03e-11	2.82428	4.61e-11	2.80753	5.22e-11	3.36201	8.28e-16	TPM-Ccan007g010790	11.1632	7.99021	29.8205	18.9626	31.685	7.30125	13.4148	10.2959	23.6527	28.8173	64.2053	77.4669	82.5548	79.7223
LEA family	Ccan007g014130	NA
LEA family	Ccan007g014540	NA
LEA family	Ccan007g017010	252aa	AT5G36970	AT5G36970	NHL25	NDR1/HIN1-like 25	L=248	NDR1/HIN1-like 25	NDR1/HIN1-like protein, expression induced during incompatible response to a pathogen, expression is at least partly dependent on the salicylic acid signaling pathway	NDR1/HIN1-like 25 (NHL25); FUNCTIONS IN: molecular_function unknown; INVOLVED IN: defense response, incompatible interaction, salicylic acid mediated signaling pathway; LOCATED IN: cellular_component unknown; CONTAINS InterPro DOMAIN/s: Late embryogenesis abundant protein, group 2 (InterPro:IPR004864); BEST Arabidopsis thaliana protein match is: Late embryogenesis abundant (LEA) hydroxyproline-ri…	OrthoF-OG0000990	AT1G65690.1, AT5G36970.1	Ccan007g017010	module-Ccan007g017010	tan	DEG-Ccan007g017010	-1.73158	0.300646	1.38783	0.409774	5.32789	6.79e-09	2.90157	0.0026932	2.33533	0.0225173	2.79591	0.00600475	4.04806	2.58e-05	4.20221	8.81e-06	5.52328	1.22e-09	TPM-Ccan007g017010	3.93605	26.3283	3.52194	5.35452	64.4693	6.56329	340.037	337.19	80.4647	88.4704	92.5489	48.7093	108.748	107.392
LEA family	Ccan008g007740	125aa	AT2G35300	AT2G35300	LEA18	Late embryogenesis abundant protein, group 1 protein	L=97	Late embryogenesis abundant protein, group 1 protein	Encodes LEA4-2/LEA18, a member of the Late Embryogenesis Abundant (LEA) proteins which typically accumulate in response to low water availability conditions imposed during development or by the environment.	Late embryogenesis abundant protein, group 1 protein; CONTAINS InterPro DOMAIN/s: Late embryogenesis abundant protein, group 1 (InterPro:IPR005513); BEST Arabidopsis thaliana protein match is: Late embryogenesis abundant protein, group 1 protein (TAIR:AT1G32560.1); Has 129 Blast hits to 129 proteins in 23 species: Archae - 0; Bacteria - 0; Metazoa - 0; Fungi - 0; Plants - 129; Viruses - 0; Other …	OrthoF-OG0001630	AT1G32560.1, AT2G35300.1	Ccan008g007740	module-Ccan008g007740	brown	DEG-Ccan008g007740	6.26579	0.715674	1.6905	0.953551	8.28058	0.264024	6.14732	0.407378	0	1	4.49769	0.612829	0	1	9.11934	0.181291	7.40458	0.273744	TPM-Ccan008g007740	0	0	0.190938	0	0.044194	0	0	0.834376	0	0.480343	0	0	0.239284	0
LEA family	Ccan008g022180	275aa	AT5G11890	AT5G11890		FUNCTIONS IN: molecular_function unknown; LOCATED IN: plasma membrane; EXPRESSED IN: 12 plant structures; EXPRESSED DURING: 6 growth stages; BEST Arabidopsis thaliana protein match is: Late embryogenesis abundant (LEA) hydroxyproline-rich glycoprotein family (TAIR:AT1G17620.1); Has 1807 Blast hits to 1807 proteins in 277 species: Archae - 0; Bacteria - 0; Metazoa - 736; Fungi - 347; Plants - 385;…	L=287			FUNCTIONS IN: molecular_function unknown; LOCATED IN: plasma membrane; EXPRESSED IN: 12 plant structures; EXPRESSED DURING: 6 growth stages; BEST Arabidopsis thaliana protein match is: Late embryogenesis abundant (LEA) hydroxyproline-rich glycoprotein family (TAIR:AT1G17620.1); Has 1807 Blast hits to 1807 proteins in 277 species: Archae - 0; Bacteria - 0; Metazoa - 736; Fungi - 347; Plants - 385;…	OrthoF-OG0000317	AT1G17620.1, AT5G11890.1	Ccan002g046070, Ccan004g006940, Ccan008g022180	module-Ccan008g022180	turquoise	DEG-Ccan008g022180	-0.332843	0.989581	-0.336451	0.951579	-2.63011	0.0545583	0.596149	0.73546	1.71057	0.245267	2.6295	0.0582029	2.29715	0.100928	2.4852	0.0594794	2.33513	0.0702	TPM-Ccan008g022180	8.91013	0.052894	5.10456	2.89489	2.82499	3.62114	0.699677	0.262586	3.30563	8.44739	12.3228	19.5981	30.4509	33.4578
LEA family	Ccan008g026680	206aa	AT1G64065	AT1G64065-b		Late embryogenesis abundant (LEA) hydroxyproline-rich glycoprotein family	L=214	Late embryogenesis abundant (LEA) hydroxyproline-rich glycoprotein family		Late embryogenesis abundant (LEA) hydroxyproline-rich glycoprotein family; CONTAINS InterPro DOMAIN/s: Late embryogenesis abundant protein, group 2 (InterPro:IPR004864); BEST Arabidopsis thaliana protein match is: Late embryogenesis abundant (LEA) hydroxyproline-rich glycoprotein family (TAIR:AT2G46150.1); Has 35333 Blast hits to 34131 proteins in 2444 species: Archae - 798; Bacteria - 22429; Met…	OrthoF-Ccan008g026680	NA		module-Ccan008g026680	turquoise	DEG-Ccan008g026680	-1.05028	0.785803	-0.304586	0.95695	1.26466	0.409071	1.55075	0.26482	0.66402	0.706315	1.59295	0.289986	2.62901	0.0476646	3.63326	0.00310834	4.02501	0.000695	TPM-Ccan008g026680	1.65112	8.80172	0.409015	4.35121	8.06381	1.27804	9.74491	5.49592	9.83404	12.5993	9.91745	5.04357	15.9093	16.45
LEA family	Ccan008g026690	218aa	AT2G46150	AT2G46150-c		Late embryogenesis abundant (LEA) hydroxyproline-rich glycoprotein family	L=221	Late embryogenesis abundant (LEA) hydroxyproline-rich glycoprotein family		Late embryogenesis abundant (LEA) hydroxyproline-rich glycoprotein family; FUNCTIONS IN: molecular_function unknown; INVOLVED IN: biological_process unknown; LOCATED IN: plasma membrane; EXPRESSED IN: 15 plant structures; EXPRESSED DURING: 7 growth stages; CONTAINS InterPro DOMAIN/s: Late embryogenesis abundant protein, group 2 (InterPro:IPR004864); BEST Arabidopsis thaliana protein match is: Lat…	OrthoF-OG0004500	AT1G64065.1	Ccan008g026690	module-Ccan008g026690	brown	DEG-Ccan008g026690	0.937653	0.746149	1.4051	0.418476	0.684593	0.618563	0.663579	0.606994	-0.235611	0.899914	0.067272	0.99086	-0.791735	0.545047	-1.52659	0.15925	-1.48493	0.162309	TPM-Ccan008g026690	7.7734	13.4437	10.179	31.5543	26.8559	17.0593	10.8032	7.19128	11.9991	15.0924	4.01083	15.8032	11.5709	11.8464
LEA family	Ccan008g026700	224aa	AT2G46150	AT2G46150-d		Late embryogenesis abundant (LEA) hydroxyproline-rich glycoprotein family	L=221	Late embryogenesis abundant (LEA) hydroxyproline-rich glycoprotein family		Late embryogenesis abundant (LEA) hydroxyproline-rich glycoprotein family; FUNCTIONS IN: molecular_function unknown; INVOLVED IN: biological_process unknown; LOCATED IN: plasma membrane; EXPRESSED IN: 15 plant structures; EXPRESSED DURING: 7 growth stages; CONTAINS InterPro DOMAIN/s: Late embryogenesis abundant protein, group 2 (InterPro:IPR004864); BEST Arabidopsis thaliana protein match is: Lat…	OrthoF-Ccan008g026700	NA		module-Ccan008g026700	grey	DEG-Ccan008g026700	7.48216	0.296871	8.32966	0.176105	7.44396	0.11171	0	1	8.01309	0.0808856	7.28266	0.131621	6.91605	0.147883	0	1	6.89117	0.117048	TPM-Ccan008g026700	0	0	0.71441	0.480501	2.35724	0	0.179456	0.568387	0	0	0.344208	1.6502	1.47604	0
LEA family	Ccan008g026710	222aa	AT2G46150	AT2G46150-e		Late embryogenesis abundant (LEA) hydroxyproline-rich glycoprotein family	L=221	Late embryogenesis abundant (LEA) hydroxyproline-rich glycoprotein family		Late embryogenesis abundant (LEA) hydroxyproline-rich glycoprotein family; FUNCTIONS IN: molecular_function unknown; INVOLVED IN: biological_process unknown; LOCATED IN: plasma membrane; EXPRESSED IN: 15 plant structures; EXPRESSED DURING: 7 growth stages; CONTAINS InterPro DOMAIN/s: Late embryogenesis abundant protein, group 2 (InterPro:IPR004864); BEST Arabidopsis thaliana protein match is: Lat…	OrthoF-OG0001950	AT2G46150.1	Ccan002g050570, Ccan008g026710	module-Ccan008g026710	red	DEG-Ccan008g026710	1.34509	0.493829	4.44173	1.71e-05	7.28171	1.9e-16	3.12095	0.000981	1.70721	0.110164	1.47947	0.192291	2.16957	0.0355442	2.29483	0.0200979	3.30993	0.00036	TPM-Ccan008g026710	9.41104	39.3227	92.1332	30.3982	964.22	46.4358	2207.23	2194.57	153.475	171.505	81.5423	73.7034	67.7744	77.6961
LEA family	Ccan008g027460	197aa	AT1G64450	AT1G64450		Glycine-rich protein family	L=342	Glycine-rich protein family		Glycine-rich protein family; BEST Arabidopsis thaliana protein match is: Late embryogenesis abundant (LEA) hydroxyproline-rich glycoprotein family (TAIR:AT4G23930.1); Has 61689 Blast hits to 17372 proteins in 1170 species: Archae - 25; Bacteria - 6104; Metazoa - 45491; Fungi - 2077; Plants - 2819; Viruses - 1028; Other Eukaryotes - 4145 (source: NCBI BLink).	OrthoF-OG0002923	AT4G23930.1	Ccan002g051290, Ccan008g027460	module-Ccan008g027460	turquoise	DEG-Ccan008g027460	1.95671	0.678722	1.84483	0.628148	0.287001	0.946612	2.48466	0.223382	3.28298	0.104054	3.3537	0.105801	3.01416	0.146415	4.79932	0.00946867	4.60631	0.0109152	TPM-Ccan008g027460	0	0.597609	0.210534	2.88608	1.63417	0.632636	0.367367	0	1.84255	0.781959	3.42057	2.65963	4.00256	3.5424
LEA family	Ccan009g018920	334aa	AT2G41990	AT2G41990		CONTAINS InterPro DOMAIN/s: Late embryogenesis abundant protein, group 2 (InterPro:IPR004864); BEST Arabidopsis thaliana protein match is: Late embryogenesis abundant (LEA) hydroxyproline-rich glycoprotein family (TAIR:AT4G35170.1); Has 172 Blast hits to 168 proteins in 15 species: Archae - 0; Bacteria - 0; Metazoa - 0; Fungi - 0; Plants - 172; Viruses - 0; Other Eukaryotes - 0 (source: NCBI BLin…	L=297			CONTAINS InterPro DOMAIN/s: Late embryogenesis abundant protein, group 2 (InterPro:IPR004864); BEST Arabidopsis thaliana protein match is: Late embryogenesis abundant (LEA) hydroxyproline-rich glycoprotein family (TAIR:AT4G35170.1); Has 172 Blast hits to 168 proteins in 15 species: Archae - 0; Bacteria - 0; Metazoa - 0; Fungi - 0; Plants - 172; Viruses - 0; Other Eukaryotes - 0 (source: NCBI BLin…	OrthoF-OG0005841	AT2G41990.1	Ccan009g018920	module-Ccan009g018920	turquoise	DEG-Ccan009g018920	9.47538	1.31e-05	9.81787	4.17e-06	8.91171	4.47e-06	9.19353	1.42e-06	10.6504	2.65e-08	10.7689	2.61e-08	12.052	2.77e-10	13.3738	1.36e-12	14.8139	1.2e-15	TPM-Ccan009g018920	0	0.436466	0.358344	2.97821	0.773762	2.50863	0.343062	1.01193	1.11899	0.71785	1.91379	4.40977	2.5067	5.42896
LEA family	Ccan010g005780	NA
LEA family	Ccan010g009380	323aa	AT1G45688	AT1G45688-d		unknown protein; FUNCTIONS IN: molecular_function unknown; INVOLVED IN: biological_process unknown; LOCATED IN: plasma membrane; EXPRESSED IN: 22 plant structures; EXPRESSED DURING: 13 growth stages; BEST Arabidopsis thaliana protein match is: unknown protein (TAIR:AT5G42860.1); Has 258 Blast hits to 242 proteins in 39 species: Archae - 0; Bacteria - 11; Metazoa - 10; Fungi - 14; Plants - 198; Vi…	L=342			unknown protein; FUNCTIONS IN: molecular_function unknown; INVOLVED IN: biological_process unknown; LOCATED IN: plasma membrane; EXPRESSED IN: 22 plant structures; EXPRESSED DURING: 13 growth stages; BEST Arabidopsis thaliana protein match is: unknown protein (TAIR:AT5G42860.1); Has 258 Blast hits to 242 proteins in 39 species: Archae - 0; Bacteria - 11; Metazoa - 10; Fungi - 14; Plants - 198; Vi…	OrthoF-OG0001718	AT1G45688.1, AT5G42860.1	Ccan010g009380	module-Ccan010g009380	salmon	DEG-Ccan010g009380	0.0795036	1	0.451312	0.732954	2.13518	0.000104	3.25137	4.5e-10	0.903077	0.153414	1.62049	0.00546871	1.71242	0.00276027	1.83235	0.000967	2.22541	3.04e-05	TPM-Ccan010g009380	23.7729	13.7517	17.675	25.8172	41.9251	8.91157	59.0291	42.6469	147.932	116.768	28.818	42.3145	65.2741	59.8808
LEA family	Ccan010g020770	NA
LEA family	Ccan011g012600	231aa	AT2G01080	AT2G01080-c		Late embryogenesis abundant (LEA) hydroxyproline-rich glycoprotein family	L=231	Late embryogenesis abundant (LEA) hydroxyproline-rich glycoprotein family		Late embryogenesis abundant (LEA) hydroxyproline-rich glycoprotein family; FUNCTIONS IN: molecular_function unknown; INVOLVED IN: biological_process unknown; LOCATED IN: plasma membrane; EXPRESSED IN: 14 plant structures; EXPRESSED DURING: 6 growth stages; CONTAINS InterPro DOMAIN/s: Late embryogenesis abundant protein, group 2 (InterPro:IPR004864); BEST Arabidopsis thaliana protein match is: Lat…	OrthoF-Ccan011g012600	NA		module-Ccan011g012600	NA	DEG-Ccan011g012600	0	NA	0	NA	6.39954	NA	0	NA	0	NA	0	NA	0	NA	0	NA	0	NA	TPM-Ccan011g012600	0	0	0	0	0	0	0.276648	0	0	0	0	0	0	0
Chaperones	Ccan001g012620	306aa	AT4G17750	AT4G17750-a	HSF1, HSFA1A, ATHSF1, ATHSFA1A	heat shock factor 1	L=495	heat shock factor 1	native protein is a trimer, interacts with HSP70, also with TBP, DNA interaction is modulated by phosphorylation and is heat-shock inducible	heat shock factor 1 (HSF1); CONTAINS InterPro DOMAIN/s: Winged helix-turn-helix transcription repressor DNA-binding (InterPro:IPR011991), Heat shock factor (HSF)-type, DNA-binding (InterPro:IPR000232); BEST Arabidopsis thaliana protein match is: heat shock transcription factor A1D (TAIR:AT1G32330.1); Has 101009 Blast hits to 12266 proteins in 352 species: Archae - 60; Bacteria - 127; Metazoa - 15…	OrthoF-Ccan001g012620	NA		module-Ccan001g012620	NA	DEG-Ccan001g012620	0.0701644	1	0.00795757	1	0.954557	0.519242	1.03627	0.446096	0.187997	0.941206	-1.08302	0.477436	1.00533	0.489361	1.40578	0.264578	2.57712	0.0232855	TPM-Ccan001g012620	0.165902	0.169145	0.268048	0.262822	0.307107	0.2568	0.209316	0.257516	0.290104	0.98753	0.601311	0.634149	0.286525	0.246363
Chaperones	Ccan001g020120	534aa	AT2G27140	AT2G27140-a		HSP20-like chaperones superfamily protein	L=224	HSP20-like chaperones superfamily protein		HSP20-like chaperones superfamily protein; FUNCTIONS IN: molecular_function unknown; INVOLVED IN: response to heat; LOCATED IN: membrane; EXPRESSED IN: 19 plant structures; EXPRESSED DURING: 12 growth stages; CONTAINS InterPro DOMAIN/s: Heat shock protein Hsp20 (InterPro:IPR002068), HSP20-like chaperone (InterPro:IPR008978); BEST Arabidopsis thaliana protein match is: HSP20-like chaperones superf…	OrthoF-Ccan001g020120	NA		module-Ccan001g020120	darkorange	DEG-Ccan001g020120	2.50338	0.0249343	1.99496	0.09104	2.22447	0.0136375	3.07592	0.00025	1.52274	0.112669	1.76953	0.0649878	1.26957	0.20586	0.546943	0.608033	-1.23208	0.198927	TPM-Ccan001g020120	0.717468	1.7669	6.82774	7.31485	6.93719	2.54178	4.38032	1.98703	10.4463	4.42177	2.75251	4.26075	3.77788	5.45927
Chaperones	Ccan001g021590	417aa	AT3G44110	AT3G44110-a	ATJ3, ATJ	DNAJ homologue 3	L=420	DNAJ homologue 3	homologous to the co-chaperon DNAJ protein from E coli	DNAJ homologue 3 (ATJ3); FUNCTIONS IN: unfolded protein binding, heat shock protein binding, ATP binding; INVOLVED IN: protein folding, response to salt stress, regulation of ATPase activity; LOCATED IN: nucleolus, cell wall, plasma membrane; EXPRESSED IN: 28 plant structures; EXPRESSED DURING: 15 growth stages; CONTAINS InterPro DOMAIN/s: Molecular chaperone, heat shock protein, Hsp40, DnaJ (Int…	OrthoF-Ccan001g021590	NA		module-Ccan001g021590	red	DEG-Ccan001g021590	-0.406737	0.879134	1.99512	0.0101101	4.37143	1.77e-13	3.66588	8.99e-10	0.926934	0.21161	0.545607	0.532138	0.654726	0.414209	0.859206	0.224548	1.32182	0.0417252	TPM-Ccan001g021590	110.038	91.2165	94.7315	74.4107	740.796	77.2912	1383.93	1240.17	1092.43	917.56	206.281	183.486	161.275	168.643
Chaperones	Ccan001g025200	650aa	AT3G12580	AT3G12580-a	HSP70, ATHSP70	heat shock protein 70	L=650	heat shock protein 70		heat shock protein 70 (HSP70); FUNCTIONS IN: ATP binding; INVOLVED IN: in 9 processes; LOCATED IN: cytosol, mitochondrion, cell wall, plasma membrane; EXPRESSED IN: 23 plant structures; EXPRESSED DURING: 11 growth stages; CONTAINS InterPro DOMAIN/s: Heat shock protein 70, conserved site (InterPro:IPR018181), Heat shock protein Hsp70 (InterPro:IPR001023), Heat shock protein 70 (InterPro:IPR013126)…	OrthoF-Ccan001g025200	NA		module-Ccan001g025200	red	DEG-Ccan001g025200	-0.201135	0.976301	2.95402	4.82e-06	6.42707	1.18e-31	6.17793	3.63e-29	0.929006	0.181618	0.646273	0.410852	0.984581	0.155779	1.34953	0.0318163	2.04826	0.000483	TPM-Ccan001g025200	112.027	60.6592	100.337	63.4659	1160.57	184.101	4838.24	4402.27	4671.17	5251.12	169.761	166.152	150.408	153.653
Chaperones	Ccan001g025210	496aa	AT2G37570	AT2G37570-a	SLT1	HSP20-like chaperones superfamily protein	L=494	HSP20-like chaperones superfamily protein	encodes a protein that can complement the salt-sensitive phenotype of a calcineurin (CaN)-deficient yeast mutant. This gene occurs in a single-copy and is 75% identical to tobacco SLT1 gene.	sodium- and lithium-tolerant 1 (SLT1); FUNCTIONS IN: molecular_function unknown; INVOLVED IN: hyperosmotic salinity response; LOCATED IN: cellular_component unknown; EXPRESSED IN: 24 plant structures; EXPRESSED DURING: 15 growth stages; CONTAINS InterPro DOMAIN/s: HSP20-like chaperone (InterPro:IPR008978); BEST Arabidopsis thaliana protein match is: HSP20-like chaperones superfamily protein (TAIR…	OrthoF-Ccan001g025210	NA		module-Ccan001g025210	red	DEG-Ccan001g025210	-0.246181	0.918922	-0.737853	0.348762	-1.22094	0.0139274	-2.27298	4.71e-07	-0.952585	0.0637407	-0.254029	0.726779	-0.24513	0.715393	0.0235978	0.98667	-0.464199	0.377862	TPM-Ccan001g025210	10.6201	19.8115	11.0597	15.805	7.36426	7.25326	2.27334	5.29556	2.20288	2.91338	5.27971	10.2141	13.7195	13.1524
Chaperones	Ccan001g025250	649aa	AT3G12580	AT3G12580-b	HSP70, ATHSP70	heat shock protein 70	L=650	heat shock protein 70		heat shock protein 70 (HSP70); FUNCTIONS IN: ATP binding; INVOLVED IN: in 9 processes; LOCATED IN: cytosol, mitochondrion, cell wall, plasma membrane; EXPRESSED IN: 23 plant structures; EXPRESSED DURING: 11 growth stages; CONTAINS InterPro DOMAIN/s: Heat shock protein 70, conserved site (InterPro:IPR018181), Heat shock protein Hsp70 (InterPro:IPR001023), Heat shock protein 70 (InterPro:IPR013126)…	OrthoF-Ccan001g025250	NA		module-Ccan001g025250	black	DEG-Ccan001g025250	0.0205486	1	0.41158	0.593887	0.66508	0.118409	1.35154	0.000271	2.042	1.98e-08	1.68336	7.49e-06	1.46538	0.000114	1.38004	0.000234	1.21213	0.00103515	TPM-Ccan001g025250	299.04	216.682	315.038	256.24	457.832	187.453	260.683	235.328	532.287	494.175	1134.26	1001.14	911.161	949.218
Chaperones	Ccan001g025280	251aa	AT5G59720	AT5G59720-a	HSP18.2	heat shock protein 18.2	L=161	heat shock protein 18.2	encodes a low molecular weight heat shock protein that contains the heat shock element in the promoter region. Expression is induced in response to heat shock.	heat shock protein 18.2 (HSP18.2); CONTAINS InterPro DOMAIN/s: Heat shock protein Hsp20 (InterPro:IPR002068), HSP20-like chaperone (InterPro:IPR008978); BEST Arabidopsis thaliana protein match is: HSP20-like chaperones superfamily protein (TAIR:AT1G53540.1); Has 1807 Blast hits to 1807 proteins in 277 species: Archae - 0; Bacteria - 0; Metazoa - 736; Fungi - 347; Plants - 385; Viruses - 0; Other …	OrthoF-Ccan001g025280	NA		module-Ccan001g025280	NA	DEG-Ccan001g025280	8.4642	0.0994458	0	1	0	1	7.41613	0.0476308	8.0388	0.0353204	8.28609	0.0336828	7.26043	0.0643942	8.41682	0.02237	6.90922	0.0619414	TPM-Ccan001g025280	0	0	1.0638	0.208584	0	0	0	0	0	0.448744	0.293444	0.549831	0.973641	0.318446
Chaperones	Ccan001g026130	153aa	AT2G29500	AT2G29500		HSP20-like chaperones superfamily protein	L=153	HSP20-like chaperones superfamily protein		HSP20-like chaperones superfamily protein; CONTAINS InterPro DOMAIN/s: Heat shock protein Hsp20 (InterPro:IPR002068), HSP20-like chaperone (InterPro:IPR008978); BEST Arabidopsis thaliana protein match is: HSP20-like chaperones superfamily protein (TAIR:AT1G07400.1); Has 6873 Blast hits to 6873 proteins in 1575 species: Archae - 184; Bacteria - 4083; Metazoa - 80; Fungi - 309; Plants - 1622; Virus…	OrthoF-OG0000507	AT1G07400.1, AT1G59860.1, AT2G29500.1	Ccan001g026130	module-Ccan001g026130	turquoise	DEG-Ccan001g026130	0.0608894	1	-0.309322	0.887913	0.407323	0.674923	-0.169524	0.888104	-0.0905576	0.958764	1.18878	0.12636	1.92953	0.00587628	1.91374	0.00501213	2.35893	0.000304	TPM-Ccan001g026130	31.6955	7.56785	26.1762	19.0513	11.6925	16.9791	18.2351	14.0824	17.8381	14.4423	16.4	23.3151	47.3309	55.523
Chaperones	Ccan001g026830	1153aa	AT1G07200	AT1G07200		Double Clp-N motif-containing P-loop nucleoside triphosphate hydrolases superfamily protein	L=979	Double Clp-N motif-containing P-loop nucleoside triphosphate hydrolases superfamily protein	Encodes a member of an eight-gene family (SMAX1 and SMAX1-like) that has weak similarity to AtHSP101, a ClpB chaperonin required for thermotolerance.	Double Clp-N motif-containing P-loop nucleoside triphosphate hydrolases superfamily protein; BEST Arabidopsis thaliana protein match is: Double Clp-N motif-containing P-loop nucleoside triphosphate hydrolases superfamily protein (TAIR:AT2G29970.1); Has 14609 Blast hits to 14609 proteins in 2753 species: Archae - 17; Bacteria - 11747; Metazoa - 78; Fungi - 268; Plants - 440; Viruses - 0; Other Euk…	OrthoF-OG0001740	AT1G07200.2, AT2G29970.1	Ccan001g026830	module-Ccan001g026830	green	DEG-Ccan001g026830	-0.088712	0.994098	0.528244	0.381787	-1.33094	0.000157	0.0498288	0.956578	0.0869597	0.895315	-0.436667	0.324607	-0.480241	0.253306	-0.810302	0.0273669	-1.53353	6.36e-06	TPM-Ccan001g026830	29.8422	40.8225	33.7539	38.7789	31.5937	50.8916	9.23129	7.81778	26.0114	31.3128	30.7871	46.4336	29.51	28.7791
Chaperones	Ccan001g029870	576aa	AT3G23990	AT3G23990-a	HSP60, HSP60-3B	heat shock protein 60	L=577	heat shock protein 60	mitochondrial chaperonin HSP. assist in rapid assembly of the oligomeric protein structures in the mitochondria.	heat shock protein 60 (HSP60); FUNCTIONS IN: copper ion binding, ATP binding; INVOLVED IN: response to cadmium ion, response to cyclopentenone, chaperone-mediated protein complex assembly, response to heat, mitochondrion organization; LOCATED IN: cytosol, cytosolic ribosome, mitochondrion, plasma membrane, mitochondrial matrix; EXPRESSED IN: 24 plant structures; EXPRESSED DURING: 15 growth stages…	OrthoF-Ccan001g029870	NA		module-Ccan001g029870	black	DEG-Ccan001g029870	0.726046	0.375347	0.313837	0.785683	0.622698	0.237516	-0.484538	0.354512	1.86311	2.17e-05	0.777185	0.132225	0.761277	0.133485	0.291116	0.596791	0.415702	0.406484	TPM-Ccan001g029870	18.4841	18.9722	26.1211	38.5525	32.6818	8.89482	18.7094	15.2838	7.22527	13.7272	68.5964	62.6209	32.7872	34.5525
Chaperones	Ccan001g031690	156aa	AT4G14830	AT4G14830	HSP1	unknown protein; BEST Arabidopsis thaliana protein match is: unknown protein (TAIR:AT3G22530.1); Has 77 Blast hits to 77 proteins in 12 species: Archae - 0; Bacteria - 0; Metazoa - 0; Fungi - 0; Plants - 77; Viruses - 0; Other Eukaryotes - 0 (source: NCBI BLink).	L=152			unknown protein; BEST Arabidopsis thaliana protein match is: unknown protein (TAIR:AT3G22530.1); Has 77 Blast hits to 77 proteins in 12 species: Archae - 0; Bacteria - 0; Metazoa - 0; Fungi - 0; Plants - 77; Viruses - 0; Other Eukaryotes - 0 (source: NCBI BLink).	OrthoF-OG0002475	AT3G22530.1, AT4G14830.1	Ccan001g031690	module-Ccan001g031690	NA	DEG-Ccan001g031690	0.0575417	1	0.51463	0.530992	0.865335	0.0635967	0.131832	0.849673	0.0262533	0.99883	-0.436692	0.437002	-0.447352	0.403155	0.119058	0.846608	0.103175	0.853012	TPM-Ccan001g031690	83.3918	89.5192	121.115	76.3907	89.9127	110.238	102.906	95.8894	77.0142	72.9036	93.0416	81.0414	79.5657	58.165
Chaperones	Ccan001g033120	261aa	AT4G02450	AT4G02450-a		HSP20-like chaperones superfamily protein	L=240	HSP20-like chaperones superfamily protein		HSP20-like chaperones superfamily protein; FUNCTIONS IN: molecular_function unknown; LOCATED IN: plasma membrane; EXPRESSED IN: 24 plant structures; EXPRESSED DURING: 15 growth stages; CONTAINS InterPro DOMAIN/s: CS-like domain (InterPro:IPR007052), HSP20-like chaperone (InterPro:IPR008978), CS domain (InterPro:IPR017447); BEST Arabidopsis thaliana protein match is: HSP20-like chaperones superfam…	OrthoF-OG0008819	AT4G02450.1	Ccan001g033120	module-Ccan001g033120	NA	DEG-Ccan001g033120	0.196961	0.898307	0.389876	0.547976	1.0396	0.00213268	0.220702	0.610214	1.15289	0.000547	0.569055	0.140004	0.687391	0.0585351	0.500542	0.167947	0.881515	0.0075545	TPM-Ccan001g033120	143.58	95.8862	163.688	159.912	205.668	94.7127	187.422	133.155	90.1274	143.586	303.244	272.147	207.537	214.705
Chaperones	Ccan001g033740	344aa	AT3G62600	AT3G62600	ATERDJ3B, ERDJ3B	DNAJ heat shock family protein	L=346	DNAJ heat shock family protein	J domain protein localized in ER lumen. Can partially compensate for the growth defect in jem1 scj1 mutant yeast. Forms a complex SDF2-ERdj3B-BiP that is required for the proper accumulation of the surface-exposed leucine-rich repeat receptor kinases EFR. EFR is involved in PAMP (pathogen associated molecular patterns) triggered immunity.	ATERDJ3B; FUNCTIONS IN: unfolded protein binding, heat shock protein binding; INVOLVED IN: protein folding, PAMP-induced immunity; LOCATED IN: plasma membrane, endoplasmic reticulum lumen; EXPRESSED IN: 23 plant structures; EXPRESSED DURING: 15 growth stages; CONTAINS InterPro DOMAIN/s: Molecular chaperone, heat shock protein, Hsp40, DnaJ (InterPro:IPR015609), HSP40/DnaJ peptide-binding (InterPro…	OrthoF-OG0008267	AT3G62600.1	Ccan001g033740	module-Ccan001g033740	midnightblue	DEG-Ccan001g033740	1.08981	0.0399228	1.36946	0.00355282	3.00652	3.4e-16	2.59399	2.67e-12	2.88929	1.11e-14	2.87988	2.41e-14	2.63745	3.66e-12	2.58165	8.62e-12	3.08057	8.17e-17	TPM-Ccan001g033740	7.19782	12.2204	27.9221	17.8986	33.5112	13.7338	49.4391	49.5527	43.6408	47.7009	81.4976	65.4573	76.9653	83.7777
Chaperones	Ccan002g005900	250aa	AT4G27670	AT4G27670-a	HSP21	heat shock protein 21	L=227	heat shock protein 21	Encodes Hsp21, a chloroplast located small heat shock protein. A structure model of Hsp21, obtained by homology modeling, single-particle electron microscopy, and lysine-specific chemical crosslinking, shows that the Hsp21 subunits are arranged in two hexameric discs, rotated by 25 degree in relation to each other.	heat shock protein 21 (HSP21); CONTAINS InterPro DOMAIN/s: Heat shock protein Hsp20 (InterPro:IPR002068), HSP20-like chaperone (InterPro:IPR008978); BEST Arabidopsis thaliana protein match is: HSP20-like chaperones superfamily protein (TAIR:AT5G51440.1); Has 6158 Blast hits to 6158 proteins in 1414 species: Archae - 225; Bacteria - 3528; Metazoa - 23; Fungi - 170; Plants - 1466; Viruses - 0; Othe…	OrthoF-OG0009552	AT4G27670.1	Ccan002g005900	module-Ccan002g005900	turquoise	DEG-Ccan002g005900	0.453142	0.921179	0.794424	0.685918	0.249471	0.874977	-0.229029	0.882055	-1.9992	0.0345727	-1.43913	0.164874	-1.56694	0.116503	-1.08797	0.272543	-1.05532	0.273794	TPM-Ccan002g005900	12.8894	12.4628	29.3336	6.31255	7.85987	25.5556	8.06947	9.82627	6.97215	10.7437	3.11965	2.76012	6.50721	3.43005
Chaperones	Ccan002g006580	302aa	AT5G53400	AT5G53400-a	BOB1	HSP20-like chaperones superfamily protein	L=304	HSP20-like chaperones superfamily protein	Encodes BOBBER1 (BOB1), a non-canonical small heat shock protein required for both development and thermotolerance. BOB1 is cytoplasmic at basal temperatures but forms heat shock granules containing canonical small heat shock proteins at high temperatures.	BOBBER1 (BOB1); CONTAINS InterPro DOMAIN/s: CS-like domain (InterPro:IPR007052), HSP20-like chaperone (InterPro:IPR008978), CS domain (InterPro:IPR017447); BEST Arabidopsis thaliana protein match is: HSP20-like chaperones superfamily protein (TAIR:AT4G27890.1); Has 1807 Blast hits to 1807 proteins in 277 species: Archae - 0; Bacteria - 0; Metazoa - 736; Fungi - 347; Plants - 385; Viruses - 0; Oth…	OrthoF-OG0002919	AT4G27890.1, AT5G53400.1	Ccan002g006580	module-Ccan002g006580	NA	DEG-Ccan002g006580	-0.277241	0.765926	0.0541367	0.980636	-0.533425	0.123236	0.791048	0.0112313	0.312606	0.417206	-0.0581471	0.931442	0.0118908	0.994002	0.546658	0.0959774	0.700098	0.0237526	TPM-Ccan002g006580	146.165	100.652	115.17	111.271	145.67	90.7794	55.5582	52.5746	172.673	170.212	158.061	152.14	143.757	120.329
Chaperones	Ccan002g007210	363aa	AT4G23570	AT4G23570	SGT1A	phosphatase-related	L=351	phosphatase-related	Closely related to SGT1B, may function in SCF(TIR1) mediated protein degradation. AtSGT1a and AtSGT1b are functionally redundant in the resistance to pathogenes. AtSGT1b was more highly expressed than AtSGT1. The N-terminal TPR domain of AtSGT1a reduces the steady-state level of Arabidopsis SGT1 proteins whereas the same domain from AtSGT1b enhances SGT1 accumulation. The TPR domain is dispensabl…	SGT1A; FUNCTIONS IN: protein binding; INVOLVED IN: defense response, ubiquitin-dependent protein catabolic process, embryo development ending in seed dormancy; LOCATED IN: SCF ubiquitin ligase complex, nucleus; EXPRESSED IN: 22 plant structures; EXPRESSED DURING: 13 growth stages; CONTAINS InterPro DOMAIN/s: Tetratricopeptide TPR-1 (InterPro:IPR001440), Tetratricopeptide-like helical (InterPro:IP…	OrthoF-OG0002872	AT4G11260.1, AT4G23570.3	Ccan002g007210	module-Ccan002g007210	NA	DEG-Ccan002g007210	-0.644538	0.0790625	-0.429727	0.313811	0.0583886	0.909766	0.144533	0.687318	-0.442396	0.133377	-0.664311	0.0180576	-0.574591	0.0426099	-0.215896	0.487811	-0.200989	0.501325	TPM-Ccan002g007210	285.595	295.338	208.818	195.952	224.968	159.626	190.157	185.674	288.566	215.707	220.547	219.436	214.744	205.591
Chaperones	Ccan002g007360	705aa	AT5G52640	AT5G52640-a	HSP81-1, ATHS83, HSP81.1, HSP83, ATHSP90.1, AtHsp90-1, HSP90.1	heat shock protein 90.1	L=705	heat shock protein 90.1	Encodes a cytosolic heat shock protein AtHSP90.1. AtHSP90.1 interacts with disease resistance signaling components SGT1b and RAR1 and is required for RPS2-mediated resistance.	heat shock protein 90.1 (HSP90.1); FUNCTIONS IN: unfolded protein binding, ATP binding; INVOLVED IN: defense response to bacterium, response to heat, response to arsenic; LOCATED IN: cytosol, cell wall, plasma membrane; EXPRESSED IN: 25 plant structures; EXPRESSED DURING: 14 growth stages; CONTAINS InterPro DOMAIN/s: Chaperone protein htpG (InterPro:IPR001404), Heat shock protein Hsp90, conserved…	OrthoF-OG0010384	AT5G52640.1	Ccan002g007360	module-Ccan002g007360	turquoise	DEG-Ccan002g007360	-1.81785	0.139561	0.102089	0.997039	0.880229	0.385897	0.462069	0.678413	-1.20786	0.202932	0.288567	0.841336	0.704004	0.50722	0.933281	0.313879	1.2537	0.146241	TPM-Ccan002g007360	24.8827	6.38686	3.23047	6.93982	30.9939	3.54945	21.5764	15.3902	19.8321	14.4887	6.35709	8.18648	22.9814	21.6482
Chaperones	Ccan002g009160	203aa	AT4G25200	AT4G25200-a	ATHSP23.6-MITO, HSP23.6-MITO	mitochondrion-localized small heat shock protein 23.6	L=210	mitochondrion-localized small heat shock protein 23.6	AtHSP23.6-mito mRNA, nuclear gene encoding mitochondrial	mitochondrion-localized small heat shock protein 23.6 (HSP23.6-MITO); FUNCTIONS IN: molecular_function unknown; INVOLVED IN: response to cadmium ion, response to heat; EXPRESSED IN: 6 plant structures; EXPRESSED DURING: 4 anthesis, petal differentiation and expansion stage; CONTAINS InterPro DOMAIN/s: Heat shock protein Hsp20 (InterPro:IPR002068), HSP20-like chaperone (InterPro:IPR008978); BEST A…	OrthoF-OG0000861	AT4G25200.1, AT5G51440.1	Ccan002g009160, Ccan008g023990	module-Ccan002g009160	NA	DEG-Ccan002g009160	-1.09085	0.0218205	0.203119	0.849478	-0.420218	0.351537	-0.47526	0.25468	-1.19659	0.00130132	-1.06901	0.00560285	-0.765026	0.0570283	0.00698165	1	-0.0103095	0.992145	TPM-Ccan002g009160	217.328	165.356	102.282	95.4813	168.998	212.411	88.0167	89.4131	117.418	107.122	85.0793	88.4829	102.641	106.62
Chaperones	Ccan002g011280	1122aa	AT2G29970	AT2G29970		Double Clp-N motif-containing P-loop nucleoside triphosphate hydrolases superfamily protein	L=1002	Double Clp-N motif-containing P-loop nucleoside triphosphate hydrolases superfamily protein	Encodes a member of an eight-gene family (SMAX1 and SMAX1-like) that has weak similarity to AtHSP101, a ClpB chaperonin required for thermotolerance.	Double Clp-N motif-containing P-loop nucleoside triphosphate hydrolases superfamily protein; BEST Arabidopsis thaliana protein match is: Double Clp-N motif-containing P-loop nucleoside triphosphate hydrolases superfamily protein (TAIR:AT1G07200.2); Has 10913 Blast hits to 10488 proteins in 2533 species: Archae - 15; Bacteria - 9122; Metazoa - 6; Fungi - 149; Plants - 525; Viruses - 0; Other Eukar…	OrthoF-Ccan002g011280	NA		module-Ccan002g011280	lightgreen	DEG-Ccan002g011280	-0.310257	0.94975	0.176022	0.957161	-0.701466	0.436255	-0.463262	0.61939	-0.701137	0.434049	-0.335448	0.767359	-1.08664	0.188738	-1.21123	0.114063	-2.11632	0.0028885	TPM-Ccan002g011280	5.1046	3.43809	4.21131	3.23909	4.71496	3.66244	1.64471	1.45036	0.74241	4.38398	3.1443	2.17675	4.04055	3.56997
Chaperones	Ccan002g011580	472aa	AT2G40000	AT2G40000	HSPRO2, ATHSPRO2	ortholog of sugar beet HS1 PRO-1 2	L=435	ortholog of sugar beet HS1 PRO-1 2		ortholog of sugar beet HS1 PRO-1 2 (HSPRO2); CONTAINS InterPro DOMAIN/s: Hs1pro-1, C-terminal (InterPro:IPR009743), Hs1pro-1, N-terminal (InterPro:IPR009869); BEST Arabidopsis thaliana protein match is: Hs1pro-1 protein (TAIR:AT3G55840.1); Has 71 Blast hits to 71 proteins in 18 species: Archae - 0; Bacteria - 0; Metazoa - 0; Fungi - 0; Plants - 60; Viruses - 0; Other Eukaryotes - 11 (source: NCBI…	OrthoF-OG0001959	AT2G40000.1, AT3G55840.1	Ccan002g011580	module-Ccan002g011580	red	DEG-Ccan002g011580	0.602784	0.672064	2.82607	1.42e-06	7.22573	1.03e-47	3.86661	4.5e-14	0.0552649	0.978644	-0.200313	0.835886	0.827123	0.199152	1.44504	0.0104254	2.9117	2.3e-08	TPM-Ccan002g011580	9.61981	28.8753	20.5976	41.4617	163.937	74.7593	1732.33	1613.47	188.279	234.412	17.4828	20.6586	15.4087	19.5198
Chaperones	Ccan002g011880	162aa	AT3G46230	AT3G46230-a	ATHSP17.4, HSP17.4	heat shock protein 17.4	L=156	heat shock protein 17.4	member of the class I small heat-shock protein (sHSP) family, which accounts for the majority of sHSPs in maturing seeds	heat shock protein 17.4 (HSP17.4); INVOLVED IN: response to heat; LOCATED IN: cellular_component unknown; EXPRESSED IN: 15 plant structures; EXPRESSED DURING: M germinated pollen stage, LP.04 four leaves visible, 4 anthesis, C globular stage, petal differentiation and expansion stage; CONTAINS InterPro DOMAIN/s: Heat shock protein Hsp20 (InterPro:IPR002068), HSP20-like chaperone (InterPro:IPR0089…	OrthoF-Ccan002g011880	NA		module-Ccan002g011880	grey	DEG-Ccan002g011880	-0.79363	0.60994	-0.344216	0.86222	-1.10361	0.145111	0.880782	0.243013	-1.24857	0.0904101	-1.30778	0.0822311	-1.40513	0.0536028	-0.526687	0.509251	-0.304596	0.705203	TPM-Ccan002g011880	204.764	70.0071	43.2553	148.782	89.9209	106.275	48.4723	34.0263	175.318	236.047	55.0184	72.7747	64.6149	64.6602
Chaperones	Ccan002g011890	160aa	AT5G59720	AT5G59720-b	HSP18.2	heat shock protein 18.2	L=161	heat shock protein 18.2	encodes a low molecular weight heat shock protein that contains the heat shock element in the promoter region. Expression is induced in response to heat shock.	heat shock protein 18.2 (HSP18.2); CONTAINS InterPro DOMAIN/s: Heat shock protein Hsp20 (InterPro:IPR002068), HSP20-like chaperone (InterPro:IPR008978); BEST Arabidopsis thaliana protein match is: HSP20-like chaperones superfamily protein (TAIR:AT1G53540.1); Has 1807 Blast hits to 1807 proteins in 277 species: Archae - 0; Bacteria - 0; Metazoa - 736; Fungi - 347; Plants - 385; Viruses - 0; Other …	OrthoF-Ccan002g011890	NA		module-Ccan002g011890	darkgrey	DEG-Ccan002g011890	-1.2335	0.815757	-2.70967	0.268398	-1.43142	0.474344	0.18597	0.9688	-0.795336	0.726103	-1.98206	0.302759	-2.45149	0.171796	-2.82739	0.0883626	-3.83557	0.0149927	TPM-Ccan002g011890	29.905	11.7229	4.10812	15.9619	6.63035	0	5.25337	3.55833	19.5943	16.5257	13.8207	10.0295	4.82693	6.78159
Chaperones	Ccan002g011900	157aa	AT5G59720	AT5G59720-c	HSP18.2	heat shock protein 18.2	L=161	heat shock protein 18.2	encodes a low molecular weight heat shock protein that contains the heat shock element in the promoter region. Expression is induced in response to heat shock.	heat shock protein 18.2 (HSP18.2); CONTAINS InterPro DOMAIN/s: Heat shock protein Hsp20 (InterPro:IPR002068), HSP20-like chaperone (InterPro:IPR008978); BEST Arabidopsis thaliana protein match is: HSP20-like chaperones superfamily protein (TAIR:AT1G53540.1); Has 1807 Blast hits to 1807 proteins in 277 species: Archae - 0; Bacteria - 0; Metazoa - 736; Fungi - 347; Plants - 385; Viruses - 0; Other …	OrthoF-OG0000171	AT1G53540.1, AT3G46230.1, AT5G59720.1	Ccan002g011900, Ccan002g011910, Ccan011g007330, Ccan011g007360	module-Ccan002g011900	red	DEG-Ccan002g011900	2.29824	0.390425	3.18233	0.114692	4.50115	0.00205072	3.42347	0.0200046	1.13743	0.548765	1.161	0.562017	2.1061	0.210013	2.51865	0.10154	1.70886	0.280277	TPM-Ccan002g011900	0	1.22515	2.16897	3.38815	2.76501	3.65592	8.84984	4.79452	5.85385	0.937598	0.589957	1.41675	1.09603	1.02473
Chaperones	Ccan002g011910	160aa	AT3G46230	AT3G46230-b	ATHSP17.4, HSP17.4	heat shock protein 17.4	L=156	heat shock protein 17.4	member of the class I small heat-shock protein (sHSP) family, which accounts for the majority of sHSPs in maturing seeds	heat shock protein 17.4 (HSP17.4); INVOLVED IN: response to heat; LOCATED IN: cellular_component unknown; EXPRESSED IN: 15 plant structures; EXPRESSED DURING: M germinated pollen stage, LP.04 four leaves visible, 4 anthesis, C globular stage, petal differentiation and expansion stage; CONTAINS InterPro DOMAIN/s: Heat shock protein Hsp20 (InterPro:IPR002068), HSP20-like chaperone (InterPro:IPR0089…	OrthoF-OG0000171	AT1G53540.1, AT3G46230.1, AT5G59720.1	Ccan002g011900, Ccan002g011910, Ccan011g007330, Ccan011g007360	module-Ccan002g011910	black	DEG-Ccan002g011910	-1.26564	0.395615	0.473303	0.833354	-1.63258	0.0608162	-1.7446	0.0355018	-3.50635	7.33e-06	-2.8439	0.000481	-2.25158	0.00672518	-1.19517	0.171138	-0.833151	0.344151	TPM-Ccan002g011910	247.128	73.1156	116.903	37.9963	99.7458	272.663	37.4981	32.069	38.587	39.1072	17.3596	13.5067	19.7734	32.4898
Chaperones	Ccan002g012650	660aa	AT3G12580	AT3G12580-c	HSP70, ATHSP70	heat shock protein 70	L=650	heat shock protein 70		heat shock protein 70 (HSP70); FUNCTIONS IN: ATP binding; INVOLVED IN: in 9 processes; LOCATED IN: cytosol, mitochondrion, cell wall, plasma membrane; EXPRESSED IN: 23 plant structures; EXPRESSED DURING: 11 growth stages; CONTAINS InterPro DOMAIN/s: Heat shock protein 70, conserved site (InterPro:IPR018181), Heat shock protein Hsp70 (InterPro:IPR001023), Heat shock protein 70 (InterPro:IPR013126)…	OrthoF-Ccan002g012650	NA		module-Ccan002g012650	turquoise	DEG-Ccan002g012650	5.90059	0.147635	9.14371	0.00362023	6.78151	0.0165533	6.27188	0.0232241	9.70489	0.000271	11.2573	2.28e-05	11.294	1.93e-05	12.4432	1.55e-06	13.0987	2.06e-07	TPM-Ccan002g012650	0	0	0.116494	0	0.073273	0.912385	0.163473	0	0	0.155627	0.636353	1.42524	2.74133	3.12705
[truncated: 92 more rows]
[truncated: 6 more columns]
