# Supplementary material for: Transcriptional Dynamics Underlying Somatic Embryogenesis in Coffea canephora
Source: Plants (Basel). 2025 Apr 2;14(7):1108. doi: 10.3390/plants14071108 (PMC11991477; doi:10.3390/plants14071108)
Supplement: Supplementary file 1 [file plants-14-01108-s001.zip › TableS4.xlsx]

## Sheet: Hoja1
Table S4. List of genes included in WGCNA and their TPM values.
Gen	14DBI_01	14DBI_02	9DBI_01	9DBI_02	0DBI_01	0DBI_02	1HAI_01	1HAI_02	2HAI_01	2HAI_02	1DAI_01	1DAI_02	3DAI_01	3DAI_02	14DAI_01	14DAI_02	21DAI_01	21DAI_02	28DAI_01	28DAI_02	Modulo
Ccan003g015180	2.6446	5.48684	1.38953	6.99189	10.203	1.68089	2.72703	2.76897	0	1.99858	8.20129	6.20865	10.3736	10.2311	14.7102	14.4887	12.7804	14.093	13.9741	13.9631	turquoise
Ccan011g015910	0.961024	0.934855	0.712546	0.411006	1.24373	0.304296	1.04164	1.31754	0.388226	0.941305	1.92705	2.08243	5.358	5.33054	10.9397	9.8142	9.23038	11.9329	12.0769	12.0757	turquoise
Ccan003g014310	0	0	0	0.149713	0.72019	0	0.950989	1.70769	0	0.295092	0.756926	1.47448	5.37119	5.4469	9.70847	9.53177	10.9965	10.1188	11.234	11.187	turquoise
Ccan002g041590	0	0	0.195539	0	0.781909	0	0.769474	0	0	0	6.7129	5.40608	6.59925	6.73746	9.61141	8.89491	7.73077	11.2395	11.5907	11.6499	blue
Ccan010g020630	0.0227541	0.5954	0.0166133	0.779754	0.854257	0.167858	0.125756	0.0236358	0.0346031	1.28556	6.05407	5.5242	8.09696	8.0018	9.3751	8.85464	7.47764	10.1195	10.6766	10.6368	turquoise
Ccan010g023110	0	2.06643	0	0.53982	3.39613	0	1.12736	1.29936	0	0.294475	5.07524	6.47407	10.3016	10.1016	9.72475	9.00699	8.40146	8.76414	9.28089	9.29964	turquoise
Ccan003g023590	4.21539	1.08616	0.434189	3.55262	1.33312	0	0.587611	0.801105	1.60792	2.46109	2.39264	3.99544	6.59924	6.68034	9.78078	10.5057	11.7994	10.3965	10.3627	10.446	turquoise
Ccan008g025610	2.11463	1.16202	4.26173	3.01597	5.10226	1.80616	4.22902	4.51303	3.54432	2.94943	9.41131	9.40455	8.65433	8.64625	12.4766	11.8182	11.1893	12.5487	12.4187	12.4306	turquoise
Ccan002g031930	0	0.917882	0	0	2.03189	0	0	0	1.70227	0.32209	0	2.80713	2.47484	2.67662	7.81212	8.72422	9.43793	9.33227	10.3645	10.3614	brown
Ccan004g013530	0	0.0393055	0.37704	0.0127732	0.437979	1.38766	0.295732	0	0	0.153753	6.12747	5.99633	7.11214	6.95753	9.16347	8.45245	8.16531	9.22079	9.31923	9.33541	turquoise
Ccan003g015490	4.15274	4.40075	3.62455	3.80495	8.37145	3.15697	5.50351	5.00316	2.48713	4.07464	9.34051	9.57064	10.9099	11.1045	12.7589	12.0979	12.9933	12.4024	12.6764	12.9099	turquoise
Ccan003g015520	5.0484	2.98979	1.01477	3.03406	6.83467	4.01317	3.66031	3.3871	1.50158	3.24094	8.28982	8.77834	10.6761	10.87	11.5706	10.7341	11.8822	11.3268	10.9965	11.3148	turquoise
Ccan002g020880	9.03466	8.20804	7.23552	8.29366	9.35751	9.23988	10.2868	10.1438	8.04671	9.04389	6.86583	3.52156	3.01012	2.83646	0.790492	0.93778	0.0199282	1.66139	0.354623	0.301776	turquoise
Ccan007g010150	0	1.99537	2.51517	2.05093	2.62462	0	4.86656	5.31417	9.30263	8.76192	8.40628	8.91931	9.18219	9.14463	10.6842	9.55366	8.60967	10.2054	11.0813	11.1096	salmon
Ccan003g015130	0	0	0	0	0.72248	0	0	0	0	0	6.31375	6.83788	8.52539	8.37066	7.45009	7.58659	8.3894	7.64119	6.95089	7.04215	turquoise
Ccan011g005570	0	0.0392184	0.0672835	0.0194358	0.224331	0.982877	0.160441	0	0	0.138732	0.037056	0.0189176	1.23689	1.28071	8.99626	7.94028	7.51286	9.12063	8.42431	8.5474	brown
Ccan008g022770	0	0	0	0	0.142382	0	0	0	0	0	3.49205	3.65572	6.09365	6.27195	7.54702	7.55661	9.32498	8.7948	8.60737	8.42775	turquoise
Ccan002g008360	0	0	0.63793	2.13208	5.91902	0	11.2111	11.4634	8.09934	8.53706	0	0.765839	0.887489	0.587899	0.429093	1.40401	1.56821	1.39683	2.15412	1.52029	red
Ccan010g023150	0.000222158	0.368378	1.14633	1.45781	1.66621	0	0.313417	1.44269e-06	0.00916656	4.90508e-05	2.30279	4.4581	9.71628	9.59052	9.22353	6.60989	6.54821	7.04777	8.06327	7.59162	turquoise
Ccan001g014160	0	0	0	0	0.41438	0	4.62667	4.19055	3.63705	4.10689	0	0.387578	5.29044	5.37592	8.35962	8.52897	10.3707	9.10083	7.78271	7.8487	turquoise
Ccan001g020960	0	0	0	0	0	0	1.22192	0.555801	0	0	0	1.56787	1.6542	1.74425	5.86645	6.94298	9.59451	8.85857	8.75351	8.57319	brown
Ccan006g018900	2.88607	2.45876	1.22387	2.11036	5.35348	2.60104	1.99576	1.43457	1.76946	0	7.22698	6.16336	5.74905	5.9586	9.47839	9.28557	8.50755	10.6902	11.0967	11.0577	blue
Ccan010g015080	0	0	0.972001	0	1.60396	0	0.310163	0.34673	0	1.49885	0.328283	0.61433	4.23811	3.59758	7.59596	8.17391	8.78199	8.18922	8.81358	8.73267	turquoise
Ccan002g026510	0	0	0	0.0751287	0.382627	0	0.697495	0.276392	0.235225	0.696719	6.96009	7.02887	8.11655	7.94625	7.71141	7.29991	6.67265	6.27272	7.58511	7.67621	turquoise
Ccan006g013750	0	0	0	0	0	0	0.305555	0	6.02942	4.13124	1.12657	2.43749	2.85735	1.78323	7.03918	7.09697	6.31774	7.64353	10.2517	10.229	brown
Ccan007g007010	9.05063	9.74883	6.65121	8.70919	6.73402	12.0644	10.5475	10.5454	9.40988	8.91152	3.71268	3.17177	5.64173	5.54209	1.50933	1.2226	2.66093	2.60036	1.42239	1.1576	turquoise
Ccan006g018920	1.89354	2.44024	0	1.35037	3.84007	1.16667	1.15594	0	0	0.821237	8.51246	7.28141	5.98809	6.23956	8.06584	7.49459	6.36909	9.00411	9.81047	9.88862	turquoise
Ccan006g032840	0	0	0	0.165938	0.377373	0	0	0	0	0	0	0.136601	2.9175	2.98816	6.67717	6.13601	8.79567	8.01008	8.62286	8.73357	brown
Ccan007g009250	0	0	0	0.358627	0	0	2.52145	2.30798	2.95788	3.23376	3.11136	3.04501	3.89661	4.07939	9.53779	8.46794	5.77434	8.28165	10.0898	10.0608	brown
Ccan003g015540	0	0	0	0	2.53213	0	0	0.0606479	0	0	0	0.550301	3.00464	2.49031	6.48388	7.19155	8.45724	7.90131	8.72645	8.84589	brown
Ccan004g026540	0	1.52677	3.8839	0.199429	0.443168	1.87918	0.845301	0.556366	1.76617	0.536855	7.37903	6.93036	7.89735	7.75811	7.64425	8.11637	8.96978	8.79633	7.92706	7.74209	turquoise
Ccan004g025210	0.78745	4.38869	4.2289	3.11117	7.29695	1.60123	3.85691	3.85903	5.02469	4.19201	12.7617	12.374	9.38114	9.35026	10.0278	9.78871	9.09231	8.97651	9.73248	9.70928	black
Ccan003g015200	0	0	0	0.101633	2.7271	0	0	0	0	1.01536	3.71442	5.75607	5.04163	5.13848	7.63994	7.01691	8.14715	7.76655	8.84882	8.97665	turquoise
Ccan002g025290	2.23941	2.28848	0.236583	4.49068	2.40886	2.82037	2.48557	2.40547	0	0.99343	4.87928	4.61391	5.82451	5.68639	9.01474	8.42704	9.26727	10.3783	10.4404	10.4748	turquoise
Ccan002g023150	0	2.93241	5.5944	2.84237	6.05664	1.51299	8.47556	8.23243	9.23454	9.2522	10.0203	10.2117	9.20485	9.08944	11.162	10.6006	9.46718	10.7748	11.834	11.8609	salmon
Ccan010g015100	0	0	0	0.143626	0.0303474	0	0	0	0	0.927454	0	0	2.64741	2.67235	6.70311	7.09883	8.60459	7.79622	8.23405	8.14762	brown
Ccan002g010570	0.281492	1.09467	1.9939	1.48772	3.58217	0	1.36781	0.325846	2.06215	2.20236	7.09779	8.03125	9.46655	9.39668	8.50483	8.34132	7.58757	7.34522	7.67867	7.57905	turquoise
Ccan003g015090	0	0.73905	0	0.973619	1.95256	0	0	0	0	0	3.8038	4.06674	7.95694	7.63663	6.63516	7.16773	8.52219	7.73496	7.41435	7.23534	turquoise
Ccan005g020450	0	0	0.530316	0.539594	1.19171	0.402658	1.43871	1.27605	3.84709	3.56256	6.41373	6.30447	7.05758	7.06586	8.27414	7.84854	6.52891	8.61322	9.31059	9.24655	blue
Ccan006g032880	0	0	0	0.165938	0.108706	0	0	0	0	0	0	0.136601	2.46673	2.26457	6.36278	5.79323	8.26526	7.65829	8.48085	8.61329	brown
Ccan010g022560	0.25858	2.68439	0.54258	3.2229	4.46106	2.8012	4.87923	4.6831	9.72881	8.9937	7.3116	8.19491	8.36375	8.45103	9.9017	9.68937	8.6807	9.41425	11.3708	11.2756	salmon
Ccan004g016100	3.72446	0	1.1607	1.60463	0.626272	0	1.17639	1.09936	2.33848	1.21335	0	0.146346	0.937875	1.86031	6.47622	7.61661	8.72993	8.25965	9.14071	9.17988	brown
Ccan002g033200	0	0.384836	0.173507	0.849967	2.34116	0	0.0834489	0	0.0178165	0.347691	0.407487	0.594872	4.54781	4.49497	7.33853	6.40123	7.72155	8.19063	8.7615	8.43471	turquoise
Ccan002g016470	0	0	0.122212	0.964198	0.905955	0	0.160333	0	0.109687	0.670848	2.03067	1.46585	3.99222	4.23558	7.02192	7.73067	8.56663	8.07682	8.16969	8.18954	turquoise
Ccan003g014170	0	0	0	0	0.656304	0	0	0	0.649935	0.910428	2.06499	1.96318	3.8338	4.23806	7.61147	7.47368	8.53122	7.83269	8.10448	7.97925	turquoise
Ccan002g012640	0	0.391339	0	0.393026	0	0	0.101926	0	0	0.637659	7.19469	7.54174	7.28222	6.88934	6.16345	6.79551	6.9186	5.94201	6.65425	6.52485	turquoise
Ccan002g008370	0	0	0	1.60501	5.01947	0	10.4963	10.5094	5.63808	6.25203	0	0.414998	0	0.60809	0.838515	0.544614	0.0328752	1.25353	2.57099	2.73714	red
Ccan011g005630	7.63048	1.68384	10.5244	4.69396	3.85588	7.54466	4.96277	5.34023	7.70203	7.5494	7.58417	8.0702	8.34665	8.20043	12.7513	12.0683	11.9124	13.0187	13.0217	12.968	turquoise
Ccan005g006250	4.32534	1.0014	0.815127	1.29148	1.6602	2.2511	1.14954	0.0150208	1.61369	1.53959	7.4573	7.45338	8.66009	8.58106	8.20281	7.89493	7.44647	7.92137	7.81876	7.78564	turquoise
Ccan010g023140	4.95104	2.57793	3.10563	5.92481	4.04577	1.63624	1.08557	1.55866	4.67815	3.72121	6.23146	7.44699	10.3509	10.1945	10.2543	8.79238	9.38684	9.40345	10.2052	10.0351	greenyellow
Ccan003g014400	0	0.711228	3.83265	1.23936	5.59899	0	5.95479	5.58611	5.49535	5.62765	5.98108	5.82647	5.2126	5.21697	8.24028	7.71362	7.00765	10.1722	11.4633	11.3912	blue
Ccan006g020590	0.814678	0.627677	0.297778	1.78905	1.41639	0	0.020648	0	0.201998	0.477471	2.07424	2.57927	3.0878	3.71697	8.07792	7.61853	7.2248	7.99965	8.2339	8.24196	turquoise
Ccan001g028760	0.927177	1.60705	2.31329	1.32801	2.96518	0	3.81495	3.78011	4.24981	3.30371	8.13953	7.91394	7.94594	7.78106	9.25364	8.81892	8.22681	8.56707	9.20309	9.11313	blue
Ccan006g013010	6.97251	0	1.33737	8.43301	3.36989	1.13292	1.12766	1.70332	7.14064	5.27507	3.62232	7.60516	9.55179	9.4778	1.9681	5.07781	1.22068	1.40792	0.126709	0.608196	grey
Ccan001g022630	0	0	0.555988	0	0.0202483	1.60939	0	0	0	0	1.49113	2.29363	5.99868	6.19591	7.82558	7.54723	6.4956	7.11521	6.80445	6.90531	turquoise
Ccan006g005500	0.561358	2.1937	1.30114	2.92159	4.25655	1.20123	5.00913	4.70981	4.80845	4.28575	8.23929	7.97601	9.77931	9.74204	10.0034	9.23158	8.6064	8.6537	8.96975	8.85577	blue
Ccan003g014140	0	0	0	0	0.358032	0	0	0.441442	0	0	0.517292	1.16929	3.03412	2.54529	7.04103	6.61523	7.92861	7.01995	7.44028	7.50912	brown
Ccan004g024360	0	1.88149	0.529218	1.85059	3.53307	3.26428	0	0	3.28064	3.82301	8.6959	8.72406	8.90111	8.90954	7.67341	7.99849	5.39544	7.26496	5.14423	4.9192	black
Ccan005g006390	1.39041	0.172505	1.42927	4.16824	1.5752	0	0.504248	1.00825	1.29049	1.64194	0.336783	2.59959	3.11514	2.77433	7.20194	7.89376	8.99482	9.63612	7.18726	7.25671	brown
Ccan428g005000	0	0.286992	0.0496656	0.414473	2.0215	0	0.149007	0.346331	0	1.16006	0.406429	0.0221817	2.73548	2.55339	6.68771	7.20922	7.77405	7.18382	7.7401	7.60797	brown
Ccan002g030140	0	0	0.627498	0.477981	1.33056	0.747908	0	0	1.33818	0.43074	1.01731	2.51169	5.26639	5.51341	7.44792	7.12844	7.08677	7.29304	7.84646	7.79469	turquoise
Ccan003g014350	0	0.696598	2.41627	0.223668	5.13791	0	5.26431	5.01065	4.86071	4.94293	5.46848	4.91932	4.37866	4.42141	7.23174	6.64008	5.9822	9.39876	10.8919	10.8456	blue
Ccan003g022750	0	1.9963	4.61799	2.07255	1.36006	0	0	0	3.5017	2.87672	9.36456	9.94893	8.16229	7.96307	1.1365	1.15302	3.73985	1.77033	1.76287	1.65857	black
Ccan003g023460	5.10124	1.18291	0	4.62233	2.88434	1.20936	2.10698	1.94161	3.58503	3.67187	3.4786	4.21178	6.3151	6.33929	8.66769	9.37515	10.8789	9.47153	8.15779	8.39993	turquoise
Ccan006g013000	5.87176	0	0	7.57076	2.25927	0	0.408936	0.30801	6.71183	4.41992	1.81832	6.11468	8.69822	8.77936	0.666784	3.5035	1.36193	1.07415	0	0	grey
Ccan003g021630	0	4.81511	1.59336	0.21844	2.0986	0.801464	0.885417	0.976677	0	0	6.51604	5.87639	3.59856	3.04131	7.66696	6.91139	5.39658	7.94211	8.54748	8.5942	blue
Ccan002g023850	0	0	0.0455534	1.63352	3.89276	0	9.75908	9.88362	5.25885	5.41836	0	0.271075	0.0909442	0.135568	0.132142	0.177996	0.565749	0.095672	1.16528	1.19027	red
Ccan010g014760	10.2969	9.80788	10.337	11.2629	11.83	11.3183	11.4295	11.4651	10.3147	11.4351	9.04886	5.4001	4.94751	5.14207	5.11204	6.00269	5.56399	4.24435	3.32794	3.46408	turquoise
Ccan001g022970	0	0.828835	0	0	0.322555	0	0	0	0	0	6.09618	7.32437	8.88294	8.93764	4.42343	4.98272	4.73149	3.77141	2.52339	2.8215	black
Ccan002g027120	4.77891	6.0853	0	5.83988	5.56739	2.44219	1.82332	2.94894	0	1.35562	4.12459	3.50334	2.22715	3.19721	7.16289	7.66822	8.96109	8.50174	9.96773	10.1427	brown
Ccan007g021370	0.855899	1.05347	0.427957	0.745564	4.42157	0	8.12547	8.28903	10.1713	10.2171	4.73733	4.23463	2.38795	2.64473	2.73006	2.8565	2.17452	1.1601	4.777	4.79342	red
Ccan2123g005030	0	0	0	0	0	0	0.0779799	0.102913	0	0	0	0	0	0.266056	3.90235	3.89192	7.87234	6.83987	7.9086	7.95385	brown
Ccan001g018260	0	2.08637	1.10156	2.31661	1.65026	0	0.234769	0	0	0	0.00388571	0.15374	2.14707	1.5523	5.37908	5.76822	7.83698	7.24394	8.37053	8.32094	brown
Ccan008g025310	0	0	0.214339	0.649642	2.99101	0	9.40826	9.30356	5.47942	5.99011	0	0	0.12304	0	0	0	0	0	0.820276	0.951303	red
Ccan008g025890	0.386058	0	0.314562	0.303319	0.264251	0.743354	0.731044	0.0352889	0.0358829	0.0345975	0.288278	1.51091	4.35829	4.17053	6.15781	6.4556	7.43342	7.29675	7.51368	7.55213	turquoise
Ccan003g014150	0.106535	0	0	0.212422	0	0	0.00780403	0.0547582	0.119898	0	0	0	0.594093	0.480456	5.45009	5.52953	7.12872	5.9489	7.81945	7.96266	brown
Ccan001g022100	0	0	0	0.662763	3.11805	0.781959	9.35941	9.43417	7.39915	7.35518	0.729376	1.36442	0.843499	0.380354	1.37318	1.80794	1.83531	0.655078	2.83646	2.91691	red
Ccan008g025340	0	0.754689	0.456529	1.08506	4.28653	0	8.6559	8.59519	8.63277	8.82513	4.55472	3.24913	1.10837	1.48316	1.66388	0.508679	2.39182	1.92187	4.27098	4.41042	red
Ccan003g009930	0	0	0	0	1.73109	0	0.343163	0	0	0	4.51674	2.80389	4.55263	4.48038	6.3846	5.71401	4.77612	8.24602	7.7682	7.74055	blue
Ccan003g014160	0	0	0	0	0	0	0.190227	0	0	0	0	0	1.04578	1.09518	5.91187	6.30986	6.85771	5.94603	7.45789	7.49573	brown
Ccan003g015530	6.59526	6.17208	6.53764	6.63939	10.13	5.73557	6.96628	6.96374	6.28984	7.29347	12.0246	12.0513	12.2643	12.2913	13.3699	13.0521	13.4549	12.868	12.5816	12.8415	turquoise
Ccan006g027120	7.26973	4.70238	5.34689	8.39954	5.6253	2.83022	2.62365	2.6888	5.1135	4.18169	9.09283	9.89974	11.8854	11.8208	10.6256	9.64108	9.92578	10.3061	8.82337	8.49492	greenyellow
Ccan002g017940	0	1.42336	1.51042	3.01039	2.45542	0	1.16464	0.145445	0.828186	0.821262	3.5598	3.55143	5.90084	5.64456	7.69867	6.1175	7.56604	7.79007	8.23782	8.35268	turquoise
Ccan004g006550	4.50729	2.03278	2.04192	0.331726	0.451614	3.38653	0.656368	0	1.25574	1.23324	6.17655	6.17432	9.0749	8.95127	7.45731	7.13785	5.93881	6.75428	6.33087	6.43047	turquoise
Ccan004g010830	0	2.90961	3.81187	2.15566	3.14722	0.87631	2.0609	2.53058	0.885556	1.70487	7.81603	7.16365	8.06391	7.9709	8.02461	8.07252	7.54087	7.63855	7.71634	7.63338	turquoise
Ccan008g027990	0	1.82872	1.02124	2.22193	4.24484	0	6.92595	6.34981	7.61181	8.18438	7.6665	8.06223	7.68743	7.82402	8.74747	6.51958	6.34371	7.34759	8.74947	8.84336	salmon
Ccan002g016430	0	1.09294	2.31367	1.89017	4.58325	2.29325	9.24808	8.95643	8.11236	8.962	0	1.10293	1.91765	1.76672	1.68166	0.862305	1.49387	2.53218	2.45493	2.66343	red
Ccan006g031400	0	1.58736	0.803597	0.740448	1.29659	0	3.17464	3.08448	6.45383	6.17292	5.09823	5.69047	5.93431	5.87894	7.37055	6.9351	6.19079	7.24352	9.36918	9.43974	salmon
Ccan007g005840	1.64503	2.48462	2.24775	3.37526	4.95818	4.81806	11.0741	10.8499	7.25089	7.97511	2.10263	1.90909	1.17743	1.93616	3.47811	3.03865	1.92179	1.7732	6.23935	6.40578	red
Ccan003g014420	0	0	2.1673	0.280485	3.90324	0	2.66819	3.85112	2.93558	2.7776	3.609	3.99276	3.07173	3.9317	6.70792	5.93587	5.26246	8.87426	9.78696	9.86859	blue
Ccan005g018290	10.1121	2.16614	5.08693	10.211	7.97772	2.12756	6.51453	6.65568	8.19412	6.90244	3.62808	5.58023	7.21404	7.04321	0.686948	5.03194	3.05283	1.21076	1.98228	0.535508	darkorange
Ccan006g017310	3.3626	3.50417	3.69115	4.14233	7.89627	3.57021	12.2466	12.3129	12.1046	11.9297	6.89703	7.24475	7.43026	7.24455	8.55034	8.41416	8.85032	8.80474	9.71112	9.69822	tan
Ccan010g023190	1.78703	1.49546	0.600376	0.174504	0.99589	0	0.247489	0.277125	0	0.00017167	0.603842	3.22794	6.53397	6.82587	7.32751	5.54218	4.88831	5.62007	7.66336	7.44601	turquoise
Ccan006g021570	4.07225	2.98026	3.81508	3.38976	5.17593	2.14135	3.31359	3.25943	5.64209	5.35938	7.99249	7.52506	9.30282	9.25909	10.8959	10.2413	8.87362	9.78632	10.1588	10.0852	turquoise
Ccan003g012300	4.72221	0.835905	7.82973	10.8878	3.61851	7.48748	0.949291	0.579398	5.64786	4.46089	4.42568	7.58688	9.77322	9.67865	7.7232	8.39892	8.22292	8.24965	6.40803	6.33386	darkturquoise
Ccan001g017120	0.490833	1.28234	0.0456499	0.107567	0.818077	0	0.652932	0.809276	0.94437	0.54408	6.10175	5.0665	5.52503	5.3404	6.77468	6.37939	6.27919	6.61655	7.46497	7.41915	turquoise
Ccan003g023570	0.96851	0.299549	0	0.197407	0.353791	0	0	0.81338	0.122453	0	0	0	1.51441	0.385144	4.63977	4.70676	6.69391	5.59997	8.22031	8.42671	brown
Ccan002g010600	0	0	0	0	0	0	0	0	2.67559	2.47481	0.48738	0	0	0	5.35017	4.90491	4.4107	6.98144	7.94952	8.17513	brown
Ccan006g006040	0.741085	1.17406	2.19552	1.71449	2.26855	1.65414	5.27637	5.04304	9.358	9.3828	5.11946	5.86579	6.02303	6.10406	7.57343	5.97168	5.77878	6.18075	10.0705	10.1073	salmon
Ccan008g026850	0	0.127057	0	0	0	0	0	0	0	0.825002	4.98309	4.18365	4.73366	4.75472	5.94223	5.62251	6.37165	5.65142	7.32705	7.36222	turquoise
Ccan010g019910	0	0	0	0.252618	0.0755628	0	0.100133	0	0	0	4.36494	4.1546	5.78694	6.0738	6.02528	5.56383	4.23333	6.90712	6.60984	6.8228	turquoise
Ccan006g022830	2.61865	1.89193	1.40734	1.39143	2.55359	3.10684	0.521313	1.29361	0.697483	0.823453	6.23308	5.61413	6.60257	6.65004	7.9725	7.88632	6.84504	7.20578	8.26976	8.19384	turquoise
Ccan006g016540	0.0261726	4.2864	1.59716	4.32625	8.13957	5.66145	11.3865	11.3652	8.22341	8.4673	3.19568	3.61845	3.14297	3.2613	4.09809	4.31769	4.26447	3.64754	5.4601	5.58502	red
Ccan007g016230	7.79245	7.65329	6.00903	5.73627	4.01225	8.6983	7.49192	7.61444	4.49499	4.27791	0	0.572696	2.65614	2.8976	0.387536	1.46804	1.1076	1.11761	1.18972	0.964668	purple
Ccan004g007420	0	0	0.498126	0	0.0285097	0	0	0	0	0.576538	0	0.415821	6.2396	6.21239	5.86119	6.46278	6.8093	5.88368	4.93479	5.07015	turquoise
Ccan002g028920	0	0.223734	0	0.218294	0.156385	0	0.481554	0.246133	0	0.192947	3.57337	3.50356	4.32827	4.37785	5.82487	5.18171	5.34315	6.74313	7.91814	7.84365	blue
Ccan011g017460	8.39189	6.92001	7.63566	2.95443	5.11212	8.97774	3.43943	3.80115	3.27208	2.87594	0	0.572205	2.69138	1.9259	0.29772	2.32063	0.432394	0	0	0	salmon
Ccan003g015630	0.427004	0	0	0.0534867	0.225571	0	1.44858	0.285383	0	0	1.58507	2.61181	6.19458	5.84594	6.42583	6.45693	4.8429	6.40723	6.80353	6.66753	turquoise
Ccan011g011750	0	0	0	0.423508	0.0394473	0	0	0	0	0.454713	6.31807	5.98896	7.22488	7.31602	4.52637	5.03829	4.81223	4.11666	5.47051	5.2774	black
Ccan001g028650	8.49008	2.11546	0	2.05115	0.346281	0	0	1.30136	1.3663	1.80461	2.96073	3.51408	7.87721	8.12997	6.32552	6.34912	6.32522	5.80157	4.93968	5.39861	greenyellow
Ccan006g011620	0	4.02411	0.531299	3.4239	5.57579	1.10448	10.3576	10.468	9.14534	8.98535	5.85281	5.46576	4.13986	4.36768	5.41905	5.01458	4.38438	4.64852	6.37478	6.50217	red
Ccan006g016290	0	0	0	0	0.43478	0	0.472726	0.158808	0.743859	0.490054	6.08287	7.63685	6.78417	6.78838	6.60821	5.64854	3.78663	4.45791	3.6833	3.73908	black
Ccan006g016930	9.21744	5.79813	4.37948	10.7729	6.86634	7.24303	5.8764	5.97069	8.63595	7.61472	7.67783	9.26565	11.3875	11.2957	3.90901	6.24582	4.6735	4.45991	1.43275	1.33472	brown
Ccan009g012520	0	0	0.157112	0	0.0430575	0	0.321425	0.112798	0.801289	0.0554817	4.27829	4.4227	4.58244	4.66905	5.53245	4.8793	3.81342	7.05992	7.62212	7.59256	turquoise
Ccan006g018870	0	0	0	0.310012	0.0596031	0	0.134254	0	0	0	3.43297	2.33135	3.85061	4.29663	4.89706	4.81201	3.68257	6.99288	8.01753	7.99912	blue
Ccan003g009770	0	0.0672202	0.0874995	0.0988319	2.77325	0	8.69369	8.39776	6.13252	6.63352	0	0.691301	0.709884	0.157383	1.32567	0.443063	1.3721	1.80368	2.82364	2.34406	red
Ccan002g045960	1.94277	4.33167	4.44767	3.96334	7.81877	2.52159	10.378	10.187	11.8985	11.4451	8.69292	8.74153	7.80212	7.80988	9.04966	8.46177	7.4985	8.57029	9.92004	9.86575	tan
Ccan006g014770	0	1.26354	0.963521	1.25696	1.48599	0	1.18268	1.26602	4.83516	3.81844	2.79053	4.53164	4.97627	5.12575	7.98349	7.61075	5.23206	7.04049	8.14625	8.03481	blue
Ccan005g014430	0	1.89279	0.00333454	0.409982	1.86719	0	0.247875	0.231882	0.0149037	0.564782	1.28101	4.98527	4.35061	4.46763	6.79389	6.63226	6.95197	6.46583	6.44513	6.31679	turquoise
Ccan011g016710	0	0.820605	0.727365	2.09989	6.70957	0	9.80311	9.64	6.26524	6.46795	2.81547	3.77711	1.97592	1.85448	4.35542	4.02788	2.79807	3.84661	5.28598	5.1296	red
Ccan004g019250	8.48375	5.95435	6.69639	5.84304	8.06578	5.46649	8.99174	8.99048	6.54247	6.4832	5.66037	4.3133	3.37728	3.46394	0	2.28429	3.96806	0.206172	1.49071	0.862877	turquoise
Ccan001g017110	0	0.0310761	0.0456499	0.250481	0.204584	0	0.321271	0.377142	0.256136	0	4.77623	3.94602	4.24715	4.27392	6.18202	5.74152	5.43583	5.95836	7.12661	7.02997	turquoise
Ccan004g019220	8.56502	6.28237	6.92836	5.749	8.06013	5.7506	8.77488	8.99917	6.58506	6.3384	5.73788	4.05244	3.61868	3.39091	0	2.14806	4.53793	0.238817	1.59868	0.92873	turquoise
Ccan007g024720	1.53814	3.3018	3.70511	3.42724	8.44064	4.82693	11.801	11.7232	9.48419	9.78891	5.19017	5.84466	4.53957	4.47773	5.38623	5.45117	4.99191	4.65203	7.41696	7.57602	red
Ccan001g024900	0	2.58185	1.03096	1.94947	5.29934	3.56115	9.90684	9.8113	5.61736	5.65486	0.911801	1.60526	1.60885	0.903912	2.59856	2.87599	3.04154	1.28222	5.66816	5.7912	red
Ccan011g024750	0	1.39968	0	0.284399	1.0098	0	0	0.20293	2.9558	2.52471	7.10294	6.53029	5.92168	5.85074	6.93422	6.14041	4.99049	4.63792	6.07456	6.15257	purple
Ccan003g015470	4.94495	4.12747	4.32779	3.87238	6.62902	3.37005	3.97474	4.61839	2.71443	4.6058	7.37357	9.02603	8.99811	9.11198	9.98959	9.84724	10.4242	9.91334	9.97147	10.2918	turquoise
Ccan003g008580	3.21434	0.767279	4.76242	1.54683	3.91211	3.63901	5.04451	4.90012	4.84188	4.01638	1.77306	3.87465	8.53837	8.49548	8.2472	9.24459	9.59426	9.00305	8.0472	7.90769	turquoise
Ccan010g013660	6.09784	7.83543	9.95512	9.38446	10.2063	7.9475	6.83018	6.71217	6.41359	7.04181	13.7154	12.7464	13.1734	13.3061	12.6146	13.0794	12.9369	12.815	12.244	12.3539	turquoise
Ccan003g006870	0	0	0	0	0.335257	0	0.211632	0.0192635	1.2516	0.321113	2.80525	1.91368	2.95818	3.39105	7.28219	6.79289	4.68788	6.13448	6.65283	6.7602	turquoise
Ccan006g006050	0	1.00567	0	0.802838	0.766269	0	2.47828	2.8294	6.92556	7.64561	3.67032	4.41336	4.90787	4.83495	6.2853	2.81607	4.02146	4.40123	8.38003	8.45	salmon
Ccan007g009680	1.14733	1.45928	4.98367	3.25699	7.72466	0.995031	10.1847	9.92065	8.56898	9.0184	3.81567	3.93433	3.5207	3.0417	4.4143	3.80509	3.64229	4.54576	6.23486	6.21336	red
Ccan002g024110	0.633914	1.22987	0.72121	1.88447	5.37722	2.58394	9.47838	9.37079	8.40283	8.44182	3.04782	3.72319	2.94247	2.78832	3.90545	3.91642	3.72787	3.65456	6.49291	6.53825	red
Ccan008g005440	9.47257	3.42532	5.20516	10.1564	5.96359	3.62229	3.94628	4.68441	9.49618	8.46348	5.20518	8.39488	9.29185	9.13325	2.66077	5.73261	4.80604	4.16066	2.06853	1.10385	darkorange
Ccan006g017370	0	4.7255	2.48426	3.611	4.35914	4.70441	9.8355	9.92061	2.99985	3.73944	0.318957	0.410313	1.1953	0.0518468	1.55501	1.66811	0.963877	1.82419	2.87763	2.37333	royalblue
Ccan006g023360	2.58774	2.37236	5.45383	3.69321	4.73638	3.01413	3.13693	3.17703	1.74472	1.49816	5.94835	5.42018	6.36612	6.09441	8.98149	8.8867	8.42937	9.73287	9.23719	9.14994	turquoise
Ccan010g011570	0	0.585363	0.757949	2.71942	7.1105	1.46163	8.47071	8.5312	9.12461	8.39948	2.87149	3.5803	4.65228	4.31965	5.18734	5.26413	4.7105	4.48605	6.37112	6.38508	tan
Ccan010g024540	6.83771	2.84637	3.71055	6.95141	3.32285	1.5149	1.99694	2.30147	3.32896	2.24917	8.71561	9.10599	10.0566	10.1164	6.94969	6.18759	7.31925	6.9275	4.72036	4.57854	royalblue
Ccan008g024240	1.90319	2.37285	4.68461	1.19052	1.56672	3.21728	1.00179	0.0559036	1.89994	3.41729	6.17612	6.84589	8.74079	8.75723	7.25265	7.73106	6.4717	6.93099	5.48055	5.79738	turquoise
Ccan005g018760	0	0	0	1.78432	3.59967	0	8.80932	8.71835	5.07425	4.88846	0	2.02816	0	0	1.01783	2.57633	3.02459	0.544835	0.694726	1.10753	red
Ccan001g028640	4.06741	3.08231	3.66358	4.23233	3.88122	2.58835	2.79009	2.32382	3.92092	2.85069	4.10959	4.50478	4.30044	4.29858	8.32487	9.21658	9.62515	9.0081	9.77985	10.0181	brown
Ccan010g020260	8.70859	8.98314	7.5609	8.04448	6.10096	10.5637	9.48012	9.63197	8.27332	8.01471	3.02416	3.96692	7.15261	7.16389	2.70353	3.2142	3.70736	3.49448	2.48223	2.72653	blue
Ccan010g010080	0	0	0	0	0	0	0	0.657067	2.75032	0.960154	0	0.230696	0	0.648784	5.24609	5.18338	5.51058	6.99296	6.73093	6.59532	brown
Ccan005g020810	7.58529	2.34361	1.65133	5.74252	0.150943	0	0	0	4.44879	3.55707	0	3.17269	3.15677	3.03141	0.984551	1.09435	7.06009	5.70077	7.33352	7.36312	grey
Ccan007g018640	0	0	0	0	2.02598	0	0	0	0	0.285503	0.459186	0	0	0	4.53401	5.37576	6.72692	5.97169	6.62212	6.3825	brown
Ccan003g024510	0	0.0538092	0.182406	1.5004	2.09488	0	3.64444	3.51995	4.22071	4.24483	7.92834	7.51192	6.38105	6.40916	6.52845	6.07766	6.20593	5.94178	6.73617	6.8583	midnightblue
Ccan007g014580	2.12371	1.06676	1.00261	2.96451	1.77982	0	0.585918	0.713046	1.85868	0.664893	2.84545	3.67196	5.61848	5.52417	6.2458	6.44226	7.74017	6.95017	7.60409	7.59232	turquoise
Ccan002g032690	3.76638	3.44969	3.60759	5.98772	4.0399	0	1.87116	1.86339	3.53039	3.70194	2.57211	3.75294	5.31356	5.63861	8.05186	8.68012	8.94762	8.55591	8.68212	8.84383	brown
Ccan007g021640	1.00115	0.102672	1.62998	0.611845	0.186943	0	2.82667	2.36123	7.96199	7.88123	6.96926	6.50943	3.40993	3.15479	0.558127	0.672879	0.149441	0.103598	1.00973	0.831256	darkred
Ccan009g016820	12.1509	10.8812	7.04154	11.9297	7.14969	11.0186	6.78051	6.79661	10.2643	8.77946	2.65644	5.70422	10.584	10.4871	5.4566	5.90611	7.70907	6.89468	4.47005	4.62171	blue
Ccan002g023240	0	0.0649449	0	0.389355	0.417277	0.575611	5.57969	5.47709	6.59144	6.57988	0	0	0	0	0	0.274677	1.16113	4.7294	5.59611	5.63493	pink
Ccan006g020960	0	0	0	0.377512	0.516529	0	0.988808	0	0	0	0.0873542	0.49115	6.32829	6.07284	4.92313	5.67417	6.13263	5.88686	4.77842	4.76635	turquoise
Ccan010g014000	0	0	0	0	0.612754	0	7.17077	6.89412	6.72854	6.89323	0.378368	0.548523	0.0817091	0.346913	0.17984	1.59513	0.84781	0	3.20461	3.38049	red
Ccan001g016550	0	0	0	0	0.579257	1.13494	0.676059	0	0	0	0.436449	0	0.103115	0.146076	4.9436	4.84934	3.60148	6.43212	7.32387	7.35258	brown
Ccan001g020930	9.39211	3.17917	0.704878	10.0523	4.43325	0	1.25136	1.07964	7.08564	6.18478	1.79563	4.93987	3.97102	3.92523	2.80992	3.25973	5.93807	5.05472	5.90917	6.00344	grey
Ccan005g025060	1.60101	3.57014	4.83246	3.25648	6.02547	1.83549	11.3882	11.3203	9.81839	10.0262	6.35519	6.09476	6.2987	6.38545	6.52528	4.6559	5.75904	6.0952	5.8251	6.01992	red
Ccan011g024170	0	0	0	0	0	0	0.0534228	0	0	0	0	0	0	0	6.42128	6.69125	6.10884	6.20091	4.41546	4.29377	brown
Ccan010g010640	1.84446	7.97435	5.67389	7.42543	9.87497	8.04391	12.1018	11.9972	9.4922	9.2245	5.10394	4.65108	4.24089	4.4194	5.74285	5.85488	5.50754	3.93667	7.91476	7.98776	red
Ccan006g026370	0.29675	0.503343	0	0.482868	0.411918	0.764085	6.88283	6.85934	7.12551	6.46028	0	0	0.151099	0.282764	0	0	0	0	0.25659	0.546594	cyan
Ccan004g023360	4.84005	0	5.8373	8.52659	1.94453	4.61051	0	0.539955	2.30528	0.847693	4.68481	6.62164	8.15394	8.12715	5.9194	6.17056	6.01436	6.3056	4.4685	4.78823	darkturquoise
Ccan006g016040	2.65443	3.20257	2.87989	3.30341	5.67048	2.79786	6.00737	5.70845	8.0574	8.09947	7.25863	8.37489	8.02312	7.93565	10.732	10.3129	7.88453	9.55793	9.87644	9.80146	salmon
Ccan002g009060	0.626382	1.25449	5.28574	1.24582	5.4897	6.3525	5.83544	5.84845	7.60089	7.52764	0.796149	0.752195	1.02167	1.54416	0.184834	0.641084	1.43104	0.258788	0.887868	0.756	greenyellow
Ccan007g018360	0	0	0.146237	0	0.579178	0	0.759211	0.0850616	2.67296	1.91422	4.86653	4.19796	3.09174	2.43637	6.48902	4.87733	4.06755	6.67288	7.38841	7.51325	blue
Ccan007g026250	0	0	0	0.0889991	2.37351	0	8.66954	8.73868	2.84777	2.52619	0	0.253957	0	0.170607	0	0	0	0	0.0906963	0.071646	lightyellow
Ccan003g024440	8.65331	9.3174	8.98606	6.38002	6.40489	7.98915	3.67778	4.16894	4.74882	3.68883	5.27134	5.00254	3.07538	2.97074	0.430919	1.4821	4.80005	4.70655	0.622696	1.11006	salmon
Ccan004g019240	7.04384	3.53395	6.75084	3.94416	5.83776	5.04065	6.22527	6.19208	6.04376	6.39708	5.31815	3.8366	1.9034	2.46058	0	0	0.4413	0	0	0	turquoise
Ccan007g015420	1.72753	2.64482	1.28293	2.81959	2.27737	1.79868	2.20132	1.96754	6.09331	5.85713	1.48701	2.85757	4.16667	3.12238	8.17707	7.7022	4.84075	7.84247	8.88562	8.76289	brown
Ccan009g016810	11.4456	9.72351	5.69615	11.7932	6.81251	10.0668	5.18738	4.97469	9.87203	8.71376	2.86578	5.84827	10.2491	10.1873	5.43282	5.50564	7.73573	7.02025	3.86386	4.38568	blue
Ccan008g018130	0	0	0	0	0	0	0	0	0	0	2.20566	2.08836	2.65335	2.52171	4.26149	3.40031	3.62774	7.46165	7.43473	7.3563	blue
Ccan011g013250	3.84106	6.38486	4.62715	5.65484	6.02145	4.97201	6.95416	6.83751	4.92874	4.49213	0	0.290649	0.0497019	0.640134	0.0395034	0	0.417334	0.789348	1.41193	1.02112	turquoise
Ccan011g023040	2.78149	1.60124	1.36121	2.03404	4.47764	1.71048	8.67876	8.4954	10.0503	9.91545	4.27393	4.24495	3.4894	3.37135	3.57164	3.3656	3.05072	4.11432	5.4834	5.54213	red
Ccan002g017870	0.276313	0.582027	10.6666	0.222505	0.590711	8.10448	2.43038	2.39989	2.02191	0.831208	1.94637	0.923936	4.83467	4.66824	2.62138	1.41715	3.52454	4.57767	1.92668	1.93255	grey
Ccan613g005000	0	0.370441	0.166884	0.0114198	0.138158	0.00275148	0	0.165637	0	0.0857265	6.55647	6.92568	6.83896	6.77985	2.48463	3.76993	3.75375	3.46881	3.26136	3.43039	black
Ccan007g011630	0.368785	0.460137	2.13844	0.601485	4.29255	0.415984	8.6981	8.60883	8.0353	7.86111	3.03286	2.85316	3.83146	3.94594	5.14151	4.81361	4.47468	4.80197	5.60533	5.47305	tan
Ccan009g012500	0	0	0.277417	0	0.213291	0	0.973261	0.215505	0	0.0841446	3.48751	3.48311	3.98455	4.05183	4.95922	4.37323	3.22472	6.60198	7.40155	7.3989	blue
Ccan007g015600	1.46977	0.658093	0	0.500632	5.22309	2.6677	8.26036	8.01087	6.19911	6.65879	1.9223	2.01698	1.27583	0.574819	0.439475	0.50812	0.421991	1.2398	2.48851	2.41837	red
Ccan011g017200	0	0	3.46768	0	4.69846	1.80544	6.0745	6.04323	3.68313	3.08082	8.43191	6.76819	5.28925	5.32184	6.28616	5.74615	6.16621	6.89558	8.08937	8.07967	tan
Ccan006g032900	0	0	0	1.18617	0.95083	0	0	0	0	0	0	0	4.14855	4.293	6.62759	5.67504	5.73882	5.29546	5.64524	5.44873	turquoise
Ccan004g024720	0	0	0.557152	1.54437	0.13361	0.237064	0.196487	0	1.02157	0.306875	0	0.197488	1.56707	1.53328	4.16117	5.63479	6.76233	6.17711	6.68448	6.46856	brown
Ccan002g011520	4.6583	1.05529	1.34329	5.82698	2.09823	0	6.91088	6.63037	9.56592	10.0623	1.49482	2.92592	3.21725	3.26337	2.32821	3.32287	3.56541	3.21324	3.87207	3.91178	red
Ccan003g024490	0.440962	0.786831	0	0.587288	1.47598	0	0.627508	0.610711	0.903054	1.01316	4.95616	4.35553	5.16106	5.03694	6.58376	6.30133	6.86947	6.16303	5.66609	5.80225	turquoise
Ccan010g023080	4.47617	2.33553	1.70631	4.1781	2.77227	1.7835	0.681053	0.783973	4.05628	2.99613	3.38536	5.2923	8.37644	8.23448	7.78174	6.4637	6.73998	6.92939	8.27956	7.87813	greenyellow
Ccan001g029820	8.42897	0	1.95645	7.93196	0.473972	0	0	0.417295	3.93886	2.67044	0	1.41836	1.10628	0.0152863	1.15946	0	4.45646	3.708	4.69731	5.07288	grey
Ccan007g013340	0	1.53833	3.46862	2.00642	6.29743	1.51338	8.77411	8.73864	3.2745	3.1502	8.82301	7.4531	6.03974	6.15598	5.96411	6.06753	5.54131	6.1453	7.46057	7.43129	tan
Ccan010g023930	2.21308	2.37004	4.10793	2.3067	7.56135	3.21995	7.97041	8.22926	10.6199	11.1405	8.20877	7.91261	4.48351	4.63545	5.15261	5.07849	3.62936	4.25123	6.21274	6.19914	orange
Ccan011g008590	2.33182	1.80053	1.80955	2.52524	4.10036	2.88634	4.72565	4.62722	5.52905	5.51281	3.14191	5.84252	3.98059	4.22499	9.00076	8.79575	8.53546	8.87845	8.98325	9.00788	brown
Ccan003g006420	9.02953	8.08191	7.35672	7.98192	7.95536	8.44447	8.40945	8.39191	3.92602	5.65675	4.8189	5.09701	3.2619	3.68415	2.74144	3.57685	5.12608	3.42191	0.469805	0.952775	blue
Ccan006g023760	7.11017	0.890134	5.98604	7.81142	3.54457	2.55672	2.09956	1.8356	5.50853	3.44825	1.36941	4.6224	7.16382	7.05141	0.332324	3.20998	0.460704	0.50359	0.138407	0.666427	lightgreen
Ccan003g015560	0	0	0	0	0.506109	0	0	0	0	0	0	0	0.0071309	0.27329	3.8515	4.35438	6.73538	5.16613	6.46184	6.52078	brown
Ccan004g025840	0	0	0	0	0.672648	0	0.861801	1.53992	0	0.8266	5.7651	5.51613	5.29546	5.12862	5.36231	5.47634	4.8231	4.77724	6.27951	6.06433	turquoise
Ccan001g020350	4.14997	5.88496	4.3514	6.89265	6.09754	4.80382	5.14442	4.80676	0	0.945817	0	0	0	1.21365	0	0	0	0	0	0	blue
Ccan010g012920	0.970774	2.05259	5.19519	0.645616	4.13391	2.51714	1.28288	1.66699	5.95473	6.12542	7.71117	7.70889	7.84048	7.67622	7.64922	7.74752	6.67712	7.32195	5.95846	6.03718	purple
Ccan003g016200	6.38805	7.9073	9.43575	6.92013	9.14768	6.25569	8.37111	8.04855	5.29805	5.09824	11.2322	10.6484	11.7221	11.7472	12.7784	12.5503	11.9253	12.5825	11.9972	12.0281	turquoise
Ccan009g012550	1.91102	1.97803	0.11518	0.639793	1.22879	1.31583	0.805426	0	2.2534	1.92129	7.64332	6.88605	6.54387	6.56795	5.6862	5.3343	4.45953	5.32867	6.23861	6.18565	turquoise
Ccan004g013400	0	0	0	0.598399	0.359921	0	0	0	0	0	0.441935	0.45964	0.961547	0.380512	4.52714	5.26889	3.93939	5.01268	7.39183	7.30874	brown
Ccan011g019160	2.96072	0	0	1.52917	2.85307	1.13548	6.76986	5.98312	5.92011	6.38273	0	4.31864	1.03769	0.81283	5.37755	4.51094	5.79991	4.31762	7.22606	7.53148	pink
Ccan007g021650	0.919874	0.0518231	1.61239	0.0147238	0.0645601	0	2.59869	1.92697	7.57494	7.58251	6.50529	6.05696	3.02664	2.65306	0.174408	0.236772	0.392123	0.513862	0.751632	1.03303	darkred
Ccan002g011260	3.76739	4.08657	3.26044	3.89947	4.90127	4.94618	9.32503	9.29106	10.1442	10.4698	5.75066	5.46683	4.69267	4.62159	2.3626	2.61066	3.04043	2.75374	3.07358	3.08784	cyan
Ccan003g024500	0	0.611731	0.366061	1.34795	2.22735	0	4.02596	3.81563	4.29287	4.33327	7.88963	7.3299	6.3973	6.35526	6.28879	5.56064	5.90979	5.67881	6.45794	6.54659	midnightblue
Ccan001g033500	1.47529	0.209476	1.51806	0.584768	3.60397	1.20018	4.79899	5.06703	6.0616	6.1253	2.25416	4.72501	4.00069	3.91483	7.06355	5.64958	5.09338	5.76453	9.24073	9.27236	brown
Ccan003g014230	0	0	0	0	0	0	0.323144	0.299683	1.14418	0.328249	0.598744	0	0.233437	0.737895	2.77615	2.92346	6.75905	5.07619	7.18134	7.10186	brown
Ccan001g024660	0	0	0.320717	0	0.0848575	0	0	0	0	0.117376	2.82531	4.25097	4.67547	4.74185	5.45294	5.02473	6.13504	5.20239	5.72306	5.67254	turquoise
Ccan003g010230	6.74424	4.59775	8.26998	6.76015	8.21708	3.72353	4.94805	5.22246	7.57788	7.18843	9.65298	10.385	11.9225	11.8111	11.1776	9.47549	11.0609	10.6145	11.0604	10.8429	purple
Ccan002g022630	1.13032	3.37513	2.54469	0.166163	3.12495	6.86733	2.21196	2.77548	1.9322	1.57152	7.89083	7.59115	7.99035	8.20975	4.57201	5.07804	3.34274	4.06941	0.793003	1.53997	grey60
Ccan006g023530	10.6864	9.4646	7.83161	7.47518	8.78174	7.11365	6.71878	6.5522	7.28758	6.59709	5.07873	6.87914	9.00834	8.90426	9.70748	10.9804	13.0945	12.3806	13.6879	13.8365	brown
Ccan008g007660	1.33891	3.45554	4.14648	4.60105	5.18061	3.1811	1.40304	1.43482	2.27729	2.21637	8.11017	7.6615	8.97695	8.82276	7.3793	7.6846	5.88186	6.95093	3.93659	3.82872	black
Ccan009g010300	0	0	0.727301	0	0.215891	0	0	0	0	0	2.19214	0.736781	3.69134	3.55525	5.02009	5.22931	5.52444	5.93727	6.42024	6.28508	turquoise
Ccan003g021100	0	3.09681	4.49692	2.96089	4.69648	2.80873	4.67005	4.99417	3.30191	1.83626	8.96014	7.78945	7.29933	7.23671	8.16907	8.30297	7.52019	7.16357	7.98481	7.85276	turquoise
Ccan007g010780	0.509717	2.8923	1.77998	2.18004	5.77249	2.19661	10.3718	10.2605	6.22512	6.26751	3.74517	3.74746	3.02768	3.32087	3.35432	3.7478	2.9444	2.09394	5.14555	5.43896	red
Ccan005g006370	5.26384	6.08022	3.39656	4.346	5.90071	4.31788	5.93586	6.0081	2.08269	2.34501	4.8699	6.12221	7.49504	7.37073	9.32051	10.0582	10.4236	11.4816	7.81005	7.62471	turquoise
Ccan005g006360	0	0	0	0	0.48113	0	0	0.0201672	0	0	0	0.0162538	0.104982	0.291595	4.82482	6.80808	5.77769	6.0809	4.70193	4.57485	brown
Ccan004g024870	0.393675	0	0	0.184435	0.509824	0	0.759541	0	0	0	1.67493	2.2142	5.82849	5.60416	5.18667	4.80091	5.24028	4.90859	6.04305	5.99458	turquoise
Ccan010g015070	0	0	0.524336	0	0.486451	0	0	0	0	1.1496	2.34172	1.105	2.43788	2.5017	4.96736	5.68309	6.41706	5.54036	6.24263	6.46052	brown
Ccan008g017890	0	0	0	0.336612	0.513429	0	7.80262	7.85997	4.19505	4.4135	0.839072	0	0	0	0	0	0	0	0.294337	0.669898	red
Ccan010g014850	0	2.98108	0.116288	0.623308	2.902	0	0.0967247	0.0284659	0.456818	0.862051	3.37775	3.52849	4.47471	4.59213	4.91711	5.60008	5.85222	5.52867	7.21265	7.07422	blue
Ccan006g006800	2.15314	4.07207	3.98468	3.68017	7.42065	4.16731	10.1401	10.1222	9.29529	9.52039	9.55233	8.87629	8.24875	8.17657	8.74092	7.68609	8.2482	8.69259	10.1896	10.2704	tan
Ccan001g028810	1.87712	1.74693	0.895666	1.08025	3.5111	2.33986	6.72063	6.55627	8.62431	8.55336	5.69609	6.68527	7.1967	7.17409	6.54471	6.00477	7.31643	6.41601	7.39989	7.63179	salmon
Ccan130g005000	0.762208	0	0.457798	0	0.995325	0	0	0	0	0.875094	1.155	0.0492348	1.03056	1.45173	5.17535	5.78502	6.2622	5.52871	6.05579	6.12733	brown
Ccan007g015240	5.01143	0	2.12537	6.91482	4.82752	0	3.4726	3.2469	7.5065	5.58635	3.0235	6.33312	6.41948	6.38863	6.98043	7.06048	7.28163	7.61347	8.36811	8.35079	greenyellow
Ccan006g028450	0.736292	0.825187	0.0344538	0.406668	1.2127	0	0.341414	1.81659	0	0.00629946	5.94299	5.44973	5.20289	5.4188	4.85692	5.42531	5.05087	4.99703	5.94977	5.88014	turquoise
Ccan004g018620	0.113012	0.939321	1.66601	1.35852	2.02971	0.527268	7.15675	7.1905	6.94943	6.9994	3.90887	4.21097	3.83155	3.65661	5.47833	5.11921	2.99213	5.46494	7.75064	7.64924	tan
Ccan010g014390	0.299197	0.346639	2.12895	0.75454	2.41362	0	7.77875	7.81693	7.47371	6.61041	5.19085	4.71237	3.07639	2.72791	1.96642	1.73589	1.12232	2.96779	4.25454	4.25824	magenta
Ccan009g007970	7.33738	0.566952	1.93235	9.13917	6.17255	0	2.38905	2.69514	6.71876	5.23337	2.0565	4.46061	7.09725	7.03121	1.00797	3.55104	3.34743	2.86467	4.94758	4.91873	grey
Ccan006g009470	0	0	0.399282	0.602223	4.36136	0	7.27225	7.3208	7.46229	7.26331	3.8505	3.53176	2.44397	2.44583	3.69673	4.38259	4.58704	3.91612	4.99301	4.7403	tan
Ccan003g015350	8.74705	6.7054	6.31553	7.23778	6.91324	0	0.523053	1.02434	2.44816	1.90044	5.30184	8.63481	5.74679	5.87599	5.34756	5.39488	4.80331	3.29315	4.34913	4.18372	green
Ccan008g007810	0	0.730287	0.444576	1.14386	2.35035	0	0.131662	0	2.06185	0.85728	6.04492	5.78995	4.79987	4.85037	5.4195	5.13909	5.70498	5.23311	5.99577	6.16057	turquoise
Ccan003g018580	1.9244	4.72853	2.50058	2.24107	5.81841	2.62587	3.90927	3.62043	1.63248	1.39853	8.34899	6.79645	6.61515	6.65515	7.94243	7.14513	7.36721	7.73493	8.07963	8.14379	turquoise
Ccan001g033690	0.874188	1.78696	0.222644	2.06955	4.77183	0	8.79512	9.05345	5.72954	5.37769	1.30874	2.32657	1.5668	1.87806	2.21724	2.72845	2.12282	2.01267	4.0485	4.13646	red
Ccan007g012900	1.71073	1.92353	3.50739	3.23599	4.29463	3.47336	10.1508	10.2187	6.52183	6.75951	1.75331	1.90347	2.28126	2.00409	3.75035	3.04353	2.6625	3.21368	3.98763	4.01006	red
Ccan002g009050	6.95437	10.0523	11.712	9.93654	11.6671	11.9805	10.4546	10.5313	12.7188	12.4488	9.88878	10.3402	7.93036	7.93295	5.35429	5.97986	7.44732	6.48586	5.53385	5.36278	turquoise
Ccan006g032930	0	0	0	0	0.286164	0	0	0	0	0	0	0	3.90854	3.68931	6.06381	5.24798	5.18246	4.95222	5.12182	5.38123	turquoise
Ccan006g034120	2.30327	1.55631	5.47698	3.92046	4.84084	3.65076	5.45862	5.52015	8.55601	7.27259	7.73921	8.90067	8.66785	8.63079	9.09574	8.74393	7.4697	8.47216	9.79283	9.77462	salmon
Ccan003g014240	0.522752	0	0.343905	0	0	0.900081	0.432544	0.169928	2.02756	0.577103	0.0192052	0.731966	0.319057	0.311374	4.08541	4.6555	6.24985	5.30706	6.71247	6.54106	brown
Ccan009g012510	0	0	0.145466	0	0.184188	0	0.685026	0.190531	0	0.0732046	3.05127	3.10728	3.66139	3.61185	4.57327	3.9436	2.7094	6.26391	6.98085	7.00281	blue
Ccan001g024720	0.391901	0.400522	1.46982	1.03262	3.51453	0.776304	7.13742	7.22844	7.12593	7.2449	0.740508	0.555685	1.40934	1.01866	1.73207	0.921724	1.6979	2.17462	3.52079	3.69326	red
Ccan010g010710	0	0.684342	0.282664	0.280707	5.04475	0	8.13662	8.13185	5.37397	4.91415	1.02771	1.30437	1.70014	1.20086	1.32503	1.54973	1.61639	1.49998	2.58141	2.44196	red
Ccan011g017880	3.52743	0.996212	0.770722	4.3325	0.870339	1.34819	0.161481	0	0	0	2.69984	3.92874	4.97623	5.16688	4.54203	5.7054	6.77922	6.09305	6.4683	6.50666	turquoise
Ccan010g014440	0	1.18151	2.20816	1.62284	2.67745	1.8615	8.25274	8.15343	7.2327	6.60246	4.48416	4.57442	2.42873	2.34913	1.25382	1.81633	0.556587	1.22988	2.75911	2.77768	cyan
Ccan002g009830	1.59356	2.77455	3.86088	3.70289	5.74211	3.00407	10.4994	10.197	9.1457	9.58985	5.88534	6.04554	5.89129	5.88626	6.69824	6.66302	6.15524	6.60044	8.36107	8.2739	tan
Ccan010g011140	0	0.0966248	0	0	0.0410509	0	0.661688	0.1294	0	0	4.12284	3.19304	4.40972	4.07239	4.50496	3.32708	2.61488	5.61243	6.923	6.78608	turquoise
Ccan003g014280	0	0	0	0	0	0	0	0	0	0.86053	0	0	0	0.367188	5.95127	5.66377	4.46674	4.60642	5.73245	5.66246	brown
Ccan004g012970	0.563548	0.930955	4.88622	3.33604	3.48644	2.50283	0.872336	1.21101	1.27883	1.21702	6.39168	6.47358	8.17444	8.08773	5.55781	5.81144	6.15612	5.81383	4.94251	4.97048	turquoise
Ccan005g010890	0	0	0	0.389413	0.0781138	0	8.19132	8.28807	1.61811	1.09281	0.900205	0.418409	0	0	0	0	0	0	0	0	lightyellow
Ccan010g023160	9.03526	5.19291	5.80483	7.829	6.70148	4.77954	2.43639	2.90568	6.97725	5.97735	5.89447	7.94178	10.2372	10.1317	9.96857	8.13433	9.56696	9.35129	10.6977	10.4877	greenyellow
Ccan007g018260	0.425486	2.78158	6.0434	2.91897	2.76239	1.0517	2.48452	2.37617	2.51002	2.19651	7.19506	6.90628	5.88225	6.0026	7.57282	6.97161	6.25706	7.02301	7.69772	7.65841	turquoise
Ccan003g012150	4.36776	2.46682	0.644807	0	0.913576	0	0.161787	0	1.72392	1.37254	0	0.742715	0.760396	0.733075	5.33185	5.44463	4.84304	5.6262	6.68148	6.75729	brown
Ccan003g013570	1.32367	1.06014	0	0.719756	0.5758	0	4.44368	4.35053	4.43087	4.70423	5.02978	5.69684	5.80059	5.85933	6.7324	6.58446	7.18847	6.21367	6.04716	5.84737	salmon
Ccan010g014840	2.48788	5.51546	0.950801	2.29766	5.53582	0	2.56401	2.48513	1.44851	1.97171	5.81022	5.75095	6.94396	7.04418	7.04709	7.40312	6.63537	6.45011	6.93538	6.97035	turquoise
Ccan006g031910	0	1.33632	0.484151	1.2712	4.15923	0	7.36145	7.01113	5.91913	6.43393	0.367846	0.445542	1.00171	1.49314	0.965634	0.531642	0.286544	0.727345	2.18539	2.33248	red
Ccan005g014800	0	1.49908	2.22504	0	2.7332	2.08479	5.20653	5.6798	4.69565	3.76927	2.78258	3.81424	4.11848	4.62882	5.28943	5.69904	8.59955	7.48438	7.78472	7.77751	blue
Ccan010g012340	5.46384	0.195448	2.97987	5.24301	2.24864	0	1.11197	0.718011	4.05474	2.98124	1.83246	3.2224	2.20297	2.18624	5.89652	6.60641	7.38879	6.97991	7.11253	6.92031	brown
Ccan002g023590	0	1.69862	0	0	0	0	0	0.625465	1.33375	1.10234	7.13704	6.26379	6.30563	6.0097	4.18871	4.01107	3.57351	3.02739	3.91336	3.9406	black
Ccan003g024450	7.74838	8.89752	10.9124	8.64318	8.12228	10.4917	4.08312	4.27197	5.0427	3.71118	9.68672	9.65183	7.58908	7.38613	3.69544	6.08396	7.42786	6.46344	3.51948	3.44223	pink
Ccan001g025170	5.31789	2.67436	6.04849	6.65175	4.71222	4.4323	4.07849	4.29642	5.60201	5.14588	5.50009	6.75229	5.62135	5.41876	8.57077	7.99085	10.7213	9.85999	11.0328	11.1042	brown
Ccan006g005570	2.13536	1.42414	0.845924	4.21355	6.69521	0	3.34803	3.16366	6.8824	5.53767	4.84178	7.51312	6.14269	5.95318	2.77659	3.88716	0	1.20154	0.731123	0.531977	lightcyan
Ccan002g024040	6.2382	6.05513	7.52005	2.92164	4.46053	7.04705	3.76423	3.76064	5.48207	5.42299	8.66486	8.268	9.21296	9.23875	10.5866	10.2671	9.69991	9.76849	9.94471	9.87674	turquoise
Ccan010g015720	1.38168	4.70944	0	1.64251	4.5276	0	1.52155	0.753623	0	0	0.646784	1.1068	0.880641	0.536611	4.39134	3.9929	6.54674	6.01105	6.39656	6.43718	brown
Ccan009g014980	0	0.480219	0	0.0834476	0.323815	0	6.8524	6.85652	6.41705	5.72935	0	0.686961	0	0.445511	0.57818	1.57859	2.17535	2.19131	2.88235	2.44912	red
Ccan007g018000	0.159251	0.554826	1.26871	0.412281	1.9286	1.00991	7.99255	7.89027	6.29432	6.51308	1.68367	2.31782	1.09663	1.51532	1.91317	1.63288	0.927146	1.72706	3.601	3.50404	red
Ccan010g015020	5.26592	4.67203	7.89504	0.345083	2.21585	6.41063	3.23561	3.03978	4.65607	5.55399	4.8665	5.44492	7.31987	7.52422	7.41768	7.57219	9.15332	8.35455	9.17413	9.17107	turquoise
Ccan006g017040	0	0.244427	0	0.518848	1.2001	0	0.803024	0.605299	1.6014	0	1.51204	1.25274	3.28835	3.2244	5.71109	5.28833	4.3606	5.90025	6.90584	6.65826	turquoise
Ccan005g010910	12.6806	12.35	9.41209	11.8384	9.58089	12.6048	10.293	10.2168	11.182	10.4514	4.2775	8.10359	10.8584	10.7728	6.96455	7.5266	8.81225	7.91548	5.4828	5.42972	blue
Ccan006g031710	3.3786	1.89005	1.21381	3.56232	7.31736	2.50532	8.11634	8.12384	9.22145	9.01574	4.1055	8.59212	3.43692	3.60432	6.02618	6.78021	6.90846	5.95775	4.82872	4.74596	orange
Ccan008g028140	7.68844	7.72093	4.83756	4.33636	3.90542	7.54727	5.65606	5.71495	2.93951	3.39134	0.2953	1.4097	3.00699	2.71066	0.389174	1.3202	2.14624	0.495886	1.13652	1.18895	purple
Ccan003g015080	0	0.539551	0	0	0.513215	0	0	0	0	0	2.20646	1.82434	5.42715	5.36666	4.33109	4.71571	6.1826	5.45304	4.81227	4.7852	turquoise
Ccan004g022350	2.87257	1.42242	6.27037	8.08132	2.62455	5.21156	1.35608	0	1.9442	2.46557	4.02814	6.25059	7.53607	7.71175	6.55889	7.00988	6.24329	6.80731	5.51389	5.48861	darkturquoise
Ccan003g015170	0	0	0	0	0	0	0.204263	0	0	0	0	0	1.28978	0.584202	6.26215	6.83916	3.93709	4.59379	4.50142	5.03294	brown
Ccan011g021390	2.37288	6.94922	6.75483	8.01355	7.28802	8.17327	6.57506	6.49126	5.7125	5.28059	3.12564	3.29807	2.51815	1.84973	2.08957	1.40664	2.39212	1.94105	1.59918	1.81073	turquoise
Ccan002g012240	13.284	13.2325	8.86592	9.97733	8.10515	12.8969	10.3934	10.5148	8.36967	7.89351	6.08809	7.28769	10.0417	10.1157	7.3572	5.89454	8.49546	7.73613	5.33828	5.19068	blue
Ccan010g023130	6.36109	3.16155	3.04759	5.31763	3.76778	2.65948	0.940268	1.2639	5.0972	3.82978	3.49392	5.53467	8.06189	7.96106	7.93043	6.30594	7.60657	7.14393	8.76181	8.45762	greenyellow
Ccan005g011320	0.000183211	1.05341	0.644391	3.20333	1.30663	0.942752	0	0	0	0.405606	0	0	2.14098	2.53715	5.4927	6.25293	6.02154	5.68384	5.38112	5.42335	brown
Ccan011g005470	1.89204	0.830626	8.12981	2.46203	0.889902	0.711528	0.744444	0	0.293239	0.788071	2.04422	3.8511	5.7112	5.49197	4.05889	4.38376	5.14814	6.0716	5.63142	5.58555	turquoise
Ccan009g010280	1.81455	1.89768	3.20714	1.16388	2.78884	2.50566	2.75571	3.01066	2.76224	2.16162	7.46091	6.62182	4.89865	4.62353	6.85801	6.99816	7.1611	7.30983	8.05267	8.0474	blue
Ccan007g013360	2.45505	1.80182	3.23595	3.16065	5.85741	1.01069	8.1007	7.77699	8.71258	9.3478	5.39383	6.04215	5.91033	6.14411	7.8761	6.59782	6.33372	6.39212	8.24236	8.47678	salmon
Ccan002g033660	2.21349	2.8046	3.17796	5.63067	4.13195	1.02576	1.64913	1.56717	5.05362	3.985	5.24989	6.3578	8.2418	8.29881	7.22639	7.84956	8.08079	7.2763	6.54953	6.61413	greenyellow
Ccan001g023420	1.34748	0	0	0.319197	0.179071	0	0.626593	1.04425	1.23362	1.75983	6.13238	5.49534	4.38471	4.61456	5.08719	4.1421	4.17572	4.84223	6.47551	6.2566	turquoise
Ccan010g023170	7.91118	4.49498	5.22373	6.97598	5.40055	2.99245	2.43802	2.67898	7.58356	6.38901	4.94493	7.30136	9.65808	9.44563	9.67702	8.35977	8.92267	9.26685	9.16087	8.85865	greenyellow
Ccan002g013070	0	1.21301	2.0537	0.0382086	3.50099	0	6.06887	6.50043	5.09086	4.46508	5.6434	4.93436	4.55275	4.23003	5.56967	5.92347	5.21377	5.68515	7.68254	7.81175	tan
Ccan004g005940	1.62903	3.19371	2.91822	3.27739	6.39611	2.47971	10.4179	10.4467	8.19852	8.24314	5.14003	5.10532	4.40852	4.54752	5.04574	5.73547	5.45872	5.14906	6.84916	6.88246	tan
Ccan002g045610	0	0	0.415065	0.217632	1.20739	0	0.0585991	0.245127	0.280213	0.824099	1.39097	1.99147	3.87623	3.88049	6.28767	5.63032	5.00279	5.35251	5.68013	5.52077	turquoise
Ccan009g017130	0.757994	2.27728	0	0.738705	2.95991	1.4313	4.73459	4.03282	6.36765	6.29963	6.48296	6.40833	6.08568	6.14272	6.43202	7.01842	6.4396	6.06778	6.99066	6.76158	salmon
Ccan002g037580	0.861702	3.17371	2.42799	2.03578	5.89445	2.09419	8.34308	8.31072	9.03213	8.73347	5.17437	5.23955	3.51531	3.22291	3.22866	4.0661	4.12476	3.02744	3.35521	3.24696	red
Ccan001g014110	0	0.802144	0.972954	3.0173	4.05841	0.473218	1.17792	0	0	0.788682	5.13827	5.15646	5.60867	5.5052	5.77514	6.7965	5.62624	5.53291	4.48349	3.80955	turquoise
Ccan006g034720	0.357917	0.0741766	0.382122	1.06824	1.34756	0.694152	2.13022	2.05601	1.56304	1.97252	3.9986	4.25123	5.37136	5.31385	7.30222	7.05483	5.38517	5.762	5.55627	5.51231	turquoise
Ccan004g012230	7.94297	8.45395	5.06708	7.30549	5.17791	6.30669	1.41745	0.916869	0.243974	1.15583	4.14232	5.40859	6.28013	6.63378	4.62131	5.48659	5.18255	4.70839	2.36036	2.20301	magenta
Ccan009g005470	0	0	0	0	0	0	0.0520569	0	0	0	0	0	0.347716	0	4.49894	4.73015	5.59936	5.1669	5.32618	5.49783	brown
Ccan006g012830	6.34724	0.560308	4.63724	5.926	2.81795	0	2.80923	3.04955	5.52044	4.22809	5.59746	6.4735	5.80638	5.95573	4.74723	4.25193	8.88276	7.93841	8.11987	8.26234	blue
Ccan003g007190	3.44975	4.51494	1.38415	6.09569	6.30388	0	6.54009	6.74145	3.54623	3.94078	3.71383	2.02823	0	1.3095	3.63514	3.28885	0	0	0.115557	0.0997611	turquoise
Ccan009g011090	1.14472	1.60109	0.565008	1.17751	1.93102	0	1.90633	1.53975	1.11539	1.72538	6.07547	6.21597	5.80455	5.70573	6.17509	5.69402	5.05371	5.24365	6.28861	6.27237	turquoise
Ccan010g011300	1.92757	3.67784	8.88109	5.32101	7.32126	7.31408	10.8331	10.7329	11.6064	11.1093	8.18934	7.59993	6.981	6.88181	6.51049	6.77877	6.7744	6.09794	6.79413	6.6338	orange
Ccan007g008350	4.34547	1.65544	1.51274	7.12088	4.38226	1.1256	1.31668	0.292549	3.24331	1.33011	0.781467	4.31547	7.58684	7.6727	4.88972	5.66673	6.38214	5.23953	5.37933	5.36281	greenyellow
Ccan010g019550	0.802865	0	0.380088	2.59922	1.10938	1.35349	0	0	0	1.02108	3.42567	4.31836	5.17013	4.583	5.18982	5.44688	6.18805	5.08358	6.01391	5.89407	turquoise
Ccan004g016990	7.76306	7.00109	6.0295	7.78027	7.76047	7.35729	7.368	7.4332	5.86245	6.497	4.95575	4.04588	4.15035	3.11408	1.3569	3.25204	3.66825	3.20167	0.663372	0.964977	blue
Ccan007g027780	0	0	0	0	3.80575	0	5.68722	5.17353	6.44508	6.02369	1.97459	0	0	0	0	0	0	0	0.521024	1.51257	red
Ccan008g026580	1.6161	1.16305	0.812753	2.28915	4.77017	0	7.26019	7.16734	8.04774	8.33022	6.0314	5.90417	4.74616	4.92109	5.2687	5.01961	4.73227	4.0709	5.96271	5.88926	tan
Ccan001g020330	0	0.19305	0	0	0.985265	0	0	0	0	0.113019	3.92495	3.99501	6.75449	6.60842	5.00815	4.54196	2.58905	3.09681	0.373084	0.552855	black
Ccan004g008490	2.47636	0.943967	2.43705	0.255155	0.0651738	1.28652	0	0	0	0	1.81494	3.35265	6.35156	6.45664	4.93465	4.96533	5.6351	5.2226	4.58529	4.82608	turquoise
Ccan613g005030	7.63934	7.05457	1.03851	6.24258	5.96108	5.10457	4.58046	4.12927	5.78806	5.57893	3.78154	4.4683	7.07731	7.08187	8.49334	9.55801	10.9621	9.54275	8.62027	8.84784	brown
Ccan2089g005010	0.542169	0	1.72173	0	0.0257319	0.563609	0.491205	0.842501	1.4121	2.10416	1.55283	0.832075	1.56987	0.681889	4.78696	5.00888	6.32046	5.4252	6.43057	6.5665	brown
Ccan002g037640	0.0548638	0.42886	0.682769	0.318589	1.66825	0.0627282	1.24162	1.58541	0.675249	0.194859	0.47508	0.0646415	2.08959	1.66772	6.19818	4.84345	4.30933	6.23392	6.08414	6.19938	brown
Ccan003g014200	9.93192	9.93518	10.3345	11.1415	11.2943	10.062	11.6649	11.1701	10.4146	10.7244	8.79512	8.34141	7.6243	7.38258	5.27432	6.98486	7.47993	6.35741	4.37909	3.90654	blue
Ccan002g026620	1.27099	0	0	0	0.243711	0	0.824472	1.26031	0	0	0.618281	0	0.172	0.25609	5.27204	5.44419	5.17217	5.40461	5.35197	5.38099	brown
Ccan006g032910	0	0	0	0	0.509561	0	0	0	0	0	0	0	3.86402	2.69943	5.42243	4.06955	5.41374	5.07247	5.1649	5.33224	turquoise
Ccan003g009200	5.36233	5.3172	7.24628	1.71742	3.61912	9.36222	7.02203	7.18226	2.84868	2.63538	1.41319	1.16027	2.02763	1.65108	1.54983	1.59878	3.36967	2.66647	4.07492	4.01699	purple
Ccan002g032700	2.75526	2.69283	3.26775	5.77016	3.73047	3.68406	2.73093	2.34309	3.89736	3.28398	2.1783	3.65694	5.41632	4.85855	7.95865	8.28277	8.52997	8.02501	8.29174	8.47325	brown
Ccan007g022510	5.06262	0	0	6.01499	0	2.14217	0	0	2.60202	2.37007	3.00873	6.17314	6.14419	5.89057	0.668688	3.59895	1.81817	0.917707	0.146595	0	grey
Ccan006g023580	2.61452	1.21849	1.31742	4.31167	0.137742	0	0	0	1.01241	0.643306	1.24557	1.69249	7.70336	7.54064	4.736	5.45278	2.7727	4.09774	3.08439	2.81344	greenyellow
Ccan009g008580	9.04745	9.42691	8.56275	8.10256	7.59511	10.3299	8.72237	8.59947	7.89751	7.82499	4.00769	5.03175	5.93326	5.78977	3.81196	2.65394	4.91367	3.90905	3.52735	3.86399	blue
Ccan2123g005010	0.847147	0	0.580875	0	0	0	0	0	1.17973	0.776541	0	0	0.486987	0	3.77399	5.43839	5.52945	4.719	5.70163	5.98217	brown
Ccan007g007360	1.84161	0	0	5.19924	0.109835	0	0	0	3.78424	2.96359	0.531636	5.68096	3.80877	3.5711	2.21671	0.878897	5.03047	4.85217	6.3406	6.32435	brown
Ccan1266g005050	7.42644	6.84585	0.949799	5.98497	5.78413	4.88217	4.40934	3.97027	5.63645	5.32545	3.54323	4.31118	6.92178	6.86271	8.31558	9.36901	10.733	9.30868	8.38404	8.58697	brown
Ccan010g023200	10.1132	6.20401	7.30115	8.51456	7.54907	5.88652	3.32404	3.4877	7.41284	6.07873	7.55039	8.57855	10.8573	10.7494	10.851	9.11681	10.2637	10.0891	10.8063	10.4052	greenyellow
Ccan004g011410	5.02958	4.77467	5.28954	5.62676	9.65375	5.19237	11.5119	11.4594	11.0117	10.9279	5.53177	5.91922	5.95483	5.76457	5.56369	5.80297	6.36943	6.13665	7.5969	7.6953	red
Ccan007g018330	0	0	0	0	0.0723075	0	1.13004	0	2.14197	0.531649	3.75108	3.10208	1.42775	1.65331	5.06343	3.67474	3.31712	5.43365	6.73592	6.94511	blue
Ccan007g017920	0	1.59966	0	1.67415	0.689788	0	0	0	0	0	2.39846	2.99035	6.84363	6.37293	4.2775	5.26887	5.31417	4.81486	2.84257	2.76873	turquoise
Ccan010g023180	2.95094	0.000152918	0.973305	0.0548221	0.37964	7.21346e-06	0	0	2.37418	0.747846	2.95546	4.46713	5.97998	5.38554	5.79706	3.8094	4.42159	4.79593	6.07489	5.46499	turquoise
Ccan002g016390	3.30648	3.84107	5.34813	3.4599	6.21448	3.73204	8.75416	8.65763	5.54565	5.73618	0.9327	1.6583	2.0666	1.9037	1.45289	2.02288	2.50449	1.40034	1.80652	1.82556	red
Ccan006g008060	0	0.911991	1.51391	1.35633	2.7157	2.22302	8.34448	8.37067	4.53291	5.05213	2.57705	2.84608	0.731673	1.16011	1.18352	0.696833	0.792347	1.25325	3.2672	3.45291	red
Ccan002g026240	2.5342	2.66949	3.74791	3.54314	5.17212	4.21872	7.74897	7.74072	10.0908	9.72379	6.16996	6.22549	5.26981	5.36499	2.88401	1.84858	3.03891	2.71923	4.60601	4.79448	cyan
Ccan006g031700	3.81941	2.66501	1.75018	4.44118	7.75194	3.22818	8.8206	8.85342	9.69959	9.53856	5.27698	8.59978	4.54297	4.41761	5.66378	6.57219	6.12667	4.97596	4.9257	4.48798	orange
Ccan002g023300	3.60862	3.62845	4.43737	3.37745	3.42635	3.95618	4.15602	2.88089	7.27722	7.29296	3.67228	4.43689	5.68348	5.50713	8.2101	6.96879	6.3193	7.17246	10.6203	10.7834	brown
Ccan005g023940	2.30732	1.19744	3.7036	2.35069	4.48256	2.41526	8.43398	8.23389	8.72782	8.9531	3.54276	3.66442	3.21419	2.90196	3.46712	3.78227	2.82561	2.90613	4.44961	4.55229	red
Ccan011g022920	1.5886	4.82905	3.93816	4.40912	7.30772	4.37417	10.6824	10.6845	8.48841	8.28768	5.55285	4.85164	4.04328	3.71501	5.90314	6.09666	5.98478	6.54	7.82691	7.83534	tan
Ccan010g021080	0.493358	1.84367	2.57176	3.47808	5.46911	5.64923	9.06329	9.15545	7.39336	7.5956	3.57274	2.92245	3.89183	3.8798	3.70165	3.76532	3.35715	3.37876	2.87529	2.51981	red
Ccan002g048330	3.43003	3.41337	3.9074	4.11641	6.16713	4.1902	9.65184	9.5176	9.46375	9.70672	3.68621	3.9152	3.62748	3.88114	4.0185	2.90022	4.72126	4.19533	5.01554	5.12877	red
Ccan002g016970	2.50615	2.15115	3.55558	3.96434	3.45375	2.21704	4.68835	4.53908	4.42623	4.09407	7.63927	6.49446	6.3375	6.26556	7.97339	7.97482	7.66881	8.14385	9.16589	9.17958	blue
Ccan010g009050	5.17066	5.56308	1.61992	5.68568	4.34986	6.3961	4.36586	4.45209	0	2.75651	0	2.82026	0.5204	0	0.327147	0.763901	1.31383	0	0	0	purple
Ccan003g012320	3.69497	0.799757	5.46688	8.10812	1.2078	5.87612	0.518608	1.1702	4.41604	3.28227	3.30024	5.86864	7.7161	7.78927	5.75037	6.11571	5.99157	6.21982	4.33121	4.2477	darkturquoise
Ccan011g009910	7.3752	5.14514	11.738	0.631371	4.51511	8.51793	7.19946	7.38126	6.70046	7.03847	2.97854	4.21232	7.3041	7.37911	7.56449	7.74344	6.80891	8.7058	7.79308	7.68839	grey
Ccan002g043560	0.0459867	0	0.0437406	0	0.128923	0	0	0	0.382845	0	0.915708	1.71089	3.23503	2.84019	4.90778	4.92139	5.36562	4.74622	5.56021	5.61935	turquoise
Ccan004g010670	0	0.324713	0.278135	0.436142	0.695373	0	1.27829	0.914231	1.22094	1.05409	4.15327	4.19752	4.4629	4.54347	5.44011	5.09448	4.93627	5.30753	6.00833	6.00144	turquoise
Ccan003g024480	0	1.0119	0.859418	0.452574	2.16587	0	2.77765	2.74658	3.03196	3.36682	7.07145	6.5569	5.62826	5.7233	5.7209	5.09879	5.09274	4.88195	5.57783	5.8092	midnightblue
Ccan001g027940	10.8648	9.75271	5.90172	8.15069	5.85487	7.49344	4.78066	4.96112	2.49194	2.63871	5.93261	7.7549	8.36589	8.38924	5.7999	6.21323	7.17934	6.18196	3.12867	3.04394	pink
Ccan004g010180	5.3367	3.90239	4.97185	3.44215	3.51941	4.6183	1.36756	1.71369	4.35959	3.84666	6.72966	6.78799	7.57283	7.6007	9.10397	7.38623	7.87872	8.19614	8.2594	8.20861	turquoise
Ccan009g005290	0	0	0	0	0	0	0.101655	0	0	0	0	0	0	0	4.71587	5.018	4.03295	4.61327	5.55379	5.45793	brown
Ccan006g021630	4.36538	6.60192	2.87543	4.36267	5.60485	3.76053	1.56258	0.940598	0	0.603446	4.34569	3.90227	6.68102	6.5806	7.04115	6.6819	7.51663	6.71639	5.44962	5.47155	cyan
Ccan002g011920	0.29446	0.625488	0.913071	1.61039	2.50252	1.55954	2.10241	1.56619	4.14967	4.45746	4.94437	5.53924	6.18518	6.30624	6.43679	5.80999	6.71781	6.19885	6.08643	6.14544	blue
Ccan003g025990	0.303448	0	2.9066	0.531552	0.374454	1.00087	1.52707	1.16242	0.326749	0.556108	4.53669	3.77222	3.59281	3.61404	4.07398	3.20978	3.29718	5.68966	7.39229	7.39857	blue
Ccan011g017830	0.782629	0.690062	0.499865	0.981406	1.41158	0	0.327824	0.384331	0.633419	0.24658	4.86517	4.52811	5.57975	5.54937	4.98211	5.48883	4.79535	4.63414	4.98258	5.0202	turquoise
Ccan010g022800	2.00919	4.86338	0	2.31271	4.64061	0	1.50394	1.59447	0	1.35189	3.59893	3.32607	4.29203	4.15374	5.38542	6.34861	7.26957	6.37156	5.67571	5.89902	turquoise
Ccan005g025460	3.59109	3.60002	4.70969	4.63731	6.89637	2.69933	8.50275	8.39077	10.9296	11.5189	8.78166	8.62358	6.10576	6.04896	6.98872	5.83541	7.16716	6.86536	7.48374	7.47668	lightcyan
Ccan011g017950	0	0	0.229026	0.225372	1.03164	0	6.57027	6.25841	5.1878	4.43953	0.272792	0	0	0.42458	1.61278	0.211759	1.96282	2.42838	4.19637	4.28275	magenta
Ccan006g015270	1.13288	3.53911	4.35515	3.02481	5.6456	4.16601	10.1214	10.1977	6.70814	6.43852	5.09006	4.11279	3.12787	3.20922	3.51936	2.84864	2.98621	2.96147	5.07206	5.21904	red
Ccan010g020900	0	0.242311	0.667841	0.265869	1.32926	0	4.88056	4.86318	6.90194	6.85966	0.485565	0.400551	0.0661305	0.273582	0	1.07226	0.6061	0	0.908311	0.760338	cyan
Ccan007g021680	0.45068	0.221279	1.25344	0.150664	0.275427	1.04677	1.62593	1.07445	5.02874	5.1576	7.15687	6.93495	2.34993	2.05913	0.468841	0.374429	0.16918	0.244977	0.386967	0.26198	darkgreen
Ccan008g017490	0	0	0	0	0	0	0.0252882	0	0	0	0	0.162539	1.29699	1.3368	3.12162	3.14087	3.52181	4.98238	6.74473	6.55122	brown
Ccan001g031130	1.31138	1.38254	2.39775	1.31072	3.97923	0	8.7387	8.70301	5.65312	5.25064	3.30304	3.29592	2.12547	1.69861	2.92349	2.82027	4.13527	3.55897	5.05376	5.11392	red
Ccan009g007170	3.4443	2.64604	4.59283	4.00098	4.91367	1.21672	3.61669	3.67675	6.98771	7.16307	8.33633	8.55587	9.05218	9.07251	6.80645	7.72213	7.67559	6.91858	6.96968	6.92253	purple
Ccan2089g005000	0	0	0	0	0.025671	0	0.0922426	0	0.00953493	0	0	0.30168	0.950422	0.504705	4.08741	4.18467	5.55854	4.5253	5.69024	5.61505	brown
Ccan008g021250	0	0.382823	0	0	0	0	0	0	0	0	6.20266	5.13505	5.46901	5.43293	2.60426	3.01513	2.97993	2.89593	4.00478	4.00841	black
Ccan011g022880	1.66532	3.70941	1.72091	2.56185	4.30765	0	6.29789	6.36095	7.12774	7.14053	7.6985	7.68091	6.88857	6.72329	7.32082	7.32353	6.10703	5.96228	6.38456	6.32509	salmon
Ccan005g012960	1.57853	0.404185	4.45356	1.28871	4.92653	3.41257	8.03065	8.00146	8.4226	8.44159	4.16773	3.97798	2.61925	3.20871	3.67812	3.90857	4.19726	3.5936	5.10962	5.12453	magenta
Ccan010g011560	0	2.36106	0	1.74151	3.98661	1.15028	6.81204	6.89148	5.56212	5.11137	0.378998	1.46004	2.60601	1.79493	4.75188	5.00463	4.61304	4.75642	6.02802	5.98594	pink
Ccan010g005820	0.973458	0.780909	2.23697	4.87135	4.01652	0.879005	4.38107	4.37552	7.34782	7.00714	5.11567	6.72304	7.97841	8.02709	6.04843	5.7166	6.46329	6.25079	6.57451	6.48844	salmon
Ccan005g014870	0	0.624774	0.337115	0.442653	0.32212	0	0	0.328677	0	0	0	0	0.840167	1.6409	5.09287	4.27415	5.14084	5.54163	5.28293	5.41115	brown
Ccan002g020910	5.83452	4.37802	8.01372	7.98614	8.50473	8.68887	7.87452	7.78031	7.32898	8.34128	5.88951	2.76713	2.86773	3.50369	3.8487	5.53403	4.67522	2.58824	2.59701	2.92871	turquoise
Ccan003g016180	5.67952	7.06465	8.49859	6.38642	8.72621	5.60672	7.44581	7.4034	5.41337	4.5489	10.2009	9.69961	10.392	10.3714	11.3252	11.2862	10.4964	11.2804	10.9201	10.9831	turquoise
Ccan002g050320	3.54907	1.2405	0.539408	3.28414	1.38626	0.389577	1.05837	0.711053	1.38761	0.80568	3.86234	5.25194	7.86209	7.91528	4.77075	5.0514	4.45874	4.61584	2.87085	2.91028	greenyellow
Ccan001g024910	1.13111	0	0.386388	0.468577	1.93616	0	7.50111	7.62806	4.20686	4.70411	2.4701	2.22738	1.19643	2.13981	3.87365	3.90708	3.95437	3.81488	5.30613	5.29473	tan
Ccan003g014440	1.8978	2.5562	5.02345	5.32972	6.3956	1.60571	5.66502	5.2499	3.23859	4.06986	4.75977	4.37278	3.98268	3.71249	6.97604	6.96443	5.63635	8.80992	9.65042	9.5419	brown
Ccan010g009210	0.165403	0.488183	0	0.236796	1.38372	0.362268	0.371704	1.29303	0	0.0241934	4.97466	4.116	4.89919	4.90043	3.7394	4.31094	3.71447	3.63185	6.23282	6.16814	turquoise
Ccan002g046630	4.51467	2.06172	6.06815	3.72468	4.34711	4.7096	7.83279	7.65607	9.01158	9.00093	6.49395	7.59787	7.79942	7.91763	9.25943	8.9144	7.42985	8.75891	10.3661	10.4206	midnightblue
Ccan005g012990	0.659849	0.0130263	3.11155	0.676888	4.44418	2.20795	7.21221	6.86936	7.81047	7.39851	2.87626	3.37722	1.64136	1.75071	2.29392	2.84676	2.88554	2.76918	3.90997	4.00888	magenta
Ccan005g019220	4.00154	4.65268	3.79631	3.63262	7.65226	3.98608	11.4001	11.3831	8.52078	8.41882	4.52831	6.23737	5.1425	4.8151	6.52749	6.50544	6.43988	6.00774	7.51539	7.60536	red
Ccan003g015420	9.53434	8.20546	7.64808	8.92609	9.70016	1.51176	3.66929	2.44798	4.43452	4.3581	5.556	9.31347	7.06603	7.11801	6.51409	7.13886	6.34949	5.15135	6.60598	6.91304	green
Ccan006g024190	0.0886613	3.87916	6.19041	4.02453	8.32313	4.38171	7.70243	7.58139	8.18415	8.15248	6.54822	7.6045	7.47356	7.41638	9.07558	8.78248	7.5612	8.46554	9.16705	9.12148	tan
Ccan009g006930	6.35407	0.174216	0	6.22881	2.23367	0	0.0531586	0.845582	3.08885	1.72428	2.22007	5.13072	5.10916	5.42907	1.35263	2.05418	5.60775	4.44573	4.98578	5.09	greenyellow
Ccan005g013030	1.80789	0.0196578	3.10335	0.945877	4.47838	3.47316	7.42246	7.29993	7.96433	8.13189	3.36909	3.33049	2.34482	1.86916	3.57858	3.6668	3.83976	3.80816	5.2103	5.63434	magenta
Ccan004g007370	8.50759	3.62441	7.15431	9.43128	8.58643	6.56382	6.22974	6.62907	8.04147	6.92468	2.81285	6.23575	8.17077	7.9895	1.89932	5.74357	4.46907	3.3586	3.23212	2.99334	darkorange
Ccan010g020990	0	5.84909	4.17246	3.38836	4.98985	1.75196	2.35386	1.78557	0	0.789283	7.54708	7.65826	6.34985	6.21386	4.84847	4.8574	3.3929	2.99336	3.38931	3.12553	black
Ccan002g020890	10.6968	9.8659	10.2378	11.1568	11.7843	11.7013	11.789	11.8906	10.0869	11.094	9.38327	7.57508	7.55413	7.48743	6.12152	7.54457	8.29775	6.78528	5.09546	5.12445	blue
Ccan011g019790	7.62403	7.7052	7.34905	8.76931	8.85246	8.59573	9.12063	9.10537	7.24149	7.59118	5.93041	5.43354	5.69196	5.66938	3.34959	3.4815	5.68241	5.10206	2.04423	1.85225	blue
Ccan004g014740	0	0	0.106208	0	1.87863	0	0.249402	0	0	0	0	0	0	0.341966	3.8368	4.64466	5.68412	4.93052	5.2687	5.101	brown
Ccan006g022560	8.12824	8.07605	3.91997	6.04719	4.01394	7.59975	2.999	2.70511	2.29357	1.62273	1.55274	4.14069	7.14996	7.25024	3.86993	3.75298	4.21046	3.54728	1.42398	1.71172	pink
Ccan008g011680	8.0368	7.59195	5.26082	6.6383	8.02346	5.23152	8.91584	8.6888	8.48522	8.79497	1.56981	5.06716	3.06889	2.59	4.9221	6.04608	6.03948	5.27921	3.20351	3.32139	black
Ccan010g014570	1.48163	0.743664	4.6485	1.0564	2.15561	0	0.756337	1.50056	1.30162	0.891024	7.62841	6.62363	5.08318	5.57292	4.52067	5.24567	4.10523	3.78827	5.15017	4.97872	black
Ccan006g018480	3.46194	2.4001	2.13007	2.00236	4.21844	3.19061	6.74443	6.73084	5.72926	5.23841	0.713693	1.77127	2.14236	1.98085	6.06415	5.42581	5.55622	6.17124	8.18171	8.15425	pink
Ccan009g016830	13.419	12.7227	10.3036	13.452	10.0211	13.0594	9.07017	9.25761	11.6651	10.5484	5.51241	8.2463	11.4602	11.3921	7.7734	7.77126	9.62002	8.7896	7.32362	7.22391	blue
Ccan005g012770	6.64167	2.28142	1.71743	5.54736	2.6655	1.14997	0.946001	1.14907	1.42127	0.126738	4.01908	5.21902	6.94364	7.0666	5.10305	4.94053	6.26303	5.41349	5.24652	5.30675	greenyellow
Ccan003g015450	1.0058	1.2519	0.0345623	2.20666	4.57928	1.24904	0.524348	0.147252	0.291957	0.473312	5.15511	5.16658	4.63049	5.74953	5.22353	5.27311	6.44755	5.23551	3.87798	4.21797	turquoise
Ccan010g023120	7.05586	4.04244	3.59382	6.29916	4.94402	3.07157	1.94527	2.17967	6.50788	4.99099	3.04424	6.24831	8.14154	7.84518	8.67936	7.28876	7.90007	8.05994	8.66044	8.24239	greenyellow
Ccan007g010280	0	0	0	0	1.47833	0	0	0	0	0	0	0	0	0	3.58956	4.80251	5.15522	4.86073	5.34054	5.29132	brown
Ccan006g013970	2.67793	1.31263	2.53235	5.55899	4.40802	4.74241	6.98508	7.02585	0	2.62084	2.56543	2.16061	2.08035	2.71457	0.791627	0	0	0	0.10082	0.478125	turquoise
Ccan004g013430	0	0	0	0	0	0	0	0	0	0	2.59701	2.14926	2.24614	2.04361	3.1044	3.89418	3.24195	3.8827	6.98517	6.82527	blue
Ccan002g013800	0	0	0	0.651123	1.57162	0	1.68084	0.567456	1.32678	0.699117	5.34589	5.7051	5.41616	5.12319	5.21639	5.50029	4.3444	3.863	4.21376	4.15469	turquoise
Ccan004g019820	0	0.668322	2.45059	2.44913	1.75975	0	0.405944	0	1.58026	0.782698	1.47544	3.99518	5.40588	5.35868	4.60919	4.80856	6.01474	5.55378	5.59265	5.60414	turquoise
Ccan002g032240	0	0.890418	0.485564	0.0336901	1.59294	0.726089	1.25413	1.68631	2.71629	2.37121	4.67945	5.0943	5.26535	5.20227	5.87579	6.07808	5.49235	5.03913	5.52821	5.56778	blue
Ccan005g012950	1.89389	0.999411	4.64777	1.75435	4.523	3.22303	8.33965	8.43551	8.34713	8.32068	4.6745	3.62575	2.33955	3.24241	3.6744	4.60681	4.41696	4.02191	5.47541	5.55511	magenta
Ccan002g011130	1.7243	2.41115	4.54688	3.64261	7.36962	4.43276	9.94653	9.68014	7.47617	8.1931	4.18302	4.09582	3.15606	3.3494	4.74879	4.44086	4.26008	3.99425	5.31836	5.19443	red
Ccan006g007240	0	1.41627	2.82723	0.361081	4.84872	2.11518	7.41957	7.32066	3.60214	3.14404	0	0	0	0	1.30106	0.914886	0.773298	1.50073	1.47532	1.46768	red
Ccan006g010600	1.93308	0.48128	4.55712	0.628834	0.271491	0	1.17245	0.904476	5.77464	5.76648	5.08988	4.96489	3.62279	3.80154	4.80784	3.68272	3.24699	6.08076	6.45414	6.54531	blue
Ccan003g014380	1.82803	1.55571	3.49327	3.99482	5.2644	1.31056	4.70376	4.62192	3.35574	3.45514	3.87681	3.60049	2.79502	3.32037	6.33847	5.91427	4.77462	8.00304	9.11372	9.24627	brown
Ccan008g017570	5.02593	0	7.27473	0.482376	0.22874	6.47774	5.60566	5.66419	0.836767	0.509161	0.761164	0.542342	2.82978	2.72634	1.53229	1.60827	2.34791	2.61936	1.85328	1.45446	grey
Ccan008g028040	0	0	1.66914	0.426467	3.04069	0	5.61818	5.79917	6.80593	6.41844	3.80196	3.39504	2.89892	2.12889	3.21548	4.79666	4.94403	4.9095	5.83814	5.63513	tan
Ccan005g006220	4.93829	0	1.38247	1.91803	1.54575	1.26223	0.0327737	0	3.04185	1.86805	5.16993	5.24001	6.1023	6.01853	5.5688	5.14435	5.11045	5.27501	5.53839	5.50223	turquoise
Ccan004g009710	6.67229	6.89383	6.50394	7.47203	6.89391	7.59961	9.99705	9.83953	8.56922	9.01673	3.67551	4.69637	5.39859	5.19152	3.79609	4.06636	5.14628	4.26483	2.58434	2.6169	turquoise
Ccan005g014740	0.323015	0.0369731	0.337115	0.350226	0.13491	0	0	0.728395	0	0	0	0	0.773138	1.87707	5.08667	4.25361	4.87641	5.5414	5.17047	5.17142	brown
Ccan010g011540	1.76751	3.72376	1.06914	5.28317	2.96976	0.678583	1.6106	1.21883	3.09839	2.93858	5.31558	5.7522	6.60349	6.65912	6.20232	6.66283	7.08971	6.68698	6.19919	6.19542	greenyellow
Ccan007g013090	4.92878	4.42039	8.02188	5.13542	6.70372	6.46306	4.25801	4.65061	5.36141	4.99474	8.0402	7.82249	9.43089	9.51074	9.93375	10.1837	9.93915	10.492	9.35259	9.51557	turquoise
Ccan011g017380	2.22756	5.76689	2.84335	4.95573	3.87207	7.14121	3.97455	3.89279	2.23978	2.52195	0	0.642474	0.348764	0	0	0	0	0.339772	0	0	purple
Ccan008g018930	0	0	0	0	2.56818	0	0.132033	0	0	0	1.62258	0.566219	4.64616	4.49107	5.61139	5.4745	4.50703	5.08814	3.59876	3.44984	turquoise
Ccan005g021800	0.937608	1.33754	1.03602	1.89476	5.2465	1.0715	5.14531	5.2924	3.75524	4.14249	1.84262	1.94827	2.29796	2.46443	6.44002	6.32841	6.30731	6.37779	6.98106	6.94348	lightgreen
Ccan006g006220	3.28518	2.74706	0	2.61073	2.21353	0	5.45815	4.64029	7.6255	7.27711	7.37819	7.87936	5.04816	5.16904	5.21921	2.96732	4.30395	3.75714	5.05529	5.11055	lightcyan
Ccan001g022300	0	0	0	0.148006	0.592008	0	7.074	7.12964	2.84898	3.06344	0	0	0	0.0909591	0	0	0	0	0	0.128074	red
Ccan007g015230	0.674797	0.450545	0.390492	2.3768	0.760425	0	0.230502	1.08752	0	0	0.403338	0.876194	2.05188	2.30866	5.26531	5.89415	6.00456	5.01186	4.97225	5.01551	brown
Ccan003g023610	6.21757	7.51172	6.99936	4.83521	5.58855	7.01853	4.04216	4.39142	2.62435	2.89841	2.26138	2.81114	5.49477	5.50478	0.907444	1.54012	2.8826	2.39599	0.400036	0.283816	blue
Ccan010g011420	0	0.411313	1.46265	0.421855	4.77197	0	7.43894	7.51031	4.6627	4.14123	4.65239	3.38399	3.04875	2.63108	3.72965	4.65056	4.0103	4.65545	5.59693	5.6002	tan
Ccan004g019300	5.39801	4.35832	4.12968	2.97673	5.81031	4.0262	6.03012	5.98392	4.80909	5.71408	3.71873	3.07688	1.49588	1.21749	0.808046	0	0	1.05636	0	0.158544	turquoise
Ccan010g015670	0.0593234	0.0424272	0.171403	1.01129	2.75643	0.201229	7.03488	7.05509	5.67121	5.2093	3.42914	2.49797	3.25058	3.36307	4.05828	3.76064	3.11519	4.34524	5.5983	5.53256	tan
Ccan010g005340	0.70752	1.01321	0.843094	1.52209	0.444702	0.769514	0.163711	0	0	0.0990353	0.308739	2.12787	4.75967	4.85751	4.76371	5.22593	6.33094	5.583	3.78511	3.99307	turquoise
Ccan007g016100	2.9911	3.77761	4.96657	4.53817	8.49124	2.54977	9.12629	9.16999	8.11172	7.58328	7.78689	7.82376	7.69884	7.64635	9.31013	8.87247	8.05103	8.99187	9.46221	9.47983	tan
Ccan003g019400	0	0	0	0	0	0	0.214188	0	0	0.642556	1.09946	1.30712	1.36197	1.25485	3.8803	5.41433	5.98374	5.05065	4.91696	4.87798	brown
Ccan008g027220	4.87921	0	0.736025	6.97244	1.58229	0	1.56915	1.69504	4.74778	2.95663	2.3039	5.01607	6.30832	6.46593	3.05257	2.92796	6.23035	5.3733	5.09272	5.24958	greenyellow
Ccan005g014860	0	0.624774	0.337115	0.316922	0.32212	0	0	0.328677	0	0	0	0	0.840167	1.48214	5.00405	4.11853	4.91147	5.40423	5.17042	5.30341	brown
Ccan007g017010	2.30336	4.77232	2.17694	2.66778	6.03275	2.91901	8.41378	8.40169	6.3481	6.48334	6.54765	5.63544	6.77806	6.76012	8.45559	7.73667	7.37736	8.18979	8.96114	8.96381	tan
Ccan004g014400	8.35529	9.06439	10.1018	9.00548	10.4584	7.88798	4.57146	4.53409	6.38571	6.33174	8.16036	8.30081	5.89206	5.78871	4.82986	6.4913	4.46574	4.65682	3.00019	3.08988	green
Ccan003g023490	7.47656	8.07305	7.85849	6.21178	6.64392	7.86922	5.67514	5.56631	3.26962	4.01191	2.52173	3.62988	5.9835	6.15271	1.52805	3.04451	3.82228	2.82374	1.70548	1.4702	blue
Ccan002g032250	0.879409	1.05279	2.1231	0.891918	2.85788	1.99405	3.9235	4.29991	5.96444	5.47733	5.41652	6.17132	6.50719	6.24851	6.86668	7.34056	6.35906	6.38932	6.59211	6.5517	salmon
Ccan004g014540	0.395863	1.41537	3.02439	1.47504	5.32059	2.0828	8.09403	7.8848	7.8755	7.72627	5.50039	5.06591	4.52876	4.26195	4.21444	4.23883	3.83211	4.06819	5.7892	5.68984	tan
Ccan002g020900	6.22595	5.61089	5.19094	6.32837	6.56834	7.51931	6.67139	7.10047	5.93604	6.76182	4.36728	2.93787	2.65406	2.83216	1.67609	3.06825	2.787	2.30313	0.95041	0.468895	blue
Ccan002g043080	9.08808	8.40002	6.97121	8.42922	8.75935	8.80491	8.34463	8.57906	7.18841	7.92598	6.09519	5.77176	5.4916	5.10398	3.95696	5.40781	5.81818	4.88344	1.69879	1.72656	blue
Ccan002g014320	6.42267	6.34981	2.12895	6.37874	5.06311	6.19168	5.61076	5.73007	4.76185	4.72784	1.13613	2.23438	3.02199	3.94077	1.59801	1.01481	3.40383	0.652356	0.274317	0.388451	blue
Ccan005g012910	3.30751	1.65231	5.40567	2.72284	5.97524	4.2031	9.1935	9.10836	8.66151	8.84119	5.49986	4.39596	3.89113	3.85853	3.17623	4.44778	4.15725	3.30341	4.45576	4.47012	red
Ccan004g012350	0	0	0.318368	0	0.959126	0	0.0872836	0	1.67125	1.83504	4.43038	4.56645	4.31171	4.11281	4.54071	4.54124	5.52863	4.14304	5.34604	5.16385	turquoise
Ccan002g021460	1.97903	2.29224	1.31415	4.43808	1.951	0.838171	1.54594	0.129948	0.774969	0.427654	3.20384	3.78273	5.41279	5.63473	5.65729	4.79993	6.46615	5.87759	6.13119	6.23102	greenyellow
Ccan011g013360	2.54797	5.44132	4.00151	4.07078	4.96089	4.14334	5.67769	5.88044	3.78589	3.21167	0	0.159512	0	0.277803	0.255035	0	0.410301	0.705119	0.856442	0.341925	turquoise
Ccan006g018600	1.47646	0.340038	0	1.6536	0.855173	1.07442	0.603554	0	0	0.684808	1.02314	2.48651	5.75458	5.91901	4.02059	4.83746	5.84701	5.1626	4.44494	4.32169	turquoise
Ccan008g010390	2.05082	3.46325	3.29634	4.0773	7.22079	4.57376	10.1268	10.078	8.46633	8.43578	3.29259	4.94673	5.31471	5.34708	5.20674	3.92403	5.44163	5.23295	5.66506	5.93577	red
Ccan008g020350	8.02056	7.03602	7.86174	8.21888	8.34541	7.51957	6.46127	6.68656	4.07555	3.98302	4.01222	1.79526	3.31832	3.50933	1.93135	3.52589	4.35234	5.09066	2.84688	2.71992	purple
Ccan2123g005020	0	0	0	0	0	0	0	0	0.750915	0	0	0	0	0	4.3139	4.74837	4.88077	4.53873	4.88321	5.2292	brown
Ccan006g017520	1.51371	1.5233	1.34255	3.1157	4.60871	0	4.6283	3.97236	6.66148	6.462	4.42248	6.11204	7.21542	7.23499	6.98982	6.85208	4.8996	5.96018	6.24023	6.09983	salmon
Ccan010g009620	0.830298	2.51948	2.58039	2.18314	4.84967	3.06147	5.33682	5.15166	7.34174	7.93559	6.37918	7.19112	7.13944	7.07371	7.7904	5.92578	7.21563	6.72903	7.71274	7.64999	salmon
Ccan006g017440	4.80779	2.0571	2.12872	6.66775	3.53106	0	0.611467	1.51799	2.64832	2.51339	4.56776	5.8829	6.02011	5.9339	5.51711	6.05076	6.86723	5.97649	6.46904	6.51208	greenyellow
Ccan002g010350	4.93201	1.4095	5.97435	8.52167	3.34601	5.76236	2.18771	1.59134	5.9438	5.01706	5.7129	7.43914	8.63253	8.57796	7.26897	7.36757	7.25792	7.38751	6.4366	6.50896	darkturquoise
Ccan008g020250	5.00634	2.02768	8.25085	3.31793	1.85071	5.27491	2.1761	2.39573	3.02284	2.93916	8.48593	7.31114	6.71422	6.3686	2.54837	2.96068	2.07552	3.50382	2.58069	2.48423	grey
Ccan006g009730	0.165469	1.53177	0.628957	1.07078	3.22433	0	2.94944	2.63516	6.62856	6.44479	4.9884	5.18907	4.02909	4.03762	3.85288	3.94536	2.80661	2.13185	6.96104	6.92968	salmon
Ccan008g007600	6.96783	8.30847	3.96096	8.3159	6.57847	8.77871	7.71476	8.03199	7.21463	6.67166	3.55119	4.79403	6.98308	7.0778	3.76426	4.06485	4.72693	4.64951	1.54491	1.60669	blue
Ccan010g014300	3.87736	3.07819	0	0.138884	0.597588	0	0	0.564616	1.46129	0	0.188388	1.84979	1.52847	1.07736	2.41883	3.65512	5.71928	5.21423	6.13991	6.01664	brown
Ccan001g031030	0	0.160496	0.354396	0.453584	0.548737	0.628686	5.62851	5.49203	6.47481	6.49259	3.3387	2.26628	2.31823	2.37123	1.58081	0.275955	1.18492	1.98302	4.14268	4.22444	magenta
Ccan004g013420	0	0	0	0	0	0	0	0	0	0	1.4949	1.08853	1.6448	1.21303	2.97151	3.90078	3.19326	3.70506	6.80431	6.62519	blue
Ccan010g020450	0	0	0.73533	0.488536	1.05105	0	5.781	5.90245	6.574	6.54674	2.03737	2.34353	1.51042	0.986377	1.97882	1.57793	1.48949	2.52545	3.90801	3.67666	magenta
Ccan003g014120	0	0	0	0	0.0957057	0	0	0	0	0	0	0.176019	1.1097	0.767219	4.34838	4.20671	5.12197	4.35866	5.13442	5.41438	brown
Ccan010g024510	2.41345	2.35959	1.45758	2.97642	6.77107	2.18601	9.56765	9.55926	5.16383	5.62555	3.87831	3.07904	3.02469	3.11669	4.07149	4.03008	3.52973	3.49149	4.8599	4.5945	red
Ccan003g010390	2.78688	1.40573	0.361601	1.80814	1.47759	0	2.85271	3.26898	1.76193	1.38776	3.05139	4.26188	4.59557	4.44203	6.5377	6.04748	5.47383	5.83061	6.81365	6.85281	turquoise
Ccan004g005710	0	0	0.109903	0	1.19423	0	5.70565	5.69764	6.00454	5.55048	0	0.601585	0.717064	0.504516	0.424737	0.708967	1.58948	0.513313	2.64129	2.57824	red
Ccan002g024840	2.3851	2.98341	4.55697	3.73638	6.52044	4.30257	9.30006	9.32746	8.00398	7.62724	6.02068	5.86514	5.24161	5.69178	7.59378	6.86998	6.44404	7.51561	9.76138	9.82929	pink
Ccan613g005050	4.11326	5.90907	0.0406512	3.71189	3.42055	0.249201	1.81572	1.69162	1.98334	1.56539	4.97693	5.28622	6.32557	6.34296	5.90942	6.56584	6.7031	6.14872	5.15805	5.13489	turquoise
Ccan005g007980	0	0	0	0	0.136597	0	0	0	0	0	0.993119	1.0675	3.64443	3.72133	4.68709	4.33521	4.52815	5.00538	5.08717	4.69096	turquoise
Ccan011g022910	0	0	2.07033	2.21571	3.64855	1.83894	6.70863	6.65555	4.84048	4.87874	5.7631	4.88159	4.66012	4.772	5.63156	5.48614	5.73432	5.52591	7.22232	7.33373	tan
Ccan002g017650	0.228501	0.564183	0.551692	0.466586	1.88086	0	5.67971	5.53391	6.7784	7.04994	1.02809	1.21446	1.6726	1.50734	2.25714	2.79614	2.72557	2.47092	3.95617	3.88502	tan
Ccan010g014580	0	2.80745	6.75534	1.32073	4.5227	5.60611	3.75877	4.14607	4.17422	2.98999	8.63285	7.85604	7.01385	7.01053	6.39747	6.23102	5.31419	5.53517	6.47054	6.4953	black
Ccan001g030200	5.82994	5.93403	5.96907	5.20087	7.39476	7.7643	9.84897	9.67838	9.57961	9.41232	4.21294	4.62018	5.01493	4.99551	4.03113	3.46071	4.34726	2.98906	4.65611	4.69379	yellow
Ccan002g009770	0	0	0.198969	0.883518	0.92928	0.603844	2.77783	2.86918	4.87385	3.83113	0.64998	1.80844	3.31068	3.23342	5.2095	4.48858	3.27675	4.93033	6.86882	6.72612	brown
Ccan003g016190	7.16412	8.43356	9.68536	7.48919	9.91201	6.82969	8.3259	8.47848	6.64186	5.89526	11.8039	11.0763	11.4047	11.4311	12.1857	12.3615	11.4334	11.9887	11.8631	11.8263	turquoise
Ccan004g013510	0	0	0	0.216214	0	0	0.282633	0	1.50736	0.921342	0.0136195	0.575853	1.48536	1.44642	3.67899	4.20802	4.50481	4.19836	6.19135	6.19896	brown
Ccan005g021550	2.33558	1.08238	0.423933	1.05341	1.26043	2.6361	3.20919	3.56629	2.2493	2.14402	3.93173	4.30985	6.07962	5.96819	5.91854	5.66635	5.20464	5.57259	7.37062	7.44676	blue
Ccan004g006140	3.49387	4.67234	4.96966	3.76433	6.57326	5.39204	10.3007	10.2346	9.37348	9.66408	4.20208	4.29055	4.0342	4.36254	5.81135	5.44552	5.06718	5.56226	6.63596	6.68015	red
Ccan004g011390	3.85827	1.45459	2.31781	5.77229	2.68601	3.5887	2.47338	1.64188	3.41319	3.06312	3.22511	4.65089	6.04081	5.97778	6.21649	7.43146	8.3074	7.3797	7.29366	7.23686	turquoise
Ccan003g014300	0	0	0	0	0.164894	0	0	0	0	0	0	0	0.69229	0.0274513	2.98342	3.52024	4.42652	3.533	6.14695	6.07452	brown
Ccan002g024500	0	1.9792	2.88241	1.99769	5.71781	1.59535	8.23695	8.19568	5.90238	5.61009	2.86814	2.88801	3.00703	2.28845	3.15883	2.10336	3.78319	3.41839	5.3965	5.45027	red
Ccan003g026300	6.39364	7.21772	5.30709	6.41829	6.5705	5.72804	1.54888	2.09876	0	0.686655	1.53855	2.56367	1.27329	1.53969	3.43611	4.84027	3.34251	3.06662	3.57772	3.92567	midnightblue
Ccan006g033590	0	0	0.0442178	0	0	0	0	0	0	0	0	0	0	0	2.62507	3.60024	5.94062	5.20705	4.50864	4.7421	brown
Ccan010g017380	6.31062	0	3.06621	7.34618	4.28516	0	2.91784	2.32479	4.81534	3.33191	3.01029	6.87734	6.93283	6.72555	4.73992	5.23421	3.89671	4.59612	2.3974	1.94128	grey
Ccan001g032030	1.85725	2.06224	3.06681	3.50672	4.41394	1.83453	6.0695	6.07493	6.71447	6.80429	7.45799	7.31684	6.1578	6.25414	7.58684	5.70041	6.58276	8.06328	8.34701	8.35029	salmon
Ccan001g025200	6.82052	5.94624	6.66302	6.01046	10.1819	7.53217	12.2406	12.1044	12.1899	12.3587	7.41583	7.38502	7.2423	7.27289	7.65374	6.73448	7.63326	7.57733	8.05962	8.14924	red
Ccan006g014510	1.63533	5.9867	4.87307	5.65448	8.42127	6.344	10.372	10.4226	6.90475	6.58517	4.41876	3.76671	3.22035	4.03149	5.32189	5.27811	4.73308	4.53971	6.32747	6.22427	red
Ccan001g016490	0	0	3.58667	0	0.116087	1.80282	0	0	0	0	1.82329	2.41729	2.11241	2.08415	5.11237	4.45045	2.16863	5.39882	5.66454	5.77525	turquoise
Ccan009g006760	0	0	1.1991	0.969516	0	0	0.00819141	0	0	0	2.15777	2.63466	5.03323	4.54551	4.56391	4.69757	4.37489	4.73077	4.59718	4.50023	turquoise
Ccan002g006800	4.47878	4.71475	1.9487	5.09314	5.26422	4.99635	4.56049	4.71255	3.89333	4.06573	1.685	1.25295	0.725082	0.34687	0	0	0.371882	0	0	0	purple
Ccan003g013590	0	0	0	0	0	0	1.2559	0	0.945286	2.25289	0	1.62607	2.05776	1.19965	4.67177	4.96026	6.41976	5.22388	4.06619	4.0762	brown
Ccan002g044330	2.96514	2.30926	1.60632	3.60243	2.50882	1.98189	0.617079	0	0	0.498671	6.23696	6.27529	6.12185	5.98232	4.26294	5.41347	4.13106	4.41464	1.52133	1.48523	royalblue
Ccan007g022560	0	0	0	0	0	0	0.229908	0	1.81815	0.941452	0	0.835462	1.11037	0.689387	2.62482	2.10059	2.54744	2.16842	7.2206	7.12677	brown
Ccan006g031870	1.52204	1.91412	1.53721	0.522082	2.11239	1.88389	0.645374	0.249658	1.07846	2.31302	3.41701	2.80784	5.60028	5.66641	6.14793	6.71017	5.55294	5.62563	4.93449	5.07694	turquoise
Ccan007g016050	3.78837	5.04177	8.26332	7.57124	8.50079	5.76504	6.96753	7.05857	5.40931	5.9549	7.51987	7.09954	8.96149	8.87312	10.7208	10.1165	10.0197	11.5663	10.5093	10.4933	turquoise
Ccan005g012850	3.17387	0.329376	5.02519	1.41209	5.49602	3.91564	7.45507	7.28936	8.90713	8.81754	6.1149	4.59712	3.63778	3.76836	4.17588	4.63746	4.38947	3.35318	5.09893	4.73731	magenta
Ccan008g018370	6.3414	4.71641	7.2936	6.57096	5.91876	4.40042	2.64216	3.35216	6.0273	4.74151	4.43538	7.45374	8.31819	8.28795	1.93145	6.67872	4.65977	3.14424	1.80427	1.22615	lightgreen
Ccan001g020360	3.56266	5.64067	2.57877	6.76117	5.67409	3.69382	5.03622	4.67089	1.33483	2.99469	1.83785	0.247104	0.67615	0.565539	0.732772	0.476103	0.741761	1.03396	0.365445	0.157189	purple
Ccan007g013150	0.196856	1.70758	1.72303	2.51771	2.84222	1.93036	5.59976	5.30454	8.36105	8.16837	3.34649	4.37125	3.87189	3.94499	5.37816	5.76023	4.72418	4.78028	6.32609	6.32183	lightcyan
Ccan002g043380	0	0.390746	0.691711	0.281659	0.464288	0	0.255095	0.100263	1.48465	0.356704	3.22839	3.34734	3.0632	2.96142	4.57187	4.18673	4.32337	5.17388	5.87909	6.00585	blue
Ccan005g026580	6.83659	7.24333	4.04873	5.94026	4.67201	8.25392	6.38433	6.51538	4.3416	5.00675	2.50267	2.18923	3.16712	3.02459	1.80755	2.00279	1.11349	2.18078	2.21174	2.11519	purple
Ccan002g047150	2.72681	3.08576	2.08244	2.427	5.23651	3.17917	7.10159	6.95591	3.32732	3.67705	0	0.909731	0.920385	0.572302	0.0501994	0.918837	0.773637	0.585273	0.686783	0.488537	turquoise
Ccan003g026310	7.16178	7.69481	6.09897	7.49571	7.42566	5.71856	2.76735	2.99702	0	1.58731	2.54274	3.71649	2.78596	2.21164	4.07592	5.54035	3.69884	3.2803	4.06539	3.98478	midnightblue
Ccan004g024480	10.6612	10.7639	8.77425	10.9348	8.6747	11.2775	7.16807	7.25387	9.12725	8.07571	3.99716	6.26874	9.05701	8.92393	5.75399	5.98686	6.84239	6.4075	5.15193	5.01285	blue
Ccan003g025000	0	0	0	0	0	0	0.271669	0.10703	0.346412	0.538264	2.12504	1.63839	2.19181	1.81887	2.94943	2.60169	3.1235	4.81747	6.58364	6.62944	blue
Ccan001g027260	1.84565	5.59238	5.76018	7.00176	6.47196	6.72687	4.45534	4.52917	5.23804	4.84455	1.71143	2.77644	1.6564	1.11867	1.01603	0.904093	2.75182	1.19424	1.80846	1.87131	turquoise
Ccan011g005670	9.38582	7.31036	11.4446	9.40064	8.17213	8.07231	6.58434	6.8674	8.19239	7.94893	8.84569	9.57997	10.4579	10.4434	12.665	12.3463	12.3908	13.04	12.4858	12.4593	turquoise
Ccan006g018490	4.24153	3.433	4.13075	6.0297	8.17684	2.04474	9.86751	9.88743	10.0954	9.2023	6.19111	7.6279	6.62991	6.47886	6.87203	7.09907	6.84931	6.69836	7.41341	7.28301	tan
Ccan002g047130	7.92845	8.54548	5.52525	8.18171	6.7856	8.99452	8.31161	8.34259	7.32193	7.4124	4.89603	5.71494	6.2566	6.24258	3.66739	4.45769	4.53937	3.60367	2.10472	2.00768	blue
Ccan004g017820	0	0	0	0	0	0	0	0	0	0	0	0	0	0	2.27869	4.76434	5.42068	4.42319	4.75371	4.78215	brown
Ccan003g026220	5.8904	6.62272	4.61175	6.01496	6.22786	5.13453	1.54952	2.27339	0	0.16394	1.10436	0.830984	1.59756	1.16768	1.81144	4.40914	1.8122	2.76487	2.20884	2.23635	midnightblue
Ccan004g019280	5.95636	3.69506	5.14212	4.43057	6.007	5.67644	6.25415	6.56545	4.71669	4.87586	2.3879	1.85933	1.80801	1.31452	0.437088	1.81336	1.23995	1.38459	0.89649	0.948763	turquoise
Ccan002g016800	4.50061	2.44205	7.32656	10.258	4.9073	6.78565	3.109	3.05437	5.61355	4.94805	4.5609	7.65026	9.25017	9.21719	7.0096	7.02167	7.48991	7.52562	5.52113	5.32861	darkturquoise
Ccan002g024100	2.22782	3.42317	4.11683	3.60855	7.55114	3.12415	8.60714	8.58461	9.71716	9.94663	6.85797	6.65308	5.89328	5.99036	6.68192	6.03024	4.98442	5.88216	6.82125	6.89381	lightcyan
Ccan001g027250	0	3.46791	1.08804	2.44047	4.64795	2.25475	0.890315	0	0	0.793671	1.34459	1.36173	3.42907	3.69358	4.1945	5.17252	5.48946	4.59977	6.33212	6.39568	turquoise
Ccan010g018660	2.9419	3.23981	5.44273	2.42214	3.78178	0	4.86564	4.28904	3.02147	2.6914	4.45292	4.49464	5.0743	5.44666	7.64363	7.69675	7.48967	7.20693	7.33053	7.36642	turquoise
Ccan007g022520	1.50669	0	0	0.173964	0.0731278	0	0.117904	0	5.03303	3.48611	0	2.66695	1.96488	2.83033	2.28367	2.51878	3.00856	2.45141	6.62261	6.51859	brown
Ccan005g013070	2.5237	0.302451	3.89702	1.5349	4.68431	3.54835	7.7677	7.81066	8.18242	8.0272	3.76499	3.95394	2.76512	3.17979	4.2807	4.52985	4.51244	4.59004	5.58968	5.24095	magenta
Ccan005g021060	0.0565808	3.62201	0.281803	1.70494	1.3883	0	0.0743218	1.23399	0	0	1.20735	1.3428	2.72308	2.60758	4.60808	5.19833	5.75767	5.45654	5.00593	5.00398	turquoise
Ccan010g010920	2.11494	2.7185	5.46065	2.58179	5.53897	3.93782	5.92145	5.85928	9.50159	9.9297	5.19173	6.39554	4.74002	4.69579	7.25475	6.58478	5.75291	7.25595	8.22389	8.04885	pink
Ccan011g025360	0	0	0	0	0.301242	0	0	0	0	0	3.84749	3.21714	3.74709	3.79694	4.28644	4.02024	4.54016	4.29569	4.82526	4.75854	turquoise
Ccan002g007840	4.41111	5.82043	6.4985	4.71717	9.80029	6.53048	11.9238	11.8864	10.5898	10.688	7.23354	7.81885	7.14078	7.04858	8.00665	6.54696	7.23091	7.4908	8.63106	8.64847	tan
Ccan007g028100	2.19665	0.00340795	3.62915	0.466243	0.393656	2.0841	3.33201	2.80046	5.08691	5.49062	4.62775	4.37179	5.45123	5.5327	5.66236	6.06299	5.62509	5.52856	6.7578	6.84722	blue
Ccan006g021850	4.22432	6.13795	6.25788	6.61596	8.99472	6.47241	11.5431	11.5976	9.44501	9.35399	6.517	6.56792	7.45545	7.31627	9.64425	9.23876	8.1536	10.123	11.1294	11.2393	pink
Ccan001g019590	0	0.129086	0.459343	0.119585	0.296583	0	0	0	1.77555	0.772167	0	0.247817	5.80411	5.78329	3.282	2.72633	4.20728	3.70605	4.37512	4.25185	turquoise
Ccan004g008260	5.5503	3.6042	9.07452	2.37786	2.9335	4.27818	1.74725	1.85331	4.38738	4.39472	2.91933	2.76449	6.12877	6.2199	6.70657	6.39345	7.03039	7.63615	6.72049	6.8063	turquoise
Ccan002g007320	4.84341	6.39311	6.23618	7.31311	5.81024	7.96599	5.51045	5.19024	5.32935	5.54223	2.46645	3.52419	3.63886	2.94049	0.542718	1.91985	2.75042	1.21521	2.25319	1.85098	blue
Ccan003g008330	7.14794	7.958	4.76553	6.67352	5.25217	7.84515	6.94555	6.80082	6.0182	6.05525	2.54747	4.00141	6.04424	6.07423	2.53853	3.07836	3.24278	2.97381	1.41053	1.36404	blue
Ccan003g024800	0.746947	2.22736	2.13973	4.86641	2.31057	1.87065	2.43292	1.15741	1.8179	2.12761	2.45012	3.65717	3.21771	3.44513	5.52305	6.77041	6.93632	6.12171	6.96185	6.88168	brown
Ccan010g011590	3.20383	2.57311	2.24154	4.58161	6.48062	1.33591	7.47674	7.51452	7.91687	7.27779	2.67711	4.08547	5.73976	5.7447	6.53631	6.29763	7.28122	7.17086	7.47474	7.38763	salmon
Ccan006g008680	7.89058	6.76572	5.47653	5.64305	4.4617	5.81309	2.34504	1.86422	0	0.260689	2.88996	4.10056	4.11188	4.08715	2.60248	3.10494	3.56272	2.99893	1.20023	1.01065	pink
Ccan010g020890	0	0	0.347053	0.405478	1.29445	0	4.58956	4.40321	6.34575	6.16962	1.0271	0.899858	0.160381	0.140728	0.208069	0	0.804353	0	0.480532	0.321309	cyan
Ccan005g021340	11.3132	11.3538	8.043	9.99591	8.14344	11.0806	7.00988	7.20415	7.52465	6.37367	4.04629	6.23453	8.95125	8.96132	6.24205	5.37488	7.48714	6.9995	5.3017	5.00776	pink
Ccan011g022930	3.76915	5.8214	3.72431	5.7165	8.61918	5.59296	11.3792	11.375	7.91166	7.85501	7.36049	5.74039	4.9725	4.82988	6.1857	5.20032	5.78268	6.02634	7.97995	7.91172	red
Ccan003g009940	0	0	0	0	0	0	0	0	0	0	2.11755	1.44162	3.68586	3.47347	5.61904	6.47686	4.11408	3.90698	1.98975	2.17369	turquoise
Ccan003g005680	6.41801	6.5975	3.89476	4.12012	7.32732	6.69571	10.7715	10.701	9.15626	9.39977	5.76376	5.54479	5.43042	5.07743	4.60345	4.30291	5.03362	4.09161	6.24921	6.48376	yellow
Ccan007g014540	8.28848	5.62632	8.11552	4.86002	6.71895	5.7089	9.80105	9.63831	8.02109	8.58091	3.2947	5.15491	3.77885	4.42608	3.86988	4.22616	3.55036	4.00339	4.88524	4.96936	turquoise
Ccan003g023450	0.991719	0.273219	0	3.14668	0.0884917	0	0	0	0	1.1266	0	0.737418	1.0703	1.52337	4.7438	5.64572	6.16551	5.20042	2.77558	2.70945	brown
Ccan006g026940	1.41827	4.42614	4.66726	2.38524	2.76029	3.61729	0.886231	0.624171	0.43485	1.65085	4.42677	5.43287	7.655	7.67418	5.52966	5.64757	4.3915	4.50881	3.24709	3.23615	yellow
Ccan007g020270	1.38243	0.302635	2.36887	3.9527	2.04389	0	2.09063	0.835592	4.24315	2.45595	0.131625	2.52492	3.70181	3.65855	4.3014	4.99141	6.53394	5.70626	6.42172	6.30498	turquoise
Ccan002g008350	4.06971	4.90772	1.09241	2.73334	2.69224	4.42067	5.89019	5.5202	5.2555	5.59413	0.911579	0.912053	1.84315	1.87383	1.15252	0	0	0.22387	0.8101	0.247116	turquoise
Ccan011g009510	9.59879	10.0575	6.56726	8.64924	6.91363	10.1132	8.36358	8.46779	6.9417	6.56855	4.99659	5.32276	8.42541	8.27893	5.31751	5.62931	5.85293	5.35621	3.09259	2.76556	blue
Ccan008g009450	9.26729	9.5647	7.63891	8.34315	7.1525	9.888	8.16384	8.21584	6.60653	6.61963	3.66773	5.20722	7.7178	7.55316	4.99485	5.83047	5.35664	5.37085	2.98949	2.53437	blue
Ccan002g009130	1.94019	2.35469	4.26396	1.04616	3.31038	2.68648	2.01196	2.50738	4.17261	3.81008	1.48973	2.69002	6.46898	6.20342	6.92122	6.89242	5.79892	6.60309	6.66312	6.92951	turquoise
Ccan011g013770	2.06868	0	3.97043	0.469307	0	0	1.11948	0	2.18287	0.296397	2.75442	3.06698	5.5106	5.90462	4.87954	5.34742	4.00104	5.14304	3.8597	3.61314	turquoise
Ccan003g014460	2.50204	3.4097	5.30461	5.14393	6.76138	2.22474	5.92988	5.38846	3.9541	4.6044	4.67058	4.16402	3.93057	4.28859	7.32916	6.758	5.76918	8.62587	9.65289	9.61363	brown
Ccan011g025920	5.56339	3.76607	0.745107	5.5029	2.68175	5.68643	4.69837	4.98894	5.37731	4.89313	0.707967	3.19307	4.26799	4.35945	0.295253	1.56584	0.976562	1.2409	0.106232	0	blue
Ccan002g013350	4.91905	7.37571	6.20922	6.51125	9.0858	5.87241	10.7405	10.6111	8.57356	8.4122	5.44889	5.78603	4.39077	4.42202	4.19696	4.78655	4.54484	4.6526	4.70198	4.78531	greenyellow
Ccan011g006690	3.94832	0.882245	0	0.93784	0.892495	3.47114	1.34667	0.762328	3.9871	2.98672	4.50168	5.23145	4.21794	4.0455	4.51115	6.1646	7.36684	6.16672	4.94785	4.96754	turquoise
Ccan010g005320	9.74322	9.93712	7.18432	6.8109	5.33614	10.1248	8.18091	8.28467	6.78096	6.01233	3.76635	4.19841	6.83355	6.90552	4.7306	4.90324	4.35851	4.42587	4.00511	3.75109	blue
Ccan006g006410	11.7871	11.4336	9.22448	11.8076	9.51152	12.1439	7.67478	7.93516	8.78607	7.90279	4.75533	7.9445	10.0671	10.0407	6.91915	6.64532	8.17782	7.5453	6.05896	6.06989	pink
Ccan007g028120	2.55947	0.990535	3.44311	2.24999	1.25846	3.98414	3.47867	3.37232	5.57567	5.34665	5.70505	6.00169	6.8655	6.93765	6.0895	6.77541	6.91512	6.20959	7.5957	7.62325	blue
Ccan007g017960	4.01585	4.8424	7.38396	3.87312	5.72173	5.85038	4.18086	4.29179	6.33321	5.77111	9.85051	8.93903	8.31228	8.31854	9.18867	8.89323	8.65732	8.7023	9.31547	9.43692	purple
Ccan003g022820	6.36331	6.23408	7.85902	5.1008	5.93859	5.76822	4.10607	4.01075	7.69603	6.48192	4.79252	6.72791	7.874	7.72866	1.71194	5.61551	6.26406	4.73054	1.12855	1.02018	lightgreen
Ccan007g017800	1.92763	2.95197	3.14931	1.09396	2.40133	1.62532	1.95645	2.56488	2.4555	1.48432	3.28481	4.21154	5.16243	4.99073	7.22138	6.92231	5.76301	6.35098	6.9402	6.71521	turquoise
Ccan006g006080	0	0	0	0	0.0433781	0	0.470976	0.618141	1.20029	2.28465	1.88534	2.79351	5.17797	5.18351	4.43078	4.14655	5.38877	4.62139	4.03107	3.82081	turquoise
Ccan002g039600	3.96317	1.97126	3.91262	4.53647	1.72701	1.5826	0	0.995919	0.639658	1.72652	3.45498	4.65417	7.25011	7.21975	5.08854	5.53003	5.54437	5.39599	4.10422	3.84165	greenyellow
Ccan010g014790	8.41057	6.57901	5.67759	8.02619	7.7221	7.80009	7.59581	7.82743	6.85497	7.13051	4.48167	5.50659	6.75339	6.75466	3.52134	4.76802	4.63273	3.8897	1.19074	1.61632	blue
Ccan001g027550	0.400895	0.881575	0	0.16428	0.0253634	0	0.27134	0	0	0	4.05647	3.25551	6.09424	6.10667	3.81893	3.96766	2.96818	3.40994	1.47265	1.65073	black
Ccan010g015520	6.56891	7.22706	3.5281	7.28484	6.12027	6.92403	6.28274	6.62671	5.94013	6.33093	3.65259	4.45141	6.11893	6.15268	2.56529	3.04	3.48417	2.62874	0.755841	0.834511	blue
Ccan007g015920	8.78215	8.5119	8.3318	7.93625	7.35228	8.21062	3.03768	3.38146	4.142	3.41782	6.72911	7.14952	5.94154	5.51025	3.93015	5.09285	5.17432	4.34759	3.14031	2.53496	pink
Ccan004g012400	3.08617	1.24163	1.61378	5.61365	4.50805	0	1.28995	0.473064	2.63282	1.04609	3.99923	5.35638	7.06617	7.03944	2.22382	4.0551	3.90864	2.53846	1.54387	1.27379	royalblue
Ccan006g030270	4.25764	6.24501	4.97984	5.59484	4.58248	6.97263	4.39865	4.11308	4.6383	3.92096	2.20433	3.45608	2.73278	2.77728	1.25081	1.67523	0.329889	0	0.430401	0.100546	blue
Ccan006g034100	0.823773	1.84777	3.08243	3.53619	3.50711	2.53411	3.90235	3.75411	6.56979	5.14258	5.78038	7.13796	6.75095	6.65787	7.0054	6.61281	5.17551	6.53241	7.96436	7.88166	salmon
Ccan004g024900	3.10332	3.5512	4.08572	3.32763	5.1237	3.49963	2.82854	2.47466	1.54178	2.43457	5.93809	6.23425	6.55454	6.45163	6.58651	6.47177	7.67703	6.99753	8.00141	8.26189	turquoise
Ccan005g015040	0	1.9972	1.9171	3.15013	1.32745	1.80259	1.39109	1.37947	0.595191	1.15644	2.5689	2.59987	3.71706	3.73935	5.26174	6.2147	6.19176	5.48201	6.21987	6.25587	turquoise
Ccan007g016080	3.78717	4.4315	7.02864	6.51893	7.06842	5.10132	5.69997	5.97871	4.3663	4.79076	7.10345	6.88393	8.65972	8.60711	10.0969	9.57687	9.02276	10.5443	9.30173	9.3106	turquoise
Ccan002g005850	4.48263	7.67675	6.86103	7.80434	10.2599	7.98651	11.9465	11.7505	9.26009	9.46971	6.03149	5.80305	5.83361	5.7067	6.1856	6.30255	6.25089	5.50559	6.65293	6.65316	red
Ccan008g027100	0.902414	0.112854	1.0805	3.13546	1.41308	0.72136	0.719924	0.601036	1.25897	0.516958	0	1.37203	1.70029	0.83215	5.22572	5.63624	5.41337	5.31189	4.85752	5.08767	brown
Ccan005g020480	2.93541	7.36663	6.78426	8.01084	7.30933	7.8833	6.92736	6.93747	7.25004	7.05474	4.58844	4.81696	4.56354	4.54885	3.21687	3.48367	3.40324	3.40209	1.54402	2.11051	turquoise
Ccan003g008120	5.13396	1.57037	2.25473	6.03928	2.97154	1.79543	0.913748	1.15948	2.2563	0.858616	3.79853	5.58963	5.42495	5.64493	5.49688	5.46051	6.99275	6.0908	5.85181	5.98776	greenyellow
Ccan009g012530	0	0	2.11425	0	1.29757	0	3.01561	2.34656	1.71917	1.68276	3.64354	3.58249	3.8642	3.71302	4.79803	4.13572	3.41879	5.33574	6.77432	6.65736	blue
Ccan005g012180	5.48448	1.0309	0.813917	7.29994	3.93682	1.62801	2.53123	2.03978	4.96971	3.1582	0	0.68175	2.42753	2.59235	0	0.966657	0	0	0.187479	0.192392	blue
Ccan004g024680	0	0	0	0	0	0	0	0	0	0	0	0	0.935031	1.39744	4.69455	5.14016	4.08196	4.66453	4.34347	4.17976	brown
Ccan001g026070	7.55295	8.05132	4.50752	6.81186	6.60121	5.66189	6.80686	6.89809	4.0428	4.88584	2.5253	3.22657	3.01718	3.33427	1.76037	2.62531	3.46982	3.15535	1.59823	1.8878	purple
Ccan003g018610	6.4598	7.13774	3.56562	6.78121	8.03231	6.6591	6.61132	6.73765	5.22239	6.03519	3.68744	3.0358	2.34672	2.4346	2.17319	2.79628	4.41916	3.60102	1.41513	2.09183	purple
Ccan002g010380	5.17725	4.60856	5.1754	6.88838	6.14315	5.42963	1.71845	1.8162	2.88445	2.01361	3.6601	5.23601	8.26784	8.42288	6.53934	7.7211	7.44915	6.53382	6.47863	6.40065	greenyellow
Ccan006g018260	1.65341	0	0.870715	3.04725	0.695395	0	0.234051	0.479452	1.51983	0.518849	0.835602	0.767139	3.18897	2.84202	4.94019	5.70278	5.71714	5.22382	4.68639	4.51308	brown
Ccan008g024210	2.76737	1.26535	1.90005	2.54031	0.716195	2.04228	0.229841	0.708231	2.90111	3.36125	3.06249	2.59479	4.33192	4.45284	6.19947	5.34506	6.43849	5.87342	6.49195	6.32272	turquoise
Ccan009g008790	0	0	0	0	0.0908304	0	0.159359	0	0	0	0	0	0	0.150059	3.90897	4.70701	3.87185	4.28993	4.89968	4.85428	brown
Ccan006g008930	3.68232	3.93402	5.61227	4.81046	5.34897	5.73673	4.50839	4.37143	4.08103	3.58465	7.63001	7.49023	8.23176	8.36806	9.47787	9.01837	8.06057	8.67112	8.52883	8.49398	turquoise
Ccan005g009440	0.998852	1.16472	1.99572	0.435578	2.99834	2.2108	3.66664	3.91289	0.816718	1.11972	5.26936	4.91085	4.49111	4.22271	5.85201	5.46146	5.27493	5.50502	6.6993	6.81309	turquoise
Ccan011g023800	7.10877	7.87126	5.16986	7.90081	6.34449	8.11297	5.21429	5.43409	4.87492	4.03392	3.22264	4.2632	6.79851	6.44419	2.28091	3.63066	5.06902	4.32133	0.948711	1.39286	pink
Ccan007g028090	3.2941	0.171542	3.41632	0.790108	0.69226	3.37805	3.38532	2.95309	4.48293	5.25499	4.45404	4.84829	5.85631	5.93038	5.86969	6.04631	6.17884	5.68537	7.22935	7.20789	blue
Ccan371g005000	4.21921	5.68866	0.0158287	3.92886	3.67054	1.376	1.9891	1.95254	1.13251	2.12615	4.83006	5.06112	6.08519	6.1406	5.79675	6.58373	6.79439	6.18843	5.38052	5.40558	turquoise
Ccan011g022940	0.987625	0.502269	0.481293	1.73049	4.6627	0.630508	7.32124	7.4001	5.85748	5.99627	3.42396	3.27109	3.75516	3.67069	3.72139	3.64904	3.79504	3.22203	4.8184	4.75805	tan
Ccan004g025860	2.6377	4.24616	1.77313	3.94413	3.50202	0	3.2966	2.68256	5.17601	4.49901	5.88894	6.37594	6.29317	6.30253	7.26953	7.06844	5.74092	6.99233	7.25031	6.85342	blue
Ccan002g018080	1.13577	1.93909	2.86195	2.25802	1.97578	1.30019	5.67523	5.47293	3.57918	2.90073	4.51464	4.26159	4.34685	5.04804	6.43219	6.09235	4.84346	6.58319	7.89946	7.89776	blue
Ccan005g016550	0.40327	1.59826	1.91031	2.26402	2.38886	0.519307	1.12586	1.29807	1.51424	2.08489	3.67964	3.72377	4.30427	4.70069	5.40705	5.89081	6.61843	5.88192	5.77279	5.95572	turquoise
Ccan004g015890	2.27389	2.88547	2.55913	3.95503	3.45436	3.40042	1.32032	1.45159	1.2559	0.368936	2.23503	3.12721	7.08563	7.2667	5.20776	5.93187	7.02006	5.64767	4.18572	4.27125	turquoise
Ccan1026g005000	2.99878	2.62871	3.71625	3.81526	6.98087	3.35646	8.62939	8.56124	8.90895	8.6017	4.58305	7.70757	4.12495	3.88294	5.12889	6.09421	5.53832	4.55545	4.57656	4.48602	orange
Ccan007g013350	12.0624	13.0962	10.9864	12.0065	10.9034	14.0339	13.0548	13.2013	11.6905	11.1495	7.53335	8.44012	12.1019	12.1142	9.01702	9.03236	9.30952	9.10235	7.63583	7.7388	blue
Ccan005g017540	2.56883	1.98532	2.70781	3.82803	2.25481	0.988008	0.241445	0.155292	2.20333	0.371717	5.04304	5.49173	5.98385	5.77835	5.14916	4.4159	6.04414	5.4871	4.95933	4.9292	turquoise
Ccan001g017390	6.36232	2.36428	0.613528	4.13195	2.10408	0	0.943425	0	1.93933	0.58446	0	2.46016	5.35289	5.61522	0.154301	3.93399	2.0761	0	0.76593	0.318	grey
Ccan002g035550	1.03361	5.16152	1.40792	3.73997	4.43501	3.49101	2.66383	2.37289	0.6476	1.56429	2.81403	1.54163	2.94253	2.91578	6.84876	6.30178	5.42183	6.3128	6.49806	6.53842	brown
Ccan2633g005010	1.53497	0.0243892	3.52127	1.50918	3.60266	3.15231	7.1609	7.53215	7.16217	7.12321	3.94181	2.41921	3.03112	2.2199	2.96658	3.99923	4.27978	3.57322	5.07983	4.57167	magenta
Ccan006g009260	5.33888	2.74856	4.20686	4.40254	4.16528	3.09538	0.977055	0.900496	1.77829	2.78064	4.59063	5.60694	5.15252	5.14596	6.61521	6.42238	7.42264	7.00947	7.24913	7.0923	turquoise
Ccan002g005740	4.95869	4.47386	6.44667	3.02064	4.94814	5.66799	4.61975	4.72173	6.44404	6.36807	8.63077	8.24317	8.53819	8.58262	9.79664	9.1617	8.36302	8.68864	9.24952	9.22544	purple
Ccan005g017170	7.66485	1.00958	3.99303	8.24099	5.93879	2.11795	5.09157	5.03083	7.9504	7.44551	5.76131	7.38654	7.8428	7.90992	6.85075	7.34325	8.27263	7.75499	7.57102	7.58419	greenyellow
Ccan004g024820	0	1.91186	0	0.517464	1.90961	0	0	0	0	0	1.93381	0.741054	2.48084	2.69816	3.40639	3.20841	4.83931	4.9031	5.88806	5.56645	turquoise
Ccan004g009990	5.51028	5.05503	5.60718	4.26077	4.26292	5.45853	3.56147	4.07297	4.79686	3.89203	6.402	6.15698	7.61703	7.42344	9.42443	9.11835	8.87319	8.99293	8.86074	8.93744	turquoise
Ccan007g010290	2.97109	0.031947	3.09775	1.95682	1.91949	0.664698	0	0	1.28728	0.97703	3.55574	3.99522	2.60412	2.40077	3.83099	4.20087	6.43469	5.28166	5.84353	6.11939	turquoise
Ccan002g028610	2.38282	5.68372	0.754393	5.4911	4.40138	3.76873	3.29436	2.83983	0	0	0	0	0	0	0	0	0	0	0.124209	0	purple
Ccan002g025410	0	0.754891	0	0	0.63565	0	2.3892	3.14376	3.79911	3.54741	2.94956	2.20315	5.02676	4.89419	5.02943	5.05253	5.43231	5.44521	4.27697	4.21578	salmon
Ccan001g032550	0.303259	0.667802	1.99874	1.58416	3.97216	2.01109	8.12078	7.84227	5.01629	5.30344	2.85074	2.78724	2.46457	2.94619	3.6066	3.48576	3.97436	4.07921	4.94713	5.13893	tan
Ccan002g018820	0	0	0	0	0.758214	0	0	0	0	0	0	0	0.190846	0	3.01256	4.1898	4.97443	4.40335	4.75396	4.66602	brown
Ccan010g023090	0.4303	0.0541789	0.167055	0.526718	0.303525	0	0.173637	0.452196	0.0246885	0.0716831	0.930594	1.8861	5.23575	4.97406	4.5189	1.48625	2.3959	2.2921	5.38934	5.02359	turquoise
Ccan006g015280	6.33912	9.83076	8.17915	9.32532	10.0601	9.3336	12.3351	12.4203	12.6896	12.1096	9.66112	9.26805	7.57078	7.7265	7.27345	7.30552	7.17245	6.4128	7.74788	7.6941	cyan
Ccan010g008420	0.638841	0.918048	2.01981	1.92078	1.16184	0	0.272248	0.922792	2.2242	0.684564	0.934473	2.14412	3.81294	3.54013	5.12523	4.10521	5.76561	5.21803	5.83493	5.69459	turquoise
Ccan002g041600	1.70834	0	0	0	1.0622	0	0.507862	0.451097	0	0	2.46646	1.31806	2.09842	2.31659	4.57852	3.50803	1.3768	5.83942	5.41745	5.61444	blue
Ccan006g034980	0.823465	4.09807	1.43006	1.10263	5.28156	0.846029	5.09791	5.07393	5.43268	5.83833	7.14649	6.85083	5.8784	5.90471	6.43016	6.41061	5.46663	4.71738	5.90913	5.87911	salmon
Ccan010g012220	0.366181	0.158488	2.63631	1.99588	3.16142	0.669931	4.76264	4.63388	6.45354	6.76225	5.19997	5.81892	4.91242	5.07621	5.71694	5.59082	4.5017	4.85502	5.95306	5.70816	salmon
Ccan007g012500	8.19035	8.90854	6.7748	8.42772	7.0184	9.89745	9.07609	8.94057	7.98696	8.27198	4.84536	5.30288	6.79019	6.71665	4.42809	4.71531	4.68974	4.27629	3.55439	3.60825	blue
Ccan011g025720	0	0	0	0	0	0	0	0	0	0	0	0	0	0	1.80031	3.17536	5.0475	4.06664	5.19973	5.092	brown
Ccan002g024180	2.84331	1.17873	0	3.19996	0.946401	1.41201	0.558244	1.11359	2.03105	1.4012	0.90613	2.93576	3.80805	4.09764	5.23583	6.11598	5.96239	5.93355	5.10803	4.89635	turquoise
Ccan001g020780	10.7988	10.6078	7.76847	11.0911	9.24675	11.0169	9.3841	9.3356	10.6615	10.0729	5.8293	8.47317	9.63308	9.47374	6.53971	7.22744	8.23718	7.3742	4.7329	4.53807	blue
Ccan008g025320	0	0	0	0	1.14328	0	4.35565	4.61139	5.6794	6.23519	2.83902	2.5917	1.33515	1.49726	0.574518	0	0.184798	0	1.78729	1.72518	cyan
Ccan008g007800	1.74171	0.0997517	1.96213	2.4886	5.43758	2.23296	7.10957	7.22596	7.0578	7.17202	2.40186	4.17004	3.24095	3.90544	4.62211	5.07053	4.34325	5.26347	4.7669	5.12595	tan
Ccan011g019750	1.0352	1.30854	0.822212	1.06752	0.664974	0	0.374589	0.296617	0.716959	0	0.611482	1.21382	2.29043	2.52271	4.39849	5.42492	5.7933	5.37776	4.42588	4.42544	brown
Ccan008g017120	0.819969	0.410796	2.26576	1.74838	3.44496	0	2.81541	2.60864	5.73232	5.06354	4.45967	5.23362	5.28185	5.28549	5.86179	5.66769	5.45953	5.25113	6.02982	6.03938	salmon
Ccan002g033280	1.31829	1.3481	1.63202	0.245168	0.152233	0	0.395126	0.205548	0	0.33647	1.59468	1.58854	4.43418	4.34159	5.01542	4.78608	5.06665	4.96626	4.12408	4.05529	turquoise
Ccan002g021580	9.00382	4.69367	7.20867	9.6664	7.70148	4.42556	5.34226	5.55802	9.00778	7.87515	4.95784	7.10339	9.80081	9.79696	4.35439	5.25297	5.14833	4.76181	4.90913	4.54009	darkorange
Ccan008g020330	3.73913	1.40326	7.12138	2.86463	1.72701	3.28708	1.27954	1.51683	2.96483	1.99564	7.29462	6.27911	5.32083	5.36992	1.03866	1.82926	2.0146	2.08122	1.71762	1.76774	grey
Ccan011g019420	5.83459	3.3433	5.4176	5.67583	4.48632	3.92393	2.05311	1.70587	3.45917	3.23976	7.8884	7.97992	8.04052	8.12723	6.46324	6.82032	7.00225	6.41363	6.69972	6.79406	royalblue
Ccan002g048480	0	1.93052	0	2.92576	4.69482	0	6.60306	6.54604	6.07466	5.60824	3.44615	3.14854	2.87119	3.06389	3.58158	3.88556	4.47436	3.55207	5.15274	5.14725	tan
Ccan002g015610	0.978509	1.8906	2.4057	2.60563	1.89272	2.60712	0	0	0.961983	0.233638	5.31635	6.08472	5.59369	5.55069	4.69074	4.84087	3.74046	4.15516	4.63784	4.5072	turquoise
Ccan003g006640	0.709071	1.59675	2.91117	1.36054	1.90295	0	1.50518	1.96691	3.07448	2.61026	4.88138	4.58898	5.19103	5.13112	6.2562	5.96719	5.1351	5.61594	5.68877	5.77404	blue
Ccan009g008910	1.95239	2.16448	2.30549	4.93673	2.35528	0	1.88035	1.70232	1.79292	2.05967	0.548724	2.34993	3.11775	3.16468	5.37388	6.28527	6.46878	5.79313	5.79882	5.83396	brown
Ccan003g018540	1.34282	2.03164	2.88421	1.12334	2.76846	2.2055	1.50235	1.41693	0.0309731	0.818619	6.7208	4.6521	5.42935	5.27431	4.9857	4.53822	5.23027	4.86999	5.57889	5.48878	turquoise
Ccan002g011580	3.40869	4.90088	4.4328	5.40809	7.36577	6.24335	10.7593	10.6568	7.56437	7.87905	4.20811	4.43687	4.03639	4.35895	5.53224	5.32927	5.66247	5.32944	6.66373	6.86675	red
Ccan003g015760	1.40986	1.57557	3.68111	2.56718	3.14231	0	3.2041	2.04742	5.01943	5.99705	4.46315	4.57264	4.79719	4.38283	5.91817	6.15305	5.63823	5.58996	7.3737	7.39286	salmon
Ccan002g027340	0.939178	3.43217	4.36151	2.46112	6.56598	3.21146	6.40655	6.24312	9.24845	9.34133	5.58425	5.2334	6.03612	6.13529	6.14151	5.62644	4.38449	6.45275	6.50674	6.47767	tan
Ccan008g011640	0	2.88047	5.14945	1.98182	6.49471	4.33626	7.86042	7.93968	5.09046	5.16576	2.20373	2.70027	2.27061	1.86114	2.83038	4.22143	3.22426	3.51759	4.75405	4.48149	red
Ccan011g020090	0	0	0.252571	0	1.39618	0	0.0808964	0.678453	0	0	0	0	0	0	2.86375	4.17016	4.91229	4.29886	4.90754	4.75781	brown
Ccan007g006040	0.978655	0	1.62938	0.040985	1.04932	1.18383	1.52996	1.77865	1.3817	1.31909	4.46801	3.99134	5.46313	5.23239	4.89409	5.02072	4.81751	4.77486	5.18294	5.06475	turquoise
Ccan011g023720	11.0465	11.1514	11.4601	11.1154	11.7733	12.0557	11.6208	11.7135	10.4676	10.9404	9.33598	8.82562	9.15478	8.97609	7.30478	8.13636	8.45376	7.61619	5.72203	5.57701	blue
Ccan001g017190	8.82099	9.2101	7.50759	7.99285	6.69989	9.58223	8.32567	8.40424	6.05622	5.66113	3.93653	4.93016	6.76135	6.81116	3.71315	4.61524	5.55843	4.66336	3.34948	3.35901	blue
Ccan002g032200	0	1.55935	0	0.442528	0.677957	0	0.566712	1.41691	1.37118	0.837335	3.26435	4.37676	4.87742	4.67045	5.00247	5.25269	4.41968	4.22252	4.37847	4.10347	turquoise
Ccan010g020510	0	0	1.05698	0.342248	0	0	1.20729	1.79515	1.37656	1.22887	3.84345	4.40404	4.20903	4.07814	4.3342	3.6091	4.67015	4.45276	5.43535	5.29725	blue
Ccan005g018790	7.42118	7.81803	7.00368	6.59192	6.58438	6.83119	4.36991	4.35703	2.85469	4.24043	2.33837	2.58879	3.30577	3.49485	2.11793	2.77349	3.8835	3.20093	1.87277	1.88038	salmon
Ccan011g021680	3.78716	2.10892	2.07501	5.86752	5.12224	3.06201	1.59198	0.745535	3.74805	3.82445	6.11862	7.06229	7.7462	7.77102	6.25304	5.48502	5.81924	5.56202	4.36938	4.56423	royalblue
Ccan004g016360	0	0.273626	0	0	0.0388309	0	0	0	0	0	0	0.158082	0	0	4.8711	4.2881	4.27656	4.91594	3.64502	3.60479	brown
Ccan001g019960	0	2.32197	1.45862	1.95963	4.85751	0	7.05217	7.12397	5.40041	5.20948	2.92529	3.1539	4.14478	3.88903	4.79988	4.5986	3.60584	4.78796	5.49256	5.57643	tan
Ccan002g017680	6.53504	5.9353	5.49793	6.20349	7.47533	3.98471	7.08385	6.91166	7.96767	8.2288	7.37612	7.53369	8.45344	8.42393	9.95654	10.2952	10.4176	10.3416	11.1428	11.3424	blue
Ccan005g017180	2.47469	1.68108	1.23756	1.53765	4.37015	0	6.99356	7.29549	6.58541	5.8003	2.36791	1.70998	2.99987	1.812	2.72385	3.07398	3.29851	3.90229	4.11654	3.95186	red
Ccan009g018960	2.14782	1.4386	2.1237	3.5152	4.98288	2.82451	6.60428	6.40955	8.39427	8.57242	3.71139	4.31655	4.78422	4.78634	5.26197	4.98129	5.27489	5.41404	7.09024	7.20641	salmon
Ccan002g007900	1.94068	0.369704	0.650284	2.97241	1.20396	0	0	0	0	0.486901	0.504684	1.93349	3.18284	2.57497	3.27028	4.66039	5.75115	4.7665	4.89445	5.23759	turquoise
Ccan007g019700	2.07273	0.224838	0.531181	4.67905	0.888506	2.60192	0.186218	0	1.01901	0.544487	3.07011	4.59373	5.61676	5.48414	3.93863	5.10406	4.72321	4.67358	3.74885	3.81438	greenyellow
Ccan010g023100	0	0	0	0.0307217	0.037087	0	0.0117318	0	0	0	0.0875321	0.596854	4.7709	4.82199	4.59244	2.89638	2.39035	2.67814	4.51411	4.08926	turquoise
Ccan001g026200	2.00856	1.44052	1.494	4.02915	2.21955	2.10816	1.5121	1.3939	3.03014	2.37219	2.65087	2.83694	3.61461	3.72224	6.05391	6.74372	6.73323	6.39081	6.32133	6.193	brown
Ccan007g017510	5.5613	5.44325	6.93993	4.27305	5.60154	5.87676	2.88718	2.8729	1.52165	1.66839	1.97371	2.06477	1.59766	0.768544	0.997064	0	2.25769	1.34512	1.96909	1.83838	salmon
Ccan010g021150	10.3247	10.3993	6.70736	9.98628	7.80443	10.385	7.42016	7.59895	8.44938	7.25867	5.12054	6.49078	8.89212	8.83075	5.62224	6.71787	6.81124	6.3937	4.04618	3.59541	blue
Ccan010g011550	1.55195	2.59969	1.81837	2.7981	4.9357	0.308774	7.10689	7.30458	7.29086	6.7508	3.43275	4.14638	5.65657	5.66066	5.10049	5.26119	5.45509	5.16868	5.74865	5.54231	tan
Ccan010g023210	9.38478	5.9503	6.91717	8.12305	7.3123	5.10304	4.06793	4.23879	7.45365	6.01509	7.08179	7.91877	10.1139	10.0559	10.2831	9.40477	9.6695	9.94399	9.28248	9.08688	greenyellow
Ccan005g019080	3.41984	3.31205	2.62454	4.22307	4.03645	2.00488	1.39742	0.171564	1.09359	1.23707	2.90846	4.46881	7.40351	7.2234	4.93817	5.76116	5.92712	5.2164	4.06257	3.96627	greenyellow
Ccan001g012300	1.25172	1.14097	1.50801	4.18882	1.90742	2.33842	2.27026	2.58947	2.56599	2.96299	4.22467	4.87935	6.626	6.49827	5.78466	6.01851	5.91134	5.82611	6.2946	6.25181	turquoise
Ccan007g024510	0.864371	3.15809	5.1313	2.55624	7.14306	3.0446	7.50106	7.42523	8.17772	8.42694	6.18442	5.59241	4.70192	4.69445	5.57843	5.11957	4.19084	6.07199	6.85352	6.91161	tan
Ccan007g021670	0	0	0.390662	0	0.163181	0	1.53129	0.279152	5.78447	4.91023	5.11893	4.37395	1.12964	1.45088	0	0.0307217	0	0.271647	0.0618412	0.340431	darkred
Ccan007g009030	0	0.387485	1.00054	2.95197	1.98728	0	0.841513	1.46096	1.69639	0.805516	2.77226	2.04637	2.48357	2.28757	5.19227	5.47091	5.67184	5.18123	5.35346	5.1945	brown
Ccan002g032110	3.53423	4.32122	6.19931	5.17899	7.7299	5.5398	10.5808	10.4894	8.62532	9.05359	5.94779	5.48291	4.89654	4.24473	6.12278	5.61797	5.75147	5.95411	7.78135	7.79665	red
Ccan011g023210	6.91807	4.85495	5.33039	6.27538	5.29806	4.93967	3.48863	4.01913	4.25206	2.96132	4.04929	5.87887	7.89267	7.93072	5.80626	6.94913	9.34508	8.78291	8.95555	9.05942	turquoise
Ccan002g025390	7.74261	8.07768	5.128	6.95303	6.04735	8.46803	7.00669	6.9843	4.14577	4.6124	3.66055	3.43352	6.60444	6.40019	3.52947	4.0156	3.82732	4.18091	1.91786	1.80127	blue
Ccan002g017470	3.03463	2.52989	3.58638	2.94465	7.7882	3.90514	9.38803	9.31717	6.98671	6.71422	4.66655	4.00342	4.35179	4.20554	4.10207	4.33174	4.24433	3.87144	5.28953	5.31552	red
Ccan002g043570	0.301009	0.905423	1.63401	1.15353	3.29154	0.913956	0.286413	0.845451	0.952091	1.01991	4.15168	4.61251	3.96228	3.57478	5.17858	5.64925	5.32173	4.75157	5.07645	5.05359	turquoise
Ccan008g020290	2.92593	0.500813	7.53753	2.03297	0.564222	6.56042	2.37654	2.76904	1.73905	2.24649	5.82684	4.51595	3.58372	3.33886	0.682414	0.945014	3.55244	2.7859	1.34364	1.16377	grey
Ccan002g030220	4.05098	0.674836	3.51595	5.29623	4.42913	1.59175	2.65428	2.61426	7.62519	6.64992	3.10483	5.0559	6.19371	6.03779	1.87941	3.35392	1.77782	2.38407	1.38067	1.65488	darkorange
Ccan008g026530	0	1.38589	0.574648	0.174262	4.14166	0.695508	6.63919	6.59106	4.86129	4.96849	2.22224	2.15491	1.18635	1.21977	2.00266	2.81553	1.78019	1.93375	3.89068	3.40816	red
Ccan006g007500	0	0	0.822206	0	1.19611	0	3.24365	2.65301	4.17745	3.34798	1.48186	1.65653	3.38129	3.52237	4.58824	3.86649	4.23622	5.12466	5.76549	6.04397	brown
Ccan010g011510	1.43257	2.26838	4.65605	2.22172	3.52369	2.92933	7.57119	7.58442	2.68082	2.57856	1.66422	1.72596	2.32077	2.02154	0.709882	1.68796	1.26939	1.21587	0.528303	0.488341	lightyellow
Ccan007g016470	2.76543	5.54583	6.21522	5.09864	8.30159	4.66631	8.52522	8.57822	10.9804	10.8925	9.5658	8.78846	7.60166	7.47296	7.01955	7.55065	7.30256	7.06704	7.04991	6.91396	lightcyan
Ccan005g021130	6.76452	6.80854	4.46471	3.25769	4.23269	6.67836	5.33337	5.53063	3.85439	3.76328	1.66124	1.45704	3.80223	3.10794	1.13242	1.37944	2.02276	1.31178	1.28469	1.47518	purple
Ccan002g016740	11.9623	12.3049	8.91415	12.1454	10.3675	11.7553	10.0305	10.0141	10.6734	10.0646	7.79426	9.22033	10.2623	10.1325	7.01421	8.01724	9.04418	8.13036	5.59187	5.53288	blue
Ccan001g023390	0	0.202673	2.83918	1.02474	3.48743	1.57035	3.37063	3.46732	4.23343	4.20433	6.29023	5.55236	5.27087	5.05247	6.0055	5.37888	4.62511	5.8681	5.8555	5.83387	midnightblue
Ccan001g025390	2.22727	0.897046	0.86022	0.503824	2.31476	0	1.96597	0.981381	0	0.836791	2.38695	1.30378	0.286829	0	2.83922	4.55325	5.80325	4.65086	5.27088	5.55671	brown
Ccan001g031040	0	0.190577	0.255854	0.0377997	0.34401	0.617309	4.91665	4.97461	5.42383	5.32305	2.72836	2.97452	2.73523	2.58561	2.82409	1.93853	2.77902	2.63515	5.11149	5.28235	tan
Ccan010g015350	4.55107	2.81176	0.391193	4.5412	1.48841	0	0.413247	0.54424	1.4386	1.08076	2.92626	4.01837	4.94095	4.90549	5.80032	5.70229	5.15036	4.5084	4.08586	4.12414	greenyellow
Ccan004g008270	7.05002	3.94344	8.10747	3.4424	4.41146	2.85866	3.12106	2.87432	5.59694	4.85949	4.47604	5.28501	7.44057	7.46259	6.9847	7.28807	8.94978	8.34207	7.16463	7.08082	turquoise
Ccan005g020100	0	0	0.896714	0.387272	2.04447	0	2.58585	3.04291	4.58295	3.6617	0.771751	1.04093	5.46677	5.46616	4.03283	3.9714	3.43242	3.75717	5.10607	5.15986	salmon
Ccan004g019270	5.29976	2.42004	4.84787	2.30517	3.91126	3.78174	4.0771	4.78527	4.32086	3.93381	2.80092	1.47786	0.28424	0.787883	0	0	0.357899	0	0	0	turquoise
Ccan010g006330	0.942725	1.98499	0	0.73585	2.40468	3.63881	2.87127	2.92279	2.32272	2.191	0.232892	0.900294	2.15712	2.32182	4.72498	5.25717	6.73146	6.01668	5.09133	4.98721	brown
Ccan1266g005030	2.87046	4.42441	0.00382672	2.39617	2.05739	2.45147	1.09907	0.615845	1.17326	0.589078	4.13502	4.67163	5.70866	5.71376	4.94925	5.75141	5.97024	5.09248	4.18837	4.03061	turquoise
Ccan007g015250	5.89919	3.2232	7.64559	9.81794	4.56444	6.67564	3.83415	3.56088	4.88972	4.10703	5.45527	6.98268	9.09814	9.09198	7.88969	7.9439	7.48129	8.12162	6.46386	6.39516	darkturquoise
Ccan005g006200	5.16578	4.70007	3.41075	3.59146	2.64083	6.64325	2.19603	3.52044	0	0.701815	2.04966	1.95915	1.49634	0.828251	0	0.0829137	0.896292	0.133298	0	0.0933465	salmon
Ccan002g008110	2.77121	3.84658	4.48011	3.83723	3.98961	4.7996	4.88948	4.28544	3.60613	3.72942	0.0515781	0	0	0.725245	0.0396213	0	0.78772	0	0.856709	0.750649	turquoise
Ccan008g023120	6.98829	1.34829	0.880339	6.88528	4.30035	0.719271	2.14476	1.99156	2.9807	2.69966	1.66165	4.28036	6.48122	6.48368	3.8688	3.53779	4.92287	4.72478	3.3736	3.20512	greenyellow
Ccan001g031640	0	0	0	0	0.600994	0	0	0	0	0	0	0	0	0.488375	2.99927	4.4702	4.90134	4.28692	4.29961	4.15926	brown
Ccan004g007720	0.423142	1.01954	1.86194	1.78159	2.04179	0	1.94437	0.131211	3.06559	1.76189	2.27436	2.97395	4.1875	4.57958	4.80305	5.47556	5.74204	5.20362	5.54077	5.57694	turquoise
Ccan002g016120	4.50026	3.64276	5.70854	7.72038	2.96663	4.29722	3.71139	3.51168	5.73398	5.32668	5.52929	6.60373	7.87388	7.87378	8.94155	8.09793	8.34669	8.18674	8.0895	8.07312	turquoise
Ccan009g006330	2.2675	6.35661	5.42482	5.02199	7.95139	4.88919	10.3698	10.5307	8.87746	8.96763	7.74901	7.67283	6.64471	6.60713	7.79706	6.83839	7.34021	7.34862	8.977	8.89256	tan
Ccan006g011080	0	0	0	1.20323	2.22908	0	4.23407	4.00814	2.82387	2.14798	2.0603	1.25641	1.10615	1.8058	4.12514	3.86516	4.05505	4.13948	6.37518	6.00542	lightgreen
Ccan006g017360	0	0	1.27449	0	1.58639	0	6.54303	5.88881	3.07927	3.85509	0	0	0	0	1.26422	1.02657	0.373538	0.823658	2.02668	1.89898	red
Ccan005g006410	0	0.0374469	0.0998123	0.904906	0.00644453	0	0	0.00806803	0	0	0	0.263978	0.617721	0.919678	3.38253	4.31431	5.16305	5.52476	3.34522	3.46645	brown
Ccan001g021780	0	0	0	0	1.88392	0	6.44675	6.37709	0.0952412	1.26846	0	0.332495	0	0	0.338672	0	0	0	0.0967665	0.20191	lightyellow
Ccan011g007300	1.34564	0.727806	1.83408	2.9779	1.87366	0.389069	0.754432	1.21963	0.997073	1.02427	2.01617	1.83898	2.96886	2.41651	5.30924	5.82825	5.8308	5.22192	5.50114	5.33938	brown
Ccan001g021110	4.18853	8.00596	7.39845	6.97049	8.54246	7.82708	10.7889	10.6618	11.7537	11.9244	8.76454	8.13925	7.18086	7.11472	6.51517	6.52006	5.71845	7.31203	7.59994	7.58331	orange
Ccan004g012560	7.46286	7.70142	5.72136	6.64873	5.52609	6.94549	3.37442	3.89748	0.500088	1.04832	4.10124	4.70544	5.75996	5.85207	4.20395	4.45144	4.89693	4.27941	2.32887	2.79818	pink
Ccan006g010970	3.03969	1.75761	0.900501	6.05885	2.4295	0	0.378815	0.422822	2.25699	1.30496	1.86456	3.20837	3.26796	3.13867	2.66408	2.97766	6.73924	5.20117	5.44476	5.28371	turquoise
Ccan009g008860	8.95382	5.24341	7.45273	8.95818	8.74954	7.7612	4.01487	3.21635	6.45966	5.37448	3.77561	6.2163	7.76666	7.64482	2.69704	6.1127	5.55955	4.60842	4.15345	4.38359	lightgreen
Ccan011g019580	7.64769	8.01083	5.51083	5.78248	5.06051	7.29435	5.24982	4.86794	2.74523	3.43643	2.17222	2.91806	4.01465	4.17834	2.79042	2.7647	3.02403	2.34902	1.78328	1.49934	blue
Ccan001g034030	5.42895	5.2487	4.01031	5.40516	5.17513	5.24221	4.93707	4.94894	2.57308	3.84346	2.00793	2.32885	2.21401	2.1479	0.606752	0.541022	0.921455	0.684014	0.46022	0.503303	blue
Ccan005g008970	2.11095	0.681844	1.42479	0	0.618924	1.78097	0.290017	0	0.400565	0.18803	1.20274	1.75215	2.15925	2.92479	5.03513	4.30463	5.27611	5.47709	4.64645	4.71423	turquoise
Ccan003g026010	0	0.00580238	0	0	0	0	0	0	0	0	0.335754	0.923789	2.11619	1.70131	2.83937	2.74277	0.890209	3.73182	5.87559	6.05864	blue
Ccan010g024310	2.61993	3.28758	4.30751	4.55064	5.71319	3.29495	9.72876	9.51306	7.46767	7.49156	3.87979	4.09131	4.05982	4.66852	4.24239	4.76228	4.59887	4.23501	4.44712	4.41043	red
Ccan004g019690	0.641926	1.83881	2.39086	0.24298	3.52876	3.1996	6.46413	6.54856	2.77891	2.89387	0	0.208944	0.0744945	0.388065	0.284878	1.09211	0.289454	0.922755	1.15826	1.36183	red
Ccan006g035270	0.436951	0.321324	1.50778	3.37688	4.5572	0.745006	4.91813	4.76194	5.69933	5.58252	2.79101	4.28431	6.25903	6.12748	5.35604	3.24481	5.44082	4.79429	5.79557	5.63868	salmon
Ccan006g025050	0	0.685893	0.0221846	0	0.392634	0	0	0	0	0.32782	0	1.05974	3.22953	3.76483	3.99877	3.86497	5.03119	4.59559	3.75493	3.75117	turquoise
Ccan002g016590	4.97975	5.72415	5.37751	4.25742	4.18605	5.18906	4.14705	4.15921	6.77179	7.05329	1.68288	2.68427	2.01773	1.74012	1.12445	2.10256	2.99242	2.3734	0.637749	0.811504	turquoise
Ccan003g006070	0	0	1.15716	0	1.31344	1.87256	0.392621	0.19533	0	0	1.1791	1.27426	0	0.590644	3.45942	4.02293	4.79088	4.61591	5.16476	4.94241	brown
Ccan009g011400	0	0.857209	3.24161	0.502567	1.34693	0.702201	0	0.412565	0.576745	0	2.05462	2.63468	3.18879	2.93374	4.75528	4.48125	5.21242	4.8621	4.96815	4.79335	turquoise
Ccan006g012470	5.58395	0	0.0216418	6.28112	1.96056	0	0.407637	0.44137	4.42014	3.69756	2.05449	2.91048	3.51688	3.39773	0.230236	0.63808	0.658048	0.207234	1.69652	1.31369	grey
Ccan002g013880	1.00581	2.63742	0.117353	0.413923	1.90671	0	3.15901	3.24006	4.21854	3.7021	4.18163	5.07498	5.22828	5.46649	5.71381	5.28017	4.82039	4.65446	5.36573	5.66875	blue
Ccan003g006330	3.63525	3.84537	3.79258	4.94879	3.88356	4.47638	8.57743	8.43552	9.39399	9.2902	3.71099	4.06354	4.90662	4.70745	4.13259	4.724	4.32737	4.40463	4.62925	4.378	cyan
Ccan006g034060	1.66636	1.5107	1.20768	1.02237	1.41806	2.38569	1.54353	1.76678	0.885406	0.652644	0.558244	1.35991	2.16291	2.15097	5.53197	5.98328	6.17823	5.96302	4.23093	4.32966	brown
Ccan005g023550	5.9254	5.82029	5.31624	6.7502	6.63448	4.22794	4.63719	4.86769	5.96394	6.41279	8.22667	8.8567	7.73543	7.63615	10.0699	9.45821	8.01916	9.2498	10.3519	10.3028	turquoise
Ccan005g007790	5.74816	0	0	6.98416	1.35822	0	0.287451	0	0	1.80382	0	1.02132	1.74042	1.22261	0	0	0	0	0	0	grey
Ccan007g013120	1.16151	4.50259	3.2936	4.85381	7.74018	1.21263	7.11713	6.791	6.72978	6.65083	7.6628	7.94383	7.09192	7.31679	5.62613	5.68454	6.57857	5.92016	5.6531	5.89156	salmon
Ccan003g018440	0.817747	1.88502	0.13735	0.613824	2.37233	1.82391	0.406857	0.223756	0.112019	0	4.80988	3.34529	3.89965	4.15221	4.18751	4.04827	4.13301	4.72447	5.21635	5.16384	turquoise
Ccan011g017670	2.85781	1.87182	2.07	3.65787	1.83888	0.957852	0.107255	0.329348	1.03923	1.15852	4.63632	5.75048	5.88582	6.11207	5.33405	5.10677	4.76392	3.72595	2.84191	2.9851	royalblue
Ccan007g011120	0.609727	0.353073	0.170767	1.8022	1.19961	0	0.408323	0	0.365816	0.862482	0	1.44449	2.59359	2.22109	4.4109	4.94457	4.67678	4.96874	4.61568	4.64459	brown
Ccan006g008010	2.13015	2.83675	5.20871	3.65924	5.62164	3.31577	8.12815	7.95133	9.27862	9.14431	7.46342	6.49417	5.97538	5.82378	5.13955	5.39658	4.59547	5.59659	5.84613	5.99635	lightcyan
Ccan003g009920	0.164852	0.345829	0.657671	2.42142	0.956088	0	0.670166	0.680086	0	0.220436	0	0.710167	0.936552	1.4074	4.2891	5.15583	5.14728	4.08086	4.28644	4.64074	brown
Ccan008g012040	0.853698	1.22179	0.615746	1.36094	0.783122	0	0.124524	0	0	0	0	1.2529	0.968789	1.20733	3.80204	5.33125	4.43437	4.38781	4.81773	4.7399	brown
Ccan001g012350	0	0	0	0.172175	1.56709	0	6.49995	6.42593	0.942972	2.25766	0.472152	0	0	0	0.0602162	0	0.735792	1.03231	0.301099	0.653983	lightyellow
Ccan009g009090	1.45045	2.6213	2.32442	3.38013	5.02189	1.91311	4.40412	4.18191	5.45601	5.58981	5.07142	5.91049	6.09353	6.11207	7.45326	5.80061	6.89828	6.92227	7.83607	7.8054	salmon
Ccan001g008580	0.302277	0.173635	0.619267	2.18049	0.992145	0.767684	0.550614	0.823407	0.314771	0.43355	0.244551	0.644249	1.87521	1.39508	5.08546	5.08616	4.76716	4.78319	4.61429	4.43602	brown
Ccan002g010510	1.49215	0.735445	1.14535	0.552981	0.517218	0	0.978259	0.402137	4.58109	4.49606	3.73188	4.32315	4.25372	4.29647	3.98847	1.86074	3.99608	4.16313	5.62216	5.79841	blue
Ccan009g006300	0	0	0	0	0	0	0	0	0	0	5.43364	5.3796	3.83419	4.59631	1.98062	0	1.15286	1.77049	1.53305	2.65928	black
Ccan011g016030	0	0	0.973413	0.206808	0.0435965	0	0	0	0	0	3.71573	1.671	3.55826	3.4608	4.5232	4.03315	3.91005	5.12628	3.33	3.62664	turquoise
Ccan001g008750	1.68578	1.08083	0.651874	2.83146	2.25925	0	2.12659	2.23539	3.26749	3.06036	3.00146	4.34162	4.73331	4.60128	5.58638	5.96895	6.44936	5.87894	5.51939	5.52426	blue
Ccan011g017440	8.86114	8.5344	8.88189	6.86828	6.87607	8.42266	6.77875	6.98235	7.38345	7.2989	3.2773	4.59653	5.80999	5.67967	3.23973	5.001	5.66763	5.44353	2.7909	3.24475	blue
Ccan011g005720	1.00348	0.117742	1.72691	1.20678	0.524076	0.165346	0.0449102	0.0175001	0.117184	0.0456247	0.454075	1.10967	1.71099	1.76138	4.74601	4.10442	4.22113	5.05486	4.83872	4.91447	brown
Ccan010g008260	1.81347	2.42329	6.12382	2.29786	7.1755	4.62974	8.87135	8.87555	5.91386	5.93141	3.54186	2.8379	4.27632	3.80232	5.1239	5.34553	4.22208	5.59914	4.7154	4.83741	red
Ccan005g023030	0	0	0	0	0	0	0	0	0	0	0	0	0.532308	0.196151	2.7969	1.34601	5.52895	4.52245	4.36183	4.44917	brown
Ccan002g041050	0	0	0	0.792708	1.58948	0.724683	1.09697	1.74637	0	0.191921	0.358558	0.432577	0.934604	0	3.94122	4.10583	2.94016	4.79492	5.40727	5.31701	brown
Ccan010g008620	0	0.615031	1.43433	0.238618	1.83781	0	5.07291	5.35351	3.4414	3.68852	2.94624	3.40148	3.87876	4.04978	4.1507	5.00083	5.10667	4.6403	5.51625	5.61649	tan
Ccan010g007530	6.0464	5.23771	3.22253	4.76218	4.9486	6.14028	4.6437	4.39903	7.32051	7.10947	4.80977	3.39731	2.32725	3.24786	1.72313	1.44312	3.06676	1.51622	1.29537	1.24944	turquoise
Ccan003g024710	0.742919	0	0	1.37641	0	0	0	0	0	0	1.46233	2.04265	5.77243	5.99908	3.13002	3.76818	2.46634	3.73988	0.942707	0.95304	greenyellow
Ccan005g012870	4.58017	2.32795	5.35199	2.43365	6.33824	5.00084	8.77014	8.67654	8.25693	8.08108	5.31914	3.69623	3.52394	3.72369	3.815	4.55379	5.03745	3.96622	4.99519	4.79697	red
Ccan002g035340	4.03844	4.3656	5.37435	3.94697	4.1701	5.37658	2.76752	3.03071	3.93657	3.72414	5.89541	5.52387	4.77221	4.8426	6.91201	6.13081	5.01067	9.02067	9.34142	9.24863	brown
Ccan010g011600	2.60896	0.27217	2.35328	2.66679	3.94954	0	1.35869	1.32216	2.46583	1.56655	0	0.790885	2.24862	2.79998	3.39846	4.64461	5.86914	5.08772	5.90302	5.87933	brown
Ccan002g024370	2.13369	2.60159	4.35838	1.64538	5.968	1.5657	6.59647	6.46179	4.75948	5.24394	6.49974	5.54263	4.95772	5.17837	7.07988	6.14616	6.78428	7.06208	7.55608	7.75698	tan
Ccan005g015180	0	0	0.138961	0	0	0	0	0	0	0	1.51077	1.34956	0	0.594464	0.898458	0.839207	0	5.05556	5.5112	5.71397	brown
Ccan004g010270	6.59417	5.50307	4.79533	6.38232	3.7903	5.37642	1.69514	1.8718	2.54142	1.83501	6.50487	6.97317	7.12315	7.25779	3.99055	4.9365	4.82075	4.43858	2.40942	2.11758	magenta
Ccan009g005310	2.45313	1.02814	3.22026	0	1.82462	2.91839	0.874152	0	0.474834	2.22545	2.34388	1.42893	2.47043	2.4747	4.3261	5.02757	6.0278	5.30638	5.3705	5.75884	brown
Ccan001g024950	3.5285	3.89805	4.19547	5.6983	4.46105	4.14083	2.65866	3.61679	3.01437	4.49964	3.00629	3.57681	4.88139	5.16517	7.13289	7.7756	7.87825	7.59785	8.20011	8.30785	brown
Ccan011g022110	5.73453	3.24467	3.92381	2.50458	2.45003	2.52928	1.49776	1.34538	5.16664	3.79694	5.30297	5.6652	7.05636	7.02129	6.41427	6.83685	6.84447	6.70517	5.72438	5.54356	turquoise
Ccan007g007670	0	0	0	0	0.38548	0	6.50293	6.32662	2.51196	2.96269	1.47722	0.472502	1.45223	0.690082	0	1.59088	3.01245	1.46874	2.13143	2.45453	red
Ccan003g016970	0.686825	1.67572	0.965274	1.13969	2.25859	1.15552	6.09026	6.11623	5.07886	5.85927	4.78337	4.50711	4.4315	4.21091	5.24492	4.93181	4.53242	5.59053	5.78642	5.75474	tan
Ccan009g008900	3.96489	3.92407	3.81823	4.75636	3.26984	3.57328	2.04647	2.70056	6.46538	5.98011	5.47517	5.90407	6.14119	6.28568	8.57745	7.65325	6.0723	7.35689	8.13898	8.13086	blue
Ccan007g010380	1.77244	1.30425	0.563233	3.62367	4.11978	1.64703	4.436	4.44579	5.9786	5.60557	3.68493	4.80245	6.91835	6.82564	5.72469	5.82127	6.04204	5.57254	6.32912	6.26581	salmon
Ccan004g010030	3.92954	5.37641	6.40672	5.21018	9.23496	5.56565	10.7896	10.7691	9.94338	10.0504	7.51097	7.45387	6.35619	6.38492	6.82668	6.49603	6.48936	5.99334	7.31599	7.2274	red
Ccan011g015930	1.62031	0.762447	2.4307	2.26608	1.22132	0	0.976692	0.625781	1.57448	2.35191	5.4079	4.77243	4.48136	4.4908	5.00872	5.59108	5.01911	5.18227	4.83098	4.66942	purple
Ccan006g019780	0	1.7138	0.805997	1.91565	5.57744	0.330724	7.16663	7.24201	3.36311	2.80668	2.24712	2.39107	2.72275	2.2447	2.00388	2.33658	2.32608	1.84107	2.58525	1.59367	red
Ccan007g018450	1.27094	0.60321	0.587817	2.26002	1.18888	0.946981	0.755774	0.182972	1.68614	0.691841	2.8005	3.66762	3.28757	3.09189	4.6599	4.80648	5.0265	5.25414	5.69676	5.58151	turquoise
Ccan006g014870	2.09746	1.75943	0.219173	3.30549	0.979008	0	1.15892	0	0	0.635488	0.882331	3.14309	2.61744	2.72952	4.46433	4.66252	5.39637	4.96342	4.808	5.01415	brown
Ccan011g023590	7.7278	7.24352	5.41697	6.22382	4.76219	8.08848	6.66864	6.58585	5.72627	5.82773	2.15984	2.33306	5.87128	5.79004	2.98107	3.1123	4.14114	3.6641	2.46148	2.33672	blue
Ccan002g010620	6.79706	6.35163	7.78658	6.99409	5.5345	8.06423	5.2412	5.28582	4.77147	4.45249	4.07562	4.7843	4.86655	4.84392	2.92795	3.63825	2.9023	2.38307	1.52005	1.20082	blue
Ccan002g041350	0	0	0.244234	0.445013	0.0275901	0	3.99	4.00278	3.78038	3.32159	2.55378	2.5217	3.79346	3.36865	2.18187	2.2404	0.522871	3.49625	5.84192	5.79004	midnightblue
Ccan009g018330	2.12129	2.13558	7.8192	1.21977	2.25019	4.14989	1.90119	1.49535	0	0	0.316811	0.132011	0.46691	0.452446	2.86486	2.34924	2.98707	3.62582	4.02906	4.00074	grey
Ccan006g030420	0	0	1.14879	0	3.60497	0	6.6455	6.57921	3.71596	2.55255	1.6309	1.65079	1.77716	2.08058	3.37827	3.20889	3.81878	2.75472	3.50684	3.25098	tan
Ccan002g009650	0.122157	0.583975	0.955197	0.0337127	2.21007	0	5.54377	4.49817	4.11237	4.44696	0.220698	0	0.54675	1.54509	1.41685	0	0	2.32985	3.86256	4.29182	magenta
Ccan009g006990	11.0221	10.8614	8.99673	11.498	9.47243	11.1914	8.5298	8.56916	10.8126	9.96286	5.98439	8.16973	9.83689	9.72949	6.38689	6.83266	8.06403	7.37674	5.80004	5.62012	blue
Ccan008g006070	1.24477	2.87258	3.86932	3.33528	5.70306	3.06748	7.52519	7.44863	8.33255	8.6042	4.57897	4.42545	3.76722	3.57809	4.0546	4.02774	3.85078	4.05374	4.89856	4.80305	orange
Ccan001g027270	1.11945	1.20376	1.71606	3.31208	3.19442	0.971179	5.31791	5.00536	7.48229	7.29175	2.59227	3.91669	2.95614	2.91866	1.46781	1.87734	2.21689	1.31386	3.91202	3.92231	cyan
Ccan006g020060	6.50114	5.71492	9.17015	6.48252	6.82794	7.11818	6.2503	6.27483	8.05452	7.81594	10.646	10.3828	9.83701	9.94315	10.9568	10.6171	10.0716	10.39	10.7914	10.7775	purple
Ccan010g006140	1.11881	1.2071	0	0.136752	0.20438	1.58748	0.738182	0	2.96281	2.65979	0	1.64618	4.72711	4.41962	3.00494	4.13386	4.9951	4.14242	4.79662	4.93461	turquoise
Ccan001g029420	6.33108	6.45459	8.19444	6.81328	5.68423	6.38983	4.43302	4.54299	4.29669	4.61847	2.44191	3.08243	2.56536	3.12151	2.20121	4.20872	3.27715	3.08178	1.23306	1.63832	midnightblue
Ccan005g005230	0	1.24421	0.511797	0.294141	0.488872	0	2.97815	3.23195	0.0784172	0.752584	3.60976	3.27463	4.30648	3.94624	4.54978	4.00252	4.43618	4.43858	4.91617	4.92919	turquoise
Ccan002g024540	0	0	0	0	0	0	0	0	0	0	1.88826	2.90624	4.51655	4.65263	2.76024	3.37981	4.5362	3.43804	3.70835	3.51852	turquoise
Ccan006g026680	0.958756	1.24432	0.747423	2.9521	1.86019	0.920865	0.743852	0.553994	0.623356	0.431599	0.340783	1.42545	2.0469	2.13411	4.88753	5.55578	5.22597	4.87417	4.94315	4.6607	brown
Ccan003g019970	9.78501	9.32248	6.32139	10.2898	9.12385	10.5257	7.8298	8.06176	4.73635	6.08007	8.58178	8.09773	6.52193	6.26839	5.66949	7.17731	8.17918	7.52784	3.97396	4.42799	brown
Ccan002g039940	1.63912	2.43233	4.51846	4.13984	1.93802	4.27946	1.27661	1.14506	2.4032	3.31461	4.60102	4.80626	5.53692	5.91853	7.2089	5.94697	6.21443	6.07775	6.21525	6.07649	turquoise
Ccan002g048520	5.7712	1.17539	2.54187	6.78175	4.31127	0.469864	2.81874	3.00411	5.60947	5.04324	5.88166	6.61012	7.28774	7.32797	5.5078	4.00764	5.64464	5.4239	4.75525	4.87048	royalblue
Ccan007g027850	0	0.0827298	0.418452	0	0.0616435	0	0.681495	0	2.02853	1.84066	0.514843	1.17166	3.39862	3.52352	3.71188	4.0223	4.38873	4.07031	4.94871	4.92112	turquoise
Ccan001g025510	1.92575	2.48283	2.73882	5.70072	3.86886	2.60753	2.5296	1.78486	2.63745	2.35699	3.83158	4.8437	7.76007	7.87975	5.31616	4.33375	6.01261	5.8137	5.7818	6.00919	greenyellow
Ccan009g012160	0	0	0	0	0.719544	0	0	0	0	0	0	0	0	0	3.37461	3.51928	4.84469	4.39326	4.04378	4.10579	brown
Ccan005g020850	0.288956	0.074404	0.29137	1.09575	2.30291	0.12733	6.21204	6.19983	4.97571	4.58341	2.39472	1.99898	2.59183	2.46971	3.31934	2.82328	2.41865	3.43663	4.55931	4.42091	tan
Ccan007g015320	8.61365	9.42434	6.55186	9.40367	7.80694	10.2135	8.56318	8.57188	7.88528	7.47616	5.11437	5.62678	7.80903	7.6613	5.52984	5.80021	5.83353	5.65313	3.6456	3.39967	blue
Ccan002g021530	2.44518	0	0	3.5027	0.310054	0	1.53029	2.28856	1.56348	1.52814	0	1.85003	2.37065	2.66096	3.77035	3.85309	5.76475	5.19771	5.11298	5.06302	brown
Ccan001g029890	6.02909	1.16721	2.1633	6.53618	3.39754	1.44898	2.92386	2.34697	6.84779	5.67658	1.20292	4.66003	6.04222	5.6967	1.3713	2.89734	4.74593	3.29011	4.60853	4.69654	grey
Ccan004g023320	2.35385	0	2.81049	6.55846	0.395267	2.92426	0	0	0	0	1.94854	3.46412	5.15339	5.01143	2.95019	2.48393	2.48912	3.00802	1.42897	1.19044	darkturquoise
Ccan004g013440	0	0	0	0	0	0	0	0	0	0	1.4217	1.47056	1.99948	1.70782	2.14658	3.12243	2.28299	3.05484	6.02289	5.89061	blue
Ccan002g045830	0	0.826337	0.145784	0.0994326	0.73729	0	0.306882	0.561322	2.26566	0.995487	4.63148	5.23148	4.22918	3.98933	3.49818	4.08156	4.54417	3.92943	3.47101	3.16726	purple
Ccan006g024350	1.31969	2.79541	1.78574	5.07538	3.44814	1.29994	4.52796	4.56912	6.21396	6.12325	6.2046	7.41811	7.00377	6.75975	6.32474	6.69112	4.96588	5.01357	3.97079	3.82615	black
Ccan001g022790	3.48941	2.45897	3.6737	5.24692	3.69858	2.63347	3.39344	2.76312	2.99704	3.66683	2.88546	3.69238	3.2121	3.37334	6.83497	6.93023	7.18462	6.73467	7.62731	7.82874	brown
Ccan007g018020	0	0.894251	0.851288	0.363566	1.65982	0.48065	6.2574	6.20508	5.07964	5.04568	4.4832	3.76777	3.06397	3.31157	2.54017	1.93288	3.48775	2.40755	3.62286	3.75282	tan
Ccan007g005400	8.22302	9.13261	10.1677	8.66917	9.76954	8.53805	6.72316	6.63266	7.96547	8.49497	7.29999	7.88465	5.7472	5.98103	5.03424	5.92034	5.22839	4.87037	3.73507	3.97777	turquoise
Ccan001g023680	7.45211	7.54623	8.95482	6.18815	6.77714	7.85066	3.90041	3.78251	3.21033	2.70766	6.85939	6.36875	7.36548	7.34958	8.36445	8.28265	8.66779	8.44765	7.79958	7.9383	cyan
Ccan001g022120	0	0.453606	0	0	0.867447	0	5.30851	5.28502	4.20006	4.3534	0	0	0	0.691591	0	1.11243	0	0.358555	0.285023	0.728266	red
Ccan003g008950	0	0	0	0	0.770157	0	0	0	0	0	0	0	0	0	2.99803	3.6093	4.51597	4.0196	4.53478	4.38923	brown
Ccan007g018250	7.04099	6.66477	5.85748	7.5748	6.28555	6.63681	4.96919	4.47912	4.58398	4.43135	3.20048	4.68789	4.57299	4.64109	2.73477	4.0136	2.99511	2.92106	0.632914	0.916322	blue
Ccan008g026710	3.38004	5.33352	6.54122	4.97261	9.91471	5.5679	11.1087	11.1004	7.27123	7.43049	6.36706	6.2231	6.1038	6.29822	7.06987	7.49903	6.84093	6.40087	7.4783	7.4442	red
Ccan003g025010	0	0	0	0	0	0	0.0798375	0.287252	0.190965	0.0432087	1.05053	0.715333	1.43036	1.15686	1.85366	1.72124	2.29075	4.36059	5.89036	5.80331	brown
Ccan002g032840	4.67278	1.39541	1.89938	6.16598	3.18163	0.803013	0.498353	0.0794662	2.63645	2.33768	3.43917	4.80918	6.17962	6.01794	1.20439	2.97948	2.34519	1.57805	1.57461	1.6476	royalblue
Ccan008g028110	1.98698	1.58473	0.856557	0.425446	0.698791	1.42681	0.0997301	0	0.862229	1.42025	0	0.53007	2.08948	2.5657	3.34851	3.54549	5.70314	5.14788	5.04764	5.07021	brown
Ccan004g011970	0.695103	1.77673	1.97215	1.96455	7.263	2.3097	5.99636	5.89811	3.3677	2.82216	2.3557	4.5989	3.32174	3.42712	5.7467	6.11633	5.52787	4.70971	5.88676	5.81624	tan
Ccan009g010880	1.54499	0.873678	0.276717	0.895783	1.738	0.931156	2.25846	2.32162	2.9465	2.98669	0	2.07866	1.19918	0.514747	5.36541	5.42293	4.67376	5.01926	5.18391	4.98101	brown
Ccan005g023930	6.11933	5.60255	6.96777	4.74636	5.4564	5.82172	7.02866	6.76512	8.68011	9.15314	3.11606	2.29135	3.06959	3.37914	3.7852	3.53609	3.29124	4.66283	4.91175	4.94637	yellow
Ccan007g012550	3.94857	3.92336	3.99691	3.68008	4.33437	2.36843	1.03948	1.07828	0.87742	1.75733	5.19436	5.17366	5.30068	4.94688	6.30685	6.30443	6.0575	6.24114	6.10088	6.04719	turquoise
Ccan001g021830	2.07474	1.43166	2.59131	4.36987	1.01373	1.94133	0.683765	0.501506	4.05925	3.80556	3.49639	5.3174	7.04139	6.99676	4.12939	5.15953	4.55767	4.57593	4.07313	3.9629	royalblue
Ccan1002g005000	2.06949	0.182102	2.89474	2.34771	1.61538	0.239103	0.329817	0.0405081	0.131283	0.0845922	0.416923	2.24587	3.23321	3.24418	4.94388	4.90092	4.81961	5.23243	4.01586	3.89041	turquoise
Ccan003g018550	0.978821	2.84	3.12588	1.01396	3.19047	1.81638	1.8865	1.80339	1.06153	0.901826	7.3035	5.43038	5.07036	4.66248	4.85286	4.385	5.27205	4.8636	4.95192	4.78908	turquoise
Ccan002g023270	0.786476	0.644378	3.28439	0.667014	3.55878	1.23754	7.2461	7.06169	3.914	4.3681	2.69386	2.96162	2.14588	2.97584	4.33831	2.83918	3.27394	4.00217	5.30681	5.39339	tan
Ccan002g034350	5.3881	5.65288	4.59872	3.55902	2.92569	6.48228	5.35691	5.41703	3.84157	4.3172	1.24791	1.15382	2.63554	2.41386	1.62255	2.21377	1.74971	0.867034	1.14282	0.290745	purple
Ccan008g018760	2.05425	1.43284	2.00673	1.08395	3.3185	2.11056	6.88887	6.62165	6.34126	6.70753	2.65265	3.04565	2.97491	2.82527	3.6614	3.01656	1.94976	2.93151	5.44368	5.34514	magenta
Ccan010g014880	2.6831	3.9269	4.53632	3.54962	4.57559	3.39155	3.15247	2.64163	4.37166	4.7533	6.54115	6.8196	7.18927	7.23006	7.91195	7.72645	7.10606	7.63896	7.05657	7.08709	turquoise
Ccan011g017450	5.88658	3.64218	4.40718	0.677701	0.990966	4.53014	0.37177	0.668181	0	0	0	0	0	0	0	0	0	0	0	0	salmon
Ccan007g018790	2.69951	3.06755	4.51088	4.07692	4.86891	1.44726	4.47565	4.24227	3.31431	3.10188	5.35421	5.90845	6.26023	6.61434	7.35177	6.38623	6.99456	7.07374	8.08773	7.75473	turquoise
Ccan009g018070	0.923472	8.14329	4.8966	4.89727	7.273	3.01195	4.49913	4.30893	2.95528	2.89723	2.52836	1.20782	1.80935	1.2982	2.84391	2.85853	1.74099	3.35158	3.31067	2.55397	grey
Ccan010g008990	5.05788	5.9272	3.09779	6.78966	4.10012	7.20028	5.24752	5.47082	5.56895	4.39197	3.18951	3.63458	6.22348	5.77317	2.5417	3.15887	2.44133	1.8117	0.904624	0.943079	blue
Ccan006g006790	7.32787	7.4826	4.26842	6.78099	4.83587	8.19083	5.79478	5.91858	3.7574	3.60131	2.98247	3.32306	5.58949	5.56177	3.35545	3.4398	3.82851	3.1723	1.54251	1.80482	blue
Ccan002g049280	0	2.97812	2.43742	3.58844	7.18703	3.68735	7.68792	7.59565	3.26802	3.37385	4.03623	3.7606	2.60993	2.13468	3.80957	4.14612	3.98474	3.47615	5.30379	5.54869	red
Ccan005g017740	3.10355	3.34715	4.34242	5.01156	4.58349	3.37647	6.8648	6.67478	9.10212	8.95899	6.86106	7.03795	7.44324	7.33006	8.65531	7.88589	6.3052	6.87957	7.81689	7.91063	salmon
Ccan008g021100	2.05847	0.452106	0.796887	4.00308	2.79377	4.20764	6.79157	6.81776	3.05629	3.62704	1.35281	0.678191	0.376259	1.07005	1.73575	2.09179	1.70155	0.903162	1.93757	1.64692	yellow
Ccan003g014320	6.94457	6.43878	9.20015	8.24702	8.90188	7.37458	10.9004	10.8359	8.66404	9.15654	6.4509	4.98076	4.63529	4.81829	8.00684	8.04669	7.69667	9.66167	9.84781	9.85566	darkgreen
Ccan009g008030	2.93108	3.20146	1.23446	2.76551	2.79607	1.89918	1.07648	1.17602	1.36376	0.944113	4.56632	4.21037	5.71891	5.57996	5.57237	5.55964	5.87501	5.75794	5.31609	5.07866	turquoise
Ccan009g010730	0	0	0.911652	0	0.644218	0	0	0	3.45673	2.72761	0	3.1597	3.52481	3.62634	3.15297	3.68957	3.85837	4.3152	4.65608	4.71226	blue
Ccan011g005760	1.02706	0.0696362	1.80769	1.23222	0.544521	0.154994	0.050914	0.0175001	0.117184	0.0456247	0.443056	1.13382	1.76681	1.72842	4.56289	4.01557	4.06272	4.82772	4.71891	4.824	brown
Ccan001g027590	4.39473	5.09554	5.45737	5.66546	5.4149	3.52126	1.56112	2.27235	3.90321	3.52918	6.91918	5.96269	5.87845	5.7866	7.27809	7.19376	7.69343	7.86863	7.79743	7.77568	turquoise
Ccan007g005570	5.94789	5.83002	2.56895	5.15914	3.60443	5.03768	2.49097	2.22914	0.853518	1.45433	1.08629	4.03125	1.81004	0.169742	0.33547	0.507489	0.984906	0.502079	1.98322	2.43728	salmon
Ccan001g027840	7.22427	6.09494	7.25447	8.34302	5.83998	6.27453	4.28106	4.58964	5.95868	5.86481	8.97354	8.87617	9.42337	9.50108	9.8667	9.87572	9.51611	9.26315	9.44564	9.45264	greenyellow
Ccan003g018100	4.47432	2.13117	1.59774	4.20292	1.56057	2.38144	0.23387	0	1.44351	1.38662	4.20864	5.33621	6.51932	6.54096	3.81973	4.64148	3.59757	3.42885	2.38569	2.23149	yellow
Ccan006g015680	0	0	0.2085	0.0366046	0.251012	0	4.39338	4.04414	4.19261	4.36491	0	0	0.800458	0.147674	0.951439	1.15162	1.51204	1.91367	4.51125	4.39908	pink
Ccan009g011920	0	1.6334	1.90763	4.15641	1.79832	0	1.04849	2.61004	2.01471	1.08076	0	1.55664	2.41958	1.25471	4.43731	4.81669	5.45255	4.86287	4.98033	5.23622	brown
Ccan009g009130	0.0282551	0.30568	0.262482	0.954391	1.82173	0	5.42801	5.66667	4.73125	4.53007	0.143656	1.35226	2.53649	2.98566	2.1437	1.49925	0.635354	2.48872	3.70195	3.96596	magenta
Ccan011g015190	0	0	0.207739	0.072265	2.42482	0	6.14286	6.01659	3.85966	3.76679	1.64481	0.909428	0.37512	0.884631	0.995366	0.985404	2.38169	0.733166	1.68138	1.86003	red
Ccan001g010920	0	0	0	0	0	0	0	0	0	0	0	0.135914	0.332309	0.567526	4.44444	2.88767	1.16741	4.41066	4.80249	4.66432	brown
Ccan002g051640	7.54874	6.33881	6.46937	4.42875	4.24367	5.51368	3.61016	3.60505	1.47801	2.06303	3.47036	3.6209	2.86447	2.87214	2.15644	1.5462	3.20282	1.79633	0.64194	1.42286	salmon
Ccan002g007830	0.546856	1.39009	0	2.05972	1.80504	0	0.878164	0.77529	0	1.82178	4.50878	4.45518	6.07428	6.01426	3.07741	3.97174	2.71766	2.89957	3.06672	2.92671	black
Ccan010g009660	0.87961	1.72805	1.2367	4.65422	1.64964	1.47547	1.74281	1.31833	2.43844	1.60841	1.9983	4.48359	4.53566	4.45275	4.90401	5.96357	6.25724	5.69597	5.05384	5.0681	turquoise
Ccan002g026650	1.94213	2.70488	4.14204	4.42137	3.14739	2.38751	2.38481	1.85688	4.1759	4.55474	6.01604	6.53014	7.68257	7.71319	6.38493	5.88898	5.7971	5.77081	6.07143	6.03309	purple
Ccan007g010340	0.795921	1.64658	5.83411	0.841265	4.64879	4.27316	4.56454	4.41575	6.2419	6.2289	4.62114	4.40055	3.77428	3.73859	6.09828	5.59115	5.04334	6.40058	7.32487	7.22724	pink
Ccan006g017060	3.52136	3.75135	3.24142	4.29728	3.23658	3.59404	0.89963	0.988431	1.275	1.40083	4.99438	5.82747	6.36078	6.57739	5.81157	5.1883	6.23519	5.67879	5.34746	5.34928	greenyellow
Ccan002g044620	1.74045	0.526634	2.67909	3.91203	0.404187	1.78799	0.420061	0.746475	0.474472	0.059041	2.49082	3.24526	6.4657	6.29376	3.97079	3.64546	1.87596	3.8825	1.4672	1.90143	greenyellow
Ccan010g019960	1.38964	1.77203	1.46309	2.18079	0.43702	1.92568	0	1.13374	0.627731	1.04674	0.929711	0.753858	3.02476	2.30327	3.25914	4.45007	5.9698	5.24074	5.35973	5.20061	brown
Ccan007g022590	0.328268	0.96949	0.386043	0.960382	0.141482	0.997053	0.362552	0	0.213081	0.18379	0.466148	1.02262	1.51815	1.52201	2.27556	2.02486	1.70453	3.5085	6.42116	6.36995	brown
Ccan004g017210	4.78164	4.93756	6.21637	4.81191	6.44844	5.06718	7.92686	8.06362	7.22845	8.30066	4.95568	4.93111	4.01515	3.61684	2.95467	4.23694	3.00478	2.28312	2.65008	2.92768	cyan
Ccan002g046160	0.702518	0.291975	2.65294	2.27622	2.36968	0.724704	1.57788	1.45598	2.10573	2.23665	4.13834	5.06594	5.49073	5.60131	5.00449	4.47341	4.25242	4.54981	5.73076	5.7468	purple
Ccan002g051850	9.5591	10.0055	6.69057	10.021	8.46647	9.94767	9.07509	9.0122	8.9917	8.65753	5.73703	7.24142	8.75442	8.53553	6.12893	6.47688	6.9328	5.92621	4.33911	3.91515	blue
Ccan008g021170	0	2.74646	1.48874	2.57656	3.39799	0	0	0	0	0.159983	0.196208	0	0	0	3.85039	3.61032	3.31689	4.17036	4.55604	4.61541	brown
Ccan006g005580	0	0	0.134285	0.197293	3.03575	0	4.0398	3.83707	5.7419	5.8338	1.84812	1.03546	0.914094	1.32503	2.18688	2.40371	2.14193	1.22554	3.94447	3.90396	magenta
Ccan002g048080	0	0	0	0.73676	1.82666	0	1.2058	1.785	2.20356	1.8377	1.43056	5.2809	0.023227	0	4.30124	3.19631	4.37319	4.45826	4.1151	4.43752	blue
Ccan009g011860	10.8809	10.5043	8.02911	11.0244	8.65694	11.1108	7.88776	8.07974	10.1089	9.09509	6.20664	8.27467	10.0355	9.8871	6.91637	7.21565	7.90526	7.43604	5.14349	4.90189	blue
Ccan010g014800	7.78154	8.29213	6.91355	8.28558	7.5005	8.1278	6.97677	6.78872	6.21423	6.62372	4.27228	5.2114	5.17014	5.40464	3.76799	4.59693	4.0089	3.35985	2.81043	2.62712	blue
Ccan008g005620	2.37556	2.26093	2.53229	2.66864	5.43365	2.84286	8.92564	8.77943	5.15017	5.17106	2.68285	3.18482	3.42768	3.45766	4.29789	4.29603	4.70523	3.95353	4.66764	4.77763	red
Ccan006g016260	0.948768	0.302358	0.458791	2.24882	1.75679	1.33493	0.872931	0.731832	3.96561	3.64209	3.13747	4.85684	4.54138	4.26091	4.56216	4.20769	5.62407	4.98597	5.01776	5.50533	blue
Ccan003g008530	4.65307	5.81673	7.49852	5.26909	8.12147	5.87039	10.7463	10.7406	10.5805	10.7381	6.90415	6.75863	6.2552	6.28461	7.06147	7.05713	7.22422	7.18129	8.39001	8.3682	red
Ccan004g014530	0	0.568586	2.33965	0.952841	3.98156	1.42275	5.96365	5.91314	4.93571	5.13132	5.3668	4.52161	3.53607	3.95786	4.26824	3.54295	3.51389	4.2279	5.93187	5.96377	tan
Ccan005g006470	11.6026	11.6531	9.10757	11.4652	9.50052	11.9704	9.59518	9.72945	10.5119	9.79187	7.3795	8.56991	10.4176	10.3034	7.64965	8.07219	8.49413	8.39125	5.61296	5.37644	blue
Ccan003g024460	8.34011	8.85014	13.0701	8.59589	9.00584	11.861	7.1959	7.34473	7.92022	7.58533	10.0038	9.70926	9.1336	9.08876	5.77585	8.42412	10.1129	9.41421	5.76267	5.91659	pink
Ccan002g051130	0.029713	0	0.26317	0.210642	0.716946	0	1.47957	1.28724	0.778897	0	0.73378	0.0939522	0.212948	0.146097	3.30499	4.11472	4.9533	4.21121	4.56921	4.28302	brown
Ccan009g016990	3.91205	1.63267	5.27853	4.85015	4.88851	0	1.75688	2.10425	5.21295	3.72366	4.36558	6.37814	6.45782	6.41411	3.26997	4.23092	2.66423	1.95028	1.80721	1.91371	darkgreen
Ccan005g017730	0	0	0.931193	1.66512	0.506471	1.95715	1.07475	1.60821	4.44257	3.8827	1.38392	2.77681	2.87379	2.88045	4.92762	4.58941	2.77545	3.6198	6.06022	5.99096	brown
Ccan007g017840	0	0.603075	1.4469	1.06162	1.2219	0	0.639228	0.215828	0.806881	0.948332	0.496201	0.38049	0.834059	0.0485278	3.07821	4.0413	5.22123	4.68257	4.74925	4.66062	brown
Ccan002g024760	2.81379	4.11956	5.85602	2.61747	5.3527	5.25019	8.45036	8.63307	5.80571	5.98892	2.73615	3.26244	2.88319	2.87393	4.0615	2.10172	3.3374	4.08395	5.61802	5.45417	yellow
Ccan002g048920	6.07263	7.11164	6.54921	5.3862	4.46724	6.1957	4.59803	4.54422	4.28866	3.88963	1.24674	2.95004	3.50878	3.66093	2.92871	4.06538	2.65784	2.63954	0.512353	0.573598	blue
Ccan001g030770	2.8258	0.683078	1.5909	1.84231	1.89746	1.50945	6.95569	6.62066	6.51154	6.78757	5.11468	4.58614	3.59058	3.63372	3.36606	3.54244	3.34406	3.87706	4.36823	3.99023	tan
Ccan010g024780	1.16475	1.97018	2.33346	3.03785	5.26389	1.90431	6.23027	6.56354	6.89965	6.85755	4.46075	5.3228	5.82823	5.87831	6.0891	5.40066	5.93004	5.65029	6.76155	6.5829	salmon
Ccan007g013550	5.3902	0.889461	2.33276	5.08937	3.60897	3.75685	2.10003	1.41958	5.18675	4.03774	4.71255	5.52341	6.06904	6.05287	1.35406	2.76064	2.04409	1.91453	1.20008	0.524905	lightgreen
Ccan002g010190	4.81128	4.32147	4.71149	5.00867	6.03734	4.91703	10.1604	9.85226	7.08801	8.51213	3.99821	4.78772	3.83456	4.42458	4.70559	4.30808	4.78731	4.57766	5.60312	5.76167	red
Ccan005g023710	4.85254	5.30531	8.28402	5.38644	8.14274	8.15149	10.6554	10.7341	8.73178	9.22383	6.43429	5.70593	5.15813	5.13701	6.4207	5.89631	5.92926	7.07776	8.5906	8.6727	yellow
Ccan010g007760	0	3.28414	2.61006	3.18021	4.71632	0	4.73467	4.32097	4.472	4.29768	6.21221	5.7172	3.93901	4.75232	6.35071	6.09238	5.65389	5.68534	6.06414	6.00161	salmon
Ccan002g006750	0.798337	1.74893	1.4854	1.13292	3.4917	0.781907	6.06887	6.13532	5.76324	6.75466	2.18899	2.48137	1.9143	1.53318	3.35635	1.65059	1.96839	2.76082	2.97631	2.9113	red
Ccan008g008560	1.54508	1.20786	1.86108	2.95099	4.65581	1.05881	7.24045	7.09845	5.72276	6.56449	3.15372	3.05283	3.13508	3.23488	3.0444	3.41093	2.1122	2.07286	3.77987	3.63382	red
Ccan001g023440	0.645351	1.84614	3.2784	5.26571	1.3896	2.04713	1.41095	1.62815	6.17761	5.87328	4.39947	4.7455	5.96029	5.84104	5.0595	5.15345	5.20019	4.75671	5.38997	5.38849	purple
Ccan001g026930	0	1.44574	1.24551	0.613704	4.2624	1.67001	6.30101	6.34331	3.08353	3.81953	1.31586	0.498972	1.1939	2.00245	3.90278	3.82292	3.46416	3.55499	4.50494	4.33848	tan
Ccan002g039070	3.67974	3.53213	2.3286	4.46162	3.80595	3.84493	1.12075	0.514449	3.13645	3.80156	2.21372	3.51239	3.58439	3.62372	5.99548	6.4407	6.32577	6.19107	6.73605	7.0925	brown
Ccan002g034150	1.32148	1.12528	2.80657	0.86714	0.750059	1.99973	0.652315	0.198473	1.10831	1.1806	0.970497	0.62098	1.7188	1.88699	4.29547	4.40653	5.13836	5.55794	5.13057	5.1685	brown
Ccan002g015320	4.47613	3.29572	0.777928	2.93363	2.45234	1.1432	1.72195	1.66127	2.57396	1.74534	0.494354	0.643601	2.75366	2.41808	1.01928	2.94688	7.49996	6.05946	4.49132	4.46676	brown
Ccan004g005810	7.47087	7.25025	5.08882	6.99108	5.49864	6.22989	3.84588	3.8632	1.48312	1.0766	2.52362	3.81264	2.10393	2.8782	2.95801	3.69496	4.23416	3.49291	3.13281	2.95407	lightcyan
Ccan006g006200	0.490349	0.982092	1.71404	1.47253	4.14777	1.36092	5.72374	5.43735	5.30002	5.52318	3.0029	3.7048	2.99257	3.59683	5.00968	4.84748	5.01498	4.91303	6.23652	6.33012	salmon
Ccan011g016490	2.78027	4.03982	3.78976	3.16897	4.10976	2.36382	1.48784	1.16672	0.203583	1.59065	5.02084	4.82652	4.92909	4.37464	6.1192	5.82612	5.73544	5.97902	5.98167	6.05413	turquoise
Ccan004g024600	6.82204	6.85479	4.99887	4.65822	4.42554	5.39792	1.55071	1.25417	0	0.168501	3.25015	2.65015	3.94733	4.25894	4.36425	3.07386	3.14176	3.6824	3.67238	3.69376	lightcyan
Ccan002g012410	1.52808	4.61605	3.04797	5.27827	4.16435	3.03129	2.08639	2.06951	3.97967	3.67176	4.13753	5.50357	6.955	7.08387	6.63865	7.41587	6.40666	6.44988	6.19372	6.3498	turquoise
Ccan009g014570	0	1.71626	2.85215	1.31574	4.67277	2.827	7.04331	7.01957	3.95346	4.23691	1.84076	0.835945	0.977657	1.35541	2.35079	2.27513	2.55114	2.47924	3.05261	3.12799	red
Ccan006g031690	3.98474	4.33989	5.29542	4.16216	7.47567	4.48328	9.85496	9.91936	8.56577	8.30016	4.58343	6.80542	4.88594	4.78112	5.21525	5.78738	5.68634	5.1901	5.45839	5.28071	red
Ccan011g025310	11.3185	11.4277	8.83496	11.1445	9.21714	12.0523	9.43977	9.50929	10.1995	9.46651	6.46269	7.99556	9.69917	9.66693	7.13297	7.61549	7.97838	7.70959	5.76159	5.74465	blue
Ccan001g026630	0.737947	0.504157	0.147717	2.28844	1.08089	0	0.767319	0.696046	4.09442	4.83073	4.13171	5.23367	4.75676	4.78559	4.40292	4.85161	3.21885	3.05108	3.12172	3.28339	purple
Ccan002g029650	6.66151	5.7904	4.70238	5.56178	4.2066	6.10752	0.920458	2.40586	1.26298	1.8259	3.51204	4.53357	4.96172	4.91976	2.03713	3.75566	3.67132	2.51027	1.18663	0.852885	pink
Ccan006g014760	2.0975	0.385903	1.10389	2.71928	0.859989	0	0.802614	0.159036	3.63445	2.89792	1.57854	3.8458	4.75603	5.00113	4.68937	4.04518	1.74057	3.54734	5.52115	5.38003	blue
Ccan002g019970	4.69399	1.77944	4.25323	5.65371	4.23394	4.48948	3.23235	2.38173	4.4397	4.59478	1.91304	3.98206	4.40593	4.06334	0.943646	1.17401	0.219797	0.392136	0.191464	0.192387	brown
Ccan001g032780	6.15025	5.63108	4.63453	5.28065	5.53431	6.58636	5.8844	5.77725	4.93636	5.69948	4.68763	5.10618	3.7843	3.91286	1.88539	2.63473	3.36909	2.48275	0.48646	0.305846	blue
Ccan010g024170	5.40272	6.2662	4.98469	6.14067	7.94592	4.92805	10.2759	10.2243	9.03625	9.29076	5.13971	5.21326	5.44538	5.32068	5.67357	5.60218	5.47732	5.07651	5.32047	5.04005	red
Ccan003g007680	0.718587	0	0.414597	1.21024	0.692188	0	0.239605	0.210925	0	0.0953209	0	1.47183	4.19736	3.95049	3.60573	4.34402	4.24389	3.90188	3.89776	3.7972	turquoise
Ccan003g014840	0	0.247576	0	0	0.415382	0	3.13175	3.01911	0.986904	0.623605	1.18443	1.57425	1.37276	1.75066	1.96437	1.97189	1.35428	3.0859	6.22261	6.24895	brown
Ccan007g025920	4.10223	3.32126	6.58993	0.736104	1.01756	4.80817	1.94957	0.894404	4.558	4.20044	4.87889	3.66268	5.17846	4.91996	0.958691	0	5.13173	3.10483	2.75735	3.09559	grey
Ccan004g012360	0	0	0	0	0	0	0	0	0	0.739469	0.956201	1.23348	0.607685	1.07237	1.99316	2.64416	4.89726	4.45438	4.6104	4.80229	brown
Ccan003g009650	8.34656	5.36223	6.29482	7.46281	6.98609	6.54523	5.38087	5.5004	6.2572	4.97011	3.62689	5.84482	6.49024	6.33542	2.5139	5.50085	4.34794	3.23729	1.74441	1.71929	darkorange
Ccan005g016420	3.50788	3.47604	3.84482	4.21039	6.10924	3.48887	7.97907	7.96456	9.08115	8.93582	7.41638	6.75303	6.31116	6.36906	5.94979	6.23573	5.43215	5.99017	3.97458	3.78982	red
Ccan006g018670	2.354	2.62903	6.09726	4.00913	2.58088	3.42526	2.73709	2.36344	6.73108	6.57296	5.29373	6.09508	6.94511	6.9792	7.13874	6.45022	6.48402	6.53137	6.48153	6.4633	purple
Ccan006g005780	4.74047	7.00792	6.99531	7.41729	6.7161	6.91244	5.92445	5.50685	5.5511	6.44475	2.38894	4.25915	4.08284	4.09199	3.38381	4.00073	2.81404	2.83577	2.18948	1.60874	blue
Ccan002g049270	0	2.94027	1.10973	3.52876	6.71055	3.63976	7.3348	7.31946	3.35686	3.26623	3.66159	2.91395	2.60927	2.30662	3.51161	3.63702	3.65565	2.5182	4.69259	4.84684	red
Ccan010g008970	0.344471	0.596413	1.78237	2.29807	2.52314	0.643711	2.87044	2.52741	1.85574	1.84579	3.80579	4.24354	4.86457	4.93554	5.56006	5.338	5.67387	5.61562	5.02844	4.90416	turquoise
Ccan007g018680	3.72808	5.24827	7.62747	4.71315	8.82092	6.08138	10.1571	10.0889	9.66552	9.9146	6.00264	5.79067	6.69105	6.7895	7.00042	5.86022	7.02215	7.04195	8.12327	8.07598	red
Ccan005g005980	0	0.106981	0.0316479	1.64074	0.533543	0	0.134517	0	0	0.199599	0.147851	0.530473	0.546231	0.394437	3.21656	4.28073	4.94049	5.45761	2.82472	2.83265	brown
Ccan006g023770	4.36062	0	2.22885	5.14584	0.8713	0	0.0200079	0	2.76747	1.93237	0	2.21512	4.57072	4.39674	0	1.356	0	0	0	0.385332	lightgreen
Ccan007g018630	0.470637	0	0	0.912988	0.375662	0	0.212079	0	0	0	1.7679	2.38289	3.37187	3.49099	4.04381	4.46228	4.8408	4.35969	3.38893	2.96382	turquoise
Ccan002g026990	0	0	0	0.0532309	0.140057	0	0.149594	1.28031	0	0	0.405042	0	0.736352	1.1926	3.64262	3.8291	3.97862	4.23939	4.41238	4.41205	brown
Ccan006g017810	5.59233	5.03865	3.3353	4.86322	4.99121	4.82866	2.67275	3.57116	1.16887	1.82079	0	0	2.10863	2.42747	0.675371	3.11377	4.65671	4.03456	0.300872	1.68818	midnightblue
Ccan004g009520	3.72541	4.50482	2.43243	4.10819	2.51141	5.41936	4.75789	4.71587	5.15414	4.89098	1.36725	1.6705	2.49287	2.26956	0.523841	0	0.857022	1.08676	0.358103	0.624258	turquoise
Ccan003g015430	5.9304	5.94605	0.245032	3.99908	5.69087	2.22149	1.43857	0.779453	1.34463	2.87774	1.42657	4.47867	1.69439	2.84802	1.98568	0.994071	1.33997	1.24716	0.687405	0.894028	green
Ccan001g024860	6.51023	7.2201	6.53072	6.07935	5.43562	5.78764	4.32743	3.79728	1.94357	3.32374	4.33479	4.13017	2.27086	2.21887	2.38119	3.33795	2.67921	1.79457	1.76499	1.63562	salmon
Ccan009g006580	8.0331	8.86085	5.81446	8.17615	6.72208	9.53582	7.04141	7.23804	6.05938	5.81422	5.06486	5.04794	7.11153	7.20475	4.73488	4.57908	5.09903	4.77283	2.65351	2.89731	blue
Ccan009g010020	2.65773	3.16387	3.36813	3.73521	3.866	2.8449	4.99366	4.86006	8.03352	7.88793	6.06146	6.66783	6.99089	6.96252	7.13702	6.89253	6.55837	6.92926	7.42949	7.34094	salmon
Ccan004g006960	5.45788	2.42616	2.00953	6.87377	1.46768	2.01581	0.119113	0.108195	2.25201	1.43721	2.18846	5.22087	4.51937	4.54019	0.63531	2.67221	4.56186	3.14411	3.18994	3.11384	red
Ccan002g023070	1.47538	0.322543	1.06179	0.801943	1.38884	0.0991255	1.34906	0.398297	4.37074	4.50017	4.3999	4.2626	4.12734	3.92066	5.00207	4.72306	3.72894	3.88446	4.90053	4.81715	purple
Ccan003g020440	8.29922	8.61074	5.24492	7.31762	5.78755	6.91271	2.8483	3.36498	3.96988	3.26501	3.48251	5.56695	7.53727	7.25434	5.03358	5.58984	5.45995	5.23678	3.14872	3.27314	pink
Ccan006g013360	8.53287	9.73384	9.6288	8.6439	10.0347	8.67589	5.67907	5.52274	8.35452	8.59183	7.67268	7.89334	5.66123	5.76203	5.15457	5.95361	5.6871	5.88838	4.54926	4.54681	blue
Ccan002g025010	4.65637	0	0.361921	6.50498	3.78753	0	1.19055	0	3.93904	2.67398	2.86753	4.49684	4.25838	4.42881	1.70624	3.60123	2.8228	2.59795	1.77651	1.42997	grey
Ccan004g009400	0	0	1.60327	2.08735	0.169149	0	0	0	0	0.457562	4.27383	4.51186	4.09199	3.75875	2.99778	2.88066	4.34723	4.01759	3.30272	3.33584	turquoise
Ccan002g010850	0	0.5177	0	0	0.611126	0	0.489703	0.280751	1.44707	1.92348	0.0683613	0.0269303	1.58118	1.41379	3.45615	3.07357	5.11542	4.20321	4.8219	4.45082	brown
Ccan2814g005010	1.66843	0.0638246	0.509661	6.13675	0.266652	0.759331	0.385692	0.77179	0.739855	0	1.41547	1.95442	4.85834	5.14117	3.18472	3.92637	3.3307	2.91603	1.93937	1.74708	darkturquoise
Ccan003g009120	7.88549	7.46645	6.69012	7.66691	7.31589	7.36329	4.5776	4.22645	2.31385	2.74095	4.09583	5.92131	6.23794	6.21348	3.80992	5.49948	5.13891	4.47322	2.90872	2.67775	pink
Ccan002g026550	11.2828	10.9855	8.2188	10.8878	8.51511	11.1404	6.9397	6.86204	8.67827	7.38115	5.93441	7.74295	10.0179	9.86181	7.13581	7.53523	8.37322	7.80018	5.63999	5.64242	pink
Ccan003g009070	1.10959	3.79653	0.743273	2.16294	2.86167	2.50371	1.12341	0.567768	2.94996	3.20636	4.88957	5.11895	5.02807	5.27618	6.31627	5.55319	5.20549	5.24358	5.13809	4.94897	turquoise
Ccan001g023030	0	0	0	0.255507	0.315754	0.767673	0	0	0	0	1.71675	0.473893	2.79311	3.12991	3.6473	4.08922	4.35771	4.41225	3.93126	3.8673	turquoise
Ccan001g027600	0	0	0	0	0	0	0	0	0	0.488819	0	0	0.451235	1.14023	3.38998	3.0545	4.0862	4.14401	4.53092	4.39386	brown
Ccan004g017200	1.30683	0.240485	3.45744	0.484264	1.0105	0	0.253152	0.55986	3.89628	3.32149	2.87015	1.98944	1.00949	1.12874	2.5398	1.05767	1.15746	5.67507	5.36423	5.31043	blue
Ccan002g017390	3.77036	4.24691	5.21557	5.25715	6.32268	4.78973	6.87006	6.85621	10.9323	11.0594	6.37864	6.47284	5.83505	5.73796	6.54451	6.46459	6.85047	6.67909	7.66318	7.70141	darkred
Ccan002g029590	6.11784	7.10171	2.15756	7.49382	5.33156	6.74075	5.56372	6.55049	4.66585	3.86322	2.11561	3.71539	5.11712	5.18193	3.3543	2.48941	3.17201	3.34557	2.10822	1.90835	blue
Ccan001g020000	0	0	1.06085	5.21666	0.350829	0	0.0379753	0	2.8141	3.30922	0.499856	2.24055	0.834718	1.51545	0.742457	0.483701	4.84284	3.46233	4.30262	4.13106	brown
Ccan002g013850	5.18633	4.95084	4.39727	3.84883	5.86912	4.46048	7.20017	7.26824	4.89912	5.14737	2.50871	2.46909	2.49262	2.56478	1.63202	2.20022	1.04793	1.54555	2.93776	2.8602	turquoise
Ccan005g008390	2.6503	3.06084	5.64294	3.69078	3.2293	2.79379	3.06648	2.58214	2.87442	1.95731	2.0017	1.82394	2.02845	2.21195	6.05448	5.49543	4.81869	7.01782	6.7951	6.82336	brown
Ccan003g025190	3.03189	0	3.76466	6.7961	1.49252	4.59791	0.450741	0	1.49962	1.2959	1.71307	3.8992	5.19023	5.23323	3.25582	3.90907	3.58275	3.29583	2.63878	2.80446	darkturquoise
Ccan007g016110	0.958582	1.58845	2.37867	1.55488	3.71107	2.42118	5.59868	5.5241	2.92631	3.39278	1.8589	4.35808	4.74738	4.57512	6.22356	5.97423	6.08613	6.06755	5.94541	5.93409	turquoise
Ccan002g051780	4.1636	2.27791	3.19533	5.42226	2.59548	1.95	1.21916	0.97948	4.24776	4.26673	6.50277	7.09004	6.43365	6.36694	4.44082	3.7669	5.37683	4.94278	5.80889	5.67104	royalblue
Ccan006g024380	10.1665	9.06909	7.01541	6.23416	6.41386	7.38426	4.6122	3.95505	2.67256	3.18254	5.24888	5.90946	7.5791	7.65181	7.09086	7.05753	7.33191	6.87767	6.07991	5.88986	magenta
Ccan002g031370	6.0703	6.69335	4.23481	3.27939	3.23521	3.79637	1.97993	1.02869	1.07916	1.81372	3.3269	2.88417	3.19213	3.57789	5.96311	5.68248	5.58852	6.53687	5.7213	5.72109	cyan
Ccan003g008960	0	0	0.840081	0.878496	1.58244	0	0.711968	0.618699	0.913891	0.205252	0.702171	1.51689	0.886139	0.240655	3.22934	4.18134	5.15945	4.31972	4.64836	4.54187	brown
Ccan006g011010	0	0	0.233558	0	0.390473	0	4.41089	4.15326	3.207	3.7524	3.70478	3.26386	1.6348	2.07996	3.4573	2.07115	2.60159	3.51794	5.26155	5.18766	midnightblue
Ccan010g021320	6.02915	3.46889	3.29999	7.09471	5.94777	2.14179	3.11025	2.11464	5.69878	4.47221	2.99298	5.14412	6.65783	6.68877	2.91684	5.14448	3.51854	3.8528	1.20074	1.3637	lightgreen
Ccan011g025980	9.33239	10.2022	9.42714	10.1019	9.04732	11.3493	8.67856	8.6371	7.95544	7.54188	6.05541	6.91513	6.6749	6.40741	5.33639	5.57968	7.04524	5.95017	5.65373	5.62338	blue
Ccan001g022480	2.27962	1.70335	3.4856	5.92439	2.26865	1.02106	1.13749	1.54413	3.15173	2.97495	4.44047	5.92931	7.0512	7.04266	3.74763	4.66722	4.52603	4.02986	3.09862	2.91507	royalblue
Ccan002g012860	2.13691	0.941224	3.85058	1.93463	5.05826	1.11751	5.32075	5.50179	3.33044	3.47491	5.73925	4.65124	4.30689	4.37774	6.0258	5.59107	5.23643	5.85873	7.17692	7.16768	blue
Ccan006g027150	1.22592	1.98918	0.695492	1.71727	3.38472	0	2.13293	0.659878	0.468929	0.0416761	1.88117	0	2.23867	1.70678	4.3357	4.71067	5.68421	5.41802	3.78721	3.65674	brown
Ccan009g012610	1.45137	3.39289	3.69088	2.06204	5.79989	2.90308	6.92731	6.8352	7.38341	7.47839	5.00611	4.93604	5.66732	5.64727	6.54548	5.72491	5.24604	6.65546	7.18295	7.23229	tan
Ccan006g019430	4.22437	1.99497	5.85687	8.45975	2.45319	5.11965	2.25246	1.41371	3.14877	3.64726	3.05136	5.3152	6.88768	6.99964	5.10803	5.33643	5.22361	5.45781	4.3963	4.46106	darkturquoise
Ccan008g005880	4.5024	5.07641	6.2609	5.21158	5.07284	4.6286	2.49345	2.55001	4.71309	4.8069	7.4725	7.32237	7.7331	7.83697	8.27999	7.58037	7.68119	7.63234	7.6343	7.74344	turquoise
Ccan005g016470	1.53513	0.742139	6.76819	1.56814	3.39313	0.794301	0.52562	0.677044	0	0	2.37932	2.80065	3.14573	3.1794	3.71965	4.16719	3.97186	4.79561	3.79069	3.92416	turquoise
Ccan002g008640	4.11113	2.1177	3.61355	5.39238	2.7275	2.91731	2.30896	2.38837	2.83985	2.94383	5.94054	6.70543	7.12036	7.17464	3.19295	2.78581	2.34165	2.94268	1.68119	1.40074	grey60
Ccan006g016800	9.74084	9.23853	5.75364	10.1353	7.10286	9.21882	6.05501	6.43721	7.70821	6.3697	4.06858	7.03641	8.83366	8.70237	5.25524	6.65361	7.30692	6.60626	4.32795	4.48307	pink
Ccan005g014410	0	0.880033	1.40741	0.547218	2.50262	0.0259317	3.88997	3.78622	5.43909	5.04422	4.38433	4.76669	3.82601	3.92619	3.85373	4.80887	5.37914	4.11354	4.74111	4.60994	salmon
Ccan005g015230	7.64671	4.44235	7.789	5.87952	6.34885	5.65352	5.96817	6.05333	9.02592	8.81463	9.71771	9.89337	9.67075	9.5775	9.34755	9.53371	9.53339	9.73777	9.85835	9.88173	purple
Ccan003g025380	0	0	0	0	0.0676428	0	0	0	0.0394697	0.150899	1.15501	0.024226	0	0	0.830503	1.27796	0	2.6486	5.7761	5.86228	brown
Ccan003g018710	7.55433	4.2672	6.98456	7.6001	7.72214	3.44303	5.12404	4.99307	7.33228	7.46914	6.76107	8.49059	9.4081	9.04361	8.48607	4.88726	8.78244	7.98168	9.63208	9.13697	greenyellow
Ccan002g040920	6.54896	5.02625	5.74859	5.90338	4.78206	4.77438	1.53942	1.268	1.3365	1.35632	3.73824	5.58957	5.34895	5.40845	3.64658	3.90395	2.88306	3.53194	1.48492	1.52074	pink
Ccan006g008640	6.20126	1.06215	4.14637	6.05292	5.95502	1.79902	3.71534	3.31623	6.31912	5.52735	2.59714	3.78025	4.15702	4.33988	1.65723	3.0704	2.792	2.12247	0.869065	0.997274	darkorange
Ccan010g005720	5.99487	5.80189	4.90475	5.27532	4.82847	4.99062	5.79339	5.28319	6.35663	6.73371	1.40225	3.09384	4.19777	3.70615	2.16468	2.09168	1.65036	1.89278	1.88167	1.99931	turquoise
Ccan002g009080	0.524447	0.44057	0.150116	1.3407	0.733721	0	0.46093	0.0775958	1.24676	1.26786	2.01197	2.68308	4.25912	4.27558	4.1206	4.40646	4.65477	4.09822	4.22409	4.22955	turquoise
Ccan004g016600	3.58397	1.81643	4.47141	2.75053	4.5249	3.64953	5.4063	5.55851	8.56424	8.09596	6.7963	6.56794	5.69091	5.54324	6.88466	6.72283	6.37917	6.54783	7.65636	7.54863	pink
Ccan001g017350	5.34192	5.88445	4.76746	5.25308	4.59544	6.81264	4.97501	4.93662	4.68067	4.44042	2.36147	2.75052	3.2611	3.49131	1.50641	1.76861	1.12259	1.46797	0.938865	1.34508	blue
Ccan002g007000	5.32808	6.399	10.1646	4.97721	8.71218	6.76218	8.64905	8.65233	7.3117	7.29239	7.11952	7.02237	7.53634	7.7009	10.3686	9.14844	9.70367	10.9012	10.8145	10.834	blue
Ccan006g011460	3.39559	5.25085	6.51988	4.94838	8.03338	6.32331	10.1956	10.4169	8.85762	8.86717	7.69637	7.77529	7.35149	7.43669	8.7565	7.82259	8.11126	8.84247	9.6925	9.61401	tan
Ccan009g019170	6.48256	7.37906	7.24669	6.80606	6.70152	6.38197	4.68757	4.88347	5.4688	6.25923	3.17619	4.76826	4.05903	3.84008	2.94301	3.50632	3.03276	2.58967	1.96054	1.84206	blue
Ccan001g017080	0.62511	3.85142	3.24238	2.95666	5.72872	4.1281	7.04581	6.82055	5.87989	5.75311	2.30149	1.84983	1.95817	2.09319	2.60845	2.8766	2.19239	2.1171	3.67004	3.93041	red
Ccan005g024050	4.43908	6.33423	5.16645	6.7684	9.10505	6.2117	11.0759	10.9332	8.37203	7.87351	6.33639	5.81039	5.81612	5.68428	5.92744	6.27034	5.68318	5.1675	6.29168	6.46988	red
Ccan010g021040	0.558621	0.991012	0.502733	3.16404	0.646228	0	0.775679	0.0595837	0	0	0	0.908993	1.82327	1.98957	4.10193	4.70006	4.88786	4.10513	3.99816	3.6832	brown
Ccan011g021970	0	0	0	0.124459	0.121728	0	0.914231	0.721559	0	1.00298	0.875987	0	1.3043	0.627435	3.14897	4.5938	4.74434	3.97683	4.11551	3.99396	brown
Ccan005g021630	0.891297	3.71786	4.03379	3.45482	7.56723	5.0695	7.99214	8.11925	4.30361	3.39386	6.66028	5.27809	4.79385	4.61054	5.55465	4.87067	4.81417	6.01181	7.02865	7.07649	tan
Ccan008g022490	2.57935	3.18132	3.51084	3.31787	5.10566	3.23835	8.03351	7.7423	8.38311	8.80702	4.86968	4.58477	4.77292	4.78005	4.59539	4.44659	4.3867	4.42592	5.27862	5.48053	red
Ccan003g007700	5.30408	5.06701	2.21157	2.21647	1.152	5.22911	1.97896	1.87231	0.687511	0.989542	0	0	0.839612	0.0555358	0.0839132	0	0	0.493928	0.138166	0.145165	salmon
Ccan006g009290	5.56504	5.23283	6.49911	6.81863	8.88566	6.4118	10.9972	11.0769	10.3346	10.1191	8.58368	8.45943	9.82256	9.85606	10.1062	9.8659	9.38036	9.29427	10.1477	10.2076	salmon
Ccan011g019300	7.02291	7.62553	4.78412	7.63941	6.7292	7.63158	5.819	6.00589	5.46041	4.53113	4.47022	5.05225	5.74611	5.51767	3.4648	3.83859	3.94309	3.08912	2.01566	1.36045	blue
Ccan010g010220	6.05385	4.70431	5.16685	4.84008	4.93738	4.99889	6.66028	5.84774	3.95379	4.97662	1.88462	2.63371	2.47583	2.38145	1.96036	0.914053	2.22286	1.89379	1.57248	1.43514	turquoise
Ccan009g012270	1.66943	1.69395	0	1.05476	1.33967	0	0	0	0	1.181	1.06876	0	0	0	2.82471	4.0195	4.65634	3.69954	4.57134	4.80936	brown
Ccan007g011290	0.415347	0.237329	3.08214	1.43805	2.22563	2.06925	1.12984	1.35228	1.11823	0	2.05425	3.27367	2.75104	2.65576	3.87814	1.72469	4.70665	3.8732	6.2736	6.32058	brown
Ccan002g010860	4.40678	5.12725	3.60284	3.26717	4.409	5.27553	8.32779	8.21653	5.25042	5.27585	2.18421	2.15276	2.61337	2.5258	2.92505	2.04821	2.83118	3.12622	4.03459	4.29318	yellow
Ccan008g023300	0	0.500226	1.36297	1.13393	5.38836	0	5.18554	5.07261	4.32141	4.7177	4.63856	2.4658	3.28998	3.06066	2.35325	1.98092	3.24246	2.74879	4.75407	4.97382	tan
Ccan007g014910	8.83111	9.61715	7.00885	8.41557	7.05554	10.5031	8.70356	8.66038	7.71252	7.46547	5.99497	6.07482	7.98201	7.98965	5.17758	5.22965	6.02726	5.83525	3.8843	4.0801	blue
Ccan006g017590	2.14583	0.650865	1.14983	3.39485	2.03461	0.703257	0.629444	0.627621	1.9454	2.02119	1.97725	3.65286	4.22146	4.27261	5.16939	5.49637	5.23794	5.24311	4.71697	4.87842	turquoise
Ccan007g014520	2.19904	3.72982	3.78041	3.61876	6.12543	2.84936	7.89207	8.12661	7.97646	7.69898	6.27106	5.87316	5.14577	5.09173	6.38539	6.38476	5.98563	5.84219	7.5906	7.591	tan
Ccan010g014090	4.59778	1.9232	1.46944	4.6866	2.85725	2.77308	0.761032	0.9213	1.61908	1.56337	4.54863	5.97317	6.21466	6.18978	2.63724	2.83784	5.63686	4.8097	3.86152	3.96863	greenyellow
Ccan010g008290	3.73496	4.70523	3.52878	3.67109	5.13814	2.52573	8.33346	8.32379	8.16938	8.65487	6.43895	5.82693	4.35395	4.47041	4.80472	3.54524	4.8853	4.83069	5.03899	5.06948	red
Ccan006g016210	0	0.400789	2.26926	4.02239	0.0705487	0	1.00085	0	0	0	0	0.737315	2.76848	3.20158	3.99354	2.72647	3.2667	4.27856	4.38105	4.33045	turquoise
Ccan011g013650	5.52033	6.90719	5.77362	6.87355	6.00848	7.10936	5.85838	5.79911	5.12197	5.31273	3.4131	3.66351	4.19612	3.92425	2.65641	3.06093	3.02576	2.57886	0.915051	1.88287	blue
Ccan007g015340	0	0.542403	0.708946	0.0121167	0.457441	0	1.47995	2.05289	1.26469	3.21803	5.10337	4.1508	2.83924	3.17159	4.13539	2.65135	3.5922	4.00757	4.82527	4.99052	blue
Ccan006g018440	6.43828	6.13783	6.18222	3.84986	4.70189	5.61804	3.03881	2.50508	3.26819	4.1489	6.05384	5.96845	7.50316	7.52566	8.21071	8.36603	7.70177	7.58265	7.04574	6.94475	turquoise
Ccan003g026760	3.69237	2.99378	4.44375	2.69146	3.56468	4.04662	2.78553	1.82658	3.20271	2.91891	4.88242	5.14416	5.06957	5.533	7.30728	6.7696	6.77999	6.7417	7.22847	7.32472	turquoise
Ccan001g005300	1.18983	0.0806904	1.62046	0.977574	3.4069	0.0950035	3.2481	2.606	6.52707	6.74586	0.515953	2.84531	1.36448	1.08872	3.13467	2.98032	3.20032	2.80912	2.63548	2.95078	darkred
Ccan009g018710	5.28164	6.19343	4.46831	4.59223	4.21377	4.83806	4.17413	4.09824	3.26638	3.68051	1.68923	1.67375	2.55124	2.25275	1.03246	1.268	1.43956	0.759634	0.430073	0.206074	blue
Ccan003g015120	0	0	0	0	0.0167915	0	0	0	0	0	0	0	0.74013	1.22925	2.1511	3.42325	4.39584	4.41821	4.11572	4.11576	brown
Ccan010g011530	4.94692	4.39272	6.10476	7.49571	5.59262	4.42898	5.46881	5.24138	7.1773	6.81783	8.18696	8.18913	8.73126	8.76264	9.67552	9.00751	8.78366	8.90071	9.19708	9.21373	purple
Ccan005g025130	2.51506	3.06704	3.25559	3.05949	4.98106	1.80722	5.35569	4.97063	8.93562	8.78846	4.00869	4.44137	3.8472	3.81022	2.67982	4.4286	4.32642	4.10155	4.87184	4.77893	darkred
Ccan003g018520	1.25161	1.77713	2.35753	0.70506	2.54593	0.454571	1.69266	1.93876	2.20682	1.2486	7.11703	5.3361	4.84565	4.77084	4.16394	3.78099	4.87859	3.82308	4.15301	4.1858	black
Ccan002g037870	0	0.646562	5.59673	0.668994	2.03051	5.15446	4.41993	3.89889	3.07411	2.78236	6.68145	5.80021	4.46027	4.20288	4.47903	3.46569	3.70088	4.7707	4.83235	4.72992	black
Ccan005g008640	2.22274	3.42105	3.0465	1.78116	2.91165	2.91714	2.50285	2.42586	0.409196	2.12038	1.51098	1.47592	4.39539	4.47762	5.94709	5.39594	5.01022	5.77857	6.23551	6.1833	turquoise
Ccan007g022420	2.7005	2.00524	2.77793	3.81735	3.56925	0.347852	3.55597	3.32164	7.24298	7.42714	6.03011	6.50974	5.68177	5.84868	5.67	4.52316	4.9898	4.3175	4.29262	4.3124	purple
Ccan006g023720	0.206259	1.80775	1.08525	1.89729	2.99365	1.25573	4.26848	4.01278	5.24078	5.01548	3.95297	4.73445	4.70162	4.60848	5.56586	5.49553	5.01314	5.27667	6.0754	6.07135	salmon
Ccan005g019030	1.051	0.685043	0.718589	3.36245	1.63033	0.881286	0.711326	1.66521	1.2016	1.27341	0.976518	1.58033	1.85973	2.35852	4.85487	5.44273	5.34257	4.9888	4.58103	4.6043	brown
Ccan001g031620	0	0	0	0	0.976767	0	0	0	0	0	0	0	0	0	2.6081	2.59168	4.1915	3.93077	4.49798	4.46277	brown
Ccan007g007350	0.588394	0.838699	0.986005	1.3617	1.07225	0	1.40241	1.72911	0	0	0.177579	1.22216	2.96299	3.58081	3.62739	1.23645	4.81061	4.81652	4.88222	4.78066	turquoise
Ccan001g033750	2.46902	0.678996	3.41533	2.24639	4.51275	1.07988	6.77322	6.63245	4.74148	5.97275	1.45655	1.89019	1.96177	1.93168	2.31245	2.3144	2.42436	1.68506	2.95935	2.98084	red
Ccan010g022650	2.68315	2.62128	5.14681	4.9777	3.47101	3.52423	2.20837	1.91843	2.09103	1.53253	6.92886	7.08544	6.6578	6.73385	5.09023	5.54696	5.42216	4.98385	4.57254	4.43651	yellow
Ccan005g024510	2.62921	2.19817	2.45021	2.77417	2.35569	1.69793	1.69026	1.48525	1.29577	2.02089	2.08083	3.37912	4.91969	4.80178	5.56304	5.64564	6.58988	6.30506	5.07399	5.2233	turquoise
Ccan007g007410	2.26707	3.16812	3.58463	2.75404	5.64181	2.66332	8.68964	8.67107	5.20462	5.39613	2.68446	3.34217	3.55967	3.90752	3.72887	3.63584	3.51408	3.59222	5.15697	4.93195	red
Ccan008g021310	0	0	0	0	0	0	0	0	0	0	0	0	0	0	4.04615	4.94804	3.44275	3.83827	2.6523	3.24719	brown
Ccan010g015320	4.54074	6.22089	3.97908	5.87362	5.23311	5.65095	4.92791	4.97639	2.36951	2.95175	1.4801	2.41483	4.26891	3.48424	1.48798	2.49444	2.47079	1.69098	0.23263	0.857452	blue
Ccan005g026820	11.0553	10.8871	8.69817	11.2003	9.48639	11.6905	8.97016	9.29641	9.74096	9.49053	6.87839	8.34261	9.79538	9.83287	6.88906	7.39882	8.20863	7.37941	5.54991	5.60797	blue
Ccan002g018300	1.72579	4.25557	2.93855	2.24502	4.35267	2.84674	3.63055	3.90571	2.834	3.30762	7.08537	6.50461	5.78632	5.55589	6.42493	6.31126	6.17918	6.44553	6.9393	6.9127	turquoise
Ccan011g019070	2.76511	3.11562	2.54893	4.10268	4.00582	0.648239	0.421873	1.17776	2.08411	1.61458	2.32276	3.21892	3.39806	3.12834	5.63493	5.56938	4.64099	5.40084	6.14082	6.19541	turquoise
Ccan001g024870	0.599771	2.03665	2.83684	2.88976	5.34592	2.19696	5.55789	5.57439	7.56645	7.91803	4.99703	5.79882	4.12326	4.36845	4.25619	3.43654	3.70407	3.36612	4.07629	4.21595	lightcyan
Ccan005g024330	4.2539	5.39962	2.10636	5.4886	4.12914	5.95488	4.23501	4.29983	4.07829	2.64671	1.43486	2.08997	4.38174	4.01377	1.68006	2.11229	0.741341	1.01966	0.412405	0.379351	blue
Ccan009g013140	1.43357	0	0	0.204486	0.383218	0	0.0763019	0	0.516317	0.869413	1.69537	1.62573	4.08092	3.81061	3.63258	3.90828	4.32867	4.22969	3.8524	3.7052	turquoise
Ccan007g025240	3.8679	5.71624	1.51307	4.43101	4.37721	4.19398	4.8996	4.41245	1.67891	2.79397	0.250905	1.41424	0.614615	0.69717	0.650848	1.5422	1.72891	1.08221	0.467361	0.801429	purple
Ccan003g022840	4.41525	5.21719	3.06475	4.78231	3.93222	6.32711	1.19394	1.80326	1.57148	2.48816	0	1.41246	1.72183	2.29327	0.826231	1.76598	0.990413	0.537957	1.15657	0.219988	blue
Ccan011g022980	0	0.143277	0.219203	0.963019	0.0440905	0.489523	0.437239	0.225656	0.321845	0.824759	3.40925	2.5782	4.46137	4.26076	4.26308	4.279	3.3402	3.56659	3.51501	3.43349	turquoise
Ccan010g017300	4.43106	0	2.08833	6.3275	2.94661	0	2.33697	1.91153	3.56699	2.92596	2.34807	4.97447	4.42391	4.64147	2.3992	2.31574	0.918469	1.24884	0.731254	0.183597	grey
Ccan011g017330	6.69686	6.78359	4.16448	6.78231	5.62693	6.60446	6.24083	6.46018	5.2016	4.61584	3.37089	4.30146	5.80604	5.76607	3.16321	3.75452	3.7511	3.08602	1.22199	1.00996	blue
Ccan001g029050	6.69957	6.1691	6.18567	7.43206	6.20829	8.50721	10.8132	10.7589	9.13863	9.34738	4.91403	6.8	5.54784	5.32706	7.81788	6.1657	6.4768	6.709	9.24035	9.25319	yellow
Ccan011g025320	4.78941	6.46041	7.47788	5.05811	7.98355	6.94885	9.40833	9.07526	10.6794	10.8124	7.64845	7.21683	5.47188	5.35427	5.88446	6.01392	5.39282	5.84439	7.04763	7.22023	orange
Ccan002g046990	0	0	0.355087	2.5374	1.75454	0	4.09089	4.13147	5.56841	4.49139	0.422915	2.14896	1.56107	1.59914	0.343258	0.333638	0	0	0.688162	0.0626799	cyan
Ccan004g013550	5.55112	6.91854	5.08437	6.2544	5.93752	5.81422	2.44232	2.6829	0.906776	1.00015	5.59669	6.17708	4.99657	5.04083	4.05222	5.04501	4.52411	3.32393	2.57924	2.64864	pink
Ccan002g029400	5.95031	5.06667	3.65439	4.9187	4.19596	5.61187	3.48133	3.16434	2.49337	3.54152	3.02326	3.26435	1.91152	2.12395	0.391676	0	1.63998	1.08177	0.749995	0.608755	blue
Ccan007g010980	6.38727	2.79761	6.0743	7.03634	6.89771	4.85681	5.22914	5.04134	7.58985	7.22216	6.80625	8.04144	6.93294	7.13381	3.07916	3.76594	4.09931	3.20395	3.3716	3.14155	brown
Ccan002g033880	2.17909	3.99469	2.69249	3.98264	4.97037	2.82287	7.7586	7.57822	6.12042	6.25052	5.45004	5.66161	6.12019	6.03538	6.69414	6.96679	5.95235	6.71281	8.16815	7.9846	tan
Ccan001g010660	1.26726	0.958515	2.70311	1.41334	2.44485	1.76017	0.617343	0.695795	1.47946	1.58522	4.44432	4.0395	4.22976	3.94581	5.361	5.49303	5.11819	5.04664	5.03364	4.69587	turquoise
Ccan009g018200	2.20801	8.18456	5.15111	4.61132	7.38144	3.68125	4.00555	3.68711	3.64144	3.8948	2.93216	1.37066	1.66675	1.27303	2.69249	2.49115	2.71158	3.25088	2.72831	2.85701	grey
Ccan010g022180	0.506876	0.278958	1.2953	0.568802	1.66891	0.627386	1.45774	1.86332	2.73925	2.69942	3.26305	3.91882	4.23409	4.26539	4.93644	4.82279	5.19262	4.48813	4.89573	5.08151	blue
Ccan002g046250	1.0565	3.4093	2.90838	2.55187	5.62524	3.92118	6.75642	6.73684	5.29572	5.12485	1.98582	1.40409	2.06526	2.18092	3.01701	2.48544	2.08051	2.81066	5.32919	5.34596	red
Ccan007g019310	5.13282	5.74644	4.34588	5.48726	4.8604	6.52092	5.85171	5.93129	4.76888	4.93588	4.11	4.11464	3.93104	4.09127	1.44777	1.30786	2.52565	2.7468	0.988195	0.739654	turquoise
Ccan005g026730	0.00773229	1.38177	0.578889	3.35951	1.30998	0	0.793494	0.186744	0.260606	1.43336	0	2.15723	1.79054	2.25796	4.07952	5.21504	4.62646	4.39448	4.11066	3.75793	brown
Ccan009g014310	0	0.112241	0.572472	1.0371	2.21615	0	3.67494	3.80052	5.36057	4.63617	2.13633	2.28385	3.73753	3.68868	4.3156	4.08468	4.24782	4.19038	4.68497	4.60852	salmon
Ccan004g025820	0.0209679	2.91827	0.118712	1.95345	3.77537	0	4.31661	4.62463	1.54322	1.11665	3.58565	2.93566	3.46204	3.20561	4.72449	4.67637	4.10678	4.49951	5.551	5.36738	tan
Ccan009g005110	5.08775	8.20992	6.09844	7.68479	8.80762	7.80962	5.75376	5.62352	7.99376	7.40125	10.8082	10.7412	10.2667	10.344	9.69358	9.94079	9.35051	8.65951	6.97495	7.23124	black
Ccan006g019080	3.10646	1.19181	2.69319	3.28139	2.44285	0	0.407994	0	0	0.250042	1.07551	2.90856	5.25334	5.48741	2.49338	4.15739	4.65853	4.01009	2.59335	2.96682	greenyellow
Ccan005g005160	4.44514	1.3945	2.27719	3.0679	4.18509	0.625002	3.88468	4.14483	2.24954	2.47323	4.70221	5.4518	2.84314	2.87505	6.13177	6.2532	6.07274	5.88425	6.10863	6.18175	blue
Ccan004g023550	0	0	0	0	0.498441	0	0	0	0	0	0	0	0	0	2.63158	3.7839	4.47159	3.54938	4.06015	3.88249	brown
Ccan006g011020	0.45563	1.15434	3.04006	1.01224	2.60138	1.00127	1.5087	2.48882	1.26478	1.63519	4.16507	3.58735	4.08987	3.54314	5.24908	4.52976	5.19687	5.19772	5.5945	5.74632	turquoise
Ccan003g010350	0.607182	0.285543	0.245341	1.94471	1.95496	0.384104	1.96957	2.11363	0.522072	1.81969	5.11755	4.37704	4.43758	4.79315	4.50961	4.70673	4.02158	3.68224	4.19831	4.13824	turquoise
Ccan010g009060	6.65471	6.29318	5.90875	7.10776	7.23758	8.08612	7.47868	7.60236	5.70389	6.72509	5.66877	5.37664	4.82941	4.03688	3.21186	5.01449	5.55692	4.50432	1.9705	1.82795	blue
Ccan001g028380	10.5149	10.5862	8.78485	11.2918	9.1331	11.6328	9.80121	9.92799	10.0471	9.58998	6.83075	8.20666	9.77817	9.62702	6.96275	7.552	7.80713	7.15687	5.7209	5.58794	blue
Ccan008g020340	9.07335	9.49735	9.23612	7.72936	7.61218	9.35763	4.44555	4.72981	4.32033	3.64633	6.89869	6.13358	7.5981	7.6462	6.1964	7.1451	7.44053	7.87222	5.50291	5.6101	tan
Ccan010g007030	0	0	0	0	0	0	0	0	0	0	0	0	0	0	2.17728	2.45888	4.61664	3.75633	4.18492	4.30757	brown
Ccan002g025710	4.37093	3.51199	1.80642	4.63171	5.67112	3.39722	7.47283	7.47394	6.94936	6.94034	3.12583	3.46997	3.01263	3.76806	1.99069	2.42347	3.23087	3.17295	4.14594	3.93167	yellow
Ccan006g009460	0	1.51809	0.277083	2.77615	1.57051	0.232529	0	0.318756	0	0.484609	0.298324	1.26615	2.13176	2.22027	3.8134	4.411	4.98411	4.35925	3.94877	4.01507	brown
Ccan003g008240	7.15514	7.0251	7.18471	6.48173	7.45717	7.18796	8.96713	9.08508	9.10494	8.59923	5.06021	6.17079	5.25179	5.37102	4.18678	4.65235	3.89926	4.05859	4.76793	4.56996	turquoise
Ccan004g013480	0	0	0	0	0	0	0	0	0	0	0.024297	0.736653	1.51575	1.81636	2.71782	3.48796	1.68102	0.569698	5.44564	5.2412	blue
Ccan009g008560	7.61943	7.70382	4.97621	7.16363	5.9049	7.18617	5.81406	5.91063	3.26702	3.35745	4.00284	4.76635	6.14304	5.86319	3.79275	3.59969	4.50227	3.89778	1.9352	1.84118	blue
Ccan009g018940	1.75167	4.70239	3.78322	3.48766	7.43263	2.57527	7.17721	7.24597	5.26831	6.03174	8.03885	7.52599	6.22941	6.32495	6.74952	5.7747	6.02544	5.91343	7.4263	7.38345	tan
Ccan002g020090	2.97218	3.23526	3.86618	5.30483	4.429	3.31549	0.898347	0.575564	2.00741	1.85112	5.41732	6.02248	6.70727	6.83068	4.52558	5.01527	4.61229	4.35599	3.04962	3.01059	yellow
Ccan001g014180	1.78668	1.00199	0.431555	2.21941	0.579411	0	0.669604	0	0	0	0.354381	1.2903	0.951626	2.02095	4.47871	4.78207	4.45814	4.19952	3.93925	3.77965	brown
Ccan001g020700	1.10618	2.48088	4.39562	1.678	3.77233	3.10865	3.6403	3.32466	2.53527	2.34415	6.11341	5.05059	5.50365	5.2605	6.10822	6.51163	5.33085	6.33371	6.42552	6.41016	turquoise
Ccan006g029190	0	0	0	0	0.305177	0	4.17002	4.39498	1.63608	1.51342	2.94331	1.91281	2.5663	2.71779	2.62289	2.54097	3.60031	3.35438	5.15342	5.05947	tan
Ccan011g016690	5.52782	7.20961	7.42331	5.101	8.06771	7.44719	9.98594	10.2235	7.13024	7.189	5.24998	4.69152	4.14131	3.66582	4.94766	5.48857	5.12362	5.60473	6.06599	6.13577	royalblue
Ccan002g011230	5.56982	5.33047	5.26717	4.95919	6.30458	5.88085	10.1999	10.1386	9.54553	9.64446	6.1759	6.12369	7.09793	7.26382	5.74327	6.11304	5.53305	5.03798	5.61949	5.58918	red
Ccan007g010540	1.07611	2.88057	2.99659	4.9403	5.32627	4.56424	4.40138	4.45763	5.19699	6.65896	3.80223	4.07384	2.9359	3.07658	0.964787	2.12349	1.11643	0.161913	1.58426	1.74639	turquoise
Ccan004g023260	1.13377	0	2.53818	5.77373	0	0.513428	0	0	0	0	1.6862	3.266	4.41334	4.21922	1.77269	3.1455	3.37126	3.21089	1.64041	1.90983	darkturquoise
Ccan009g018920	0	0.522524	0.441849	1.99212	0.826812	1.81091	0.425526	1.00858	1.08338	0.780604	1.5429	2.43557	1.81011	2.68459	3.6901	3.94687	4.6834	3.87722	5.65892	5.50383	turquoise
Ccan008g021590	1.3784	1.10079	1.58263	2.45361	1.22728	0	2.31267	1.96019	1.77603	1.20248	0.683309	1.34662	1.71691	1.99187	4.86432	5.44227	5.25621	4.95661	4.76815	4.86712	brown
Ccan002g050570	0	2.1003	1.03274	0.872713	1.32982	0	1.94484	2.59346	0.653756	0.225693	4.92214	4.29869	3.31395	3.53772	4.26619	3.57024	3.71026	4.09473	4.9825	4.91251	turquoise
Ccan005g016760	6.39471	6.45352	4.50658	6.41753	5.13222	6.21992	5.07241	4.67271	2.87812	2.68989	1.66428	3.28348	4.8223	4.46371	2.05347	3.39144	3.69516	2.942	0.999758	1.04759	blue
Ccan004g008030	10.6388	10.9569	8.72882	11.2955	9.03174	11.2419	9.36602	9.46493	10.2274	9.44691	6.28256	7.80494	9.76234	9.72177	7.14523	7.7262	8.3893	7.86967	5.54683	5.57377	blue
Ccan004g013410	0	0	0	0	0.00931994	0	0	0	0	0	1.58685	0.874352	0.923908	1.16137	2.29145	2.18426	2.18957	2.52603	5.67293	5.54333	brown
Ccan002g019340	1.56686	3.86481	3.54306	2.64703	6.66486	3.06701	7.18995	7.25489	7.05896	6.95513	5.7086	6.45808	4.79591	4.60782	6.2035	6.279	6.2226	5.54582	7.25877	7.38348	tan
Ccan007g025460	0	0	0	0	0.087881	0	0.748762	0.644259	3.00383	2.72839	2.44793	2.659	2.17124	1.68115	3.22292	2.10157	1.50627	4.16006	5.45293	5.30089	blue
Ccan004g023390	2.12843	0.429702	1.85151	6.40378	0.851384	1.00053	0.197839	0.42141	0.401969	0	1.17607	2.56729	4.75486	4.90561	2.68285	3.48052	3.09293	2.92272	1.82406	1.37121	darkturquoise
Ccan006g035280	4.33333	5.35847	6.07906	5.17579	8.36231	5.14941	9.88279	9.76621	9.80516	10.0566	6.19833	6.33549	5.91132	5.46042	6.96153	7.06482	6.15614	6.4851	7.38809	7.24375	red
Ccan009g016570	0	1.65472	1.3182	3.10051	1.13229	1.26019	1.20221	0.327391	0	0.48888	1.94801	2.2388	3.19556	3.09859	4.66774	4.58746	4.73093	4.72173	4.7382	4.55947	turquoise
Ccan007g014740	1.72571	1.88035	0.530484	0.435098	1.77398	1.00818	0.636728	1.09361	1.27197	0.422245	1.96401	2.01329	2.64726	1.90824	3.74582	4.40757	5.78001	4.8814	5.09388	4.94222	brown
Ccan007g023610	6.6841	6.56161	5.12643	7.08306	6.75772	6.6764	6.06347	6.08186	4.78331	5.40345	2.62597	3.43288	3.17584	3.17913	2.98939	3.26865	3.54511	2.33977	2.37866	2.40522	purple
Ccan004g010050	5.25941	4.93772	2.21923	6.26253	4.17488	5.73475	5.15584	4.87158	4.6414	4.5708	2.57452	3.36753	4.3899	4.67805	1.3649	2.6622	2.22763	2.13055	0.364747	0.38158	blue
Ccan004g013180	3.85055	2.54859	2.92646	2.28543	2.02791	1.88782	0.547267	0.492554	1.19723	0.118899	4.00561	4.11588	3.45182	3.62402	5.04911	5.08553	4.51777	5.32397	5.6027	5.33614	turquoise
Ccan005g015370	1.15113	1.6488	2.03144	0.96921	1.18534	1.33306	0.160933	1.6234	0.796873	0.923954	2.67707	2.14769	4.43965	4.1419	4.68741	5.80875	4.97854	4.90902	4.14938	3.82908	turquoise
Ccan001g022380	3.09768	2.09487	4.22678	5.13591	4.37427	2.66851	7.63299	7.80943	8.02163	7.56099	5.70488	5.67652	6.5889	6.51302	6.97395	6.28343	6.67739	6.58124	6.93236	6.99211	salmon
Ccan002g021260	1.12592	2.18007	2.78834	1.64413	2.44295	1.99892	1.57614	1.00049	2.12197	2.12492	2.9189	2.77771	3.91253	4.04533	4.79188	5.415	6.22226	5.79169	5.71268	5.92117	turquoise
Ccan007g020980	0.33153	1.72368	1.60238	0.203467	3.42899	0	4.81303	4.61175	2.05477	2.44907	0.761315	2.20249	1.42697	0	4.14017	4.67623	3.46412	4.22472	4.53761	4.34201	lightgreen
Ccan002g008240	3.63393	3.79871	3.82781	3.36932	4.46239	3.51539	8.39321	8.26666	4.18045	4.70617	2.89611	3.53858	2.5919	3.11969	1.64644	2.54267	2.40828	3.02836	2.43111	2.49696	lightyellow
Ccan003g009420	7.80496	7.96528	8.26549	8.04574	7.3728	7.52715	2.94418	3.1919	3.14111	3.43708	4.27449	5.26403	6.00856	6.18459	5.45089	6.68228	6.04268	5.80698	5.04585	5.04025	tan
Ccan011g005730	0.849709	0.0474421	1.568	0.691173	0.405594	0.0561618	0.0449102	0.0175001	0.117184	0.0456247	0.286928	1.06652	1.54936	1.4549	4.21963	3.66891	3.68091	4.45271	4.28262	4.38417	brown
Ccan007g010480	2.53109	0	3.14396	1.09935	1.20014	1.62929	0.932807	0.495632	0	0	2.12743	3.36635	5.09064	5.26126	3.17424	3.99983	5.03243	4.3455	2.4783	2.48937	greenyellow
Ccan010g025120	11.2852	10.9656	8.67522	10.9132	8.55732	11.5957	8.5542	8.5897	9.61022	8.66832	6.10467	8.00916	10.1047	10.0154	6.82079	6.90472	8.25712	7.65687	6.07703	6.28926	blue
Ccan002g023780	0.710972	0	0	0.970746	1.122	0	2.48928	3.03752	1.08714	1.17006	0.802768	1.51675	2.33408	1.7721	2.31579	2.9948	5.40825	4.49802	5.07374	5.05566	brown
Ccan008g025900	5.39381	4.86016	6.16855	4.926	6.96976	5.41478	10.0015	9.80301	9.89808	9.93085	5.1218	5.20293	6.45703	6.41658	7.06135	7.39928	7.60637	7.59189	7.71504	7.65388	tan
Ccan007g008420	6.66151	6.03904	5.39747	6.35096	5.28288	5.97571	2.31714	1.94327	1.2138	2.13063	6.30214	6.63651	5.36959	5.49373	3.86282	3.8221	4.52384	3.15281	3.4195	2.92435	magenta
Ccan005g010830	0	0	0	0	0	0	5.59074	5.7122	1.46011	0.403785	0	0	0	0	0	0	0	0	0	0	lightyellow
Ccan003g007920	8.62605	8.82774	6.31111	8.91232	7.33123	9.29803	8.65886	8.72946	7.1095	7.25084	5.23545	6.28502	7.31713	7.31551	5.06923	5.50083	5.63718	4.72956	3.85853	3.776	blue
Ccan008g021080	0.418975	0.449006	0.701101	2.93073	1.60822	3.83304	5.97216	6.0859	2.96357	3.37399	0.862227	0.45263	0.0282919	0.487453	1.75173	2.15159	1.59393	0.97253	1.84187	1.94359	red
Ccan007g013930	0.999696	0.681361	0.626758	1.39991	0.617383	0	0.324721	0.419631	0.208046	0.404621	0.52473	0.88473	1.97624	2.18775	4.66252	4.75858	4.2455	4.16406	4.01568	3.99269	brown
Ccan003g005480	0	0.659251	3.71635	0.843448	2.46943	0	1.45458	0.889692	3.40367	3.81913	3.18081	2.8091	2.38165	2.21793	4.3602	4.05583	3.44138	4.95136	5.65764	5.56924	blue
Ccan009g018040	0.275051	6.67869	3.00945	3.38922	5.82169	1.55964	2.11695	2.02802	1.50913	1.29151	1.33234	0.446277	0.0831439	0.215464	1.48646	2.06493	0.227106	1.70483	1.58124	1.05374	grey
Ccan004g024310	3.18734	3.6247	5.31539	3.27134	2.83027	1.79375	0.795579	0.795464	0.48275	0.548485	1.01528	2.01059	2.41229	2.31718	4.89398	4.71947	4.33865	5.07571	5.13714	5.2372	brown
Ccan002g007870	0	0	0	0	0.389139	0	0.456668	0.496697	0	0	0.553282	0.853775	0	0	3.95221	2.79266	3.79736	4.37294	4.08518	3.8401	brown
Ccan002g008250	0	0	0	0.312698	1.97813	0	6.01591	5.86158	0.65715	1.79592	0.459162	0.583564	0.496352	0.775778	0.389008	0.396888	0.754485	0	1.2505	0.878398	lightyellow
Ccan004g019510	0	0.646424	3.82379	0.346968	3.30919	0.218709	5.10118	4.59086	3.09844	2.09997	0.226771	0	0.316264	0.225068	0	0	0.501414	0	0.192958	0	red
Ccan009g009440	6.24022	5.15526	5.15835	5.77495	5.71772	4.84024	2.00851	2.28717	3.72881	3.73664	3.48731	5.25414	5.7838	5.87237	2.51688	4.33874	4.11078	3.15706	0.319494	0.746235	lightgreen
Ccan003g007430	0	0	0	0	0.0095679	0	0	0.603554	0	0	1.04323	2.77732	2.65448	2.68496	3.28388	3.70039	4.46293	3.552	3.86936	3.78595	turquoise
Ccan005g017490	9.07572	9.43779	7.86992	9.28737	8.13919	10.1668	9.36456	9.40053	9.00227	8.60259	5.75544	6.36782	7.87227	7.88694	5.68229	6.02935	6.07942	6.01627	4.76272	4.70319	blue
Ccan002g022110	0	0	0	0	0	0	0	0.361414	0	0	0	0	0	0	3.87812	4.03928	3.04095	3.75213	3.6343	3.80235	brown
Ccan007g010770	6.17053	1.59812	4.29204	7.70679	6.27944	2.14216	4.49444	4.62552	7.72388	7.00856	5.47754	6.80921	5.54351	5.87973	2.418	4.71663	5.35281	3.73178	3.96243	4.23367	grey
Ccan005g021930	0	0	0	3.11624	0.316973	0	0.429773	0.428321	0.83289	0	0	0.674796	0	0.327368	3.10825	4.52787	4.19976	3.85138	3.44989	3.56349	brown
Ccan010g012110	1.388	0	1.67985	1.30583	2.1794	2.11276	2.50072	2.00191	1.79612	2.32493	4.2188	4.15687	4.21411	4.35359	5.83521	5.45303	4.22858	5.45119	5.14918	5.35289	blue
Ccan002g006090	2.73756	2.9542	4.50711	3.37858	6.93737	4.45337	9.01244	9.06453	6.51812	6.98046	6.34691	5.90768	4.9416	5.02628	5.37708	3.85173	5.4373	4.47725	6.07957	6.16552	tan
Ccan006g006470	7.48654	2.38969	3.99789	6.91358	5.1188	2.79565	1.93067	3.03446	4.88886	3.97861	3.42687	5.68668	6.79642	6.68418	2.77769	3.63013	4.74027	3.82787	2.35835	2.24871	lightgreen
Ccan002g025380	0.870198	2.67831	3.00879	2.02397	5.91165	1.89981	6.11318	5.91573	6.49149	6.97012	5.31802	5.65832	4.83571	4.9991	6.25468	6.2453	4.79155	5.11115	5.32333	5.33789	tan
Ccan005g012150	5.64881	1.75737	2.25933	6.02862	3.12772	0	1.09214	1.33732	2.05551	0.400897	0.86615	2.55116	3.98823	3.95133	0	1.35494	0.898301	0.53272	1.51952	1.08658	lightgreen
Ccan002g048700	4.95003	1.77157	2.08155	5.30018	4.15982	0	1.84771	1.56271	3.80619	3.19187	1.16972	4.8092	5.01025	5.06061	3.66343	2.7654	5.80067	4.90472	5.41997	5.56332	greenyellow
Ccan010g010260	4.0946	8.49902	7.17567	7.96178	9.62648	8.02039	11.0443	11.0333	8.7296	8.87475	7.71209	6.74064	5.95213	5.81356	6.75628	6.6102	6.19992	6.07098	7.73727	7.70834	red
Ccan008g028560	0	0	0	2.0281	1.3391	0	1.02651	0.252004	3.2412	3.28285	0	2.36113	3.94477	3.71892	3.51559	3.56486	5.08624	3.70506	3.67435	3.86627	salmon
Ccan008g016350	0	2.90614	3.95828	1.76299	4.0468	2.39594	6.06071	5.82974	6.72024	6.7042	2.87191	2.88647	3.94822	4.28148	4.46193	4.83841	4.32111	5.02475	5.79174	5.71156	tan
Ccan011g015120	0	0	0	0	0.101167	0	0	0	0	0	0	0	1.01575	0	3.12999	3.98317	3.8535	3.42859	3.98439	3.86627	brown
Ccan003g009350	0	2.21806	1.21555	2.70258	3.31163	0	4.21094	3.74375	3.92748	4.20474	2.78641	4.25325	4.58761	4.58197	5.33467	5.47032	4.61073	5.20269	5.54304	5.7763	salmon
Ccan006g029090	2.15768	1.50327	2.36969	2.53971	2.23448	2.5929	4.57078	4.37818	6.56647	6.49878	6.08064	5.76407	5.41346	5.40341	3.36085	2.02886	1.9139	2.17481	2.89589	2.70708	lightcyan
Ccan008g028240	1.99644	3.31484	4.15723	3.42646	5.19993	3.23269	6.88763	6.60473	5.82276	6.3179	2.33767	2.02702	1.62246	1.36671	2.27556	2.51891	2.72086	2.09962	3.69419	3.49174	yellow
Ccan005g024230	4.37759	5.35961	4.61508	4.1782	6.60733	4.8142	9.70897	9.69102	7.6108	7.94457	4.88337	4.93517	4.60983	4.64898	4.84006	4.63291	4.35039	4.36007	5.63578	5.62908	red
Ccan004g019520	0	0.48279	3.91231	0	3.47585	0.333676	4.8224	4.64384	2.67021	1.76727	0.00390873	0.00336333	0.284977	0.135555	0	0	0.50137	0	0	0	red
Ccan010g014510	1.57447	1.06584	0.807699	3.72918	1.62781	0.799904	1.97473	2.11579	3.79926	3.92409	4.90808	6.10144	5.55302	5.6327	3.16758	4.38813	5.67127	4.56575	3.7457	3.77729	purple
Ccan008g025070	4.72545	3.14113	5.98816	7.84272	3.76614	5.43635	2.62229	2.65652	3.67179	3.32821	5.03547	6.11436	7.88381	7.82978	6.49416	7.06894	6.15417	6.85552	5.11229	5.04303	darkturquoise
Ccan009g019210	3.85289	1.15654	3.477	5.82645	5.97186	1.77543	6.61497	6.64417	7.91638	7.52848	3.93638	5.04883	5.89295	5.99767	5.7256	3.85701	5.84276	5.66084	5.58664	5.69418	salmon
Ccan006g031950	8.59987	7.02881	10.1186	9.57968	10.4171	8.78438	12.3783	11.8073	10.93	12.0768	7.28191	7.19528	8.36176	8.28273	7.14851	7.43615	8.18242	7.43485	8.62574	8.6279	yellow
Ccan004g013370	5.06795	2.30333	3.89442	5.70377	4.07819	2.39854	2.17354	2.09044	4.30519	3.50522	4.49401	5.8875	7.86584	7.94607	5.9079	6.1027	6.06831	5.8162	4.86138	4.80045	greenyellow
Ccan004g012210	4.84825	4.13321	4.03319	5.35293	5.43232	3.34505	8.93305	8.72554	8.4899	9.12537	6.43905	7.06089	6.31182	6.3437	7.71254	5.84421	6.59846	6.62218	8.0872	8.29964	tan
Ccan008g017820	0.630775	2.60174	0.202042	2.75295	3.33541	2.17421	2.74898	2.84919	0	1.42353	1.10955	2.00334	0.950859	1.25255	4.95626	5.42784	5.1721	5.04228	4.13266	4.10307	brown
Ccan002g010230	5.18501	5.69253	2.22965	4.41036	6.43163	4.28293	8.1466	8.26314	6.64311	6.76993	3.35637	7.16409	3.28019	2.66662	6.25841	5.82695	6.9372	6.24611	6.26357	6.22837	red
Ccan011g015130	1.27259	4.59301	3.05084	4.43891	3.61516	2.65373	2.98663	2.964	3.55941	4.11497	6.6101	7.40408	6.95119	6.94189	6.45051	6.57973	5.38564	5.54619	4.45202	4.69955	black
Ccan002g029160	4.78693	7.0453	8.17976	6.59894	8.24263	6.45108	4.53812	4.61254	4.75989	5.96743	4.90198	5.02289	3.43764	3.34467	2.94736	3.49078	3.169	3.08655	3.1767	2.9926	blue
Ccan003g006780	1.02395	0	2.21842	2.46514	1.22289	0.892128	0.968031	0.69523	1.32132	1.25421	0.992428	1.84075	1.92584	1.49834	4.07663	5.32063	5.45217	4.80504	4.57279	4.18836	brown
Ccan010g022530	7.60791	7.75189	6.17063	6.27126	5.52611	6.37029	4.98096	4.06309	3.61287	3.80641	3.19544	2.82466	4.65757	4.63341	3.31104	3.55511	2.57529	3.52469	1.8457	2.14484	blue
Ccan001g020970	5.95089	6.36497	4.11696	6.41554	4.85835	6.55658	5.24263	5.47216	4.91109	4.22607	3.34521	4.09174	5.97138	5.90401	2.66909	1.97786	2.54574	2.50597	1.48914	1.43264	blue
Ccan010g022860	0	3.52816	8.81297	2.1603	3.83503	5.55192	3.59844	3.5152	6.00451	5.47627	5.38836	3.92855	3.33562	2.85023	3.469	4.18261	4.31313	4.32717	4.75874	4.62086	grey
Ccan011g023680	2.3387	2.98202	2.00953	3.24247	4.86448	3.11211	8.06845	8.07829	4.29178	4.32821	3.21581	2.87442	2.59464	2.12088	3.02921	2.37921	3.27262	2.77812	4.67069	4.88897	red
Ccan006g014450	0	0	0	0.0957813	0.45396	0	0.270674	0.451353	2.16605	2.37854	1.59749	2.8557	0.593246	0.739329	2.86425	2.98121	4.07441	3.48207	5.07384	4.80955	blue
Ccan005g012900	2.2088	1.34986	3.69033	1.52935	4.48753	2.75831	6.83631	6.62747	6.3431	6.30977	3.15251	2.83596	2.45449	1.75499	2.1821	2.86572	4.01322	2.77214	3.30411	3.62477	red
Ccan006g019030	0	0.311279	0	0	0	0	0	0	0	0	1.49797	1.49938	1.49219	1.44821	3.02147	3.38348	4.06428	3.61111	4.49658	4.44376	brown
Ccan003g014250	0.0101353	0	0.0246232	0	0	0.667278	0.216868	0.0375017	0.342636	0.131435	0.174865	0	0.0793269	0.128123	1.68104	2.15716	4.18144	2.84315	4.87304	4.885	brown
Ccan008g020320	10.9972	10.11	11.6738	8.51769	9.03892	9.19074	6.01975	6.27712	8.81562	8.28489	7.31601	8.50458	9.36835	9.28191	6.16572	8.20472	9.39206	8.71422	5.63034	5.64545	pink
Ccan008g019280	0	0.493543	0.186608	1.78147	0.581819	1.38078	0.296483	0.876815	0	0.292243	0	0.303403	1.31053	1.78723	3.77257	4.67618	4.57168	4.2955	3.7404	3.488	brown
Ccan010g010570	7.02038	6.58139	7.09875	4.85691	7.51088	6.39899	6.93369	7.15926	3.17223	4.65956	3.36679	3.4029	3.52266	3.55369	2.62486	3.79873	5.20257	4.76121	3.11895	2.77949	purple
Ccan002g027560	11.5667	11.16	8.59064	10.2778	8.7298	11.3766	9.61279	9.69975	8.69492	7.9836	5.04596	6.28774	9.82566	9.75808	7.83997	7.93041	8.63744	7.86698	6.94137	6.95906	blue
Ccan004g012110	6.51353	7.11129	5.32657	8.15368	6.7836	7.48617	7.5281	7.54594	5.91553	6.17322	3.46085	4.75106	5.17339	5.58699	4.30876	2.81169	3.81947	4.04511	3.09029	2.93055	blue
Ccan007g010050	6.31255	3.76876	3.94216	5.25402	3.63085	2.46611	1.67976	1.78302	4.03447	3.24142	4.57859	5.1214	6.419	6.31264	6.03283	6.24701	6.99248	6.30348	6.6391	6.76348	greenyellow
Ccan006g006540	6.16008	4.20359	7.66977	5.94401	8.12494	6.59511	9.92507	9.93582	9.29565	9.66661	8.16203	8.12201	7.6391	7.67407	6.17706	5.00333	6.15986	5.98717	5.21269	5.54134	red
Ccan008g022740	3.9292	4.80873	6.01611	5.48271	8.0399	4.81317	8.58537	8.32968	9.89331	10.1256	6.10629	6.18517	5.55743	5.24527	5.48461	6.03054	5.19939	5.18837	6.10314	5.94169	orange
Ccan002g023720	6.14399	4.38425	5.30864	5.34848	4.67506	5.30381	2.72117	1.84335	2.37205	1.68046	4.22706	4.87083	5.5903	5.63499	2.29065	3.14569	3.96896	3.22892	0.451483	0.852902	pink
Ccan001g028770	5.04989	4.55072	3.42814	2.86874	3.66484	4.52051	2.59524	2.13406	2.69429	1.74944	5.74594	5.40657	6.58157	6.26328	6.82715	6.66503	6.86159	6.23079	5.98438	5.82827	turquoise
Ccan001g031270	4.40185	3.51469	2.77591	3.61149	3.33856	2.92994	5.17956	5.42899	4.00733	3.40545	0	3.7166	1.77314	2.25493	0.745823	0.976211	1.99324	0	0.615368	0	turquoise
Ccan011g015970	2.55659	5.56373	5.16375	6.50661	4.58354	4.96603	3.0753	3.72129	3.16931	2.37828	3.4274	4.18655	2.55356	2.65769	1.30002	0.672607	1.94028	0.884843	0.572462	1.26881	brown
Ccan008g024450	2.69228	3.63755	1.96529	1.89807	1.42708	3.07062	6.55283	6.40465	4.83272	4.65325	2.19689	1.38896	0.36398	1.23073	1.41749	2.00793	1.68071	1.47576	2.15766	2.06818	yellow
Ccan006g021890	0	0	0	0	2.30204	0	4.36675	4.28821	2.30844	2.97792	3.38372	3.26274	3.227	2.99039	3.49167	3.17419	2.84478	2.40467	5.03013	5.21773	tan
Ccan005g023840	3.12016	2.28082	3.32588	3.50679	3.13971	1.80634	2.74349	1.95723	2.51937	2.47032	4.15353	5.23979	5.67346	5.64314	6.03941	6.12787	6.44346	6.35651	6.06927	6.20959	turquoise
Ccan002g022590	2.67721	0	0.409556	2.00377	0.894583	0	0.0304124	0	0.416185	0	0.336609	1.16347	2.22763	2.67141	1.54527	2.82613	5.37402	3.92898	4.30243	4.21072	turquoise
Ccan010g010650	3.12925	4.41169	5.14464	4.20809	7.85242	5.48161	9.2283	9.39167	7.47345	6.84658	5.67512	5.09478	5.69501	5.73057	6.56024	6.84028	6.91157	6.97066	8.58905	8.54033	tan
Ccan003g007200	3.47923	4.99017	1.87875	3.72668	3.56157	4.33399	4.23056	4.17252	1.20743	1.99351	0.496998	0.626539	0.339715	0.29867	0.393656	1.14078	0.37594	1.00898	0.298664	0.118583	purple
Ccan004g017790	0.541912	0.0917865	0.641181	0.596937	0.17024	0	0.313151	0.310175	1.59055	1.32311	0.871755	0.634537	0.336819	0.742742	3.18944	4.22292	4.50974	3.91149	4.60619	4.06161	brown
Ccan004g016610	0	0	0.00355906	0	0.236653	0	0.00393175	0	0.111065	0.886651	2.4287	2.01544	1.99836	1.75092	3.65757	3.53861	3.49908	3.66704	4.54491	4.30768	blue
Ccan010g019880	10.1872	3.88875	6.80396	8.38808	7.96306	5.16595	6.46597	6.76116	8.79509	7.6953	4.52539	7.00471	8.16007	8.02759	5.13996	7.82273	7.60727	7.19868	4.35322	4.60968	darkorange
Ccan007g020000	2.51724	1.59269	4.69722	3.01485	4.96703	3.0081	6.92525	6.71458	7.48902	7.84521	3.44702	5.62433	4.20753	4.26228	6.4451	5.8839	3.91691	4.59161	5.65836	5.41138	tan
Ccan008g020260	7.5936	8.5554	7.46454	6.82607	6.44625	7.71271	3.51149	3.70642	3.04805	2.44429	5.27516	4.15299	5.92584	5.83063	4.71927	5.65768	5.80962	5.98193	3.93889	4.01966	tan
Ccan001g030860	5.49039	3.90529	6.8584	5.57077	6.5942	6.33488	4.75838	4.56801	5.04481	5.60996	0.442476	1.41825	4.07409	4.20239	3.23119	4.0125	3.90874	4.64888	2.08576	2.30136	turquoise
Ccan009g014220	9.75203	9.7854	7.41897	9.72263	7.64085	10.2748	8.20191	8.13834	8.64445	7.91804	4.77893	6.53032	9.0894	8.91611	6.15534	6.40852	7.28998	6.38151	5.15084	4.72868	blue
Ccan007g006990	0.211896	2.34115	1.74178	2.01248	3.0059	1.82148	6.28713	6.44931	4.38894	4.43566	2.91168	3.37342	3.37742	3.01359	4.21408	4.06257	3.8363	3.33248	6.24776	6.34176	pink
Ccan002g014250	4.70605	4.87447	4.80279	4.7665	5.22253	4.36469	4.08187	4.03714	6.22805	5.56651	7.05415	7.68719	8.5568	8.69226	8.26622	8.02324	8.16271	8.19652	7.64981	7.67948	purple
Ccan007g010080	11.4767	11.5991	9.29207	11.6908	9.76113	11.8026	9.6864	9.79465	10.422	9.85801	7.62318	9.03368	10.0843	10.0999	7.79219	7.73937	8.75662	8.20593	6.10903	6.05485	blue
Ccan008g021110	1.22017	0	0.600685	2.47154	1.41751	3.00805	6.19971	6.35702	3.5108	3.75892	1.278	1.385	0.270546	1.51681	2.66429	2.87046	3.18783	2.92531	3.43417	3.36699	red
Ccan007g015890	6.29435	6.51127	6.95504	6.39483	5.91665	7.04017	6.32545	6.50948	4.77199	4.82958	1.82018	4.18115	3.1694	2.66155	2.62267	3.64063	2.89301	2.57307	4.40312	4.54614	purple
Ccan005g014900	0	0	1.06125	0	1.38946	0.081596	2.12411	1.73012	2.57997	1.72964	0.87193	2.18023	0.916821	2.19736	3.31128	2.9131	5.43205	4.53699	4.69883	4.71189	brown
Ccan001g023380	2.28678	0.445156	3.53506	1.28994	3.39301	1.8003	1.7609	1.37528	2.28121	3.0372	6.53066	6.06906	4.79384	5.01053	4.756	4.59212	4.47366	4.49343	4.49275	4.85893	black
Ccan008g024310	3.39719	3.17715	1.85442	6.69145	3.38723	3.26891	2.46049	2.65879	2.11392	2.13719	5.9757	6.92332	6.65611	6.42007	5.26441	5.54048	5.31601	4.91399	4.01902	3.98052	greenyellow
Ccan004g024650	6.93835	5.77603	3.17163	6.03738	3.33375	6.40214	1.96517	2.57002	1.70178	1.53328	3.23572	4.046	6.31502	6.42874	4.48438	3.79581	4.41944	3.46179	2.82196	3.15171	pink
Ccan002g041190	0	0.433119	0.109113	0	1.71076	0	1.19618	1.25097	0.08334	0.227721	0.36227	0.944049	1.53404	1.70463	3.2147	2.76647	4.58772	4.59476	4.31682	4.43831	brown
Ccan005g017570	3.88604	4.56134	4.16466	3.12698	3.64955	1.77834	1.69827	0.483054	3.27849	3.41844	6.71399	5.83199	5.14277	5.37354	5.98531	5.83271	5.33748	5.84257	5.84709	5.85393	turquoise
Ccan008g017300	3.28864	3.40501	3.82145	4.76827	4.01306	1.29005	2.95986	2.93254	2.72803	3.37827	2.14558	4.53095	4.08468	4.08547	6.0953	6.53966	7.15979	6.65607	6.47883	6.53743	brown
Ccan010g014560	0	0	2.06972	0.283209	0.964408	0.910088	3.96884	3.67947	1.44876	1.3734	3.64818	3.67756	3.37373	3.33244	2.72994	3.58826	4.47052	4.25274	5.28187	5.19661	blue
Ccan002g044470	3.89392	4.46151	4.66089	4.74003	5.20109	4.04896	8.1319	8.01046	5.26027	5.82736	3.24028	4.06143	4.11839	4.02489	2.62366	3.75025	2.69496	2.59371	1.81861	1.90431	turquoise
Ccan004g007140	4.69023	5.34665	8.38165	5.12602	8.39095	7.03648	6.28253	6.3763	7.75466	7.89925	7.55638	7.30572	5.21716	5.15116	3.87	4.46594	3.9907	3.58279	3.76639	3.50302	turquoise
Ccan003g010560	1.72452	2.95949	6.46552	3.91982	4.45463	3.42245	5.43835	5.53335	4.79029	5.09807	4.8525	4.6442	5.01727	4.83202	2.73459	3.23214	3.03396	0.845434	0.765703	0.718	brown
Ccan002g005580	3.50376	5.28103	5.64636	5.82448	6.63966	5.44349	8.41884	8.26282	7.52343	7.3389	4.64685	5.18982	3.41736	4.15775	3.12256	2.77345	3.88476	4.20585	6.17659	6.54153	yellow
Ccan008g008280	4.32716	1.41639	4.33326	6.1739	2.7672	4.08596	0.946041	0.763259	1.61034	1.56175	2.51594	2.87351	3.44101	3.8774	0	0.387997	1.04654	1.47485	1.08214	0	lightgreen
Ccan007g010230	1.44682	0.59437	0	1.5133	1.25789	0	0	0	0	0	1.52209	1.51047	0.589403	1.63161	2.71981	3.82184	4.56228	4.23872	4.41934	4.33427	brown
Ccan002g006000	6.03627	7.74064	6.71493	6.9963	7.16097	7.13765	10.441	10.4691	7.59153	7.96304	4.77486	4.65191	5.15423	4.51062	4.92028	5.13816	6.08221	5.82911	6.23912	6.16639	royalblue
Ccan002g035370	5.42098	6.78634	6.35915	4.74689	5.14616	7.32413	3.96651	4.00736	4.801	4.45795	6.69249	6.47414	5.96744	6.04174	7.42481	6.54327	5.79274	9.00412	9.74357	9.67935	brown
Ccan010g023000	1.96828	3.41902	3.62608	2.73465	6.37488	3.32596	8.29635	8.20296	6.73712	6.66553	5.37725	4.88655	4.6919	4.63161	5.99877	5.87838	5.28605	5.49619	6.32371	6.45892	tan
Ccan001g033630	2.10318	0	1.58473	6.10513	0.456549	2.4055	0.545043	0	4.90845	3.77091	0.236022	2.54711	3.67675	3.33135	0.653908	0.915281	1.14128	0.826739	1.64576	1.50403	grey
Ccan008g027560	7.2473	6.2515	1.73214	1.84608	2.19231	3.7534	2.56341	2.19675	0.863353	1.48951	1.53656	0.764497	4.16821	3.96949	2.38297	2.03206	2.87595	2.11936	1.19433	1.60683	pink
Ccan009g010960	2.19321	4.29779	2.8438	6.49112	5.15649	5.82724	4.86421	4.47445	4.90389	5.05265	2.34848	3.31472	3.5713	3.76691	1.39551	2.56617	1.69869	1.23939	1.0642	0.913732	blue
Ccan009g006030	7.93157	8.5926	8.8028	8.79998	8.32629	8.4846	8.54104	8.36335	8.15422	8.52858	6.08044	6.17365	5.53543	5.51712	4.90635	5.29363	5.15143	4.70965	4.60157	4.62523	turquoise
Ccan001g029650	2.97405	3.93615	4.97572	6.09157	4.06294	2.05674	2.56884	2.58397	0.496145	0.270805	4.72175	5.03058	3.25468	3.99447	1.13059	0.56592	0.865533	1.64836	2.39355	2.18662	pink
Ccan008g022160	6.03587	1.98396	1.73098	4.29742	2.22881	3.12917	0.422858	0	1.52264	2.02968	2.56106	3.60695	4.33988	4.7489	3.50296	4.73052	5.45035	4.6949	4.55143	4.9346	greenyellow
Ccan002g025350	5.50735	4.09881	4.63403	5.32096	4.53593	3.49297	1.67086	1.71263	4.41484	4.2384	6.29855	6.71532	6.57974	6.49107	7.13751	6.22671	6.49576	6.36242	7.31472	7.26441	greenyellow
Ccan001g022360	6.01664	6.78837	4.48343	6.34472	5.4141	6.59308	6.14496	5.79025	5.26086	5.15683	2.96896	3.38625	4.55919	4.24395	2.39361	2.71623	2.89943	3.23259	1.74532	1.30151	blue
Ccan002g018710	1.89746	1.86265	2.6692	3.15586	4.67331	2.02618	7.02384	6.97599	5.62733	5.31964	5.10568	4.88952	3.82245	4.5016	5.08583	3.67713	5.86935	5.59999	6.80768	6.7487	midnightblue
Ccan008g017830	3.9907	1.79635	1.084	2.9236	5.26951	1.90146	3.70113	3.28132	3.31379	3.6642	2.23854	6.60165	2.98132	3.35583	5.97859	6.72465	5.92512	5.49427	5.4486	5.3868	brown
Ccan004g009790	0	1.0154	0.882226	0.841063	0.996476	0	1.13876	0	0.419572	1.78338	1.56874	1.13655	1.54988	1.35736	3.21448	1.82628	4.84524	4.14306	5.10321	5.08656	brown
Ccan005g023580	10.0929	10.3047	7.28635	10.4911	7.16035	9.12118	5.83897	5.83742	7.8092	6.8383	5.92504	7.72001	9.9125	9.77832	7.50497	7.72453	8.15624	7.83704	5.34218	5.29664	pink
Ccan006g032330	0.766985	1.56565	1.973	2.5313	4.99721	1.97101	5.62702	5.37824	6.05406	7.01809	1.51865	4.42669	3.14193	3.13478	3.93498	3.77068	3.52926	2.94092	2.63705	2.12373	orange
Ccan010g005980	10.9184	11.2104	8.18059	11.1796	9.16143	12.0789	10.0991	10.141	9.93337	9.46435	7.63795	8.35321	10.4177	10.2966	7.55554	7.88329	8.06976	7.8506	6.15133	6.18586	blue
Ccan001g027760	4.63188	3.36181	4.18546	3.10305	5.80497	1.58552	1.24899	1.7	1.53504	1.0001	1.46329	2.95406	5.54944	5.86228	0.978277	4.07719	2.95565	1.92422	1.39177	1.0541	magenta
Ccan010g009670	4.82411	4.15828	4.6	6.32147	6.44577	5.6007	7.49504	7.39049	9.258	9.20081	8.98554	8.81354	9.26672	9.19799	6.71843	6.14146	5.3754	5.64696	7.00894	7.14658	lightcyan
Ccan002g018810	5.96187	5.13318	6.17238	8.10915	6.45074	4.7962	3.31877	3.52804	4.72353	4.7319	6.50909	7.48429	9.51226	9.35022	6.75175	7.41998	7.39038	6.64795	5.29189	5.42239	yellow
Ccan002g041020	6.84021	6.90713	6.13562	6.1471	5.30353	6.6053	5.64375	5.36511	4.37754	4.99866	1.77113	3.20092	5.01213	4.99358	3.05156	3.37671	3.18971	3.48363	2.03371	1.63461	blue
Ccan002g017580	2.68405	2.17442	2.49062	2.79333	5.51271	1.42594	6.78478	6.77639	4.9733	5.4004	1.53296	2.46743	1.57119	1.73426	3.30656	2.722	2.32319	2.58639	2.77643	2.64172	red
Ccan003g006560	5.08235	5.23292	5.21266	5.2999	4.33816	4.45841	2.93458	4.2887	1.4398	0.90639	0.901915	0.14684	1.7346	1.20373	2.52327	3.25214	3.71255	4.00878	4.58627	4.43358	lightcyan
Ccan008g021490	0.31483	1.19582	4.60308	1.93355	3.07972	3.76608	3.32614	2.47319	3.50006	4.77372	0.380357	1.16366	0	0.375896	0	0.513907	0	0	0.259563	0.0505128	turquoise
Ccan002g043160	2.497	0	2.54069	5.9949	1.28507	1.43758	2.34996	1.1052	1.29937	0.891094	2.7199	4.07658	5.8374	5.46991	3.59255	4.47042	3.05956	3.41148	2.19904	2.10812	darkturquoise
Ccan011g018010	3.15491	2.27063	1.95501	1.25926	2.02786	1.62425	4.78183	5.08089	7.06805	6.69091	2.35909	2.45035	2.34293	2.58883	1.56897	1.54497	2.67106	1.8665	1.87755	1.95272	cyan
Ccan006g012450	4.31062	3.52196	4.28572	5.45176	4.94966	3.06015	3.98079	3.8085	4.29367	4.09366	2.03777	3.08865	4.78865	4.6381	0.409319	3.42166	2.24058	0.764554	0	0.118703	darkorange
Ccan011g012130	2.88375	1.72571	2.29104	2.83509	1.68782	0.527148	0.0378095	0.526492	1.12865	1.02826	4.72563	5.32935	5.25539	5.40937	3.96896	4.18645	3.41967	3.41422	3.17078	3.39107	royalblue
Ccan004g012670	4.71357	6.77839	4.88912	5.57556	4.31158	6.4511	2.86229	3.09925	1.66103	2.21155	3.47708	3.42608	2.18992	2.02432	2.01414	2.24597	2.65951	2.47235	1.01962	1.031	salmon
Ccan002g044680	0	0	0	0	0	0	0	0	0	0	0	0	0.212242	1.36166	4.16188	3.32079	3.6427	3.74771	3.33312	3.5161	brown
Ccan006g007610	3.58731	1.70278	3.28272	4.53788	2.72967	2.94184	1.76689	1.0276	3.82317	3.4461	3.42049	4.30511	6.41517	6.38889	5.61272	6.34343	6.1979	5.60734	5.4602	5.3935	greenyellow
Ccan008g026680	1.4066	3.29304	0.494687	2.41986	3.18012	1.18779	3.42558	2.69953	3.4375	3.76546	3.44856	2.5954	4.07974	4.12516	5.57754	5.74258	5.83527	5.77556	5.93895	6.07416	turquoise
Ccan001g026480	6.32839	8.07639	7.75682	8.47164	7.85293	9.09823	7.19927	7.11258	7.15253	7.31945	4.30962	5.18594	5.52309	5.57654	4.65217	4.2755	4.91439	4.26582	4.07368	3.7137	turquoise
Ccan010g023250	3.41275	3.44666	3.46907	4.36183	4.74439	2.25056	7.68802	7.45032	8.44151	8.38091	4.09233	4.669	5.52137	5.44712	5.49687	5.88651	6.0682	5.72835	5.80636	5.70245	tan
Ccan008g024410	2.10948	2.10754	1.17777	4.82806	2.72247	0.931418	1.58969	1.11931	2.63753	2.19668	5.15094	5.51298	6.16367	5.96924	4.23767	5.05267	4.08892	4.22737	3.70463	3.40697	royalblue
Ccan005g018310	6.70263	7.14958	4.33929	7.1269	5.44834	7.00752	5.08845	5.51203	4.81099	3.85874	3.23316	4.25992	6.11717	6.28731	3.31906	4.27451	4.68303	4.30951	1.42373	1.42443	pink
Ccan008g006300	11.1797	11.5536	8.07474	10.5293	8.9103	11.1312	9.16452	9.27197	8.98269	8.29324	5.11626	7.7677	10.0414	10.0098	7.68571	7.93928	8.89607	8.24655	6.52348	6.40568	blue
Ccan003g006040	5.45641	4.30145	5.74468	5.42124	3.96449	4.56479	2.09714	1.6775	1.36637	1.25179	5.31431	5.93778	6.31567	6.38778	6.27664	5.61804	5.42777	5.50666	4.90004	4.86918	yellow
Ccan010g011090	1.15974	0.823761	0	0.77114	3.75464	0.0940604	3.02033	2.52193	0.0894032	1.19058	0.599971	2.50331	0	0.619808	3.80775	4.40753	3.74142	4.1141	4.09814	4.17378	brown
Ccan007g006650	0	0	0	0	0	0	0.708274	0	0	0	0	1.31161	0.437614	1.69888	1.98057	1.68016	1.27597	3.11511	5.21262	5.39366	brown
Ccan006g015490	5.15809	4.39221	4.33722	5.79975	2.9439	4.29051	3.03755	3.27624	4.33276	3.75792	1.07222	2.60429	1.28952	0.847526	1.26448	1.09421	1.55651	0	4.5675	4.27725	turquoise
Ccan002g033680	3.91661	1.89223	2.98167	5.0742	3.35713	0.941813	2.68888	1.77275	3.35996	2.99623	4.66538	5.32046	6.01627	6.195	5.43061	5.65637	6.11791	5.76144	5.90727	5.9366	greenyellow
Ccan011g024810	0.914819	0.028265	0.404664	2.43926	0.954752	0	0.574136	0.629193	0.0384151	0.68053	0	1.20697	1.48568	1.31859	3.643	4.57442	4.26516	3.99653	4.01772	4.09211	brown
Ccan009g007350	3.84912	5.59581	2.29464	4.64502	3.57871	4.96123	3.73789	3.38961	4.07605	3.96141	1.0751	2.09998	3.58971	3.2758	0.944855	1.57344	0.390281	0.893201	0.523226	0.032074	blue
Ccan008g025080	7.00906	8.06028	6.33672	7.34663	6.12627	8.39554	7.16213	7.25631	5.9689	6.01928	3.73761	4.57286	5.94497	5.85057	4.30429	4.46605	3.31356	4.04799	3.21487	2.90451	blue
Ccan006g013950	1.97852	1.94803	3.33439	1.81843	5.687	2.36678	6.90329	6.96778	6.65891	6.5641	4.26507	4.43809	4.23009	4.49453	5.2546	5.3413	5.00534	5.02997	5.97743	5.91408	tan
Ccan006g035480	11.1374	10.399	7.79759	11.0969	9.06058	10.6646	8.27013	8.2911	7.69933	7.59834	6.19231	8.02138	9.33252	9.36131	6.77556	7.31812	8.16821	7.08332	5.63539	5.60414	pink
Ccan011g019150	3.49296	3.63606	4.84369	4.68576	4.11014	3.58997	1.30114	1.40848	1.85623	2.00169	4.82096	5.52883	6.94476	6.97113	5.65909	5.66691	5.71391	5.30928	4.26072	4.14869	yellow
Ccan009g015390	5.19197	5.61078	2.97944	5.36483	3.45896	5.14779	1.61292	1.08329	1.00682	1.43718	0.305285	2.34642	4.63874	4.65014	2.69101	2.79527	2.91908	2.96753	1.23048	1.26432	pink
Ccan002g013300	2.30252	3.30138	2.86061	2.67145	4.49037	1.50094	7.42106	7.26038	4.89156	5.16271	2.39201	3.18546	2.55884	2.92379	3.3549	2.73299	1.37606	2.53904	2.17159	2.28106	red
Ccan008g007820	3.87621	0.590948	3.20813	2.65136	0.736038	1.70279	0.442057	0	1.78951	0.78571	2.70995	4.79277	4.88181	4.30231	1.06768	1.67747	0	0	0.0937454	0.381899	magenta
Ccan010g011260	0	0.032974	0	0.396523	1.53536	0.481739	3.50484	3.47853	3.62929	4.28449	4.67879	3.72768	3.51882	3.08089	4.00422	4.15669	3.08237	2.96566	4.37212	4.36851	salmon
Ccan009g006680	7.19316	7.17081	8.60367	7.11394	6.80847	6.74197	3.01573	3.21447	2.8338	2.81207	6.14079	6.29809	6.13747	6.19765	4.55709	5.06899	5.26409	5.07217	4.2586	4.23383	magenta
Ccan003g016890	0.467474	2.15019	0.526601	1.4729	2.20078	1.12537	5.62578	5.65413	5.50966	5.24116	3.27175	3.04616	3.1403	2.81464	3.93014	4.18049	3.10658	4.96854	4.41297	4.65278	tan
Ccan011g024570	11.3037	11.5562	9.53916	11.0914	9.73519	11.7613	8.42209	8.72515	9.46509	9.12452	7.87749	8.65365	9.60017	9.64129	7.17276	7.64769	8.14081	7.45808	6.04439	6.0445	blue
Ccan004g009110	2.70624	0.851346	3.49333	2.06276	2.06769	0.963782	1.64601	0.880838	3.12572	2.69164	2.56926	2.13823	1.28283	1.38259	4.39863	3.97099	4.32	5.01959	6.24217	6.21465	brown
Ccan007g016660	0	0	1.66328	0.558029	1.66166	0	0.747427	1.53267	1.31775	0.161169	3.1558	1.98834	3.13646	3.39243	4.06501	4.39376	4.07426	4.23528	4.32673	4.22618	turquoise
Ccan002g009340	4.73493	4.92292	3.41253	4.88308	4.43128	5.72419	3.8367	3.88615	3.8556	3.32584	2.71967	2.77322	1.78006	2.55005	0.3872	1.27802	1.36918	1.55099	0.402357	0.182369	blue
Ccan005g024820	8.2681	9.07383	8.93576	8.24913	11.2401	8.83113	12.6864	12.61	11.6408	11.251	7.6411	7.4976	8.14972	7.91698	8.27872	8.49413	7.64648	8.23842	8.93217	8.84827	red
Ccan001g028950	7.57711	8.28429	7.21574	8.39339	6.73779	7.81996	6.05843	5.98573	4.62368	4.60771	4.22843	4.97224	4.61675	4.60898	4.48214	4.7263	4.80959	4.03132	2.78938	3.14715	salmon
Ccan006g009850	6.28451	6.80835	4.44869	6.75845	5.55887	6.48329	6.57437	6.42623	4.90192	5.32307	3.29723	3.63262	4.53704	4.69893	3.00826	3.1549	3.66103	2.25708	1.89899	1.88395	blue
Ccan001g020110	4.79572	4.89345	5.78996	6.7794	6.39835	6.12307	5.93247	5.80252	2.85821	3.77357	4.5312	5.4779	3.96082	3.98449	3.09753	3.44986	3.05134	3.30463	1.02104	0.850282	brown
Ccan005g017710	5.20201	4.38655	3.69501	5.15901	3.84998	3.98385	0	0.780788	2.1267	1.22528	0.673426	2.53915	1.20035	0.494576	1.44259	0	2.8002	2.30426	0.721507	1.83871	tan
Ccan005g023730	2.62691	6.38324	4.64549	5.49559	8.01911	5.78106	8.98711	8.82818	5.65256	5.15754	4.58713	4.16654	3.78834	3.39398	5.48208	5.20067	4.61553	5.12783	6.69746	6.50752	red
Ccan001g027970	0.695908	0.174351	0	1.49033	0.793387	0	0.86902	0.206547	0	0	0.123637	0	0.959241	0.882281	3.83532	4.27611	4.31052	3.79893	3.31771	3.6229	brown
Ccan007g007560	0	0.576926	2.81093	1.21972	3.27413	1.50665	6.12515	6.08882	4.56102	4.68845	2.49336	2.00349	2.79508	2.7642	3.59839	3.39753	3.03723	3.88754	4.7029	4.82985	tan
Ccan009g006120	8.10273	7.1526	7.28811	6.91497	6.61664	6.47136	2.26817	2.23644	3.81501	3.30928	5.46757	6.26676	6.63655	6.92083	5.43073	4.09622	5.68612	5.64766	4.65263	4.76049	red
Ccan011g018940	2.89725	4.02699	4.50247	3.92821	5.87818	4.65423	9.05813	8.83118	5.22952	5.61215	3.9008	3.43792	3.48724	3.44013	4.12371	3.20582	4.33167	3.5494	5.14361	5.34893	red
Ccan010g018220	0.458155	3.75479	1.58808	2.43366	4.62645	2.2715	5.31559	5.02487	6.29346	6.69403	5.34049	5.33607	4.34522	4.52298	5.29659	5.15225	4.86375	5.09485	6.26556	6.25901	salmon
Ccan001g031250	0.664819	0.819241	0.787045	2.52522	1.12197	0	0.65466	1.28772	2.01316	2.36055	1.00248	1.86089	3.19702	2.95467	4.37937	4.86508	5.01624	4.48627	4.47842	4.41679	turquoise
Ccan001g029920	11.5133	11.3038	9.47172	11.8404	10.4396	11.899	10.2223	10.2787	10.4291	10.0226	7.2669	8.92623	9.8453	10.0172	8.02373	8.17913	9.19105	8.40986	6.29944	6.36439	blue
Ccan007g013590	5.39835	5.63277	7.46245	5.53286	6.69244	6.86478	8.4682	8.18124	8.625	8.74911	6.33148	6.41921	6.30806	6.42881	4.12067	4.25878	4.56179	4.08641	3.74487	3.67402	turquoise
Ccan010g019680	6.58325	1.82503	1.90393	3.6421	2.97364	3.54669	4.28637	4.51766	6.15348	5.2481	1.72581	2.63704	2.77178	3.01927	0.567101	3.1462	3.4491	2.52423	1.01526	0.625029	turquoise
Ccan010g024200	0	0	0	0	0.110402	0	0.601002	0	1.91176	2.21228	0.734801	4.14142	4.62506	4.72022	2.67313	2.0173	2.70352	1.67982	3.19153	3.246	purple
Ccan006g015690	5.55981	4.63789	5.80044	3.91064	4.93608	4.7954	2.06963	2.427	2.91342	3.86108	1.12682	2.63862	2.59148	2.61756	4.46499	2.76853	5.90458	5.79828	6.61668	6.90446	grey
Ccan002g037860	1.63406	0.0893761	0.569937	5.48899	0.167313	0.86941	0	0	0	0	0.00884253	1.2436	3.84989	4.33029	2.50498	3.29864	2.96847	2.28734	1.42667	1.37506	darkturquoise
Ccan006g021790	0.437463	1.29672	0.671188	3.67308	1.72096	0	0	0	0	0.584714	2.03409	2.66059	4.14152	4.00163	4.22989	4.38409	3.96366	3.7033	2.79293	2.60387	greenyellow
Ccan002g046770	2.53926	5.98526	4.69485	4.42695	6.2823	4.32173	3.2727	2.96839	4.73585	5.53586	6.88093	5.0193	6.87369	6.80565	7.40596	7.03146	7.08978	8.13851	7.53093	7.4342	turquoise
Ccan004g018500	3.61938	2.31358	3.16529	2.97711	1.8952	2.67946	0.541783	0.381186	1.25276	1.18929	2.61718	3.65557	5.77051	5.62551	4.97299	5.43225	4.50914	4.71819	4.24415	3.95788	greenyellow
Ccan003g008940	1.17321	1.04415	3.0599	2.70077	2.69332	2.19787	2.72194	1.94623	2.84868	2.38531	1.29394	3.05473	1.22985	2.19363	4.48998	5.38173	5.99495	5.60334	5.48227	5.63545	brown
Ccan003g018700	7.95996	5.10686	7.70408	8.01956	7.80126	5.04667	5.30127	5.20445	8.14329	8.32682	7.70005	9.41847	10.172	10.1123	9.54199	7.60628	9.6263	9.03058	9.33727	8.87722	greenyellow
Ccan006g006730	0	0	2.44018	0	2.36299	0	3.90516	3.73786	4.72003	5.05992	4.11692	3.30598	1.5233	2.26392	3.95606	3.47668	1.47105	2.9028	3.98019	3.99465	pink
Ccan010g020380	7.3131	7.43805	3.97121	4.61999	3.25411	4.86424	4.76896	4.75374	1.14792	1.56742	2.93663	3.48324	6.07077	5.98373	4.37214	4.8719	4.26274	4.12305	2.59266	2.77129	pink
Ccan004g016950	5.19106	4.61496	3.97989	4.70257	3.81057	5.19425	3.3084	3.12446	1.95024	1.80035	1.57041	2.91398	5.10517	4.76731	1.26068	3.00151	1.42141	2.05692	0.169076	0	pink
Ccan008g006720	3.41535	4.23689	0.880352	0.86952	0.623713	1.63528	0.903978	0.107044	0	1.28831	2.29988	3.08838	2.20617	2.63953	3.43234	3.54446	5.14412	4.71391	4.48838	4.67301	turquoise
Ccan002g039080	1.40049	0.415777	2.86833	1.69119	4.53325	3.9936	6.61358	6.712	3.73169	3.34037	4.73413	4.16135	2.46165	2.73791	4.57021	4.99609	4.98639	4.72388	5.38245	5.40356	green
Ccan007g022760	0	0	1.35187	0	0.589919	0	3.29792	2.57144	0	0	0	0	0	0	0	0.868167	0	3.48783	4.65191	4.59299	brown
Ccan004g011350	2.74415	2.60325	2.93529	4.59539	2.93882	0.418629	1.78334	1.92554	3.24814	3.44886	4.76965	5.18005	6.40908	6.44671	5.39315	5.73699	5.55672	5.25393	4.61482	4.45494	greenyellow
Ccan002g011790	1.81449	1.46275	0.614225	2.22794	0.311755	0.702905	0.39396	0.336456	0	0	0.509816	0.779795	2.3568	2.66764	3.99205	4.25206	4.89928	4.46315	3.53765	3.44627	brown
Ccan002g017100	4.11722	2.83753	0.603028	1.16775	1.05792	0	0.668477	0.374338	1.6877	0.392061	2.0273	1.65702	2.50518	2.08162	3.94943	3.53974	3.67558	4.22996	5.20413	5.22117	turquoise
Ccan005g025760	1.64291	2.60968	2.80964	2.28349	4.16005	1.20649	6.70319	6.48977	4.94308	5.21342	3.29065	2.79578	2.88403	3.26833	3.9782	4.71444	5.39395	5.39219	6.18846	6.01365	pink
Ccan001g008960	7.25965	8.18493	4.15563	8.29251	6.16515	7.73961	6.71077	6.99224	5.68986	5.32162	3.94291	4.84717	6.53905	6.41132	4.15841	4.06232	4.51795	4.22498	2.9293	3.16592	blue
Ccan006g012380	4.17433	5.62017	6.25329	5.5013	7.88464	6.06295	10.3417	10.1152	7.91121	8.21937	6.14968	6.1092	5.10623	4.74417	5.66266	5.21016	5.54114	5.75119	7.15159	7.27843	red
Ccan009g005460	4.8227	2.62713	3.18611	3.31132	2.88084	4.22908	4.41099	4.37407	6.82031	6.18865	3.90404	4.40409	4.71989	4.28093	1.1068	2.28403	2.06476	1.92598	1.07295	0.645455	brown
Ccan002g044610	6.88229	7.2438	5.20435	6.71537	4.99974	8.07029	6.43064	6.50146	6.17263	6.01105	4.50226	4.61097	5.98452	6.35135	3.45216	3.88016	3.90337	3.69203	2.16518	2.17729	blue
Ccan002g018520	5.46837	3.1597	3.79896	6.93813	4.47759	3.3085	3.04255	3.16156	4.0451	3.78606	3.31708	5.78685	5.91433	6.15621	5.81768	5.18334	8.21379	7.04431	7.32742	7.21061	turquoise
Ccan006g007570	5.58932	4.5124	3.13691	3.88233	3.27869	4.19183	0.700655	0.630583	2.19825	1.57219	0.538659	1.70284	1.18196	1.26166	0.206283	1.67466	0.322552	0.991975	0.0420335	0.0684466	tan
Ccan005g017380	7.77639	8.31672	5.56045	5.46754	7.40401	6.89442	6.03889	5.9676	4.22547	4.55218	2.16142	2.34942	3.57548	3.36648	4.4577	5.09882	4.90994	4.14277	5.28011	5.43226	black
Ccan004g007280	4.8351	4.97691	4.80144	4.84491	5.24388	4.98951	9.60036	9.39846	9.3174	9.41591	6.37149	6.13053	6.19042	6.32302	5.8821	5.61168	5.59336	5.94256	5.83481	5.86278	red
Ccan006g016440	4.56817	4.29696	4.57891	3.84357	6.88502	3.88861	9.12627	8.96923	8.4689	8.51023	5.70158	5.27122	4.91369	5.03982	5.47625	5.37163	5.38558	5.10959	5.91972	5.8963	red
Ccan009g012070	6.70698	5.43093	5.31075	6.61079	5.44206	4.26567	4.00074	3.92895	6.41655	5.83121	6.04256	7.39562	8.58315	8.50453	7.99641	8.31599	9.21834	8.99047	7.67255	7.49925	greenyellow
Ccan001g024820	1.37084	1.79349	2.0596	2.44571	5.1996	0	6.45155	6.31631	4.99301	4.34936	2.26686	3.08816	4.71678	4.76571	3.5424	3.56874	4.63703	4.40985	3.21604	3.41886	tan
Ccan002g049250	0	1.39533	1.34352	2.12265	5.61272	1.38604	5.9421	5.92135	1.65818	2.73542	3.23559	1.6223	1.31675	1.82831	2.69283	2.61606	2.60042	1.27459	3.82354	3.81683	red
Ccan003g013860	8.61779	9.58903	4.36764	8.29976	9.08429	7.62036	7.12285	7.06317	6.84574	6.49212	3.79214	7.00502	4.55746	4.97044	6.54116	7.5789	8.318	7.44354	5.20362	5.02586	midnightblue
Ccan005g016280	4.68696	4.73131	2.66598	3.36446	3.55712	4.21423	0.248725	0	1.50443	2.43375	0.813368	0.322198	0.192851	0.51728	0.435891	0.810979	0.989479	0.876173	0.139587	0.117876	tan
Ccan005g019110	7.39205	6.57702	6.00836	5.74017	5.30958	5.91789	3.13271	2.59331	2.44471	1.46239	5.82894	6.37864	6.14616	6.1999	4.92798	4.06289	4.51219	4.20436	3.25202	3.02371	magenta
Ccan007g021520	2.67927	1.8391	6.98254	3.01397	4.06069	2.51132	2.14233	1.75999	1.62806	2.6052	4.48099	4.45453	6.24659	6.26944	4.99896	5.41675	5.36675	5.3349	4.15695	4.16264	yellow
Ccan003g007590	0	0.969218	1.33359	0.954292	1.9214	0.104024	2.9585	2.72054	5.1313	5.90152	3.56194	4.50515	3.13373	3.20985	3.42688	3.64042	3.64722	3.61573	4.58137	4.6324	lightcyan
Ccan007g009590	7.93254	6.04075	3.32339	6.26061	6.13193	2.30981	3.22941	3.34686	3.4948	2.59768	2.85477	4.21758	5.72155	5.50627	3.77551	3.91774	4.1805	3.67588	1.66599	1.9984	green
Ccan007g014310	4.93564	2.38735	7.4833	8.55413	4.13771	5.80492	3.50517	3.56324	5.95433	5.4329	5.64825	7.09317	8.17838	8.1687	6.47536	6.51634	6.23152	6.46353	4.99804	5.00981	darkturquoise
Ccan001g021640	0.872559	0.307179	1.31269	0.7477	1.83527	0.928229	5.75061	5.68439	5.32063	4.98982	3.48364	3.12779	2.90323	3.03354	2.9322	3.05397	3.21225	2.57505	3.80551	4.06256	tan
Ccan002g006450	6.63699	5.04862	5.44005	6.30396	5.24061	5.30851	2.74313	3.23669	3.55562	4.29346	4.30128	4.80256	5.91995	5.99462	2.29778	2.80499	3.54363	2.3579	1.15139	1.33202	lightgreen
Ccan003g023620	0	0	0	0.166996	0	0	0	0	0	0	0	0	0.0251408	0	2.98868	4.21784	4.56865	3.76247	2.3253	2.27291	brown
Ccan009g018310	0.942883	0.784206	2.00919	0.845292	1.82879	0.974856	3.69076	3.77093	5.98154	5.31813	4.64953	3.83437	2.92056	1.87069	3.56353	4.08918	4.71195	4.3642	5.00045	4.67723	pink
Ccan002g014030	2.29007	3.9056	3.82357	0.689218	1.1714	4.69454	0.85011	0	4.2719	2.63087	3.04667	3.82828	5.2666	5.23101	0.113191	1.33796	2.5496	1.7919	1.56204	1.91603	grey
Ccan001g017730	0.286472	0.656039	1.41641	2.33011	1.75657	1.2672	1.85064	1.20813	0.800261	1.34655	0.91882	1.50527	2.94659	2.54232	4.68132	5.26855	5.06176	4.69602	4.11517	4.42143	brown
Ccan005g021080	1.84225	1.42196	1.48778	5.76525	0.859223	0	0.353104	1.67769	3.44925	3.09004	0.0496935	0.33416	4.57007	4.20296	0.902057	0.312221	1.7467	0	1.48755	1.54966	grey
Ccan005g026610	0.515244	1.35004	0	1.59809	1.27926	0	0.881044	0.419703	0	0	0.431394	0.606115	1.30261	1.19458	4.46533	4.69115	3.64627	3.72046	3.78301	3.69841	brown
Ccan001g025690	3.71354	3.0168	4.11078	3.28994	5.78098	3.80009	7.29387	7.18363	7.31187	6.96821	7.09114	6.52347	6.56446	6.40871	7.50771	7.64041	7.47026	7.4645	7.6911	7.67959	tan
Ccan005g027050	2.20212	4.29833	5.08136	3.42181	3.36715	5.14923	4.01121	4.61506	1.45411	2.56608	0.900029	0.674479	0	0.849967	0.345837	1.18067	1.64734	1.56487	1.58078	1.02274	purple
Ccan011g018260	1.09735	0.405129	0.150671	0.298374	0.0717338	0	0.385113	0	0	0	0	1.55081	1.41937	2.20442	3.46356	4.92461	4.21293	4.02168	2.75042	2.49551	brown
Ccan004g007630	4.76063	4.0864	1.74011	0	0.543998	5.57803	0.510432	0	1.88377	1.89557	3.58809	1.46585	2.84876	3.22427	0.27806	1.05719	1.20996	1.09993	0.326666	0.705506	salmon
Ccan001g007890	4.43664	2.85037	3.74822	4.85564	2.01138	3.40494	0.362414	0.861984	2.17495	2.50379	4.51373	5.00851	5.36807	5.42169	6.06278	5.42868	4.87552	5.15559	5.25398	5.01906	greenyellow
Ccan002g035630	4.34561	5.42696	4.0488	4.34932	4.04997	4.4021	0.862367	0.202354	0	0.646477	1.7588	1.74806	2.17113	2.87047	3.02047	3.17876	3.17451	3.1121	0.538205	0.707989	tan
Ccan005g022790	3.27967	0.128838	0.261747	3.53836	2.08262	0	2.82749	2.02879	5.65531	4.19086	0	1.09609	2.57276	1.96616	0	0	1.2718	0.521445	0.549904	0.244284	cyan
Ccan006g024370	7.32462	6.13001	2.82562	6.25166	4.26469	6.65175	4.06697	3.63471	3.98839	3.88009	2.37488	2.78196	3.10776	3.60821	1.8361	2.27977	3.22567	2.07956	2.44403	1.99595	blue
Ccan006g016960	5.53474	5.85226	6.17645	5.62693	7.63161	5.72049	10.5024	10.3452	10.2397	10.2708	6.49671	6.67795	6.51785	6.58121	7.07259	7.09089	7.15597	6.86999	7.18517	7.18047	red
Ccan003g019320	0	0	0	0	0	0	0	0	0	0	1.32544	1.33095	3.40544	3.30287	3.51642	4.08442	4.3951	3.24385	1.51643	1.24445	turquoise
Ccan003g026020	0.00763183	0.0138167	0.49339	0.32072	0	0.564772	0.434579	0	0	0	2.52596	2.6373	2.24848	2.07331	1.73732	0.796379	1.38968	3.74035	4.99729	5.02392	blue
Ccan010g022050	2.56835	1.67795	1.13367	1.94478	3.14995	2.09346	2.19903	1.83643	0.302426	1.52618	2.44931	3.41415	2.53927	2.2531	5.59075	5.27834	6.00763	5.85813	4.0752	3.95238	brown
Ccan010g014460	4.98088	4.07073	2.96635	1.73009	2.0377	3.34787	6.617	6.51406	4.73148	4.40586	6.41891	5.73307	4.56699	4.71769	2.38269	2.8709	1.17105	2.52416	5.04274	5.03722	red
Ccan003g011150	0	1.54179	4.49294	2.64258	3.23949	3.53391	0.976611	0.264611	2.68567	2.12322	6.0995	5.968	4.53291	4.09669	3.41502	2.46465	3.89224	3.64578	4.00651	3.84262	black
Ccan008g020300	6.93189	7.80736	9.10081	6.57217	7.022	7.81048	3.83381	3.50016	4.33448	4.02918	7.51938	7.05369	7.27659	7.21292	4.89486	5.51073	5.85366	6.22717	4.04991	4.21385	magenta
Ccan002g026590	6.48122	5.20898	3.9764	7.24731	5.61535	5.41526	2.5889	3.23776	4.75771	3.64633	4.41431	5.62669	5.80603	5.90066	2.27859	2.81345	4.00353	3.40934	1.60062	1.4934	lightgreen
Ccan011g010430	2.54183	4.97009	4.97505	6.32603	5.14832	5.49074	4.85047	4.71294	3.97161	4.40221	2.9396	3.65971	3.57034	3.78705	1.60611	1.57678	1.4444	1.80157	1.28107	0.86159	turquoise
Ccan002g044720	4.46083	1.81752	2.66832	4.95293	2.75646	0	0.381854	1.05434	1.4864	1.5512	3.34604	5.19234	5.03147	5.00778	2.06274	2.68003	1.71644	1.98897	1.25054	0.930255	yellow
Ccan001g026920	6.20453	8.30325	9.00991	7.68426	8.13706	7.17538	6.55239	6.45825	2.69931	3.97189	4.54787	5.39528	3.89185	4.28477	6.17333	5.74628	7.20218	6.69302	5.5683	5.51475	lightcyan
Ccan010g011710	1.37521	3.04463	4.66911	2.46161	3.79913	3.32855	5.36176	5.27475	6.45787	6.22012	3.20685	2.88987	2.28517	2.07891	0.631696	1.58163	1.79128	1.78105	2.77006	2.76727	cyan
Ccan003g021650	0	1.02123	0.600221	0	0.359004	0	0.072018	0	0	0	2.44358	2.07032	0.884554	0.413597	3.475	2.55248	1.6333	4.35846	4.44634	4.40918	blue
Ccan008g026000	4.83651	5.30216	6.24844	4.94375	6.42277	5.6358	9.83627	9.65717	7.9627	8.38257	5.65517	5.42255	4.98335	4.95215	4.83735	5.06626	4.66858	4.68811	5.06506	5.11879	red
Ccan006g034650	6.41817	7.03255	5.4177	5.272	5.09201	5.49385	1.70069	1.24675	4.43652	4.28611	5.55782	5.8096	7.18492	7.19802	5.55055	5.7803	6.00834	5.7632	3.47003	3.21516	yellow
Ccan010g019040	4.46895	4.91354	6.07338	5.11321	6.90322	6.31929	3.2027	3.19474	1.78319	1.84382	4.33742	6.28012	4.56454	4.45967	6.84118	7.483	6.33532	6.00801	6.2314	5.99829	cyan
Ccan010g011440	6.90061	6.96322	4.71163	7.79527	6.21846	7.0004	6.44088	6.33827	7.24054	6.85833	3.31149	4.84528	6.53289	6.4588	4.10839	4.7047	4.72138	4.23479	2.40915	2.33872	blue
Ccan008g024870	5.87069	6.86696	6.87816	7.30565	9.30966	6.9871	11.251	11.034	11.268	11.5522	8.94502	8.81776	8.08396	8.13435	8.57619	7.94061	7.8248	7.4502	9.17487	9.25638	red
Ccan002g008630	0	0	0	0	0	0	0	0	0.0356718	0.395787	0	0.274153	0.0511883	0.91001	2.11698	1.94909	4.40721	3.67268	4.14177	3.89855	brown
Ccan006g010800	4.51229	4.59425	4.26779	4.23861	4.13725	5.45695	4.16687	4.03111	2.2278	2.68413	2.48332	2.41971	2.31594	2.08149	0.721145	0.614146	0.626583	1.71253	0.434793	0.276312	blue
Ccan006g017090	1.96144	0	0.699461	1.80987	0.638989	1.06749	3.29678	3.64466	1.8063	1.66728	0.414132	1.94898	2.20308	0.745423	4.41894	5.55154	4.66301	4.32874	3.73725	3.75212	brown
Ccan002g031010	0	0.867795	0	0	0.273626	0	0.767878	0	1.14002	0.939111	4.04101	3.61349	3.39367	3.74256	3.07566	2.92827	2.65797	2.90933	3.75834	4.23282	turquoise
Ccan004g006340	1.47869	0	3.51911	5.33679	0.848217	2.49093	0.712997	0	2.415	1.3737	3.21287	4.38151	5.09686	4.93287	3.19008	3.79808	3.88077	3.54098	2.9945	2.16744	darkturquoise
Ccan006g008180	4.11687	6.32823	3.22074	2.99598	3.56136	4.48127	1.41775	1.90005	2.66006	2.65265	6.18968	6.45233	5.74568	5.79153	5.97107	5.62138	5.86067	5.55536	5.70248	5.81655	turquoise
Ccan007g008340	2.39037	8.30083	6.22419	7.52607	9.03984	8.15749	9.28716	9.28256	6.22812	6.19125	7.02655	5.53764	5.28268	5.38946	6.38407	6.16381	6.49211	5.49745	6.69658	6.77817	royalblue
Ccan008g021680	7.52845	7.93931	7.4786	7.29844	6.12593	8.21916	3.18018	3.32681	3.37009	3.72904	5.25588	6.04249	5.20308	5.18567	6.00279	4.52319	6.25784	5.6406	7.37848	7.64261	red
Ccan007g017590	0	0.621507	1.27383	0.0915143	1.86122	0	5.23673	5.09861	4.04855	4.37964	3.55313	2.83167	1.30449	2.41802	2.98506	2.53482	2.27408	2.34327	3.91722	3.79425	tan
Ccan007g020140	5.21088	4.87333	2.64162	5.12326	4.53545	5.4085	0.969717	0.971141	0.407911	0.85791	1.75847	0.643018	1.97168	2.05715	2.4305	1.97649	3.18799	3.10503	1.81286	1.87696	midnightblue
Ccan007g020990	4.07092	4.80915	6.04021	1.46839	3.59791	4.32841	2.37123	2.59825	4.88585	5.30771	4.72268	3.95765	3.66673	3.71141	1.0896	1.82873	2.28243	2.00021	0.651542	0.40191	brown
Ccan007g006260	0.965415	0.716709	1.75344	1.92343	3.00976	0	0.20185	0.323767	2.76659	2.6839	2.03634	2.45252	2.5409	2.38532	3.88424	4.46258	4.76385	4.74777	4.82085	4.93919	turquoise
Ccan005g026670	3.41702	0.375075	5.03478	5.09634	3.93636	1.04542	1.15109	1.05339	3.97519	2.99195	3.32487	4.31449	4.74097	4.95808	5.42278	4.90634	4.8465	4.89374	5.16878	5.14248	greenyellow
Ccan005g008900	0	1.04046	1.01925	1.34919	4.15291	1.91293	5.66613	5.50427	4.73714	4.82959	4.26321	4.25646	3.56162	3.62028	4.12489	3.95579	3.52209	4.08806	5.0187	4.95899	tan
Ccan005g027200	0	0.46745	0.887837	2.24746	1.54518	0.585131	4.6693	4.38065	4.71688	5.07514	3.51764	3.41062	3.18071	3.11178	3.91201	3.27708	4.50608	4.2193	4.59997	4.66642	salmon
Ccan002g010550	5.77809	6.40723	4.28001	4.97394	4.15383	6.93565	2.26476	1.44116	3.24775	2.48705	2.57652	3.90469	4.84807	4.22382	1.03541	1.49079	3.90037	2.50044	2.91188	3.07084	tan
Ccan003g021930	1.68292	0.143064	2.13452	4.01851	1.48237	1.17001	2.46431	2.00042	4.86267	4.70564	2.98087	5.24447	5.64465	5.60022	1.74474	2.75661	2.1009	1.98509	1.60207	1.61045	lightcyan
Ccan007g015510	0	0.178058	1.34853	2.17637	0.905307	0	0.477875	0.484834	1.24737	0	0.288759	0.30687	0.807984	1.1544	3.64695	4.14996	4.31878	4.04356	3.66793	3.74731	brown
Ccan002g018990	5.89428	7.04113	5.53265	5.90906	7.31235	6.78994	10.7711	10.7264	8.6353	8.61532	5.41719	7.30839	5.06879	4.71282	7.62055	7.33172	7.54612	6.8395	7.57706	7.65973	red
Ccan005g024450	3.15423	3.13595	2.95845	3.73222	7.28928	3.68758	8.37332	8.41564	6.21771	5.96938	3.63456	4.7514	3.8644	4.28723	5.81288	5.44282	5.62049	4.94203	5.48005	5.47356	red
Ccan003g006690	1.44132	2.83996	3.3823	4.76893	3.8483	3.54197	6.17428	6.204	7.05398	6.69643	4.84778	4.78901	6.17375	6.14849	6.42021	6.08438	6.76364	6.54408	7.05881	7.06688	salmon
Ccan007g009370	5.48427	2.96053	2.22253	3.25367	2.36041	2.43751	1.56383	1.50788	3.38553	3.06834	4.30081	4.64263	6.98863	7.10519	5.46761	4.09178	4.54498	5.33999	4.92049	4.74172	greenyellow
Ccan003g007360	0.687252	0.907637	1.63031	4.87166	0.0691412	0	0.205369	0.562524	3.36436	1.83721	0.0322504	3.28467	4.54686	4.50061	3.06335	3.53246	2.76892	3.12924	1.66553	1.2932	darkturquoise
Ccan010g016230	5.22768	4.50003	0.675531	1.31767	0.68847	2.81023	0.384017	0.865527	0.78288	0.722149	0	0.324724	3.95769	4.27865	0.869135	1.69512	0.963437	1.9328	0.168887	0.211451	pink
Ccan003g024560	0	0	0.0469743	1.42923	0.49477	0	1.50737	0.591109	0	0.398381	5.39764	3.17552	3.53674	2.47821	2.82621	1.72066	1.42748	2.8962	3.80074	3.8277	turquoise
Ccan002g046030	13.0826	12.3162	12.3911	12.653	11.5156	12.2301	10.779	10.7953	8.08207	8.20577	9.51127	10.1226	9.65019	9.61058	8.55112	9.17185	10.4608	9.54503	8.29555	8.57182	salmon
Ccan002g024410	5.31557	4.76762	2.37753	3.24606	2.64411	4.86607	1.31789	1.14907	0.359839	0.484018	0.739672	0.917742	1.64207	1.57283	0.136349	0.644923	0.691446	0.489503	0.517806	0.598096	salmon
Ccan008g020230	9.30126	7.58122	6.62732	7.29503	7.44646	8.12662	5.69391	5.9413	6.83815	6.30167	3.06945	3.48282	5.53411	5.499	3.03236	4.61422	6.52542	5.70288	5.3517	5.47735	black
Ccan002g006890	1.15886	0.720802	0.0796833	1.47944	1.5248	2.12977	4.35986	4.49016	5.95006	6.28197	4.39178	3.86827	3.44588	3.16833	3.6976	2.49706	2.76688	2.75866	2.5328	2.51087	magenta
Ccan003g017950	0.711551	0.970412	1.22606	0.50348	0.964731	1.28558	0	0.366205	1.23254	0.829548	1.83007	2.12415	2.99821	3.54535	4.6851	4.04181	4.43355	4.4868	4.20168	3.87832	turquoise
Ccan002g018720	3.21093	3.40917	4.42944	3.55777	5.3273	4.43421	8.65579	8.73678	5.81678	5.98096	4.05214	3.94047	3.23916	3.31824	4.28424	3.70957	3.73318	3.09947	4.70768	4.75816	red
Ccan002g007510	1.22741	0	0.355898	2.19537	1.01022	0	0.797175	1.33501	1.62328	0.865892	0.82592	2.29379	2.26587	2.50149	3.94825	4.4749	4.61326	4.42319	4.29595	4.29722	brown
Ccan004g008580	3.90038	3.94839	4.35325	5.13547	5.91695	3.49793	8.96324	8.65285	8.37749	8.69942	5.6709	5.94912	6.34316	6.54803	6.75702	6.19073	5.98043	6.02516	7.25565	7.30188	tan
Ccan009g011220	1.94365	2.46892	4.04281	4.27125	3.89101	1.26686	5.36267	5.22356	6.82214	6.65273	3.84029	4.5222	3.91746	3.93098	3.21456	2.77826	1.36668	2.43311	1.70667	2.02249	orange
Ccan011g022560	4.88044	5.70118	4.34755	4.15848	7.58615	6.16971	8.91424	8.85473	8.14824	8.48016	7.66126	7.90399	8.43849	8.47277	7.95928	8.09955	7.89864	7.38564	9.60313	9.64959	tan
Ccan003g013870	3.25912	4.87895	1.39554	4.09184	5.9178	2.14808	0.473852	0.447845	0.524131	1.2351	1.07975	2.30597	0.616409	0.242418	3.1461	3.67482	3.27317	3.42035	1.68439	1.634	midnightblue
Ccan002g006010	4.47216	5.60676	7.07292	3.98507	3.60194	5.02796	1.6931	1.46819	2.34407	2.498	3.39489	1.3565	2.19529	1.99845	5.16169	3.93873	4.89052	5.35571	5.00206	4.94609	red
Ccan001g029250	3.62518	3.48148	4.46666	4.32723	7.40572	2.54731	8.4479	8.48864	7.36101	7.28965	4.96656	5.1982	4.65413	4.5831	5.05443	5.08186	4.86755	4.80205	5.82623	5.69157	red
Ccan011g020180	2.97209	4.57754	2.58876	5.39432	4.49388	4.51986	3.65344	3.33076	2.8447	3.54648	0.812414	1.70911	2.50223	2.49334	0.793042	1.25721	0.739464	0.317717	0.29458	0.269709	blue
Ccan001g016630	0.337767	0.669716	1.06342	0.622613	2.96931	0	4.90068	4.85359	5.05972	4.78645	2.8575	3.33617	2.98167	3.35448	3.36313	3.82182	3.46114	2.41804	4.08411	4.27913	tan
Ccan010g009410	4.93419	2.38205	3.36457	4.17138	2.76493	3.29691	1.21891	1.19881	3.47183	2.93247	6.3065	6.52305	6.61459	6.67768	4.19416	4.11782	4.26423	3.88225	3.36618	3.19749	royalblue
Ccan002g045600	3.46455	1.64915	2.19049	2.43648	3.46428	0	1.17384	1.38631	3.39657	2.87879	1.4568	1.36223	4.67875	4.80844	4.15955	5.12882	5.30205	4.92512	4.75494	4.68643	turquoise
Ccan003g008190	10.3908	10.0282	9.64949	8.74534	7.36583	10.3251	6.26212	6.23675	5.17283	4.32365	6.12515	6.9629	7.63104	7.69593	7.78002	7.87851	7.91262	7.91756	7.77234	7.88006	lightcyan
Ccan004g020220	0.608681	0.737256	0.533325	2.12669	0.561457	0	0.362022	0.605572	0.514681	0.864928	0	0.939355	1.74671	1.85858	3.80833	4.8217	4.11273	4.25041	3.62668	3.48113	brown
Ccan010g009800	0	0	0	3.50082	0.21475	0	0	0	0	0	1.66605	1.91403	3.50435	3.56955	3.32955	3.50552	3.85223	3.64621	1.94532	1.92145	greenyellow
Ccan002g013120	6.55192	6.89811	4.76893	7.30732	6.09515	6.16672	6.20964	6.21556	5.96713	5.81902	4.5007	5.09972	5.87411	5.48544	3.21577	3.27435	2.72059	3.46102	1.74831	2.62776	blue
Ccan006g031880	6.74185	7.58409	6.24673	7.46938	6.04723	7.69002	4.14609	4.26227	2.24154	2.02154	5.0259	6.04936	6.39604	6.46981	4.94523	4.9826	5.37346	4.96718	3.82948	3.80455	pink
Ccan010g007000	0.337622	3.5389	0.862018	1.79125	3.4584	1.51457	1.34335	1.38769	3.75387	3.11134	5.077	5.10811	4.18321	3.91113	5.28537	4.714	4.34918	3.96118	5.22746	5.04453	purple
Ccan007g014170	4.76184	3.54831	3.77823	5.42264	4.64963	3.21201	2.69685	2.28036	3.76581	3.39582	3.46447	5.56764	5.72676	5.58241	1.13529	3.73852	2.56861	1.80572	0.539589	0.486765	lightgreen
Ccan003g026280	4.80799	5.48374	3.75674	4.55144	4.39737	2.83331	1.45005	0.683228	0	0.80243	1.56451	1.77493	0.707025	0.341746	1.75365	2.96312	2.4025	1.97107	1.24564	1.13171	midnightblue
Ccan007g016200	1.30789	0.460403	0.88095	2.80484	1.18776	1.54465	0.702663	0.48514	0.989996	0.533518	0.547339	1.8558	1.39436	1.98563	4.31875	5.02992	4.71286	4.28703	3.96066	3.92915	brown
Ccan002g051800	0.291558	0.504316	1.00993	0.984908	1.03755	0	4.95317	5.1468	3.97177	4.1284	1.65103	2.52611	2.23664	1.83911	1.36607	0.868	0	0.326408	0.834363	0.716797	cyan
Ccan004g010420	6.05358	6.76258	4.80752	6.14191	5.31107	6.35109	5.60375	5.34172	5.35749	5.47068	3.55934	4.12593	4.91496	4.52606	2.58621	3.03924	2.98956	2.18948	1.4933	1.67012	blue
Ccan005g024550	3.74907	4.33211	6.21053	6.05541	5.95803	5.46465	4.82703	5.47401	5.84464	5.62148	4.05739	5.20336	4.60557	5.10035	3.04361	3.99519	3.18059	3.18237	0.645945	0.622198	darkorange
Ccan005g019530	1.12799	0.0305169	0.48668	0	1.66867	0	1.02208	2.32537	2.79766	2.60154	3.73502	3.42698	3.39932	3.65226	4.11591	4.09755	3.56794	3.98731	4.62107	4.62723	blue
Ccan002g008620	4.2021	0.524889	1.0785	5.09348	2.72638	0	0.383281	0.312515	2.0827	0.873156	0.757583	3.6513	4.0439	4.24435	0.430812	1.81143	3.93724	2.28059	2.97023	3.00042	greenyellow
Ccan004g012450	6.60455	4.35952	5.25333	5.30276	4.33976	5.38444	1.70763	1.68997	1.87776	1.98518	3.44146	4.74956	5.96166	6.09198	2.62439	3.63293	4.0152	3.15064	2.08702	2.20149	magenta
Ccan003g025670	1.46489	1.70752	0.847551	3.41856	2.00488	0.70258	0.6085	0.647056	1.00814	0.780327	3.59075	4.4036	4.74445	4.76858	3.80167	3.53037	5.11577	4.31297	3.47405	3.2594	greenyellow
Ccan008g018810	6.45875	7.30835	10.3298	7.8093	8.30502	8.71954	10.1985	9.97651	11.5652	11.3686	9.06827	8.0884	6.38952	6.36758	6.93506	7.07704	7.06819	7.57996	7.66495	7.81012	cyan
Ccan010g021630	6.04911	7.05402	5.24854	5.80128	4.94505	6.97055	5.6854	5.39738	4.83728	4.1708	4.1223	4.19241	4.19133	4.38337	2.82035	3.40149	3.67862	3.35164	1.06608	1.11464	blue
Ccan007g026460	1.85897	2.72781	2.13026	2.57805	2.21668	1.36936	1.44792	0.928414	0.723124	0.90223	1.26614	1.89773	2.87498	2.76189	5.38466	5.36401	5.09915	5.16827	4.33229	4.4507	brown
Ccan008g018970	6.56584	6.50152	4.05985	5.6581	4.2626	5.52453	4.96373	4.8724	3.10519	3.33954	4.53879	3.83537	5.13635	4.70702	2.59578	3.30564	2.86556	2.06147	1.03501	0.823963	blue
Ccan003g009320	0.309189	0.570226	0.668896	0.730216	1.78938	0.892905	5.37568	5.27392	4.09636	4.51245	0.557837	1.71227	0.926891	0.839003	1.23815	1.48604	1.55357	1.09336	1.12801	1.28938	red
Ccan001g026110	7.80849	7.32003	11.2332	8.58521	8.11532	9.46836	5.08269	4.04258	7.2246	6.91713	6.41718	7.24966	7.31924	7.02875	7.90365	8.9158	8.38259	8.10003	5.58771	5.6756	tan
Ccan011g023670	4.40468	3.72164	4.02541	4.26875	5.05816	3.84552	8.52861	8.31538	6.85785	7.21824	3.29994	3.5314	3.29207	3.86037	4.13232	3.41905	4.65029	4.29801	4.38837	4.67799	red
Ccan006g010580	6.61152	7.89639	8.73471	7.51998	9.16261	8.65541	10.8764	10.7739	9.16668	9.32874	6.31926	6.27326	5.79028	5.76271	6.28861	6.3626	5.98088	6.53394	7.314	7.42055	greenyellow
Ccan005g005380	4.95122	5.7085	6.6824	6.9529	7.02172	5.6985	5.53094	5.70915	5.86749	5.81675	4.31531	5.95113	5.40653	5.49119	3.59773	4.39115	3.82851	3.75743	1.42414	1.05186	darkorange
Ccan001g026860	0.183948	0.692263	3.08846	2.21907	2.11985	1.2922	4.6929	4.85991	6.20994	6.66604	2.36653	2.64257	3.30504	2.97539	2.80257	2.42661	2.56206	3.08762	3.61902	3.35257	magenta
Ccan002g016520	6.60324	10.1933	9.31316	9.99921	8.93389	11.2808	8.93476	8.88554	7.63784	7.62011	6.58818	6.66301	7.56514	7.71147	6.16027	5.32271	6.30826	6.69732	6.32829	6.45175	blue
Ccan006g036060	9.76247	9.70589	6.89491	9.00152	6.72084	9.05179	6.21338	6.38777	6.88869	6.31007	4.78175	6.59818	8.6461	8.58151	6.23975	6.02997	7.18801	6.67749	4.56183	4.43126	pink
Ccan001g023240	6.12272	6.99596	3.02308	6.69747	4.61631	6.71588	5.4686	5.70827	4.53076	4.31205	2.50841	3.29961	5.32295	5.28892	2.89942	2.64228	3.26852	3.18113	2.47043	1.98944	blue
Ccan002g046520	0.733382	1.96739	1.99653	2.48011	5.53035	2.72202	5.65136	5.48208	4.00553	3.36539	4.10026	5.12115	4.7928	4.81436	6.04009	6.47282	5.35821	5.39656	5.59373	5.44769	tan
Ccan004g010500	4.37132	4.86128	5.90944	4.93537	6.87183	4.04335	8.73749	8.50672	8.4878	9.03274	5.30423	5.50263	4.68162	4.84575	5.00487	4.80331	4.68894	4.54659	5.19128	5.20351	red
Ccan006g024160	2.28351	3.0745	4.39807	2.85966	6.21364	2.33223	6.92795	6.98591	6.30333	6.11547	4.11795	4.77085	4.89791	4.73727	6.13238	5.88349	5.38925	6.03218	7.34555	7.25218	salmon
Ccan001g029700	3.73455	3.47357	4.1193	3.78661	5.21988	3.75974	8.00686	7.81105	8.67986	8.67806	5.04	5.31238	5.19914	5.12618	6.15571	6.10927	5.91432	5.74574	6.482	6.37645	tan
Ccan002g038860	6.51122	6.90149	5.12475	2.98673	3.08437	6.12631	3.25557	2.58159	3.22454	4.28474	1.00742	3.16125	4.06296	4.39581	3.06958	1.73052	2.22357	1.82999	2.62563	2.51527	blue
Ccan007g008590	4.9765	2.34104	3.10915	5.2659	3.84968	3.22003	1.32592	0.927315	4.22051	3.4675	5.9126	5.78671	6.77375	6.79394	4.96829	5.52492	5.28029	4.47685	4.25332	4.1235	royalblue
Ccan009g005700	7.03004	4.78069	5.6452	5.72445	5.9831	5.57562	3.70048	3.7653	4.0751	4.23877	5.69264	5.90924	6.5429	6.48517	8.66267	8.34839	7.17139	7.65733	8.48468	8.50631	turquoise
Ccan002g033110	8.22024	8.04356	6.10828	8.02598	6.34077	8.26024	5.00081	5.06184	4.22776	4.56562	5.05594	5.51985	6.45495	6.56592	4.32044	4.49377	5.3282	5.02964	2.86773	3.12077	pink
Ccan002g011740	7.98649	8.89622	7.02794	7.5307	6.20002	9.14088	7.10891	7.32601	5.86612	5.32734	5.57396	5.67746	7.14866	7.18594	5.46455	5.51943	5.19428	5.44758	3.21053	2.94992	blue
Ccan002g035220	2.1451	5.33682	1.09291	5.26051	3.03694	3.95428	2.35692	3.83231	2.41999	1.41087	0	2.10725	2.13348	2.15141	0	1.35373	0.952416	1.99133	0	0	blue
Ccan008g011500	0	0.655473	0.759666	0.592951	1.08026	0.540319	1.96408	1.62325	1.22893	0.911697	3.45297	3.56722	4.17145	3.95578	4.2975	4.62253	3.58751	3.70471	3.99054	3.95645	turquoise
Ccan006g020580	0	0	0	0.147526	0.62342	0	0.0353776	0	0	0	0.00755003	1.04958	1.17533	1.35574	3.86475	3.40507	2.71087	3.66579	3.81962	3.95338	brown
Ccan010g007770	2.59099	2.31328	1.69065	3.46161	2.72822	0.96665	2.29935	2.97462	4.19437	4.13179	4.23496	4.21217	4.74391	4.16312	5.64684	5.98545	6.5432	6.03117	5.50485	5.85936	blue
Ccan010g007180	5.259	4.82492	5.44748	5.24599	5.70967	4.76335	4.8894	4.97308	3.17782	4.94749	3.51168	2.98609	3.9479	3.75301	1.73711	2.75842	2.66408	2.01624	0.454829	0.554056	blue
Ccan005g017760	10.2513	11.0803	9.56178	10.6187	10.1741	9.23917	6.39855	6.01867	5.93125	5.92859	7.42057	8.14143	7.51313	7.42854	7.64909	8.32553	7.97252	7.57006	6.89674	6.94349	midnightblue
Ccan003g023950	0	0.43238	0.983144	0.82998	0.967466	0	0.201495	0.773789	0	0	4.54875	4.30923	4.25073	4.32529	1.38566	1.64436	1.23501	0	2.01811	1.70773	black
Ccan006g021620	3.63178	6.28824	2.72782	3.58013	4.54446	2.21181	1.04688	0.890194	0	0.134292	3.56706	2.90348	3.61199	3.7442	4.41664	4.20448	4.70965	4.08877	2.84145	2.93479	red
Ccan006g011710	4.01242	6.63666	5.13507	6.00961	5.94439	5.16909	4.63139	4.69562	2.11142	3.49161	3.13484	2.25418	1.78985	1.79483	2.27859	2.41905	2.38868	2.01997	2.19802	2.50456	blue
Ccan001g018840	1.69029	3.3103	2.87458	2.50295	5.30658	1.43564	4.62391	4.18549	3.76658	3.99969	6.76597	6.3687	5.53019	5.44517	6.15936	5.94512	4.62269	5.59223	6.13686	6.17841	midnightblue
Ccan007g014360	6.11343	4.19405	5.81472	4.94576	3.39376	3.90247	0.938509	1.42708	2.26006	1.29691	1.98385	3.93949	5.44045	5.46337	2.15128	3.98608	4.1809	3.43027	2.14892	2.05286	magenta
Ccan005g025970	3.3616	3.83352	5.85094	3.73141	6.2828	5.28994	8.28889	8.16036	8.30935	8.54293	5.45945	4.67942	4.34375	4.51956	4.76343	4.7687	5.17114	5.00488	6.31846	6.37456	magenta
Ccan002g005420	1.87229	2.26498	1.9929	4.43604	2.42841	1.26577	3.48812	2.68913	2.1403	2.5257	1.51119	2.65153	3.06145	2.77353	5.35049	5.80889	5.70911	5.46012	5.72337	5.47985	brown
Ccan006g015870	0	0	0	0	0.413062	0	0.335928	1.12787	3.19997	1.51785	1.43943	4.39884	3.84883	3.45385	3.42587	3.12939	3.42589	3.5698	2.90442	2.80657	blue
Ccan005g014130	6.11121	4.73578	5.8837	2.68796	4.48878	5.29727	2.05594	2.77417	3.06458	2.8555	3.76137	4.41325	7.58536	7.62276	4.67249	5.26291	5.16962	5.56158	3.12474	2.94497	magenta
Ccan001g027830	6.1175	7.84095	9.63087	7.42646	10.4946	8.26775	11.0496	10.759	12.0955	12.0927	10.1036	9.3531	8.09159	8.26487	8.56119	8.12192	7.53815	8.24373	8.47171	8.57961	orange
Ccan003g023700	0	1.27774	1.34646	2.79903	1.90566	1.24555	1.15642	0	0	0.152821	1.82319	2.16692	2.90207	2.75144	3.95207	4.51547	5.10083	4.40088	3.49848	3.40633	turquoise
Ccan010g009600	6.90109	7.4226	6.28468	7.15061	5.60927	7.49606	3.31516	2.76455	4.41095	3.63539	7.12412	7.45772	6.71651	6.50783	4.78747	5.11803	5.33504	4.66091	3.64461	3.31323	pink
Ccan004g012100	1.33635	3.85788	4.85965	2.43895	3.41521	2.90336	4.01683	3.60919	3.78304	4.0307	6.47527	5.9248	5.09522	4.93637	6.80602	6.33902	5.11731	6.27491	6.85427	6.75914	blue
Ccan005g018960	1.34177	2.45782	0.92779	5.57785	3.60879	0	2.69898	2.73193	4.33948	3.35241	4.43394	6.22018	5.14203	5.07057	2.13304	4.37527	4.13403	2.79725	2.88107	2.65975	grey
Ccan003g013610	6.47913	4.87834	4.88987	5.2295	4.89557	4.86553	1.93157	2.96647	3.32844	2.61945	2.18004	3.32172	4.89662	4.68605	1.13825	2.95757	2.79867	2.19923	0.826152	1.21949	pink
Ccan004g015590	0.472049	0.985573	2.46852	1.41746	1.32594	1.74676	0.148463	0.170522	0.613889	0	1.56125	1.08548	1.80983	1.02814	3.11129	3.93704	5.18759	4.39524	4.0487	4.05197	brown
Ccan006g023370	0	0	0	0.277611	0	0	0	0	0	0	1.67356	2.54848	1.77356	1.3708	4.20395	4.22267	2.30249	4.19379	2.70904	2.74074	turquoise
Ccan008g022350	3.64035	5.03262	4.41191	4.49843	8.03927	4.49792	8.6949	8.73947	7.44719	7.50438	4.76636	5.01367	4.6211	4.32572	5.02287	4.89856	4.09218	4.73782	6.09492	6.10657	red
Ccan005g015380	1.22909	1.21959	1.28964	4.79895	2.44355	1.00208	1.63166	1.53884	4.11879	3.90827	4.19909	5.19154	6.09573	6.08999	3.6227	3.86082	3.33918	2.97045	3.48775	3.16639	purple
Ccan001g020920	0	2.08137	0	2.03451	4.82374	1.80714	5.23472	5.07766	2.49181	3.71592	0.688624	0.72	0.803903	0.344669	1.66002	2.3708	1.53093	0.983802	1.69899	1.70787	red
Ccan008g026130	2.87978	1.08662	3.26383	2.92486	1.93954	2.69377	1.18002	1.09458	1.96899	2.70227	4.92064	5.84592	5.52224	5.60105	5.50209	4.96301	4.00123	4.22486	4.48167	4.30958	turquoise
Ccan006g010820	4.71835	5.78467	1.60072	5.22883	3.88478	4.11139	3.25747	2.47324	2.33474	1.38469	1.66695	2.08309	2.43681	2.36084	1.03927	1.14319	0.703634	0.498036	0.876187	0.65146	blue
Ccan006g016160	7.46172	7.02829	3.98128	5.943	4.70671	5.34455	3.44376	2.81737	3.96611	4.19102	3.94113	5.16386	5.08317	5.12106	3.04811	4.04285	2.561	2.27844	1.77787	1.69372	pink
Ccan001g023930	0	1.02723	0.662906	1.8261	1.32463	0	0.555093	0.528876	0	0.106473	0	0.887496	2.71412	2.6551	2.62488	3.6206	4.91602	3.9352	3.82882	3.38892	turquoise
Ccan002g014710	2.59762	1.98574	1.86882	2.02407	4.46041	1.13957	6.09535	5.78009	6.56067	6.63791	3.81178	3.52241	3.63185	3.67233	4.73726	4.93292	4.52376	4.13529	5.13964	5.02844	tan
Ccan009g011210	1.30728	1.72107	4.09827	3.14292	3.79672	1.25232	4.64667	4.5547	6.15991	5.84731	6.58975	6.31954	5.31431	5.5543	5.17005	5.21412	2.93212	3.90849	3.999	4.48533	lightcyan
Ccan010g005170	6.24059	6.44942	3.93095	6.57887	5.19808	6.69678	5.954	5.92145	4.68047	5.1065	2.91431	4.40839	5.90293	5.70287	3.57456	3.74772	3.61837	2.51415	1.68531	1.80771	blue
Ccan003g023830	0	0	0	0.0797911	0	0	0	0	0	0	4.00867	3.05119	3.46614	3.15848	3.26159	2.4451	2.14375	3.04183	2.9528	2.81499	turquoise
Ccan008g022640	3.32924	2.42247	2.59917	3.41784	4.69734	1.94396	6.51234	6.40844	6.93029	6.70883	3.28581	2.93111	3.57337	3.56686	4.69845	4.6167	4.72042	4.03178	6.27287	6.39268	pink
Ccan005g014260	5.10214	4.67607	4.74402	2.09459	2.85873	4.48836	1.7452	2.38498	1.10419	2.2606	3.10595	3.04028	6.58132	6.62709	3.3066	4.48913	3.81143	4.35158	1.74188	1.73504	magenta
Ccan006g018750	0	0.353961	0.29821	0.984099	0.25776	0	0.664667	0	1.49969	0.623699	1.11392	1.64666	3.21531	3.42274	3.89792	3.26828	3.63629	4.06604	3.88022	3.73767	turquoise
Ccan007g007390	2.52948	1.87315	2.49281	4.52974	3.73851	3.42062	3.16311	3.14914	6.2188	5.77652	5.53195	6.27126	6.89026	6.91883	5.82332	4.48025	5.82299	5.58286	6.05172	6.06924	purple
Ccan005g017600	2.14143	1.46627	1.19903	1.10448	1.12554	1.0219	0.49771	0.429735	0.903581	1.35914	5.44998	4.91906	3.59925	3.54939	3.55318	3.51683	3.25909	3.63913	4.25671	4.25701	turquoise
Ccan001g005250	5.38747	2.84637	4.08858	5.87493	4.04547	3.36586	1.95151	2.181	2.39078	2.80839	4.9384	6.26754	6.51511	6.85242	5.4034	5.76568	6.37313	5.67219	5.63586	5.50166	greenyellow
Ccan011g017230	3.18815	0.431103	4.20136	2.70293	2.57138	3.01086	1.27523	0.286582	2.81445	1.12961	4.01127	4.73423	5.50178	5.37957	4.20518	3.79161	4.50516	4.49818	4.68009	4.85252	turquoise
Ccan003g020950	5.61602	4.71582	6.72125	6.67453	5.89124	5.95422	4.55955	4.72183	5.91777	5.70053	7.39297	7.71135	8.36163	8.35413	8.51562	8.62671	8.72337	8.4522	9.24626	9.23228	turquoise
Ccan007g007290	5.58555	6.33169	7.51658	5.78267	6.35009	6.79131	6.24996	6.40585	5.4195	5.73647	7.80877	7.10746	6.7737	6.80182	9.57779	9.04024	8.31931	9.70012	10.276	10.1557	blue
Ccan006g018700	4.03692	4.89102	4.55255	3.33904	3.214	4.80658	2.3756	0.683512	0.0126502	2.08578	2.95163	2.99481	2.90246	3.56852	0.57694	1.71268	0.632328	1.42222	0.475588	0.275602	pink
Ccan005g018410	8.544	8.43348	6.67584	8.38706	6.64344	8.05108	5.62057	5.67	4.11617	4.3577	4.51358	5.94262	6.9356	6.9708	5.30898	5.74592	6.03899	5.53593	3.45439	3.35184	pink
Ccan010g009970	0.257913	0.60431	0.335244	1.43642	0.711421	0	0.868804	0.26404	0	0.240513	0.246233	0.307867	1.54065	2.04093	3.84627	4.24085	4.11097	4.01581	3.36283	3.17571	brown
Ccan011g016380	2.53504	3.91988	3.10524	3.90524	3.13694	1.51124	0.900172	0.700196	2.27587	0.880465	4.05883	4.25305	5.19395	5.2954	4.74049	5.66628	5.16266	4.98233	4.32377	4.29838	turquoise
Ccan005g012880	4.08719	2.84541	5.41409	2.77789	5.20237	4.56389	7.42496	7.74576	7.14603	7.28996	5.55363	3.42081	2.91962	2.54416	4.37002	4.68612	4.77574	4.636	5.40056	5.18869	red
Ccan010g005230	6.84806	5.86834	2.63741	4.90541	3.30997	4.92892	2.76033	2.05588	1.07839	1.42573	2.14783	3.0244	4.41153	4.59341	3.69549	1.58744	3.55509	3.18354	1.79067	1.55834	pink
Ccan008g019270	5.36358	0.223263	3.7906	2.87076	2.07988	5.19985	3.35944	3.29674	5.23057	5.13244	2.82769	3.57696	3.86651	4.07592	1.00745	0.720161	2.34983	2.09905	1.19992	1.37465	brown
Ccan002g021630	7.29115	6.52986	7.17571	6.67341	6.0219	6.05543	3.78039	3.49034	2.28104	3.1654	3.25415	2.96173	3.10026	2.71651	4.61127	4.75523	5.34887	5.96773	5.01976	4.89887	lightcyan
Ccan002g020570	2.51481	0	0.660884	6.02187	1.68176	0.409806	0.3575	0.311601	3.24958	1.8766	2.57346	2.7365	3.82723	4.00926	1.08418	0.955529	1.06609	1.02956	0.558846	0.268472	lightgreen
Ccan002g009210	6.82791	6.29253	3.61021	5.27729	4.44771	5.98773	4.048	4.03405	2.30348	1.39432	2.64484	3.07721	5.04556	4.98198	2.14841	2.69776	2.91434	2.96965	2.34814	1.63399	pink
Ccan005g020570	3.52246	5.48975	1.29212	5.04608	3.7139	4.76359	3.90255	4.07359	1.56863	2.26044	0.596354	1.69383	3.67279	3.27352	1.073	1.86194	1.95138	1.41725	0.775464	0.246761	blue
Ccan001g031780	3.43297	4.3853	7.72172	4.56949	5.6784	6.71777	5.51941	5.4592	5.98437	6.23204	8.90493	8.51615	7.01255	7.04271	8.6659	7.82357	7.83254	7.83145	8.44251	8.33103	purple
Ccan002g017530	3.59449	4.44028	4.45321	3.97306	8.05505	4.46662	9.18382	9.12613	7.11895	7.26995	4.88568	5.52691	5.2228	4.93875	5.62091	6.24739	5.46396	5.24331	5.65235	5.55885	red
Ccan011g016640	0	0	0	0	0.204148	0	3.60025	3.2286	1.0775	0.929946	2.81524	2.65704	2.18318	2.43131	2.25227	2.7672	3.00911	2.8385	4.6289	4.82374	tan
Ccan001g027680	1.87613	0	1.52408	0	1.12385	0	0.813696	0	1.54792	2.07497	3.12423	3.31769	4.10376	3.80431	3.28234	3.76634	3.86669	4.06311	3.9352	4.0569	turquoise
Ccan002g006860	1.74678	1.85024	2.94651	3.5984	2.69174	0	3.44887	2.56767	4.72672	4.29268	4.28777	4.16526	4.64128	4.56032	5.5323	6.25835	5.57151	5.36895	5.32375	5.3543	blue
Ccan002g019880	0	0	0	0	0.0568748	0	0	0.783198	0	0	3.58382	4.19841	4.37248	4.03465	1.3838	0.802216	0.766405	0.45213	1.29698	2.23789	black
Ccan001g017790	0.287832	0.500549	0.728675	1.97557	1.41687	0.54937	0.708407	0.471441	0.855881	1.22314	1.10045	1.50971	2.4608	1.76795	3.85965	4.4973	4.82129	4.29548	3.84252	4.25	brown
Ccan004g016050	2.63306	3.74706	4.73597	6.13943	5.69553	4.42969	4.13922	4.36965	4.15447	4.10824	2.42858	4.87848	3.17827	3.17871	1.61859	2.7907	2.0532	2.185	0.317137	0.340028	darkorange
Ccan006g013420	6.40008	6.68789	5.42194	6.10392	5.51556	6.89746	6.8087	6.78534	6.51453	6.0073	3.55806	4.15661	4.18369	4.45338	3.15034	3.65169	2.63336	3.56617	2.50529	2.69205	turquoise
Ccan002g037700	1.79428	3.01067	6.94435	3.76675	7.08227	5.4375	7.56008	7.59872	6.38772	5.94628	6.94566	4.71454	3.56201	3.66372	4.70154	4.58597	5.89404	5.1374	5.38944	5.16394	red
Ccan006g007310	8.0105	7.02951	5.8239	8.11801	6.36461	8.44494	6.46773	6.80452	5.2739	5.4302	4.05293	5.76034	5.96717	6.05233	3.6534	4.2928	4.90245	3.92388	3.14553	3.37212	blue
Ccan006g014580	4.51187	6.62049	6.00859	6.35594	5.64925	6.07243	3.25356	2.79694	2.49698	2.61383	4.41991	4.97124	3.81349	3.44259	2.15227	3.84201	2.57953	2.66075	1.99645	1.6936	pink
Ccan004g015770	5.51683	6.05854	5.45586	5.45609	4.79921	6.72486	6.2828	6.24348	5.66198	5.74426	2.7942	3.65876	4.28737	3.97448	2.92975	3.27383	2.03793	2.67881	2.33539	1.93877	turquoise
Ccan005g009100	4.44079	5.20305	2.61049	4.09008	2.15429	4.85993	1.53956	2.01547	1.67348	0.912854	0.158125	1.69346	3.32468	2.63462	0.119088	1.57336	1.79718	1.87743	0	0	pink
Ccan001g007680	3.58807	2.00912	3.65201	4.01585	2.01395	2.42937	1.0593	1.00213	2.15195	1.51483	4.55414	4.70657	5.3668	5.41661	5.18206	5.45629	4.81154	4.91121	4.95368	5.05733	greenyellow
Ccan008g023200	2.75714	3.88932	3.68754	3.45351	6.88208	2.60729	7.98345	7.98321	7.18622	7.17383	5.77959	5.45338	4.87725	4.81955	4.65589	4.87366	4.66748	4.54546	5.2526	5.16158	red
Ccan008g027290	3.1854	3.15525	3.62739	5.82461	4.0337	2.81353	2.68784	3.03729	2.9243	2.79254	4.26762	5.87495	7.78115	7.96233	4.4862	5.73477	5.5783	4.88812	4.27698	4.07829	greenyellow
Ccan003g015390	10.1328	7.75891	9.39301	8.13308	10.7154	10.5052	9.12086	8.85135	9.08244	10.1891	10.1741	11.0927	11.7961	12.046	12.4901	12.0696	12.7369	12.093	12.4463	12.6723	turquoise
Ccan003g010910	5.11166	5.51972	3.65329	3.51504	3.58215	5.17017	4.64986	4.62665	2.56044	2.88866	1.34227	1.43768	2.79342	2.49901	0.78441	0.68235	1.69179	1.29385	1.68253	1.00185	purple
Ccan001g028980	0	0.873383	2.1087	0.897866	4.99866	1.94467	5.23044	5.16154	4.72287	4.76405	4.91071	4.70441	3.85353	3.55684	4.00872	3.4296	3.27482	3.26308	4.55972	4.60431	tan
Ccan003g020180	6.30976	6.38099	2.53468	5.70536	4.97392	4.21817	3.62877	3.36797	1.63616	1.04913	2.50876	1.94312	1.98131	2.38363	2.50952	2.63758	3.86747	3.28248	1.94591	1.58265	midnightblue
Ccan002g022580	6.45406	8.19606	9.32122	8.37983	9.08053	11.4189	8.35099	8.65705	8.34793	9.09704	10.8421	10.3528	9.68456	9.70409	7.57487	7.55846	7.6048	6.76103	5.68118	5.65161	brown
Ccan001g032670	1.39819	0.541495	0.402831	2.9053	0.890888	0	0.348136	0.813171	0	0.95392	0	0.329942	0.415141	0.305054	3.04903	3.43693	4.52905	4.02931	3.79992	3.32781	brown
Ccan006g021560	3.89108	2.27306	2.7823	3.48624	4.52716	0	4.95788	5.19586	7.18891	6.48254	4.98681	5.33754	5.22914	5.07261	4.77561	5.16052	4.98828	4.69081	5.93749	5.87118	salmon
Ccan007g012160	9.65077	7.94401	8.88794	8.94454	9.34246	9.10448	6.15841	6.43348	7.95026	8.14026	7.05822	8.67322	9.22062	9.15137	5.72789	7.29704	7.58115	7.42394	4.3663	4.41502	lightgreen
Ccan005g015150	0	0	0	0	0	0	0	0	0	0	1.11323	0.866283	0.364823	0	1.30729	0.89884	0	4.07639	4.6871	4.4902	brown
Ccan008g012770	0.947932	0.808631	0.973909	1.83783	0.571985	1.21752	0.0942928	0.151804	0.666979	0	2.25724	3.60051	4.50081	4.46831	3.20253	3.49666	3.76465	3.82512	3.34328	3.42867	turquoise
Ccan006g017290	6.07625	6.75314	4.87373	6.57671	5.76791	7.65148	6.69064	6.70986	5.83456	5.51968	4.66143	4.79815	5.57471	5.69716	3.0502	3.41311	4.03882	3.16876	2.34237	2.19543	blue
Ccan011g023910	0.288539	0	1.20751	0.265987	0.880034	0.765032	0.164105	0.206999	1.64977	3.07023	0.805496	0.716239	2.12438	1.88256	2.95509	2.38671	3.59321	3.28764	5.04708	5.05304	brown
Ccan001g033980	5.95321	6.58862	3.84455	7.00109	6.14903	7.17002	5.99404	6.13775	5.73222	5.70479	4.43518	5.0748	5.32078	5.35072	3.26845	3.81054	3.11114	2.89322	2.04239	2.18783	blue
Ccan002g051860	8.54449	8.2806	5.34179	3.96301	3.19713	6.05626	4.42679	4.11565	3.24138	3.86469	3.25027	4.22825	6.53454	6.53422	5.69629	6.05285	5.03168	4.81551	3.75417	3.73889	pink
Ccan008g007720	4.98078	5.68865	4.01194	6.6221	4.26438	4.63082	2.42192	1.34234	2.51012	2.58264	5.60996	5.73379	6.67716	6.55313	4.72569	5.04093	4.48326	5.11463	2.42045	2.92512	magenta
Ccan001g023490	2.55935	1.28761	1.34504	4.98688	1.73479	4.82762	3.40744	3.05728	3.06399	2.80031	0.348593	1.25966	1.20935	2.40592	0	0.178286	0.254528	0	0.205804	0	blue
Ccan005g021700	2.93443	3.3954	6.05514	4.63396	4.28414	4.21765	2.22695	1.95159	2.93315	2.74762	3.7962	4.21941	5.15454	5.01122	5.78561	5.79837	7.47467	6.56925	6.23845	6.35908	turquoise
Ccan002g038670	4.08676	3.03242	6.17008	5.41786	5.56756	4.31484	3.91716	4.05926	6.42839	6.41526	5.43055	6.47951	6.06483	5.93839	6.92894	7.37082	8.40591	7.92489	8.23356	8.31544	turquoise
Ccan010g022720	2.4486	5.87392	2.1493	3.84803	5.49266	3.84763	6.00282	5.80743	7.12093	7.81478	6.97851	7.37832	6.33801	6.3901	6.5796	6.54837	7.109	6.67639	6.5797	6.61735	salmon
Ccan011g021320	4.60952	2.73602	3.68801	4.88835	2.36563	2.826	1.50607	1.82255	1.87806	1.713	4.47855	4.78648	6.5124	6.48761	4.56506	5.03736	5.68032	5.24166	4.74696	4.41559	greenyellow
Ccan002g026150	6.1599	6.55331	3.81613	6.24399	4.46822	5.4287	3.64156	3.59615	3.41642	3.77554	2.47434	4.19771	4.98847	4.84687	2.2799	3.22945	3.18198	2.8107	1.36813	0.535474	pink
Ccan010g023420	2.43937	2.08598	2.5009	3.23669	1.9845	1.04034	1.30084	1.22668	1.51464	1.68868	2.03108	2.69489	3.35804	3.29857	4.79604	5.09645	5.60667	5.13355	5.25013	5.43999	brown
Ccan002g031630	0	0	0.340676	0	0.146159	0.035172	0.024809	0.0431919	0	0.0130377	0.0346327	0.0107412	0.946479	1.15488	3.87132	3.161	3.03003	3.62903	3.50562	3.6271	brown
Ccan011g009690	2.95554	3.15272	5.45241	3.38184	4.64277	3.84437	8.09045	8.17481	6.28582	6.49826	3.85487	3.73324	3.7033	3.6435	3.45384	4.65947	3.37328	3.70262	3.64502	3.59826	red
Ccan002g013370	2.06553	1.68892	1.10037	0.208178	1.85736	0	0.434795	0.341567	0	0.468909	4.41168	4.18978	3.41165	3.3997	3.26324	3.7392	3.34959	3.64227	3.75467	3.40239	turquoise
Ccan003g020170	7.02529	6.76134	3.54249	6.28047	5.78912	6.36022	5.39185	5.68697	2.3417	2.81025	3.31935	3.35458	3.8037	3.90181	4.52932	4.71482	4.65595	4.69926	1.87232	1.96989	midnightblue
Ccan003g009670	0.737882	0	0.27656	0.232633	2.02586	0	1.79348	0.611932	0.896908	0.646978	4.07115	3.07687	2.661	2.89146	3.52452	3.65918	4.2207	2.71655	4.1148	4.28301	blue
Ccan007g005560	0	0	0	0	0	0	0.00866903	0	0	0	1.34363	1.02269	0.255361	1.38077	3.04577	1.10546	2.55946	3.3187	4.49311	4.57306	brown
Ccan010g018670	0.9117	0	1.08759	2.04273	2.13582	0	3.17478	3.14122	3.10959	2.21955	2.30021	3.92232	3.59823	3.24165	4.51779	5.52672	4.23534	4.02328	4.72195	4.7379	blue
Ccan010g006010	9.12004	9.20321	8.47353	8.93645	7.88744	9.90379	7.11943	7.07065	5.88997	5.906	6.64438	6.50845	6.82662	6.82368	5.327	5.38286	5.74674	5.26025	4.7322	4.75346	salmon
Ccan004g006920	1.05633	2.20215	2.99463	4.24291	3.84096	0	3.10487	2.81888	3.2211	2.2349	5.75677	5.27207	5.49261	5.53841	4.40228	4.61727	4.60358	4.89866	4.81284	5.16471	purple
Ccan001g029670	4.28512	3.34315	5.17372	3.30935	3.71935	4.22784	1.85442	1.21829	0.594535	0.31541	0.697018	0.91992	1.79405	1.08017	0.273323	0.362076	0.744307	0.952375	0.524737	0.767439	salmon
Ccan001g020660	5.23078	8.24886	6.64527	7.60708	9.33805	8.45532	9.77085	9.65604	7.13585	7.33348	5.50041	4.83634	5.27418	5.23946	6.02107	5.63913	5.68774	5.48885	6.39055	6.60102	royalblue
Ccan011g017420	6.0089	6.48718	5.97575	5.44019	5.99876	6.37277	3.62395	3.82345	2.08538	1.89967	3.20555	3.45269	4.05556	3.79711	4.44533	6.53548	7.35925	5.90978	5.94169	5.90084	lightcyan
Ccan005g005260	0	1.00838	0.917413	0.578125	1.76628	0.934185	2.26067	1.47513	0	0.459313	0.179488	1.80793	0.549368	0.744877	4.61477	4.80373	3.79283	4.03834	3.15799	3.1759	brown
Ccan003g025250	3.51975	4.35537	3.38558	4.29208	3.45932	3.40667	0.472127	0.507747	0.866531	0	1.07479	1.17581	1.00468	1.91709	0.0682085	0.34483	0.736667	0	0	0	blue
Ccan010g011670	0	0	0	0.0404913	0	0	0.189922	0	0	0	3.20694	2.23796	4.59041	4.6809	1.28734	1.72303	0.696362	0.123097	2.39545	2.39238	black
Ccan011g018750	0.658441	1.04261	1.9807	1.95486	5.01572	1.91831	6.72486	6.79017	3.83141	3.76831	2.98469	2.96449	2.92079	2.80271	2.47314	2.60659	2.83356	2.36766	2.8134	2.7496	red
Ccan010g006440	7.76322	6.58881	6.87195	5.62478	5.98974	7.71401	4.74742	4.71802	4.64294	4.6351	2.87512	4.25791	3.60016	4.16902	3.01279	3.20296	4.2098	3.07019	3.18179	3.10759	salmon
Ccan001g025130	0	2.07832	0.198593	1.61315	3.40913	0	3.76454	3.7534	4.25697	3.9726	2.2051	1.63272	0.340591	0.72183	0.266665	0.371328	0	0	0.198817	0.24013	red
Ccan006g010260	2.69574	0.775994	4.02292	2.34834	2.5278	0	3.0839	3.05334	4.39324	4.33485	5.81872	5.34873	5.28522	4.90467	5.27174	5.14191	4.53017	5.34094	3.76798	3.611	black
Ccan010g010590	0	0	0.74101	1.18006	1.1048	0	0.561389	0.744948	3.63688	3.93424	0.355308	1.01217	1.66738	1.70843	3.47531	3.43	3.91456	3.47083	4.05274	3.97015	brown
Ccan005g017410	2.34497	2.38045	4.30387	4.53203	3.88576	3.35412	1.08272	1.01409	1.9591	2.16013	5.16474	4.93094	4.89831	4.85023	5.93396	5.18937	5.13502	6.41931	4.26135	4.12838	turquoise
Ccan003g006890	1.0585	1.56269	1.71877	3.75541	3.17187	1.91248	4.98099	4.84245	5.34398	5.01198	2.94215	3.9271	3.55854	3.67795	4.45582	4.64325	4.68052	4.10764	6.70274	6.79798	pink
Ccan005g017480	0.462951	0	0	0.224145	2.88608	0	5.07244	5.19926	0.439728	0.489785	0.131738	0	0.473175	0	0.746108	1.41511	2.28098	0.794938	1.28723	0.828763	lightyellow
Ccan470g005000	0.818927	1.21489	5.46809	1.96391	5.66557	2.64162	6.03608	6.00087	3.27396	4.33927	5.25211	2.67869	2.787	1.89925	2.58408	3.09953	3.65353	2.44221	3.78512	4.0962	red
Ccan007g011180	3.13024	3.68877	4.80479	3.92556	4.47458	3.39191	2.84987	3.06463	3.52866	2.8824	4.18617	4.8397	5.37277	5.52064	6.937	6.88926	6.96496	6.87131	6.86968	6.93301	turquoise
Ccan008g005750	8.0022	7.27631	7.32293	6.20096	5.81988	7.39993	3.64427	3.46562	4.15333	4.45689	4.20676	4.69889	4.59454	4.33252	3.82317	3.66371	4.27175	3.51733	3.11543	3.03583	tan
Ccan004g026170	2.22885	6.20627	6.3356	3.91632	7.24602	4.37208	4.7988	4.44745	8.08505	8.51044	7.76959	7.28659	6.88938	6.87869	7.39136	6.53179	6.00774	7.11363	6.74755	6.76805	purple
Ccan003g009050	3.72656	2.02791	3.02058	5.09378	3.30685	1.31346	1.26317	1.06334	2.88332	1.97645	3.30096	4.79507	5.47461	5.61746	5.43304	5.21547	5.2971	4.99759	4.52912	4.65301	greenyellow
Ccan010g009520	0	1.0471	2.7827	0.640375	1.12996	0.77978	2.34375	2.55505	2.62655	2.19297	2.46302	2.39095	2.26136	1.81699	4.10502	3.67174	5.17716	4.9934	4.94088	5.05833	brown
Ccan001g011300	4.67574	5.05923	3.49646	4.9157	3.5239	4.73935	4.26237	4.16286	3.89803	3.75158	1.54454	1.24337	3.29245	2.98119	1.18509	1.06632	1.31805	1.98194	0.340336	0.73958	blue
Ccan001g019720	0.410267	0.991038	0.826816	2.41926	1.14503	1.37143	0.834019	0.0871464	0	0	0	0.37391	0.402307	0.996199	3.55758	3.8337	3.92682	3.7252	3.92595	3.93962	brown
Ccan002g033330	6.13105	6.60655	5.53607	5.43741	5.02315	7.45091	5.96598	5.80821	4.55499	4.34923	2.12401	2.21943	3.65586	3.65932	3.03182	3.99551	3.53827	3.15908	2.47367	2.57579	purple
Ccan004g025530	1.78007	1.1809	0.0881443	2.79105	1.12931	0	0.684536	0.385815	1.55759	1.10731	0.913156	1.24577	1.36367	1.71083	3.83903	4.70824	4.65873	4.13678	3.73585	4.02959	brown
Ccan006g008310	5.54238	5.12026	7.67485	5.29354	5.6875	6.2256	7.71575	7.68219	8.62232	8.56344	9.71931	9.83196	9.10657	9.04999	9.40333	9.12414	7.70438	8.43024	9.33573	9.3051	midnightblue
Ccan003g015790	0.00577364	0	0.218776	0	0.0699949	0	1.60294	1.45673	2.42439	1.89475	3.07652	2.79227	2.42467	1.91004	2.52598	2.69248	2.17027	2.65451	5.24784	5.1036	blue
Ccan010g008510	2.71021	3.6155	4.55622	3.49954	5.75409	2.618	7.78711	7.71318	7.23809	7.71114	3.55444	4.46877	4.71841	4.90184	5.90384	5.61938	4.94795	5.16182	5.26512	5.20468	tan
Ccan004g017190	3.1213	2.7441	5.23013	4.58778	3.90076	3.46721	3.04218	3.35838	0	0	5.52296	4.44187	4.93763	4.29403	4.14106	4.52955	5.19355	5.69846	2.75433	2.96289	yellow
Ccan003g024530	0	1.23358	0	0.557393	3.4259	1.78439	4.57018	3.8389	0	0.845582	3.30792	1.72444	0.465121	0.574562	0.856232	0.825362	0.653335	0.722889	3.9801	4.11896	red
Ccan004g015300	5.20076	4.33368	5.36691	5.07014	5.63548	1.85796	1.9985	0.992794	2.61635	2.01527	1.82172	3.68917	3.98183	4.32263	0.922807	3.99821	3.41076	2.08876	1.71546	1.14275	lightgreen
Ccan002g046660	0.706317	0.400693	0	0.486029	0.634866	0	1.57073	1.6073	1.60441	1.99015	3.08884	2.76513	3.42034	3.2968	3.94089	3.0979	4.44682	4.27261	4.09475	4.33347	blue
Ccan006g008940	3.46263	2.96888	4.12903	4.89487	4.44879	3.82899	3.43411	3.19819	3.80786	3.21837	6.33748	6.29455	6.6025	6.69022	7.51706	7.06404	6.16162	6.5175	6.55142	6.5997	turquoise
Ccan011g005260	3.00903	1.757	3.99071	3.68179	1.92324	2.82157	1.96671	2.34467	2.18287	1.09886	5.04182	5.5323	6.45612	6.46866	4.35584	3.76233	4.2505	4.48874	2.34849	2.39718	royalblue
Ccan008g006500	2.93456	3.69077	3.60094	3.52653	4.40099	0	6.40886	6.16677	6.90734	7.1946	3.842	4.10628	3.80154	3.66821	4.43648	4.01419	3.95701	4.56214	4.78371	4.85924	red
Ccan003g008570	11.2922	10.9992	8.88674	11.6848	9.8328	11.2856	9.17114	9.47538	10.2173	9.55334	7.72981	9.1096	10.1001	10.1359	7.69624	8.40141	8.50099	8.18866	6.10456	6.21504	blue
Ccan004g016870	0	0.6809	0	0.795825	2.30938	0	2.55722	3.00707	5.9008	4.69793	2.2542	3.26987	0.874887	0	1.19102	1.88107	1.66025	2.31664	2.02395	1.71945	darkred
Ccan001g031990	2.8728	4.19112	4.65714	5.11403	4.31136	4.32151	4.17976	4.01972	6.81005	6.56941	2.42772	3.80798	3.27504	3.73689	1.1601	3.28926	2.29803	2.49095	0.987182	1.52867	darkorange
Ccan002g032380	0	0	0	1.15223	0.150742	0	2.31128	2.31288	5.44291	4.65432	0	1.72663	2.47553	2.07591	0.223769	0	1.0685	0.557097	0.667497	0.763949	darkred
Ccan005g025880	4.59047	6.52002	4.64937	3.75673	3.85783	6.56624	5.12011	5.16521	4.24386	4.84213	2.44242	3.35029	3.08363	2.81862	1.84872	2.18733	2.29645	1.12384	1.7852	2.23306	turquoise
Ccan010g017590	2.45225	1.54881	4.19851	3.21989	4.15638	2.74363	6.2593	5.67826	5.28538	5.97959	1.50157	1.66636	2.91599	2.52896	1.91449	2.04352	2.47376	1.82186	2.34238	1.88917	yellow
Ccan011g021140	10.3628	10.4816	11.1779	10.0873	10.4389	10.7724	11.17	11.0338	11.7771	12.1092	9.36331	10.0043	9.48803	9.56208	7.32549	7.80428	8.00479	7.83568	7.18097	7.42262	turquoise
Ccan001g024400	0.0270606	0	3.04706	1.83371	3.5438	2.98244	4.51575	3.9888	4.90453	2.9804	3.78331	3.17524	3.86646	2.78641	5.01377	3.9496	4.35084	4.72085	5.79888	5.65474	blue
Ccan007g017110	4.65256	6.05691	6.70104	5.64705	7.9796	6.1151	9.81648	9.52677	9.93628	10.1858	7.87488	7.51979	6.53547	6.48734	6.41588	6.86018	5.87211	5.98213	7.05154	6.94492	orange
Ccan002g045190	4.21307	6.00821	6.09331	5.45752	5.13373	6.20569	4.17217	4.15058	4.70746	4.06364	3.75304	3.46016	2.99111	3.41243	2.45949	2.86027	0.561933	3.01836	1.44183	1.69582	blue
Ccan011g012890	2.01333	4.16061	1.94525	3.56183	3.53761	2.48528	4.07825	3.98693	1.64761	2.25836	0.24766	0	0	0	0.32295	0.390193	0.241778	0.823588	0.289198	0.144736	turquoise
Ccan011g017580	4.43742	3.99761	2.47531	4.01591	3.56853	4.81506	2.47549	2.72691	0.577472	1.37958	4.29235	4.80809	3.91529	3.97683	1.43176	1.95664	1.4704	1.29318	0.264156	0.112193	pink
Ccan007g020950	5.59407	4.85218	2.83588	5.28845	3.85831	4.12406	1.34892	1.32868	1.33568	1.167	1.91575	3.61082	3.63878	3.59974	0.707005	1.88245	2.07898	1.74456	0.77164	1.09318	pink
Ccan001g022050	0	0	0	0.405803	0.267816	0	0	0	0	0	0	0	0	0	1.81214	3.09885	4.48379	3.2448	3.46679	3.2577	brown
Ccan001g033840	0.388334	0.362706	1.12408	2.73433	0.903403	1.96671	1.07315	1.64241	0	0.794599	0.505469	0.684689	3.46719	3.20081	3.89786	4.47473	4.49904	4.33936	3.31089	3.31235	brown
Ccan004g007620	4.20682	4.04214	6.24407	3.85336	3.63869	3.98253	3.37711	2.83268	3.88216	4.34652	4.48002	4.52526	4.66185	5.00339	6.74718	5.6243	7.8843	7.36402	7.52642	7.40436	brown
Ccan002g018370	4.96295	5.72295	4.08279	4.06337	3.54864	4.70006	3.28275	3.05193	1.71853	2.21016	2.66627	3.10975	2.57116	2.89883	2.42329	2.45878	0.112802	0.766833	0.428378	0.257041	blue
Ccan001g016050	0.257595	0.67548	0	0.326735	1.37101	0	0.493355	0.660439	0	0	2.96447	2.49105	2.85573	2.40337	3.94917	3.67694	2.58076	3.29738	4.11242	3.95818	turquoise
Ccan005g016790	5.74293	4.941	4.26922	1.44758	2.95854	4.33345	1.78045	2.26056	0	0	1.40925	1.10351	1.12158	0.939581	1.9716	1.19126	1.54587	2.22507	1.63596	2.11412	salmon
Ccan007g009180	3.37395	6.13266	2.80374	2.94637	3.04616	1.82873	2.20981	1.87654	0.201264	1.47405	4.34172	4.76763	4.60855	4.62261	5.21521	5.18193	4.79997	5.04879	4.6909	4.38046	turquoise
Ccan007g009750	3.48308	0.239221	4.57302	7.45436	3.49104	4.44516	2.3654	1.76848	4.16407	4.12271	2.82376	4.98075	5.71915	5.8335	3.92147	4.66599	4.12539	4.1386	3.10351	2.71752	darkturquoise
Ccan009g014520	5.59977	3.67508	3.82253	5.82293	5.56388	4.9667	6.16085	5.87373	9.09089	8.98932	6.27231	7.01696	6.57976	6.54512	4.27707	4.07647	4.69376	3.94578	4.35984	4.42979	cyan
Ccan002g028990	0	0	0	0.0352213	0	0	0	0.268531	0.396624	0.331337	0	2.3987	0.130927	0.146237	3.04956	3.92594	3.66008	2.97288	3.19402	3.39187	brown
Ccan007g021810	2.89608	1.49564	0.967844	3.41763	2.47336	0	2.57062	1.4718	4.93851	5.24518	0.0571189	1.51855	0.672365	0.358991	0.654792	0.207219	0	0.942891	0.661556	0.801193	yellow
Ccan006g027610	2.57662	2.4063	4.34414	3.97475	3.5548	3.11909	1.7647	1.96544	3.24973	2.94565	5.22168	6.07999	5.64814	5.61463	5.86629	6.11176	6.05805	6.22296	5.49566	5.49055	turquoise
Ccan002g050370	5.14432	5.93284	4.30444	4.61774	4.34914	5.75624	3.26245	2.89026	1.46057	2.92408	1.35903	2.16837	2.9081	3.31205	1.99297	2.03625	1.96222	0.791037	1.60463	1.16792	blue
Ccan007g014090	0	0	0	0	0.625069	0	0	0	0	0	0	0	0	0	1.9138	2.78606	4.02937	3.11278	3.68531	3.83698	brown
Ccan009g006070	10.099	9.19087	11.5244	9.52831	10.3034	11.4396	9.89116	9.92479	11.7063	11.6403	8.28351	8.59204	9.77678	9.64469	6.92855	8.18952	8.13846	8.18963	6.88252	6.91515	turquoise
Ccan002g013440	4.04447	2.9348	5.36805	8.04534	3.46601	5.74432	3.09645	3.11034	3.23883	2.66899	3.4177	4.84299	6.55607	6.7137	5.96651	6.4947	6.03525	5.9404	5.06568	5.16851	darkturquoise
Ccan005g020380	5.0886	5.95528	4.72553	4.99789	5.89417	5.26585	5.54308	5.38462	2.64705	2.83575	3.73039	4.52602	4.93747	5.01298	7.5789	7.43514	7.61845	7.84601	7.36087	7.32699	brown
Ccan002g007140	1.20954	6.18183	2.83456	3.80686	6.67333	3.79996	6.77603	7.03473	3.80443	3.6019	2.45156	2.1563	3.36244	2.95402	3.97585	4.55672	4.52068	4.06179	3.84133	4.00465	red
Ccan006g019990	1.46354	0.231955	0	3.54162	0.153411	0	0.602216	0.318712	1.21198	1.1296	0	2.80084	2.48621	2.01857	0.825838	0	3.59999	3.14116	4.40452	4.38197	brown
Ccan007g008690	5.29558	5.64621	5.7541	3.81491	3.26947	5.09853	3.1738	3.06954	3.40524	3.64141	1.4477	3.44765	4.33538	4.16482	0.965188	1.23893	1.94771	1.60471	1.36563	1.42672	blue
Ccan002g025990	7.10974	7.44124	6.77474	7.38208	6.02922	7.04049	4.8123	4.85978	4.0918	3.66941	4.21767	5.47293	5.57164	5.74002	3.72005	4.66692	3.8325	3.89074	2.40385	2.53616	blue
Ccan008g009220	3.81742	4.54259	3.22041	3.29685	3.22611	4.38539	0.604329	0.719586	0.00868193	0	0.345696	1.74607	3.13994	2.87572	0.694837	1.85845	1.32758	1.59203	0.00126757	0.19218	pink
Ccan011g019950	0	2.62277	4.01965	0.801318	4.74649	3.37458	5.84154	5.84088	1.2562	0.804445	3.93981	2.25337	2.35286	2.70712	2.06221	2.30499	3.4569	3.32072	3.3707	3.2059	grey
Ccan008g027360	0	0	0.839753	1.42397	1.3704	0	0.137528	1.55717	1.03661	0.62915	3.33323	2.69481	3.42074	3.30598	3.6147	4.31241	4.61513	3.77131	2.77901	2.97806	turquoise
Ccan007g011010	5.54453	1.74471	5.21158	6.14357	5.54563	3.4164	3.81854	3.94045	7.23693	6.89148	6.50534	7.83014	7.08508	7.21895	4.43267	4.73315	5.39821	4.7415	4.25227	4.16843	grey
Ccan011g015380	0.0399174	0.276092	1.62768	0.0913857	0.853883	0.0171323	0.209774	0.147144	0	0	0.0135695	0.452684	0.145211	0.401272	3.07964	3.54586	3.88723	3.52366	3.40489	3.55971	brown
Ccan002g014450	4.55812	3.9439	5.58668	4.48388	6.22108	4.28233	9.23229	9.12347	7.0005	7.43812	4.88825	5.05621	4.45165	4.00024	5.40558	5.10681	4.6069	4.43972	5.88111	6.1298	red
Ccan005g011390	3.28209	4.84835	5.11078	5.72352	7.54769	4.7958	7.72306	7.88421	7.97771	8.07501	8.14978	7.78022	7.6248	7.68786	8.49569	8.52815	7.66968	8.07083	8.64879	8.67641	salmon
Ccan004g014760	0	0	0	0.095248	0.586312	0	0	0	0	0	0	0.416715	1.55222	0.197066	2.67519	3.00148	3.90408	2.96302	3.57558	4.0372	brown
Ccan010g010470	7.94161	7.72401	7.55801	7.39906	7.10007	7.09609	4.98826	5.2632	4.81057	4.66216	4.71804	4.98845	5.99266	5.94771	3.21496	5.3622	5.20731	5.20122	2.94863	2.81149	pink
Ccan004g008750	1.36153	1.85451	2.25671	4.15295	2.7992	1.5955	2.33947	2.32864	3.25974	3.17758	5.62359	5.78101	5.80277	5.77775	5.34186	5.14246	4.97505	5.04499	4.3939	4.14541	black
Ccan011g023430	2.22968	2.51248	1.75595	1.99067	3.58361	5.59668	6.41883	6.71516	3.73563	4.0456	1.53794	1.89509	2.24214	2.24477	2.26546	2.34564	1.99297	2.15907	2.31179	2.31452	yellow
Ccan010g020620	4.08992	7.0925	7.02791	6.10675	5.93198	7.39724	5.61607	5.87114	1.76782	2.54484	5.36438	2.67522	4.63715	4.37439	4.89208	5.51825	5.80005	5.37151	3.70605	3.52504	lightcyan
Ccan006g024180	0	0.261597	1.14804	1.98546	0.708457	0	0.803963	0.409155	0.83214	0.328267	0	0.34112	0.613275	0.928864	3.53372	3.99968	3.91752	4.03291	3.48779	3.47459	brown
Ccan005g017340	2.87566	2.46609	3.82962	2.54197	5.24415	3.72957	7.57241	7.59105	7.34613	6.82895	4.13246	5.04797	4.41771	4.55466	5.46611	5.31289	5.65904	5.2076	5.91327	5.81753	tan
Ccan007g011210	1.94978	1.39251	2.66137	2.55755	2.51774	2.1587	1.88765	1.79694	1.77759	2.85611	3.7593	4.80089	5.80113	5.76334	5.3269	3.57271	5.42004	5.03875	4.88408	4.94112	turquoise
Ccan009g007710	6.20998	5.46818	5.0734	5.66098	4.61467	5.22675	3.5831	3.38883	3.82318	3.55945	3.74252	5.1373	4.83518	4.67092	1.63957	2.0962	2.56777	1.29499	1.52599	1.60785	lightgreen
Ccan003g021670	0.553654	0.608247	0.92805	1.99861	3.2738	0	0.610125	0	0	0	1.72124	3.16713	4.30504	4.36258	2.7249	3.7632	3.18177	3.48198	2.77381	2.84429	turquoise
Ccan009g005980	0	0	0	1.54817	0.303224	0	0.177976	0	0	0.434603	0	0.678838	1.5368	1.00006	3.64795	3.97887	3.42746	3.63729	3.2522	3.22928	brown
Ccan010g016880	4.04481	2.06254	1.53209	2.73021	0.476879	1.57408	0.504329	0	1.46526	0.207487	1.24804	3.14854	5.40114	5.26158	2.71896	3.36339	3.62806	3.0474	1.70288	2.04986	greenyellow
Ccan002g043950	1.96588	2.87644	4.03195	3.17369	3.86643	1.61517	2.08696	1.64801	4.5405	4.64163	6.54624	6.32988	5.2458	5.19451	5.84365	6.10128	4.37996	4.37285	4.93879	4.98306	purple
Ccan010g010530	3.08356	3.80719	2.84715	3.70547	3.10818	2.84655	1.24197	1.23787	3.43912	3.06338	6.24058	6.32444	6.19971	6.09719	3.76048	3.76699	2.75876	3.19304	2.41528	1.97146	darkgreen
Ccan011g014280	1.89728	3.52393	2.5667	1.09615	3.33073	0	3.42836	3.13354	1.67441	2.39897	4.93686	4.64199	3.65589	3.93315	4.71763	5.00307	4.62474	4.34829	5.69199	5.7719	blue
Ccan011g008840	1.9471	1.4123	3.33906	4.55288	2.22838	2.63688	0.964734	1.23074	2.76897	2.0262	4.57475	5.34559	5.89483	5.81164	3.87074	2.12432	5.2315	4.14132	3.80333	3.63906	royalblue
Ccan006g026310	0	0	0.48825	0.835781	0.701693	0	0.36487	0.510184	0	0	0.5599	0.787899	0.602441	0.866011	2.80845	4.14178	4.1597	3.45105	3.54003	3.46361	brown
Ccan002g027800	6.82374	7.06031	6.57307	6.00482	5.70048	6.02175	7.04502	7.14326	8.29827	7.79252	3.52	4.46279	3.6596	3.76254	3.45677	4.51798	4.8468	4.24365	4.23071	4.41728	turquoise
Ccan007g019320	3.66933	5.27642	3.8392	4.7695	5.49502	5.33045	5.8823	5.93723	8.57025	8.58913	6.68873	6.80796	5.18662	5.11819	4.84616	4.85932	3.29156	4.07943	3.37811	3.24492	cyan
Ccan001g028740	2.58925	1.29658	2.93928	5.089	1.08613	3.63714	0	0	1.79947	2.22524	3.54346	3.60105	4.49138	4.66348	0.759086	2.30321	3.9327	2.73135	1.16843	0.809604	red
Ccan003g008310	2.36583	2.0065	2.12915	2.43376	2.75878	1.37291	1.56954	1.72675	2.40458	1.79647	1.72328	3.74546	3.94843	3.99938	5.23737	5.39468	5.5799	5.20494	5.21298	5.28245	turquoise
Ccan006g024450	6.65369	6.51292	4.96967	6.50963	5.33089	6.66538	5.53217	5.65839	3.24826	3.29827	2.69326	3.49553	5.16907	5.26244	3.46044	3.7412	3.69297	3.92281	1.96129	1.82312	blue
Ccan011g026200	1.5282	0.574394	0.232566	2.26865	0.823455	0	0.2006	0.463006	0.617185	0.37615	0.35999	0.168797	2.98575	3.23204	3.90316	3.21627	3.93948	4.0848	3.31789	3.3358	turquoise
Ccan007g013830	1.80868	1.80568	0.291299	1.55797	2.34142	0	2.27495	1.88667	5.17364	5.68358	3.37807	3.58794	1.32783	0.795969	0.916814	0.84524	0.169198	0.654948	1.52515	1.39085	darkred
Ccan001g009200	7.66834	8.78125	7.83634	8.31037	6.72694	9.16788	5.55245	5.67744	5.0112	4.07682	5.2694	5.79899	5.2501	4.89691	4.56569	5.21421	5.34418	5.21403	4.65698	4.37963	salmon
Ccan007g006280	0	0	0	1.68712	0.6097	0	0.0135209	0.716102	0	0.151947	0.558436	2.71925	4.83092	5.19007	1.89401	0.559188	2.52743	1.17703	0.781554	0.92451	greenyellow
Ccan002g011660	4.78305	5.00735	8.88121	3.871	6.94037	7.44353	4.39742	4.52211	5.26843	4.87751	2.68015	3.68031	3.57875	3.74115	3.47339	2.93474	3.76487	3.64076	4.41016	4.38712	blue
Ccan002g005030	7.71606	7.85558	6.19789	6.80491	6.06274	7.07929	4.96091	4.81559	3.98803	4.59739	4.29221	5.20915	6.24952	6.25106	4.64493	4.62254	4.19762	4.57808	2.35577	2.22692	pink
Ccan008g021690	2.63095	1.21639	0.972699	1.21654	1.40764	0	0.360815	0	1.22857	0.666169	0.58675	3.27141	3.85369	3.10367	3.68399	4.42887	4.21259	3.76484	3.66609	3.4205	turquoise
Ccan004g007820	7.66027	7.89698	5.94548	7.70554	6.64723	7.70767	6.65848	6.79103	6.21704	5.96034	4.19529	5.0439	6.35683	6.27159	4.4899	5.40374	4.99885	4.90094	2.63828	2.57018	blue
Ccan006g029000	1.70787	0	1.11554	0.351909	0.569272	2.29379	0.306345	0.620689	1.03768	0.804356	3.42814	2.76006	3.03449	3.44291	3.25527	3.1916	3.01668	3.39336	4.95735	4.96437	blue
Ccan005g008870	4.82449	4.3929	6.38184	0.476908	1.49204	5.07917	2.99659	2.48642	2.47996	2.65912	5.25888	4.85958	5.24932	4.98253	5.4502	5.26467	5.5065	5.00434	4.07363	3.9352	turquoise
Ccan007g028370	5.4347	3.33121	1.90509	3.86643	3.37803	5.58473	3.47566	2.87535	1.99116	3.28592	1.36759	0.85247	1.74648	2.23931	1.35236	0.299247	2.09136	1.85715	0.362958	0.0854383	blue
Ccan006g020990	1.58111	3.31315	2.2844	3.29461	4.37017	2.85807	3.85036	4.32994	6.41895	6.23401	5.73035	6.04205	6.18651	6.19007	5.81366	6.50862	6.13226	5.383	5.85581	5.83624	salmon
Ccan008g012070	6.11118	6.40465	6.15628	5.53504	4.03524	7.59791	3.95808	3.78471	1.63392	1.50776	3.56793	3.50414	4.04346	4.29817	2.91157	2.86844	4.25519	3.82519	3.59677	3.41556	lightcyan
Ccan001g024890	2.4129	2.94602	1.79736	1.72292	2.59397	0.260041	0.880297	0.961611	2.34433	2.52144	5.6849	5.84462	4.78521	4.66146	4.18763	4.17587	3.82093	3.16041	3.11871	2.88156	black
Ccan009g016340	7.33439	7.44043	5.47112	7.13701	6.16581	7.57939	6.93496	6.85013	6.93463	6.42325	5.15532	5.75526	6.29981	6.32633	4.34951	5.28407	4.8845	4.49367	2.52838	2.01987	blue
Ccan007g012100	0	0.92622	1.27215	0.0424734	1.00478	0	1.8371	2.51713	2.36686	1.98974	2.99055	3.70403	2.82219	3.27739	3.61683	3.51656	4.19257	3.27761	4.95176	4.85091	blue
Ccan005g005000	1.31524	1.10891	0.963962	1.03749	1.25552	1.08892	0.587625	0.203464	0.567076	0.726626	0.891354	2.26277	2.61657	2.24411	3.76485	3.01619	4.93615	4.22861	4.54595	4.4045	turquoise
Ccan003g006630	0	0.364026	1.33803	0.737292	0.471777	0	0.149307	0	2.50496	0	2.45234	2.36224	3.78076	2.4631	4.03268	3.27159	1.74191	3.78216	3.91223	3.57613	turquoise
Ccan010g014360	0.68506	0.631721	2.00025	2.27998	1.30389	0	1.58488	1.00835	2.36002	2.60085	1.56772	1.6105	2.43219	2.81927	4.28571	2.91567	5.08869	5.0703	4.37695	4.80392	turquoise
Ccan004g008560	4.6495	5.41901	5.21317	5.01144	6.77285	5.87052	8.21733	8.06355	7.98379	8.0243	3.87813	5.24454	4.1108	3.9838	4.02749	4.27534	3.90852	3.91315	5.22253	5.16775	yellow
Ccan005g022050	5.14796	1.26784	2.65956	5.16614	3.99096	1.35159	1.67289	0.84868	1.77085	2.27711	1.13454	2.56106	2.62332	2.45621	0	1.35032	1.1295	0	0.0792696	0	grey
Ccan008g009270	4.8983	5.13025	2.15125	4.04955	2.43195	3.47988	0.744415	1.14342	1.88265	0.444212	1.35835	1.89298	4.83109	4.50205	2.33438	2.73954	3.52613	2.24831	0.440802	0.815289	pink
Ccan006g022930	1.87448	2.07843	2.23567	1.98233	4.22826	1.53375	6.48143	6.39264	3.98583	3.7921	2.36819	1.24775	1.62339	1.80271	2.18547	2.26519	1.48399	2.60428	4.01272	4.03288	red
Ccan002g024970	0.0387185	0	0	0	0.458997	0	0	0	0	0	0	0	0	0.0490884	2.80516	2.67309	4.00675	2.909	3.62536	3.49765	brown
Ccan002g009640	6.18091	7.0418	6.94097	6.64445	8.20974	7.3252	10.2302	10.0633	10.1801	10.4436	8.23409	8.06028	6.21867	6.16429	6.37916	6.03639	6.37522	5.83752	7.45937	7.51312	cyan
Ccan008g024670	2.41981	2.96598	2.55351	3.00176	3.9125	1.9634	5.48732	5.58106	5.25257	5.52905	2.51248	2.22397	1.72477	1.52781	2.96183	2.17291	0	3.86766	4.35313	4.53032	red
Ccan003g005650	0.618116	0.318531	2.26533	2.07966	4.19432	0	2.85587	3.26687	3.20844	3.39629	2.32515	2.61071	2.81872	2.53284	3.99788	4.14374	4.57885	4.27554	5.75332	5.26089	blue
Ccan008g012300	3.80253	2.20978	3.67937	3.47475	3.34898	2.77128	2.43253	1.34119	2.12651	2.11628	3.17919	3.47176	4.5688	3.89481	5.45425	6.1999	6.21896	5.89994	5.76599	5.77568	turquoise
Ccan002g005440	6.98039	7.68681	5.64557	7.01605	6.01541	8.1686	6.6789	6.57677	5.24245	5.4609	4.24064	5.17848	5.53109	5.60797	4.14887	2.6192	3.92021	4.09854	3.48635	3.13163	blue
Ccan003g024900	4.57484	4.68676	2.88941	5.68291	3.45372	4.5825	1.5032	1.34979	3.40836	2.62387	2.05469	2.84562	3.75439	4.27783	1.56904	2.32878	2.34293	1.91574	0	0	lightgreen
Ccan010g023760	5.75845	5.52753	2.8451	4.51653	3.81785	6.01794	1.90868	2.05661	2.08304	1.4718	0	2.10751	3.08644	3.07092	2.35246	3.7273	4.20834	3.42453	2.47428	1.94404	midnightblue
Ccan004g008000	6.34517	5.90831	5.86804	6.95957	5.07349	5.61387	3.47506	3.3136	1.14348	1.68553	5.03825	6.04107	5.23755	5.27885	4.66995	3.98975	4.04932	4.16864	3.15704	3.06426	magenta
Ccan006g024920	6.44575	6.15848	2.94146	5.41782	5.62293	6.69391	6.05883	6.33163	3.41955	3.8562	1.49383	4.71805	2.73566	2.394	4.3226	4.8126	5.91261	5.18354	5.89097	6.08018	black
Ccan001g010640	0.233592	1.17232	3.01437	1.46227	1.09389	2.02099	0.365715	0.694502	0.776788	0.780413	4.73914	3.9814	4.00562	3.94676	4.35911	3.78308	2.81098	3.45174	3.68269	3.72973	turquoise
Ccan001g019860	3.03195	2.01808	2.22742	4.36247	3.91469	3.19909	3.67106	2.71912	6.15921	5.1596	5.58129	5.78914	6.48824	6.44664	6.16028	6.04545	6.13989	5.98604	5.86846	5.94513	purple
Ccan003g013850	7.90596	9.63983	8.18173	7.984	9.84508	9.012	8.09624	7.78429	3.8746	3.81495	7.79297	8.3408	7.78802	7.97827	9.16903	8.82867	8.53926	8.65951	8.17474	7.85689	darkred
Ccan008g014630	2.17754	1.89498	2.0116	4.7954	1.83991	2.17747	0.818563	0.650867	2.241	1.86623	3.19448	4.47655	5.34732	5.35309	0.938045	2.67538	1.86005	0.888993	0.641534	0.938916	lightgreen
Ccan010g008920	2.13453	7.1266	6.8473	7.63337	7.9201	6.79296	6.44248	6.43675	6.74982	7.18459	4.82073	5.32283	3.96282	4.58505	4.36192	4.2787	3.73118	4.43105	5.58797	5.37766	turquoise
Ccan001g009180	1.40691	2.39907	1.42645	1.48547	4.41412	2.23911	4.58025	4.93322	2.25444	1.96253	1.7532	2.52953	1.06981	1.72896	3.24601	1.4233	2.50553	2.72907	6.0095	5.88154	lightgreen
Ccan002g031920	6.1841	4.70399	6.10036	6.73933	4.8856	5.05905	1.96142	1.91993	3.81986	3.67767	6.4124	7.00238	7.11565	7.171	5.50837	5.86041	5.74919	5.16505	4.37632	4.26513	yellow
Ccan006g018790	4.34654	3.43417	4.15896	4.56696	6.11822	4.39601	8.45368	8.32536	7.51781	7.80219	4.15173	4.68513	3.7317	3.98175	5.30296	5.19805	5.27174	5.01899	5.99043	5.9924	red
Ccan006g005640	3.13764	4.60289	6.21352	4.72441	8.53583	5.58614	9.34949	9.37931	5.80535	6.35765	6.39867	6.52315	5.43476	5.03093	5.83412	5.20274	5.5298	5.13128	6.34188	6.18106	red
Ccan005g022470	3.96872	2.87874	6.58393	4.48053	7.53532	4.53662	5.51024	5.61855	6.96023	6.40352	8.21362	8.16726	7.85218	7.88855	6.77452	6.72656	6.01313	6.06653	7.87997	8.03264	midnightblue
Ccan003g015580	9.87027	9.59655	9.87863	7.86863	10.3335	9.06116	7.57837	7.25151	5.44706	6.04397	6.00806	6.85879	7.85832	8.1191	7.92203	8.43531	10.2696	8.64355	10.0582	10.168	lightcyan
Ccan008g023210	5.49293	6.13227	6.98082	5.92909	9.30116	6.01671	10.8792	10.7918	8.99851	9.09088	7.29505	6.9233	6.89476	6.77137	7.04547	6.79629	6.57126	6.71265	7.41111	7.29943	red
Ccan001g022170	3.17853	2.30305	1.71267	2.7855	2.81716	2.6447	0.906428	1.06196	1.93647	2.0729	3.27788	4.84271	4.22263	4.44742	5.06459	4.52866	5.93927	4.99149	5.36108	5.11183	turquoise
Ccan001g027030	4.02207	3.74031	2.73962	2.78797	2.05315	2.0307	0.816487	0.173232	0	0	4.71978	4.80059	4.22037	3.85436	3.31516	2.56438	3.21991	2.81875	1.36771	1.15671	yellow
Ccan002g050490	3.5909	4.53931	2.893	4.97942	5.49521	3.74302	8.07878	8.084	7.68893	7.97716	4.63286	5.39769	4.39101	4.59044	5.37812	5.38365	4.92254	4.3452	6.30323	6.20561	red
Ccan010g021280	7.6462	7.46745	6.22483	6.58229	5.15534	6.82983	4.76601	4.66696	1.57678	2.34972	3.87752	4.78284	5.05972	5.21693	4.59275	4.82659	5.12445	4.56837	3.80614	3.58247	lightcyan
Ccan011g017850	6.21392	4.46668	4.70084	7.15475	3.93472	6.38922	3.75992	3.954	1.41643	1.67721	4.82581	5.5342	5.43432	5.41466	4.22684	4.76952	4.4143	4.42308	2.23129	2.40385	pink
Ccan008g022180	3.3089	0.0743602	2.60989	1.96158	1.93545	2.20825	0.765261	0.336382	2.10622	3.23992	3.73582	4.36444	4.97503	5.10676	4.01723	3.403	4.9556	4.03472	4.24156	4.26724	turquoise
Ccan009g012650	1.14645	2.08843	1.21574	0.926355	3.83814	1.43672	5.08009	4.97866	4.94673	5.48205	3.15812	3.05293	3.98992	3.87111	4.70629	3.79379	3.04647	4.44551	5.32064	5.37172	tan
Ccan006g021160	2.53409	4.92521	6.12273	5.5058	6.90628	4.34443	6.88342	6.91536	8.7222	8.42961	8.50886	8.44906	7.51514	7.3765	6.99698	7.43021	7.20043	6.65125	7.56491	7.49821	salmon
Ccan010g006540	0	0	3.9639	0	0	3.89227	0	0	0	0.471014	2.3996	2.44216	3.84066	3.05844	0	0.405923	2.84755	1.65991	1.57402	2.45048	grey
Ccan003g025020	0	0	0	0	0	0	0	0.198988	0	0.0788462	0.787763	0.0239877	0.857618	0.573527	1.04404	0.678991	1.46367	3.25532	4.80957	4.72171	brown
Ccan003g023170	0.456545	1.84817	2.17114	0.764355	1.61329	1.36049	0.29681	0.144758	0.530721	0.182747	1.62757	1.93401	3.19865	3.03338	4.15169	3.89262	4.21428	4.16374	4.07364	3.97733	turquoise
Ccan010g012710	9.66069	8.34288	9.87518	11.075	10.703	8.49405	6.73416	7.00001	8.55237	8.05202	7.49995	9.38267	9.84006	9.7423	6.66827	8.61102	7.71939	7.21537	5.88282	5.87822	lightgreen
Ccan005g018330	2.016	0.969398	1.56322	0.162309	0.329953	1.25351	0.637259	0.912803	0.55738	0.784098	3.21875	3.08148	2.76436	2.83089	4.73941	4.19024	3.90187	4.66779	3.35974	3.56001	turquoise
Ccan006g021420	5.87673	4.088	4.78058	4.38029	3.41132	2.64977	1.74401	1.21647	0.861825	0.275415	2.87469	3.49438	2.81665	3.20664	0.71807	2.64158	1.70067	1.34113	1.19173	0.978283	pink
Ccan011g006200	1.13191	1.82697	2.25041	1.85236	4.70756	1.35941	5.70536	5.51081	5.69886	5.49771	3.84308	4.07562	3.54385	3.6744	3.57935	4.06784	4.73964	3.83641	5.61624	5.53309	tan
Ccan006g013390	2.70488	3.02109	5.26532	3.15147	5.59671	4.5815	7.89076	7.75728	6.9086	7.10602	5.19081	4.72329	4.60924	5.16441	4.09402	3.78571	3.45078	4.20926	4.12719	3.98999	red
Ccan002g011970	8.46697	8.13495	6.77275	6.51231	6.33164	6.91237	6.68614	6.47127	4.21108	4.27975	6.48585	7.03443	6.02843	6.00344	4.31988	5.42966	5.88502	4.83917	2.79542	2.91798	brown
Ccan005g007260	3.47036	2.86231	5.07809	4.99937	5.9875	4.58138	4.76672	4.6642	7.43963	7.08082	6.67518	7.62874	7.06165	7.03194	3.71616	4.36412	3.97179	3.51149	3.84602	3.8424	lightcyan
Ccan009g016230	1.15884	0.688939	0.598424	2.41395	1.05672	1.07822	0.914123	1.03951	0	0.626929	0.509669	0.854999	2.82936	2.78476	4.01828	4.2245	4.55378	4.19287	3.48873	3.60886	brown
Ccan006g011610	1.74613	2.15303	2.58739	1.09243	1.91909	2.21004	1.89361	1.31635	0.830438	1.37412	4.50332	4.99144	4.70002	4.38099	4.55505	4.40857	4.40567	4.4562	4.69345	4.72872	turquoise
Ccan011g009620	5.25454	4.12225	5.48662	5.51204	4.63313	4.60377	3.7546	3.45333	5.04075	4.98541	6.95288	7.10284	8.0244	8.04822	7.89611	7.7852	7.19637	7.08879	7.15421	7.13672	turquoise
Ccan006g028540	2.62313	2.90223	2.60617	3.58918	4.67323	2.62423	8.00177	7.93145	5.43646	5.53344	2.98651	3.94046	4.58469	4.43404	3.774	5.22019	4.51572	3.93132	5.01651	4.60728	red
Ccan008g027260	0	0.450922	0	1.08632	0.196164	0	0.140131	0.82065	0.185329	0.384502	0.397824	0.754427	2.32795	2.48955	3.73023	4.31887	2.79679	3.75887	3.42592	3.03993	turquoise
Ccan001g031210	10.9336	10.796	8.01778	11.046	9.35991	11.0968	9.3053	9.20071	9.51919	9.22191	6.24904	7.81051	9.4106	9.42905	7.34026	7.7445	8.67528	8.01047	6.39646	6.48235	blue
Ccan006g013870	5.97367	8.44264	9.27035	7.7461	9.35672	8.80606	11.2566	11.2941	9.30616	9.2288	8.05647	8.10033	6.82817	7.05117	6.60869	6.72627	6.59488	6.7538	6.9765	7.15431	greenyellow
Ccan010g022890	4.61883	4.81147	4.01974	4.84263	4.15309	4.55099	0.47466	0.131794	0.571844	0.880396	2.54393	3.74798	2.84883	3.14786	3.70526	4.04904	3.51587	3.64285	2.26276	1.80109	magenta
Ccan007g016640	2.58529	3.69381	4.23363	2.48631	4.56779	3.51197	4.01891	3.85238	4.71463	5.77341	5.08707	6.1846	6.5572	6.81758	7.6652	6.00617	6.04244	6.01475	6.86478	7.03826	blue
Ccan006g035910	4.8478	5.40635	3.25445	6.23823	4.26307	6.2311	4.20986	3.94037	3.89774	3.40869	1.95599	2.79714	3.62474	3.33924	2.02928	1.99906	3.00768	2.13741	1.03041	0.90366	blue
Ccan010g019430	1.32735	0.57931	0.555676	2.07383	2.52962	0	3.08544	3.09048	3.8851	2.88422	1.52203	1.6302	3.01966	2.49031	4.61572	3.89143	4.18053	4.75915	4.8419	4.94251	brown
Ccan008g017610	0	0.526274	0.477145	1.30085	0.48388	0	0.216403	0	1.54947	0	0.472475	1.48514	1.82209	1.89369	2.98163	3.89942	3.93734	3.81077	3.80373	3.68089	turquoise
Ccan005g026650	3.94983	4.44426	5.16134	4.44742	5.21497	5.96816	7.10108	6.92913	7.92625	8.24699	4.72117	5.17888	4.98016	4.85915	6.67716	6.0885	5.87457	5.77133	8.933	9.02878	pink
Ccan001g017290	3.50045	3.68111	4.15075	4.78902	4.51164	5.28682	4.87132	5.18716	3.25424	3.41208	3.35388	2.71468	2.02164	1.92804	0.596163	2.29941	2.6862	1.68523	0.451259	0.571268	blue
Ccan001g026510	6.28363	4.54252	5.76249	4.62428	4.92104	6.12878	3.02878	2.97103	3.47644	3.81023	3.64436	4.38228	5.28392	4.96237	1.56852	3.16258	2.73671	2.06171	1.51835	1.34192	lightgreen
Ccan002g036730	6.18515	2.95075	2.41973	4.96285	2.28693	1.1384	0.903112	1.0192	3.27008	2.01254	0.87492	3.18274	3.03189	3.12364	1.39874	2.05093	1.26214	2.16461	0.0831344	0.150162	green
Ccan009g008600	0.838947	1.33506	4.74298	1.82592	1.25694	1.3733	0.61968	0.605064	0.91753	1.87376	1.96437	1.80035	1.41328	1.63981	4.43237	3.96089	3.18472	4.84098	4.5367	4.29301	brown
Ccan006g011000	0.563488	0	0.680506	0.212884	0.235916	0.129183	0.685498	0.501622	1.27238	1.59017	2.93839	2.03591	2.50141	2.54552	0.68871	0.777156	0.52094	3.66702	4.84362	4.80712	brown
Ccan006g019200	2.08692	1.3252	3.00445	3.76007	5.02982	3.87382	6.23842	6.3552	6.36832	6.00168	4.86571	5.45347	6.22261	6.42138	5.87175	5.89373	6.09002	5.57342	6.01564	6.19337	salmon
Ccan001g033450	0	0.0455366	0.251581	1.12009	0.311903	0	1.37655	1.42791	0.606019	0.197902	0.71274	0.736807	0.263829	0.914679	3.82904	2.92383	3.95546	3.82535	3.91723	3.47294	brown
Ccan011g008850	1.64027	1.17866	3.25308	4.80214	2.41712	2.4875	0.933974	0.550796	2.53181	1.72577	4.80912	5.04707	5.31364	5.14687	3.48871	2.37992	4.94493	3.96203	3.55428	3.6312	royalblue
Ccan011g008860	2.20241	0.398138	1.76799	4.28489	1.10242	0.547019	0.22911	0.603946	1.77599	2.11039	3.1015	4.46549	5.18246	5.20113	2.12702	1.385	3.29315	2.64397	2.61505	2.61744	royalblue
Ccan008g025980	5.83898	5.33979	6.42166	7.35535	6.98435	5.03121	6.57788	6.65615	7.76179	7.43918	4.73892	6.18208	6.44793	6.37358	3.20053	4.91353	3.7529	4.03198	3.13067	2.93175	darkorange
Ccan008g008110	5.01496	2.16869	2.87732	5.8807	2.6545	2.90601	1.24678	1.35451	1.01377	1.07862	2.72361	4.28402	4.83512	4.65157	1.52298	2.65088	2.60059	0.790225	2.07535	1.15641	lightgreen
Ccan006g015960	2.03495	3.54594	3.79896	3.76473	4.18012	1.66852	5.93626	5.92519	7.69073	7.88817	4.64826	5.16801	4.14641	4.08683	4.51371	4.69464	4.20429	4.73116	5.43853	5.3878	darkred
Ccan003g008910	4.01296	5.78147	4.21985	5.4952	7.73924	5.36816	6.78966	6.48543	4.15232	3.94035	3.0372	2.58221	2.07046	2.70339	3.49869	3.85151	3.45048	3.25755	3.30944	3.67086	purple
Ccan002g036640	6.50027	7.04208	8.82129	7.11693	7.00289	6.77991	4.12678	4.02619	4.25047	4.2676	4.63106	5.16981	4.48488	4.58603	4.58999	5.62662	4.42448	4.24479	2.89626	3.36897	tan
Ccan002g046130	0	0	0	0.148356	0.0485612	0	0.374737	0.425044	0.313557	0.2954	1.06521	0.687464	2.06088	1.79107	2.50961	3.10585	4.43475	3.50311	3.48885	3.60203	turquoise
Ccan004g007440	6.31945	6.37702	5.87418	7.82441	4.3933	7.21689	4.12121	3.96291	3.99698	3.02576	3.70673	4.5769	2.73767	3.18123	2.76321	2.91818	4.30909	3.11476	3.69508	3.86208	salmon
Ccan003g023440	2.98489	3.12156	0.702945	2.58693	1.2154	0.608137	0.473199	0.637523	0.75547	1.12128	2.57319	3.26222	4.02803	3.90621	3.81581	3.90519	5.26942	4.5644	3.29313	3.66074	turquoise
Ccan005g023000	1.32023	0	0.332623	0.411409	0.666918	0	0	0	1.17569	0.948403	1.1847	0.317298	0.337727	0.588199	1.04986	2.33797	2.97784	2.6043	4.87813	5.0297	brown
Ccan006g014480	2.99405	1.00945	3.06403	2.97113	5.42839	4.40587	6.29508	5.71796	4.40154	4.33718	2.94003	3.47423	3.58716	2.99459	4.27411	1.35908	4.25685	4.39476	6.33883	6.4277	green
Ccan006g033520	2.78365	1.74529	3.74596	4.20673	2.38538	2.42185	2.33818	0.175364	4.51264	3.27212	4.89732	5.50116	5.98396	5.98087	4.90609	5.31879	4.11599	4.8266	4.00934	4.10397	royalblue
Ccan002g016710	4.9986	5.84404	3.57433	5.06354	4.65898	5.265	3.57522	3.29431	3.23702	3.94549	2.33109	3.49085	3.69356	3.63891	1.83118	2.39085	2.41688	1.63782	0.454273	0.277437	blue
Ccan007g019740	5.715	4.5639	1.30712	2.26727	0.965322	2.27394	0.694937	0.438958	0.481816	0.237605	0.535303	0.805174	3.04792	2.73319	0.822273	2.8128	0.885829	1.54424	0.248479	0.255387	pink
Ccan007g016260	4.62723	4.97814	5.25714	4.34962	6.82175	3.72881	9.36474	9.25141	6.99399	7.42535	4.45922	5.06158	5.24764	5.11878	5.60015	5.5762	4.94664	4.98526	5.16602	5.14891	red
Ccan010g011860	7.57088	7.40763	6.48145	6.46794	5.71981	7.19856	4.40295	4.38313	2.50849	3.37504	4.09047	4.90666	5.38706	5.5858	4.2694	4.52784	4.87463	4.42614	2.77413	2.84277	pink
Ccan001g015990	0	0.603284	1.40067	1.92574	1.30292	0	1.15591	1.06869	0.393802	0.585444	1.71265	0.97291	1.53093	1.45938	3.64073	4.47545	4.4699	4.13174	3.74652	3.64418	brown
Ccan004g012840	3.27823	3.45859	5.6034	3.77438	3.18338	1.29161	0.879917	0.783818	0	0	0.528624	1.54269	0.986425	2.06137	3.16944	2.84489	2.79629	3.24426	3.91496	3.45139	cyan
Ccan002g010470	4.55324	4.69152	0.762844	1.76174	1.7714	3.80375	2.69253	3.39707	0	0.385813	0	0.521913	0.372509	1.85076	0.357466	0	1.22502	1.02072	0.868266	0.604998	purple
Ccan006g027200	5.89538	5.84205	6.44996	5.74081	5.39282	6.15432	4.32236	4.34956	4.5129	4.66193	7.86928	7.89132	8.05952	8.03827	8.13958	7.98861	8.48954	8.0282	8.15781	8.07508	turquoise
Ccan007g024420	2.13452	1.62943	1.50582	2.00894	3.89259	1.3242	6.18616	5.82888	2.16081	2.55913	1.81981	1.80831	1.27738	1.52887	0.900148	1.25576	0.689529	1.18899	1.13495	0.939992	lightyellow
Ccan005g007780	5.18478	0	0	4.72289	0.852883	0	0	0	1.15622	0.00506649	0	1.20002	1.1799	1.31273	0	0	0	0	0	0	grey
Ccan010g024830	0	1.26139	0	2.78246	0.923765	1.15442	0.887479	0.283071	0	0	0.393854	2.26587	3.93932	3.56546	4.0626	4.36111	3.26783	2.75211	1.67834	1.07724	turquoise
Ccan004g013500	0	0	0	0	0	0	0	0	0	0	0.0481929	0.476647	1.38362	1.31941	2.03049	2.54205	1.02372	0.42792	4.72083	4.826	blue
Ccan002g023550	2.0011	0	3.58015	0	0.440003	2.59484	0.263188	0.440631	0.360416	1.42517	2.78591	2.56261	4.51117	4.90635	1.85354	1.13958	3.1894	3.20632	1.03418	0.558892	royalblue
Ccan436g005000	0.18792	0.94041	1.15267	0.613379	1.31363	0.0214399	0.437133	0.549323	0.73979	0.54459	5.08302	3.6239	3.02385	3.55421	3.19637	2.19019	4.02467	2.38739	3.09853	3.16249	black
Ccan007g011550	6.68573	8.13891	7.64847	9.09731	8.4199	8.05601	7.53412	7.36591	7.86766	7.70159	6.3839	6.47389	6.42883	6.15707	5.2823	6.01935	5.6522	5.10001	3.52779	3.5585	blue
Ccan011g024140	7.83919	8.96437	7.47634	8.13159	7.29265	8.50366	4.16906	4.11533	5.0924	5.10138	4.82964	5.13029	5.32338	5.08063	5.99418	5.98819	5.90597	6.22628	4.42538	4.50938	midnightblue
Ccan002g034070	0	0.761015	0.281032	0	0.469537	0.545084	0.654557	0.34914	0	0	0.660818	0	0	0.287808	2.56419	3.2045	3.77906	3.24401	3.79329	3.90623	brown
Ccan007g023400	4.85823	4.11153	4.99364	3.66515	3.10774	4.24233	2.5824	2.90149	0.704761	1.28863	2.14367	3.44962	3.28848	3.7481	0.909117	2.84803	1.83247	0.945485	0.239462	0.0776573	lightgreen
Ccan934g005000	1.54826	0	1.8352	5.54481	0.591834	0.036741	0	0	0	0	0.546474	2.26797	3.47532	3.29493	1.14242	1.82425	2.95429	0.893636	0.610586	0.450697	darkturquoise
Ccan005g023860	2.802	2.33567	2.00841	3.06663	4.4812	2.65359	6.55501	6.42299	6.30834	7.17678	4.13714	4.49684	3.57916	3.96245	4.38651	3.31989	4.13178	5.11191	5.55299	5.81499	tan
Ccan007g009600	4.68651	3.76854	0	3.39332	3.8133	1.87416	0.540781	2.26665	0	0.589714	0.516177	2.53101	3.52851	3.85907	1.8033	0.693437	1.74269	1.44858	0.204439	0.484529	pink
Ccan011g021720	5.65501	4.71023	1.63071	2.63101	2.65843	2.68632	1.50366	0.792276	0.0881864	0.874297	0.979377	1.59628	4.40617	4.52606	2.78432	3.32912	2.55618	2.04215	1.34086	0.932904	pink
Ccan002g020540	3.36131	4.3257	4.01516	4.22351	5.05859	4.18476	6.99264	7.21515	4.21236	4.63838	3.56885	2.87519	1.37127	1.41868	2.72889	2.31997	2.83851	2.58518	3.62513	3.54742	turquoise
Ccan006g006900	7.08951	6.97405	8.10792	7.55056	7.98917	7.33731	7.92442	8.01861	6.97769	7.39658	7.05549	6.18526	6.67805	6.69026	5.17359	5.76522	5.48762	5.61988	2.82158	2.92643	blue
Ccan001g031870	0.814342	0	0.228194	2.05149	0.694977	0	0.01247	0.695028	1.00404	0.102528	0	0.51151	0.297618	0.745589	3.22845	4.41781	3.97156	3.58477	2.85802	2.89616	brown
Ccan005g024190	7.23609	6.9272	7.33401	6.05079	5.56631	7.05752	4.28417	4.06049	4.30981	4.76644	3.31865	4.41419	4.42367	4.29847	2.8874	3.86135	3.52972	2.82834	3.09229	3.10575	salmon
Ccan006g011330	1.37131	0	0	1.38365	0.212482	0	0	0	0	0	0.25649	1.24369	0.442279	0.932268	1.12634	2.39174	3.27419	3.31325	4.49174	4.32028	brown
Ccan002g011960	6.41379	4.35329	8.31725	4.04138	4.32167	5.35766	4.42175	3.80947	6.10475	6.0631	2.74856	2.50386	5.69028	5.6223	3.45977	3.65861	6.23828	6.30627	3.48566	3.20406	grey
Ccan010g006740	1.59728	1.04888	1.49744	2.34878	2.33909	0.135947	1.00932	1.06761	0.646128	0.633079	2.79544	3.14973	3.72151	3.68953	4.18943	4.64912	5.07981	4.39618	3.40435	3.31994	turquoise
Ccan002g015630	1.63163	1.07018	1.5	4.86976	3.28466	2.00923	1.42997	1.40926	3.60312	4.10444	4.55243	4.95796	5.51331	5.68992	4.60327	2.94247	4.79489	4.38049	4.08491	4.13132	purple
Ccan002g045750	4.53949	4.1143	7.25477	4.77912	4.2311	6.03141	2.72388	3.22623	2.32511	2.55356	5.36442	5.24696	4.51155	3.74097	2.42134	3.40524	2.88381	2.43968	1.75195	1.46326	pink
Ccan007g015360	6.06694	5.54846	3.27604	6.15608	4.4583	4.9622	3.81411	4.07602	3.92783	4.7741	1.60009	3.87789	4.16067	4.26665	1.40113	1.59131	2.49482	2.66038	1.85098	1.70346	blue
Ccan007g024070	1.9125	1.82209	1.5504	1.68764	1.97494	1.69934	1.56154	1.16366	1.33538	1.75408	4.31671	4.20344	3.38262	3.65109	5.0479	3.85558	3.93393	4.49789	5.39075	5.62784	turquoise
Ccan002g047970	4.78386	4.06328	5.02179	6.12135	4.78959	4.39998	3.38353	3.03185	5.12083	4.95364	4.50713	6.77996	6.46347	6.41332	3.38837	4.94209	3.61419	3.32819	1.39863	1.28234	lightgreen
Ccan001g010520	0	0	1.52812	0.782229	1.8524	0	5.66366	4.8951	3.4581	3.02501	1.82978	1.8968	2.39758	1.20303	2.55456	1.90204	3.30212	2.61017	2.88141	3.38296	tan
Ccan011g015540	2.91905	2.58903	1.52595	1.11127	1.91576	1.88757	1.17927	1.01667	1.71693	2.14071	2.56975	3.30399	3.17566	3.10181	4.56379	4.62354	5.17642	4.60641	5.5561	5.45406	turquoise
Ccan005g011900	3.84881	2.39049	3.31905	4.56332	3.19513	1.47524	1.45941	0.874224	3.85351	2.87217	5.23531	5.7144	6.21488	6.06985	4.46482	4.45677	4.93812	4.497	4.5138	4.09604	royalblue
Ccan005g021710	1.65486	3.16451	6.20536	4.46942	4.55175	3.56693	1.57638	1.61236	2.00859	2.20826	2.88833	3.80967	4.04222	4.05841	4.77841	4.96162	6.40083	5.47305	5.03835	5.07752	turquoise
Ccan009g012590	3.86449	5.21884	4.40088	4.24774	4.26726	4.53252	0.842297	1.30888	0.779005	1.20304	4.48906	4.762	4.03124	3.76533	1.25364	2.29296	1.95329	2.49827	1.93512	1.81986	magenta
Ccan1779g005020	1.11592	0	0	0.502617	0.076046	0	0	0	0	0.34289	0	0.690884	0.118878	1.08362	3.22872	3.91914	4.33579	4.0229	1.45523	1.03096	brown
Ccan003g013760	0	0.271355	0.227013	0.592546	0.186064	0	0.0533199	0	0.525259	0.0881267	1.8876	1.8612	2.10898	1.90112	2.82582	2.69517	3.9891	3.82873	3.72605	3.77004	turquoise
Ccan011g016320	0	0	0.0527956	0	0	0	0.376324	0.586292	0.00173164	0.105824	3.32757	3.1145	2.66249	2.10992	3.48516	3.63979	3.61263	2.56787	2.42406	2.45245	turquoise
Ccan006g010980	0	0.130165	0.351919	1.37576	0.440483	0.588668	0.338009	0	0.36246	0.124024	0.0655213	1.22087	2.02646	1.7661	3.66403	4.30061	3.47396	3.62352	3.11116	3.20603	brown
Ccan007g023280	3.25324	1.66185	0.695743	5.79315	0.860012	2.45371	0.343749	0.438612	1.16785	1.00405	0.479636	1.4338	3.93651	3.75182	0.671391	1.19773	1.65939	0.795888	0.327273	0	blue
Ccan003g024830	6.67373	7.12221	4.95005	6.98426	5.72872	6.60908	6.21988	5.92406	6.23461	6.29486	3.62086	4.474	5.57828	5.65668	3.34346	3.68393	3.88989	3.5148	2.36057	2.66523	blue
Ccan050g005000	0.828168	1.61024	4.78485	1.2617	5.26797	2.99175	6.04869	5.30858	3.59229	4.55547	4.01236	3.60602	1.04378	2.31826	2.48622	2.60189	3.78894	1.7249	3.33346	3.5113	red
Ccan008g014700	0	0.985028	3.12102	1.27158	1.78754	0.574332	1.98485	2.17074	2.94645	2.06843	3.11689	3.25101	3.28239	3.08497	4.6548	4.70917	4.74633	4.74491	4.58358	4.68006	blue
Ccan003g005440	5.38676	4.85325	6.30554	4.50692	4.93677	5.68348	5.24578	5.28082	5.63379	6.04294	4.01372	4.09161	3.60874	3.8894	2.54861	2.41683	2.00523	1.99159	1.85129	2.03368	turquoise
Ccan008g026840	4.50617	5.63656	3.44928	5.68617	4.37807	4.75379	4.3451	3.94973	3.55837	3.63589	2.00122	3.39563	4.51961	4.59391	2.18315	2.97955	2.1222	2.06631	0.308777	0.533805	blue
Ccan008g005770	3.90825	6.33364	5.44749	6.77559	5.37512	5.93498	4.79914	4.81907	4.40001	4.71809	3.45527	3.76674	3.49708	3.32044	2.08376	2.56361	3.11112	1.40096	2.14165	2.48339	blue
Ccan004g005610	4.32864	2.0052	2.66682	5.33279	4.62547	2.08031	4.25823	4.34916	6.37296	5.91089	4.5281	5.8274	6.75649	6.76393	6.25197	4.2526	6.3006	6.0468	6.33586	6.37677	salmon
Ccan007g012240	5.55292	4.63158	5.35593	5.73803	4.43088	4.49374	1.2984	1.49645	2.00684	1.55485	4.69341	5.25339	5.9434	6.13211	4.67462	4.45059	5.10175	4.92411	4.24889	4.46158	yellow
Ccan002g042560	2.40206	0.888116	2.03761	1.76241	5.57759	2.1383	6.2089	5.88826	4.4521	4.68221	1.57882	3.20955	1.97214	2.08209	3.76004	3.89273	2.90991	2.56297	3.38668	3.21091	red
Ccan005g007950	0	1.90105	0	0.786652	1.94024	0	1.00042	0	0	0	2.81011	0.454534	2.51666	1.91782	2.6893	3.26127	2.5283	2.07898	4.49519	4.63336	blue
Ccan010g005670	0	0	0.138805	0.368011	0.949423	0	4.7936	4.83299	3.34479	2.88128	0.852259	0.923984	0	0.563987	1.39624	1.08277	2.27634	2.3138	1.29069	1.68317	red
Ccan005g013840	0	0.821062	1.61801	0.599117	3.99729	1.85494	3.1903	3.09123	2.91638	2.61363	4.32256	3.96615	3.48331	3.90353	4.64899	4.1805	2.96714	3.85484	5.46109	5.15397	tan
Ccan007g021600	5.64057	2.34887	4.15729	5.8894	2.74733	3.34472	2.44343	2.08034	3.75461	4.18463	5.59566	6.24667	6.67191	6.46064	4.91742	5.34517	5.89957	5.6092	5.95521	5.94585	greenyellow
Ccan007g010220	0	0	0	0	0.707072	0	0.367784	0	0	0	3.06994	2.725	2.30752	2.53028	2.21629	2.9207	3.4438	3.44195	3.34059	3.44875	turquoise
Ccan001g024620	5.40504	4.73971	5.2951	6.77244	6.40361	5.19781	4.64685	4.40929	3.74633	4.46035	5.14179	5.26902	6.11776	6.34902	7.53752	7.50295	8.49361	7.70806	8.45837	8.48918	turquoise
Ccan007g009240	4.67207	2.55822	4.55179	5.39484	6.37071	4.02592	7.33372	7.0053	8.69158	8.38571	5.99907	6.6954	7.25842	7.26855	7.29158	7.12175	6.58361	6.71203	7.14998	7.30666	salmon
Ccan011g022120	4.67484	4.79288	2.7864	4.32893	3.1301	4.71303	4.2357	4.02187	3.02742	1.16357	1.6145	2.38013	3.56484	3.47962	1.36436	0.494586	1.84028	1.0701	0.827128	0.500462	blue
Ccan002g050850	2.66994	2.47827	2.71418	2.54794	2.95267	2.28977	6.86892	6.47909	3.04171	4.18566	2.11677	2.09276	1.32039	1.82342	2.0876	2.15198	1.69787	1.04497	2.20143	2.04246	lightyellow
Ccan010g024130	2.08818	3.69934	3.86288	1.93971	2.68421	3.84942	1.95914	1.95858	1.08369	1.71946	4.41785	3.4663	3.65329	3.96293	5.84513	5.37979	4.19521	5.58232	5.64202	5.59752	turquoise
Ccan002g031670	3.10277	2.85391	1.87359	2.81114	2.14125	4.28015	3.93848	4.25897	3.18002	2.83649	0.900338	1.11792	2.2035	2.29872	0.111756	0.201418	0.241159	0	0	0	blue
Ccan006g023230	0	0.52407	0.751393	1.02658	0.811127	0	0.550746	0.541749	0.801215	0	0.22897	0.563954	0.443455	0.423258	3.88905	4.25132	3.66248	3.29888	3.06661	3.27622	brown
Ccan002g006560	5.65908	2.19552	5.14255	6.6091	5.82126	2.46558	3.53484	3.40644	6.20714	6.55716	5.07043	6.73316	7.45046	7.3302	6.21562	5.1649	6.09589	6.04197	6.18434	6.25885	greenyellow
Ccan005g019360	4.9106	4.63717	4.81248	3.73687	2.656	5.56338	1.37418	2.23288	0.589855	1.63099	4.87935	4.8868	5.18725	5.44914	4.01829	4.07808	3.74575	3.80796	2.25222	2.0701	magenta
Ccan001g031740	4.88369	5.43104	4.41795	5.28374	5.52996	4.71664	5.0102	4.85298	6.31081	6.47101	4.14993	4.93526	4.43839	4.52549	2.37498	2.64335	2.99	2.14991	1.45002	1.55925	brown
Ccan007g014010	2.83473	3.55009	3.38436	3.73621	5.05081	1.77343	7.44628	7.72498	6.59655	6.2754	4.46046	4.28427	3.3392	3.97158	4.44405	4.67556	4.4856	4.1679	5.20326	5.3982	red
Ccan003g007240	1.736	0	0.720426	4.21178	1.99259	0	1.06853	0.948691	4.92584	4.63005	2.92296	4.54191	3.39404	3.23699	1.51309	1.5403	1.87493	1.40981	2.54202	2.5568	lightcyan
Ccan008g026670	1.54363	2.08195	1.97055	1.66692	3.0804	1.08847	1.19371	0.688837	1.01945	1.64758	2.18268	3.09621	4.14699	4.3971	5.86759	4.73945	3.69619	4.46386	3.93019	3.8618	turquoise
Ccan002g022860	1.20002	1.26753	2.16729	1.13453	2.60621	0	1.33422	1.44223	2.77677	2.37108	1.85704	4.84429	4.46309	4.38794	3.78895	4.74583	5.0052	4.31006	2.33785	2.5415	turquoise
Ccan005g008460	0	2.6666	4.48118	2.18433	3.98016	2.01102	0.4584	1.48664	2.01908	1.5502	3.46267	3.7702	4.009	4.09193	3.90323	4.67708	4.82647	4.19385	4.6098	4.83482	turquoise
Ccan001g029190	2.94885	1.00291	0.850971	2.29981	1.98738	1.24199	2.40481	2.11872	5.7442	5.30125	2.03544	3.30517	3.10873	2.92652	2.91562	2.84077	5.38339	4.28337	4.95677	4.8673	pink
Ccan008g012330	0	0	0.273306	1.18533	0.484481	0	0.941888	0	1.4357	0.873364	0	0.232987	0.640214	0.902724	3.27231	3.94652	4.10071	3.26762	3.30417	3.27942	brown
Ccan005g022070	3.7306	3.47967	4.6726	4.44692	5.9768	3.67288	8.18465	8.09745	8.33713	8.41302	5.78496	5.82159	6.38169	6.61691	6.24691	6.22062	5.77565	6.11039	6.35632	6.35353	tan
Ccan010g021710	0.311528	0	0	0.220204	1.76779	1.88199	3.31305	3.00234	1.4786	1.19653	3.17294	2.51525	2.26679	2.14902	3.78658	3.84588	3.99218	3.94186	4.32803	4.49917	blue
Ccan004g012920	4.19078	4.51548	4.7964	4.42876	4.55629	3.29041	2.95826	2.79352	3.53351	3.78446	6.93951	6.68645	6.69748	6.87851	6.9161	6.7121	6.30892	6.33706	6.36907	6.31245	turquoise
Ccan001g023940	5.35325	7.31459	5.51063	5.94049	6.85698	5.96897	3.66161	3.69098	1.78526	1.93017	6.31729	6.34567	4.60213	4.20485	4.2321	5.30727	5.39345	4.50551	3.70944	3.6524	pink
Ccan002g011610	4.0322	4.49498	6.93282	2.11286	6.4744	4.23582	5.57801	5.66613	5.89729	5.70684	6.14556	6.74134	8.39045	8.34485	6.82373	6.64693	7.32459	7.36987	6.36865	6.31595	salmon
Ccan008g005720	6.48622	2.38222	3.11263	5.05967	3.17072	2.79612	1.38447	0	3.08655	3.0366	1.44213	3.08946	4.48723	4.50849	0.537254	3.29195	3.6769	2.90173	3.48938	3.55802	grey
Ccan010g023790	11.4821	11.0341	12.393	10.9485	11.4573	11.5965	10.6082	10.7904	11.7872	11.8534	11.1689	11.4811	11.0159	10.9809	7.15343	8.99645	9.42167	8.57142	8.13493	8.07028	brown
Ccan008g022980	6.79718	5.20473	8.59759	4.59374	5.89685	5.24769	3.60367	2.63534	3.57809	3.61451	6.23626	6.75843	7.23652	7.20079	5.6314	6.21117	6.02876	6.33714	4.66142	4.65866	yellow
Ccan005g023780	2.54962	4.34989	1.62264	3.76083	3.49983	0.206189	2.77926	2.42134	3.46388	3.61231	4.44677	4.57412	5.60659	5.62028	5.70622	5.45013	5.17007	4.82976	5.01548	5.23944	greenyellow
Ccan005g009090	3.27544	4.70574	1.32863	3.86291	1.70243	3.58248	0	0.864608	0	0.52255	0.40656	1.18235	2.64885	2.32994	0.209718	0.566005	2.41106	0	0.11334	0	pink
Ccan005g017090	0	0.0410972	4.75193	0.104742	1.37313	0.270598	0.0248657	0.1087	0.586976	0	0.528809	0.0381257	0.597973	0.495676	3.02348	3.09742	2.5141	4.05214	1.9623	1.9528	brown
Ccan001g017670	1.87538	0.435912	0.723111	2.36274	1.11351	0	0.996227	0.657704	1.38705	0.828368	0	1.9128	2.06571	2.17212	3.85755	4.59264	4.27768	3.94562	3.47916	3.84138	brown
Ccan010g007960	7.62024	7.15441	7.35709	6.57877	6.12851	7.50525	6.55732	6.52044	6.65172	6.64564	4.19559	4.51241	4.49723	4.29372	3.50688	3.76208	4.07445	3.9806	3.93872	3.97129	turquoise
Ccan009g019030	6.31985	6.62245	4.02098	6.52446	5.45947	6.69485	5.44213	5.55033	5.22001	4.95836	2.6656	4.25606	4.75137	4.74267	2.12838	3.01811	3.28361	3.01999	2.48906	2.88695	blue
Ccan002g033480	0.602009	0.0911921	0.351643	2.42299	0.665918	0	0.708636	0.359907	0.88916	0.222371	0	0.325519	1.08371	1.44965	3.82941	4.07121	3.80536	3.54489	3.11393	3.08206	brown
Ccan003g013660	5.66338	4.75508	6.27308	6.09903	6.58925	5.53091	6.42447	6.38733	9.31608	9.26927	8.43759	9.49632	8.72706	8.6804	6.74919	6.51394	5.56601	5.43728	5.98673	6.09909	lightcyan
Ccan004g013150	5.99672	4.90201	4.02607	3.9812	3.01609	4.08675	1.59922	1.62306	0.356319	0.4479	4.04646	3.96529	4.898	4.27728	3.40277	3.94343	4.049	3.65724	2.05563	2.2867	magenta
Ccan006g023310	0	1.8494	1.29138	0	0	0	0	0.299606	0	0.287079	2.68002	2.68523	2.51228	1.57115	3.74995	3.68617	3.4219	3.21992	3.07673	3.37393	turquoise
Ccan010g014970	5.06338	6.16166	3.18264	5.12235	4.09604	3.79947	2.1962	2.16276	1.59527	1.79739	2.08222	2.77525	4.16183	4.0035	2.44704	3.40344	2.47749	2.55315	0.475987	0.512211	blue
Ccan002g011630	0	0	0	0	0.118907	0	0	0	0	0	0	0	0	0	2.79958	3.73175	2.72446	2.80193	3.43261	3.36114	brown
Ccan009g017990	0.0276566	4.34377	0.662751	1.10122	2.91013	0.135889	0.205504	0.34856	4.82476	2.1059	0.346122	0.319384	0.403472	0.200477	0.284819	2.71028	0.0201259	0	0.390383	0	grey
Ccan004g013190	1.70342	0.637292	2.78045	3.43241	2.10509	3.23643	0.0813274	0	0.650694	1.02602	3.87331	4.6832	4.3848	4.43369	2.87229	3.32696	3.99756	3.83742	2.56303	2.94648	turquoise
Ccan010g019490	2.76906	2.45946	5.62667	2.42714	2.49026	4.33189	2.13545	2.71525	2.18068	2.28651	0.827687	1.16068	1.05525	1.10483	0	0	0.892173	0.532043	0	0.0732499	blue
Ccan010g007140	7.4536	7.90535	5.61209	6.51916	5.1131	7.34554	4.50831	4.14338	2.03278	2.38852	5.02175	4.82297	5.84281	5.90201	4.83169	4.91509	5.00492	4.53573	4.13456	4.25388	pink
Ccan008g026200	3.07051	3.68583	4.49904	3.68462	7.62837	5.6324	7.93164	7.80004	4.62686	4.86591	4.15403	3.29774	3.53073	3.77173	3.88799	4.32026	4.30088	3.31389	5.05154	5.25438	red
Ccan011g017480	5.37762	4.75654	4.90559	5.34023	5.07259	3.52122	4.2617	4.56145	4.18698	3.17706	3.20091	2.93427	2.71346	3.43164	1.40067	2.48475	3.55573	3.08045	0.459893	0.177015	blue
Ccan009g016760	2.73558	3.78758	2.77099	4.70877	5.82302	3.26894	3.56567	3.39527	6.88416	7.07943	6.01246	6.74539	6.43009	6.50797	5.90787	6.19865	4.30946	4.03077	3.97923	3.85852	lightcyan
Ccan002g045090	2.55498	3.97567	4.99213	3.18681	5.88606	3.00835	7.29171	6.90792	8.06737	7.95145	5.46595	5.06703	4.57059	4.74236	4.92312	5.242	4.79126	4.94794	5.4586	5.23864	orange
Ccan002g031680	3.23187	2.4912	2.06938	2.79826	1.66625	4.79075	3.88118	3.58629	2.41513	2.49023	0.444128	1.59007	3.24088	2.81652	0.476315	0.201419	0.267161	0	0	0	blue
Ccan002g048250	6.6906	6.06386	3.69619	3.44227	2.96153	4.72953	2.6752	2.42114	1.15318	1.42899	1.72655	2.50172	4.77964	4.64172	2.58494	2.90352	3.25792	2.93385	2.01234	1.9633	pink
Ccan005g005420	1.03574	0	2.53147	0.75149	0.432292	3.38007	0.697404	0.866798	2.53877	1.84206	4.24474	3.08887	4.66285	4.59365	1.36762	1.60893	3.05444	2.43182	0.380789	0.259287	grey
Ccan007g018370	4.78169	5.46451	4.74137	3.79608	3.6446	5.98245	1.91051	1.23074	1.65419	0.762145	1.88476	1.43449	2.06573	2.69057	1.81486	2.18962	1.85589	1.90307	2.40932	2.2778	salmon
Ccan008g024740	4.02799	4.41258	4.76962	5.27528	4.40942	3.34901	3.11721	2.77027	3.44139	2.7608	6.51374	7.57678	6.95451	6.87402	5.88981	6.24321	6.1917	6.14227	5.40346	5.31193	yellow
Ccan005g024770	1.5686	0.937164	3.69436	2.31718	2.40481	1.44383	2.09926	2.07014	3.54769	3.54068	5.55676	5.19061	5.27933	4.97869	4.54399	4.07629	4.68605	4.62224	4.99829	5.01549	purple
Ccan010g012380	3.57065	3.36367	1.9544	3.86629	3.09322	2.18917	1.74311	1.67407	1.77054	0.989103	2.5802	3.67882	3.9675	3.7851	5.3005	5.51381	6.22289	5.54933	4.40986	4.39687	brown
Ccan003g012890	0.0771692	0.266629	1.17429	2.83249	1.81383	2.00594	0.693299	0.681334	1.30153	1.41079	0.551	2.45566	1.43308	1.90967	2.92519	4.30268	4.78939	3.47345	4.31545	4.39668	brown
Ccan010g006880	2.64198	4.10263	4.11179	3.61519	5.46368	3.57205	8.05835	7.96995	7.30273	7.57276	5.01265	5.05818	4.8809	4.8078	5.07525	5.15393	4.6231	4.62525	5.90998	5.8232	red
Ccan004g010680	2.52647	4.21834	4.18653	3.41514	3.99168	1.77715	5.23857	4.95111	5.31596	5.46077	5.77238	5.70286	5.62561	5.58159	6.70939	6.25029	6.33819	6.56368	7.36073	7.21857	salmon
Ccan009g018990	4.77896	3.17334	3.83265	2.35819	2.02943	3.22031	1.25528	0.707769	0	0.403934	0	0.435821	0.288543	0	0.300516	0.373159	2.95268	1.76345	2.59336	2.95472	lightcyan
Ccan011g019100	1.70149	1.15338	3.58881	5.23246	3.86625	0.830136	6.13299	5.88123	5.57251	5.29415	3.34826	4.40153	4.23283	3.98566	2.61327	2.80583	3.03947	2.95952	3.82598	3.63488	red
Ccan005g017440	0.603905	0	0	0	1.6385	0	4.74707	4.77805	1.93143	1.25036	0	0	0.183271	0	0	0.566867	0	0	0	0	red
Ccan010g007070	5.57657	4.44447	5.44491	5.925	5.66608	6.1327	3.69597	3.61854	3.4523	4.42221	5.97734	6.64272	6.49631	6.41244	2.12893	4.0402	3.85131	3.17429	2.64046	2.17697	pink
Ccan001g032710	2.31256	1.13979	3.14426	4.5448	1.84236	2.25924	2.97146	3.25375	0	0.311087	3.28254	3.85032	4.24558	4.803	4.94921	4.58059	4.59041	4.43759	3.9595	3.81631	turquoise
Ccan003g024670	2.70184	4.54629	0.721146	4.84116	3.90549	0.388319	1.28884	1.55524	0.145851	0.967296	0.429749	1.51479	1.32867	0.651348	1.39512	2.61193	0.318	0.144304	0.244701	0.0772799	green
Ccan011g007290	1.03954	0.253217	1.34973	2.44957	1.04732	0	0	0.947429	0.192852	1.13274	0.346037	1.27436	4.50835	4.54244	2.36224	3.38152	4.01274	3.26941	2.14683	1.93552	turquoise
Ccan006g010780	2.29873	2.98477	3.68446	2.34065	6.03119	3.4003	7.06633	7.20527	5.06026	5.33746	4.51962	3.77622	3.34915	4.1524	3.5286	2.91869	2.40884	3.73029	2.74882	2.77745	red
Ccan008g018410	0	0.0118019	0	0.0821835	0	0	0	0	0	0	0.019181	0.0113454	1.04619	1.21073	0.564362	1.18755	2.25457	2.72836	4.69992	4.39473	brown
Ccan010g011580	3.01483	2.84225	1.97776	4.83458	6.5331	3.20255	6.71089	6.80794	7.15621	6.35782	2.93857	3.91515	5.25162	5.03976	5.22441	5.29157	5.34444	5.2451	5.12717	4.94463	tan
Ccan006g013960	6.24391	6.41196	3.79567	4.09365	3.86966	6.04682	4.70143	4.38739	3.21181	2.87667	2.84402	3.00084	4.38774	4.61107	2.48384	2.96578	1.82095	2.30212	1.32792	1.68183	blue
Ccan004g022780	3.39779	4.18262	4.99022	4.14441	8.04157	4.8061	8.99841	8.87076	6.74465	7.037	6.15454	6.21864	5.99996	5.8592	6.87984	6.79359	6.53257	6.21452	7.21748	7.10096	tan
Ccan010g023750	5.16864	5.08415	2.5654	4.61039	3.93348	3.54074	2.37115	2.51177	2.87436	3.14435	0	1.46428	3.18051	2.47005	1.50774	0	1.97766	2.85692	1.39291	0.747107	midnightblue
Ccan005g024210	0.802003	0.711509	1.35808	0.100398	0.172389	0	2.25267	2.18005	0.249167	0	0	0	0	0.117337	2.37809	2.71675	2.44622	4.75449	3.49917	3.40974	brown
Ccan002g026160	2.5728	3.46473	2.88133	2.7655	2.20745	5.63922	2.28744	1.9854	0.708599	1.35108	0.294503	0.23534	0.27479	0.126341	0.275765	0.387295	0.605008	0.337951	0.420551	0.288794	purple
Ccan002g008480	2.79155	3.29296	6.51182	0	2.61934	4.75981	1.11738	2.37346	4.0654	4.41126	3.84872	3.23407	3.14333	2.94363	1.16808	2.73604	4.09966	2.72528	1.64292	1.41959	grey
Ccan006g007020	5.3488	4.31028	3.29981	4.01488	3.68962	4.87654	4.77066	4.91857	6.86326	7.30703	3.41855	3.04087	4.50058	4.46243	2.66154	2.28009	2.80378	2.69004	1.85817	2.12074	turquoise
Ccan007g006000	4.10595	5.30618	5.70837	4.85154	7.1194	5.23408	8.7852	8.64461	9.19189	9.43304	7.63879	7.64687	6.31214	6.29692	7.15571	6.05078	6.72058	6.68717	7.9022	7.8118	lightcyan
Ccan2220g005000	2.54783	2.53598	5.06156	1.92555	4.90092	4.18903	6.92389	6.23412	6.1143	6.21039	4.65033	2.88867	2.39416	2.36166	3.20099	4.72058	4.10748	3.64705	4.12047	3.5958	red
Ccan007g007970	3.81256	4.37855	4.69879	4.88321	5.30607	4.26707	5.34636	5.00723	7.44336	7.54246	7.24981	7.43196	7.40574	7.3923	7.98832	7.42924	7.53292	7.59368	7.80207	7.92958	salmon
Ccan005g022360	0	2.47565	1.26862	3.25522	3.12462	2.46831	3.058	0.763367	1.0511	2.09866	4.90567	4.67234	2.1111	1.02705	3.31894	1.17411	4.42789	3.55846	4.15045	4.73898	grey
Ccan006g018940	0	0.23926	1.49786	0.251359	0.448189	0	0	0	0.214464	0.145855	4.23757	4.60181	2.88508	2.63392	0.644927	1.1623	2.99446	1.65062	2.42062	2.27522	black
Ccan006g015110	3.38113	2.43629	3.64369	3.202	4.6498	3.10643	4.02904	4.17143	7.3593	7.77343	5.99568	6.77522	4.95626	4.55737	4.23318	3.06292	4.11147	3.53588	5.39067	5.43304	lightcyan
Ccan011g021800	4.13278	4.04763	3.68853	4.93464	6.44959	3.55066	7.83062	7.83543	7.7805	7.8214	4.78336	5.65263	6.19459	6.25345	6.47707	6.24511	6.74993	6.51453	7.58605	7.79063	salmon
Ccan002g040900	2.79318	1.46565	1.34364	3.81109	1.32882	1.25343	0.316966	0.338165	1.87081	1.2417	2.38814	3.53148	4.24416	4.10918	3.69172	4.50411	4.64569	4.0295	4.00251	4.1864	greenyellow
Ccan008g021020	4.91527	4.0372	5.87645	5.35328	4.77504	5.32059	2.10013	1.49928	1.37442	2.218	4.25717	5.0436	6.08164	5.87853	3.83837	5.17725	5.56555	5.40263	3.65767	3.95524	red
Ccan004g025570	4.19296	4.51757	2.56241	4.51801	4.17985	1.41791	2.61592	2.88133	2.94246	2.02321	4.58628	4.8285	4.93869	4.9462	6.39164	6.08581	5.79597	5.75476	5.96778	5.79495	turquoise
Ccan001g031440	3.82278	3.58669	3.70542	3.86971	5.99509	3.70925	7.26526	6.93208	4.45273	5.65287	1.42108	3.04954	3.03376	2.47358	5.55414	4.01645	3.34333	4.99322	5.20899	5.14637	red
Ccan003g019650	6.78137	7.46578	6.50694	7.43134	6.73938	6.79901	6.30562	6.24449	5.61599	6.116	3.34759	4.94277	5.86012	5.64129	4.11094	4.66724	3.9168	4.06963	2.76391	2.91285	blue
Ccan005g019090	0.336426	0.187698	0.878767	1.31643	0.126917	0	0.0628636	0	0.15744	0	0.973954	2.26351	4.73544	3.97461	2.29528	3.20616	3.21419	2.48785	0.864475	1.04581	greenyellow
Ccan008g018620	3.73244	5.3471	2.88519	5.42488	4.37216	2.97662	3.08043	2.74198	1.64958	1.47791	2.4573	3.88623	4.0008	4.06073	1.683	3.15332	1.34793	1.38214	0.250538	0.538007	blue
Ccan001g010420	7.30995	6.99287	5.26044	5.83467	4.86105	6.92257	3.83888	3.29885	3.85652	3.6456	3.3577	3.0001	3.38678	3.32521	2.86655	3.60302	3.65606	3.78819	2.7432	2.60226	salmon
Ccan003g013220	3.51259	4.04431	2.97968	2.94152	2.89104	4.99025	4.17059	4.10272	1.60216	2.38759	0.863147	0.796562	2.38372	2.5167	0.875971	0.817148	0.764529	1.16236	0.179939	0.17155	blue
Ccan007g029080	0	0	1.60151	0.519354	0	0	0	0	0.54204	0.423622	0.298787	0.21643	0.780712	1.93053	2.79783	3.29721	3.75529	3.3933	3.43573	3.56126	brown
Ccan002g007090	2.68122	3.21216	4.15328	4.53268	6.43862	3.31873	6.06274	5.90936	7.3101	8.19387	5.08668	5.72263	4.67642	4.74906	3.80375	3.86992	3.24577	3.5744	3.91818	3.82935	orange
Ccan002g031430	4.86001	5.15401	4.36246	3.41748	3.21026	2.93124	2.24765	2.27568	1.90378	1.73177	4.09249	4.14378	4.01108	3.59802	6.04967	5.74051	5.6438	6.38266	5.8275	5.67467	turquoise
Ccan009g015900	3.99547	4.32565	3.2052	2.67689	2.38264	3.66567	3.65845	3.09542	1.84445	2.72933	0	0.352827	0.890028	1.06825	0.257061	1.35605	0.818676	0.679347	0.056775	0.0517925	purple
Ccan004g011610	4.05013	3.53816	1.7614	5.0716	3.5994	3.57147	3.02926	3.23079	1.60901	1.40555	4.49518	5.13143	5.59043	5.69016	1.90547	3.14119	3.17041	2.629	1.00301	1.04891	pink
Ccan003g013580	0	0	0	0	0	0	0.812807	1.37178	2.8135	1.69203	0	0.0738312	1.672	0.460865	2.46663	2.8697	5.15427	3.63361	0.782341	1.08928	brown
Ccan006g035320	1.3569	0.748551	0.397688	2.09156	0.976592	0.762661	0.466809	0.120287	0.715937	0.370617	0.782254	1.19056	3.09397	3.1526	3.8615	3.55744	4.06717	4.16548	3.49275	3.47835	turquoise
Ccan006g028250	2.05946	3.43237	3.35135	4.6963	3.73499	0	4.36657	3.96503	0.341444	4.1487	1.50282	1.64459	0.499241	2.41941	1.48269	3.32436	0.802483	2.12556	1.46616	0.776175	grey
Ccan002g042340	4.97887	5.49188	2.96557	4.27036	3.06651	3.87279	1.13119	1.21454	0.5883	1.12328	4.56904	4.58877	4.66522	4.65896	2.93646	3.32159	3.64168	3.03019	1.8337	1.99674	magenta
Ccan008g012030	1.0111	0.331789	1.58627	1.08172	1.00219	0	1.27632	0.550162	2.60343	0.82754	1.22739	1.38665	0.86079	0.29143	2.66903	3.93288	4.01834	3.81751	4.48901	4.11659	brown
Ccan010g011870	0	0	0	0	0.473892	0	0.161828	0	0	0	0	0	0.130708	0.211268	2.14988	2.80403	3.82152	3.00453	3.50845	3.43466	brown
Ccan003g009300	1.01491	1.39499	1.48474	1.41464	2.31522	0.857703	5.59848	5.444	4.17512	4.4935	0.788546	2.94246	1.14946	1.47885	1.99072	2.42544	2.53907	1.83468	1.63379	1.58056	red
Ccan008g006270	5.66331	6.36797	3.93047	6.14498	4.88289	6.59364	4.98595	5.17425	4.82754	4.00243	3.21278	3.95443	4.83542	5.13509	2.38046	2.26521	2.45531	2.83757	2.32496	2.09242	blue
Ccan002g006810	7.43735	7.12652	5.47696	5.37785	5.33764	6.5788	4.71776	4.57895	4.26578	3.83964	3.103	4.77013	5.91175	5.7405	3.54844	3.82508	4.10559	3.94145	1.94102	2.23942	pink
Ccan009g005520	1.48066	0.387526	1.06697	2.48343	1.6514	1.31015	0.424476	0.525792	0.68531	0	2.68415	3.28045	3.06726	2.85862	4.32777	3.61401	4.42315	3.85858	3.89841	3.68439	turquoise
Ccan010g005530	0.10512	2.15611	2.34322	3.32739	2.36249	2.20814	1.25992	1.36953	2.14806	1.93179	1.04837	1.90143	1.95336	1.91776	4.55474	4.80871	4.85014	4.47991	4.77706	4.66756	brown
Ccan008g021990	1.97845	2.92936	1.61901	2.71759	1.32444	0.855543	0.922652	0.950307	1.08315	0.819898	4.73776	5.35928	4.52893	4.45645	2.89134	3.41573	3.40104	2.56681	1.14285	1.3982	royalblue
Ccan008g017450	4.4995	2.56371	2.1745	4.52096	3.10397	2.44614	0.296433	1.31587	0.505157	0.636614	4.14151	5.36486	4.16491	4.11639	2.95823	3.88215	4.36529	4.05698	3.2559	3.40095	yellow
Ccan007g020240	1.24276	1.71347	2.29538	2.1552	6.062	2.53784	5.75232	5.83058	5.59807	5.39447	4.89353	5.01855	4.30337	4.22509	4.7926	4.66469	5.0389	4.08872	5.07704	4.91603	tan
Ccan005g017210	5.10507	5.73166	5.84729	5.98843	5.86827	5.49955	5.82832	5.68794	4.96063	5.82672	3.9394	4.27566	3.92408	3.83851	3.04418	3.73798	3.56417	3.23233	1.31282	1.22833	blue
Ccan011g017730	6.36111	5.95998	5.04602	6.82657	6.40993	5.54308	2.86653	2.5231	2.94645	2.35734	5.21968	6.49108	6.60327	6.90558	4.94545	5.60076	5.94269	5.12277	4.16096	4.31482	magenta
Ccan006g014440	5.49607	2.87838	3.30358	5.44776	5.30491	2.42395	5.03935	5.05449	5.34616	6.26017	5.6229	6.78582	7.52213	7.57534	5.90655	2.54563	6.25726	5.38823	5.82573	5.67757	grey
Ccan002g049990	7.97716	3.95144	5.07112	6.34259	5.01526	4.18528	2.52991	3.04438	5.14017	5.01198	4.41282	5.92989	6.52599	6.65672	6.0651	5.27586	7.32424	6.45513	7.26332	7.21502	greenyellow
Ccan010g005730	0	0.827848	0	0.910073	1.36198	0.527835	5.3364	4.90367	4.00018	3.37864	1.99222	1.80196	0.778501	1.96468	1.3835	1.98926	1.33419	2.2115	2.07853	1.98308	red
Ccan008g008840	0	0	0.561588	0	0.319026	0	0	0	0	0	1.7096	0.518534	1.40161	1.79399	3.00521	3.20304	3.6185	3.20863	3.61375	3.29101	turquoise
Ccan006g026640	5.68096	4.49592	5.74207	5.78317	4.24224	4.6114	3.63397	3.37097	5.51915	5.09876	6.80508	6.74049	7.64427	7.75757	7.15571	7.65899	7.75525	7.56352	7.31112	7.31015	turquoise
Ccan001g032050	2.20889	2.69777	2.98598	2.36005	4.2069	3.20409	2.91414	2.62707	4.18484	4.22066	6.17981	6.61987	5.80258	5.93368	5.63618	4.51401	5.4711	5.10866	5.87778	5.94324	purple
Ccan001g022640	2.00876	2.87979	2.70386	3.86999	5.97093	2.18092	5.12566	4.56627	5.23124	5.32435	3.66098	4.08052	4.04771	4.08986	6.56002	5.64359	6.17789	6.07104	6.54057	6.36215	tan
Ccan008g024880	4.7891	2.87448	3.66236	5.58332	4.14684	2.63006	2.90713	1.12764	5.80727	4.95825	4.09279	4.92816	4.97827	5.12769	5.5889	5.64069	6.39338	6.50083	6.42608	6.23266	greenyellow
Ccan002g020440	0	0.69396	0.897541	1.08407	0.841796	0.519683	0.769683	1.1904	1.13169	2.00475	0.493949	1.55291	2.20545	2.42368	3.69126	4.23774	4.22786	4.11184	3.89466	3.71863	turquoise
Ccan011g022520	3.44139	3.88232	4.75529	3.83144	6.58299	4.42728	8.62151	8.64372	6.82748	7.17991	4.67757	4.84689	4.29202	4.58743	5.12856	5.09172	5.10369	4.87311	5.24724	5.38365	red
Ccan002g011090	0	1.95626	1.68489	1.58874	3.53726	0	1.76553	0	3.93792	3.02335	3.88655	4.00892	4.22292	4.16326	3.1339	4.15218	3.46175	4.07457	3.30311	3.09386	purple
Ccan1033g005000	0.216888	2.30398	1.63053	2.64937	3.23366	1.78409	4.3357	4.20646	0.822777	1.11073	0	0	0	0.00326977	0.0428012	0	0	0.376564	0.268106	0.0805635	turquoise
Ccan001g010900	0	0	0	0	0	0	0.065109	0	0	0	1.25321	1.7972	1.71761	2.15627	3.03482	2.29996	4.27741	2.68409	3.21476	3.37666	turquoise
Ccan011g023530	0	0.555044	2.25021	1.30007	1.07077	0	2.83139	3.26041	5.022	4.46437	3.34971	4.02872	3.34733	2.42995	3.33088	4.14955	2.48507	3.98328	3.44455	3.34752	lightcyan
Ccan011g018560	1.15001	0.836489	0	0	1.32725	0	0.227348	0.992289	0.267408	0.673259	5.0149	4.06066	3.44271	2.95157	2.18786	1.43013	2.71238	2.099	2.73575	2.84628	black
Ccan005g026140	3.50136	2.53176	3.60535	4.60705	3.07177	2.60671	2.39341	2.23371	4.52146	4.57891	5.81135	6.18429	6.68366	6.68786	4.70063	4.09389	5.94883	5.50169	5.44304	5.6977	purple
Ccan002g034280	1.85065	4.56075	2.46559	5.24561	4.33778	4.22009	3.86385	3.2799	3.55868	2.79459	1.4826	1.7744	3.19065	3.03283	0.86351	1.38268	1.06232	0.843196	0.505425	0.659956	blue
Ccan004g019650	3.69812	3.12929	4.3351	3.86655	2.72499	3.84256	0.153324	0	0.4651	0.7019	1.79638	2.40632	2.70877	2.51768	1.22785	0	3.06183	0.89196	0.591577	0.478657	tan
Ccan006g015580	3.87627	1.35645	1.44848	4.58096	2.88004	0	1.27361	1.59525	4.09568	3.09545	2.67022	4.45233	5.03757	5.02797	3.60431	4.05237	4.86573	4.31337	3.94514	3.87719	greenyellow
Ccan008g022130	6.84626	7.31818	4.56862	5.36419	4.43917	8.193	6.64657	6.58186	3.98979	3.79169	3.97731	4.18336	5.44901	5.65394	4.31288	3.8299	3.3611	3.46537	3.6713	3.48956	blue
Ccan011g022490	5.91126	4.99458	7.04886	6.79023	7.06539	5.95817	7.02206	6.8158	5.68045	6.0007	5.71334	5.44792	5.42906	4.81212	3.99927	4.4737	5.28841	4.89819	2.29089	1.64148	blue
Ccan002g051740	6.49084	6.86972	5.72673	6.28232	6.78476	6.46808	6.68085	6.40768	6.97906	7.45861	3.57877	4.65058	5.63865	5.56915	4.02029	4.6631	3.86891	4.13203	2.9336	2.68054	blue
Ccan002g015690	1.21145	1.15282	0.979809	1.22303	5.33451	4.05083	5.36847	5.56364	4.55874	3.93561	2.60063	3.1272	2.72092	3.36625	4.3238	4.14686	3.39786	3.87054	4.55115	4.75898	tan
Ccan011g021730	3.51433	1.80929	5.31319	2.16745	3.56027	2.92167	2.0747	1.83359	0	0.578061	2.25936	1.5396	5.03432	4.73513	3.19863	3.96205	3.94011	4.84569	2.99398	3.54941	cyan
Ccan006g006810	0	1.14682	0.482725	0.248963	1.30173	0	3.91098	3.76709	1.9388	1.62488	2.67627	3.09066	4.02197	4.45419	3.109	1.72508	3.13501	2.21839	3.92477	3.73078	tan
Ccan002g044440	3.65602	2.66457	6.35888	5.05492	4.42426	1.50902	1.99986	1.84425	4.00896	3.41522	4.03237	5.39799	3.82066	3.76077	2.30306	2.52269	2.31715	2.61724	1.04999	0.963149	grey60
Ccan006g008830	1.75213	0.630991	3.531	2.99274	2.62558	2.40558	1.38697	1.65047	4.55787	3.02191	3.8567	5.3163	5.66654	5.52885	4.67638	5.24342	4.27167	4.03617	3.91914	3.68916	purple
Ccan003g008160	0	0.491169	0.285866	0.281937	0.900924	0	1.15277	1.23619	3.79395	3.0075	1.46328	3.54267	3.9138	3.9011	3.1508	3.31354	3.27892	2.78798	3.25761	3.0548	salmon
Ccan002g038870	8.34601	8.73032	6.73519	4.85162	4.58874	7.66258	5.65857	5.87806	5.80081	5.49556	3.84511	4.55367	5.5349	5.344	4.08103	4.35949	4.03818	3.62754	4.64104	4.49747	blue
Ccan007g013390	8.95191	7.47791	6.79601	6.96777	7.37921	8.57933	6.01977	5.79641	8.30759	7.94433	5.59441	6.91077	7.31606	7.388	4.36468	6.24375	5.25747	4.71699	4.19788	4.2819	blue
Ccan002g033870	1.85013	3.77863	1.55864	3.42905	3.61196	2.81851	5.42425	5.41844	2.69057	1.69752	2.30165	1.64117	2.95304	3.09724	4.88527	4.38895	2.89089	4.60654	6.06953	5.9243	lightgreen
Ccan002g031730	3.18523	4.89837	4.40333	4.87453	7.89606	4.29333	8.10757	8.09817	7.1278	7.02751	3.94606	4.79193	5.57263	5.24781	6.52031	6.24031	6.57229	6.73501	6.94907	7.12661	tan
Ccan004g013160	6.73986	5.26856	4.42463	5.04578	3.4182	5.39277	2.18298	2.22179	3.0927	1.23387	4.63399	4.94413	5.28957	5.08186	2.39475	4.09838	4.2667	3.75349	2.22715	2.27403	magenta
Ccan005g022230	3.17623	2.44412	3.43868	3.47791	3.61477	0.456831	2.48943	1.37434	2.89913	2.9315	5.13077	5.29961	5.39866	5.10397	4.77107	5.59732	5.51195	5.04903	4.32521	4.36481	black
Ccan002g021490	2.76294	2.1311	3.81633	4.04589	4.6537	3.66444	3.40703	2.5222	1.82071	1.65121	3.48096	3.98621	2.89393	3.4181	5.35098	4.41107	5.78819	4.58032	6.49529	6.93074	brown
Ccan003g012190	1.36418	1.66667	2.22104	3.93266	2.3722	0	0.450507	0.688613	0	0.941169	1.93814	3.13054	4.95171	5.02165	1.16562	1.7236	2.69264	1.42473	1.1835	0.754475	yellow
Ccan006g012360	7.09848	6.58526	5.128	6.12739	4.7346	6.18579	3.98555	3.80114	3.17022	3.68584	4.27205	4.59346	5.62782	5.49928	3.25078	2.76879	4.15525	3.03608	2.35958	1.9378	pink
Ccan008g008790	2.06274	1.45128	1.8507	3.35927	4.44234	2.34189	5.75039	5.61592	5.9386	5.92095	3.01902	4.00352	5.25713	5.35362	5.2177	5.23972	4.86895	4.83817	5.08077	5.09313	salmon
Ccan001g012740	1.94224	2.03136	1.81587	2.5081	2.68904	2.50617	5.07233	4.80099	5.68601	5.64914	1.88149	1.81253	1.14941	2.0521	3.27608	3.61752	4.56458	3.15944	4.69802	4.82531	magenta
Ccan011g019200	4.19609	4.00989	3.99649	3.8358	5.73228	4.15078	7.77593	7.63817	6.99907	7.27754	3.65221	3.99451	3.22938	3.48693	5.03746	5.10395	4.7513	4.79525	6.13094	6.32594	magenta
Ccan008g024600	4.08265	5.97507	6.84665	4.23344	4.75296	6.24466	3.34741	3.39255	1.41739	1.54531	2.01491	3.39892	2.54059	3.10211	4.9151	4.0808	4.6935	4.7273	3.8671	3.76854	lightcyan
Ccan006g011680	4.19272	5.08989	5.69328	5.16935	7.71559	5.47481	9.7873	9.68959	7.78088	8.30139	6.97445	6.40227	5.96387	5.98332	6.99714	6.41461	6.73952	6.31193	7.58345	7.78641	tan
Ccan002g051340	3.49824	3.44953	3.30488	4.07367	4.66362	2.64795	8.14083	7.81615	6.26165	6.65245	3.58421	4.11039	4.25392	4.53572	4.29554	4.38936	4.16972	4.08667	4.33263	4.35616	red
Ccan010g022930	9.62413	12.3376	12.5596	12.4703	13.8478	12.4199	12.2496	12.3873	9.09235	9.33416	9.60532	9.24145	11.2869	11.3353	13.1176	12.8029	12.5945	12.7085	11.897	12.065	darkred
Ccan004g011940	0	0.751971	1.11937	0.721159	2.19442	0	3.66469	3.30075	0.362227	3.16836	4.25956	4.67233	3.18807	3.4556	3.78092	3.34633	2.29786	2.57851	3.32117	3.01316	tan
Ccan007g007660	3.1918	4.19944	3.82836	4.32188	5.52496	3.0873	8.3244	8.26961	6.69545	7.05096	4.27486	4.83363	4.79769	4.57899	4.56306	4.58686	4.53445	4.84443	4.5124	4.62754	red
Ccan003g008610	4.41924	4.31008	1.78149	3.12597	2.75167	3.46641	1.37699	1.37909	2.32345	1.66217	1.82793	2.33547	5.743	5.79021	4.38829	4.82135	4.92939	4.64818	2.56072	2.6035	greenyellow
Ccan011g018230	10.7707	10.3016	8.01937	9.23739	9.80156	8.5649	9.43204	9.52772	8.23641	8.46926	6.13632	7.24473	7.03804	6.9238	6.45775	6.71749	7.24536	6.69378	6.46002	6.36541	purple
Ccan004g006210	0.631396	1.25342	0.42744	0.515788	1.78587	0	4.24978	4.59053	1.87169	3.2029	1.33339	0.968013	1.10663	2.01889	3.90759	3.89199	3.44607	3.36016	3.49972	3.19645	lightgreen
Ccan002g014440	1.99099	1.47894	0.980109	1.01225	1.31802	2.2021	0.637555	1.11673	1.26803	0.418128	1.33397	0.779556	0.489064	1.01107	3.82421	2.85675	2.80196	2.81733	5.14222	5.36107	brown
Ccan008g006170	4.0729	5.2363	3.42816	5.89929	4.61414	5.15176	4.86901	4.35545	4.06075	4.69042	2.94942	3.64386	4.63197	4.51063	1.84586	2.48186	2.52027	1.61159	0.971687	1.10168	blue
Ccan002g028540	3.28779	4.58531	4.84962	3.79083	4.78567	5.08192	2.75724	3.08283	5.0607	5.23473	4.61497	4.59509	4.82133	4.66173	2.08259	3.11903	1.72378	2.40365	0.579564	0.993866	brown
Ccan001g028660	1.0188	0.842647	1.10846	3.75763	2.86475	1.46806	0.961711	1.47479	1.72623	1.54623	2.05113	3.26747	3.58589	3.91655	4.19918	5.08638	5.11142	4.03057	4.17666	3.83748	turquoise
Ccan006g009640	1.73075	1.57124	2.33658	1.29075	2.96977	1.65955	4.14523	4.00844	4.76715	5.64544	1.02533	0.978023	0.932039	1.0804	0.87471	1.84788	0.601386	0.779587	2.00574	1.78175	yellow
Ccan002g011100	0.26424	1.19812	0	0.789839	0.920872	1.11859	0.570209	1.21125	1.9496	2.21265	2.72988	2.96022	3.08134	3.14887	4.52868	3.05671	4.94224	4.46396	2.87184	2.66668	blue
Ccan008g011910	0	0	0	0	0	0.545496	0.425556	0	0	0	0.935209	1.66407	3.59389	3.3609	3.52751	2.46437	2.54859	2.87032	3.0705	2.75253	turquoise
Ccan009g008840	6.22614	7.41041	5.68474	6.05102	4.98194	7.80955	7.36241	7.32496	5.78718	5.62772	4.32478	4.21148	6.28168	6.20618	3.89299	4.18518	4.39822	4.16809	3.13577	3.01852	blue
Ccan004g015150	0	0	1.15605	0.275203	1.11298	0	1.76547	1.00814	4.89527	5.35642	1.58947	1.89409	0.43683	0.633769	0.535096	1.74126	0.749616	0.174771	1.42197	0.864433	darkred
Ccan008g018480	1.48045	0.250113	0.372623	1.09033	0.992737	0	1.74718	1.27945	3.15054	3.48314	1.11387	1.65701	2.59614	2.90999	4.42448	3.97614	3.27797	3.99763	3.98815	4.09222	turquoise
Ccan010g010780	7.37149	7.05155	5.34699	7.69101	5.59144	8.41644	5.50269	5.69355	4.73133	3.03187	5.65008	5.58619	6.709	6.68569	4.58619	3.85228	5.13683	4.61128	3.63338	3.7135	pink
Ccan002g035400	3.54663	4.0031	2.01976e-05	3.82621	2.30091	3.5543	2.31431	1.79834	1.87456	0.975984	2.01976e-05	1.87549e-05	2.24566	2.11389	0	7.79034e-05	0.989111	0.426517	1.44269e-06	1.44269e-06	blue
Ccan002g022850	3.5951	4.03205	3.86893	2.72343	3.89271	0	2.29438	2.86956	4.58989	3.4034	3.7073	5.95348	5.13419	5.17717	5.57722	6.07806	5.42682	5.33977	4.54645	4.04223	purple
Ccan003g015930	5.86343	6.22214	7.06678	5.31364	6.35838	5.57218	6.98208	6.86136	7.67128	7.72432	8.43349	8.4581	8.91691	8.94808	9.61448	9.31341	8.83943	9.19114	9.59462	9.58598	blue
Ccan004g017360	0	0	0.488674	0.535568	0.3071	0	0.741851	1.96071	0	0.481027	0	0.43496	0	0.081341	3.16956	2.15822	2.86651	1.98088	4.28887	4.15309	brown
Ccan010g012150	5.43676	6.36206	5.72055	5.4062	7.95338	4.39175	7.00608	6.85853	5.4893	6.25139	2.94609	3.64731	3.86929	3.8478	4.26717	5.01121	3.62213	3.36716	3.46475	3.29919	turquoise
Ccan007g023350	3.35764	3.23871	0.403711	0.982846	0.3004	0	0.581	0.431727	0	0.373273	0.447715	0.515631	3.71155	3.73692	3.085	3.2941	3.39667	2.91407	1.49161	1.1862	greenyellow
Ccan004g008710	3.70011	5.10318	6.5054	5.61167	6.32861	5.64918	8.50882	8.3506	9.47389	9.84393	7.23276	6.86274	6.20609	6.26905	6.16792	5.99471	6.29006	6.04998	6.23202	6.3913	orange
Ccan004g008520	1.36916	3.02103	1.90173	2.15179	2.53577	3.13297	2.60016	1.44511	3.22072	2.82896	2.47217	1.11529	2.42825	2.52619	3.61689	2.20014	3.19353	2.8883	6.59842	6.7735	brown
Ccan004g009270	8.74739	8.46234	7.86399	8.318	7.876	8.96138	8.62628	8.33926	6.75529	7.39482	5.15073	5.69808	5.0775	5.13295	5.4412	5.38926	6.33522	5.63624	5.54376	5.62944	purple
Ccan009g014300	2.05235	2.42808	2.48426	3.11939	2.81132	2.4384	2.15284	1.9967	3.02644	2.27825	2.97111	4.06702	4.67391	4.92168	5.48341	5.83798	5.9245	5.77197	5.09635	4.9488	turquoise
Ccan006g013270	2.87693	4.38787	3.94973	4.641	4.2609	5.6725	2.64219	1.18074	5.54989	5.64847	6.39199	6.65105	6.00871	6.00394	5.29985	5.17868	3.96202	4.95231	2.97418	3.0783	grey60
Ccan001g032700	4.07666	1.1302	4.36507	6.45209	3.31106	5.22067	3.23348	3.5968	1.99133	2.65432	3.96033	4.5495	6.05612	5.6067	5.85807	6.06028	5.52668	5.38197	4.63212	5.18802	darkturquoise
Ccan011g023130	3.99542	3.68599	3.87942	4.38355	4.47901	3.66105	1.2838	0.377243	2.62452	1.53981	1.59565	3.32319	5.09508	5.31804	4.84818	4.48602	5.15232	4.82658	4.55567	4.58398	greenyellow
Ccan005g011480	0	0	0	1.09934	0.0671775	0	0.445647	1.1852	0	0	0.874311	0.627559	0.91728	0.937281	2.80111	2.62896	3.99781	3.13199	3.57218	3.87934	brown
Ccan001g010890	2.43838	2.25627	3.04301	3.28945	3.74459	2.97623	4.51927	4.46822	4.95152	4.24529	5.25283	5.67022	5.40088	5.67239	6.76777	6.55754	6.40432	5.75041	6.36948	6.36824	blue
Ccan007g011350	5.04913	3.70723	5.53405	7.13827	6.7473	2.91651	7.09725	6.92137	7.33918	7.21077	7.03174	7.62699	8.35819	8.40441	7.30753	5.63447	7.50471	7.18861	7.80463	7.77533	salmon
Ccan003g026730	6.99442	6.68641	5.40014	5.14076	4.97212	5.35787	3.56862	3.45072	0.76426	2.17228	4.00506	4.52031	5.81323	5.65313	5.70389	5.08889	5.59889	5.09856	4.83406	4.84941	magenta
Ccan002g026710	1.50894	1.49189	1.87529	0.838238	0.429538	3.08425	0.901909	1.50666	1.64887	1.41356	5.71649	5.31854	3.9729	3.81658	2.38888	1.0992	2.70982	3.21684	2.53057	2.51423	black
Ccan008g022620	1.85542	4.19242	3.43704	3.2493	5.58218	4.97459	4.77496	5.06978	2.42566	2.7817	3.08963	4.37302	2.45406	1.72755	5.59595	5.76887	6.46989	5.42256	5.32567	5.31164	brown
Ccan003g013690	5.04843	5.01949	5.83793	5.53404	5.03026	4.90938	4.81111	4.21084	6.50128	6.55998	7.3414	7.29784	8.39125	8.43293	8.67198	7.92135	7.79047	7.68465	7.74347	7.75125	purple
Ccan002g013750	2.26494	5.15768	4.76757	4.32395	5.8519	4.84095	5.22657	4.96351	7.21068	7.03606	4.35601	5.16732	4.22003	3.95047	2.35667	2.47644	2.73106	2.24688	4.06971	4.10692	turquoise
Ccan004g020330	0.677506	2.22299	0	1.71672	2.58808	0	1.50492	2.37185	2.968	2.57423	2.37362	1.64993	3.09624	3.26968	4.7996	4.97888	4.78253	4.12599	3.05613	3.4202	turquoise
Ccan009g008100	4.99385	5.18041	4.06906	5.37527	4.17513	5.78486	5.18077	5.1723	4.67071	4.73684	3.78217	3.97102	4.5986	4.14542	1.86957	2.43951	2.93804	1.25851	1.41956	1.55267	blue
Ccan006g018190	3.17379	3.0882	3.24851	3.71177	3.21715	1.94244	1.02612	0	1.53477	1.6764	3.18318	3.72948	5.22437	5.40416	4.29081	4.67252	4.4111	5.0292	3.61546	3.67714	greenyellow
Ccan010g008000	2.18893	1.04591	2.11376	1.85116	1.96446	1.29342	0.3195	0	1.5429	0.47186	0.31505	2.19144	2.50003	3.41141	3.17207	3.14388	4.27886	4.19334	4.52137	4.39668	turquoise
Ccan009g018540	7.69325	8.6492	7.3962	7.91635	6.87291	9.14037	8.44143	8.52512	7.31482	7.23264	4.27505	4.59665	7.34326	7.25896	5.96719	6.17587	5.79878	6.13159	4.82267	4.81909	blue
Ccan008g027590	5.02093	4.16844	2.72946	3.97947	5.37028	3.72499	5.07178	5.00564	4.34676	5.20597	1.13405	1.82594	0.698498	1.54408	1.73135	2.62304	3.78532	3.21571	3.1346	3.34575	black
Ccan002g033030	2.52548	2.94031	3.40982	3.23716	3.67974	3.5551	4.62612	4.63449	7.44927	7.63049	5.38067	5.25331	5.628	5.38646	6.47086	5.57484	5.04679	5.24966	6.29921	6.21866	salmon
Ccan009g006480	0	0	0	1.13522	0.169435	0	0	0	1.17669	0	0	1.33567	2.45686	2.97324	3.20737	3.30485	4.17265	2.86561	2.27021	2.43902	turquoise
Ccan002g006310	7.09178	7.7407	4.99171	6.74997	5.76661	7.24942	5.80117	5.87963	4.91875	4.29394	3.96694	4.17686	5.7688	5.90787	3.82713	4.08887	4.27721	4.11951	2.60893	2.81547	blue
Ccan007g018650	0	0	0	0	0	0	0	0	0	0	0	0	0	0	2.71091	3.03876	4.04811	2.58098	2.66734	2.99372	brown
Ccan004g011110	3.39683	1.76617	2.39408	4.92304	2.6459	2.7643	0.790587	0	2.02318	1.91397	3.80449	4.48623	5.1069	5.23792	3.72864	3.01249	4.68397	4.15497	3.8881	3.84417	greenyellow
Ccan002g009280	0.0207063	0.577609	0.220526	2.46224	0.722115	1.14111	0.596759	1.13722	0	1.27743	0.567399	1.19334	1.81487	1.53467	3.7434	4.19612	3.85523	3.7386	3.32703	3.53781	brown
Ccan007g016130	4.0653	4.51553	4.45889	4.64068	4.46563	3.26944	3.73736	3.62301	0.509181	1.89512	5.63759	5.8664	5.12299	5.22888	5.98668	5.92744	5.47651	5.48661	5.77058	5.85317	yellow
Ccan005g021560	10.0274	10.2454	8.34982	9.36972	8.30016	10.6917	9.61106	9.58442	7.92473	8.12822	6.61208	6.87502	8.19883	8.22048	6.81316	7.0105	7.07768	6.85807	5.99358	5.98179	blue
Ccan004g011570	6.16567	2.97798	3.75905	5.31137	3.85859	4.45788	2.09458	1.94421	1.60826	1.83104	3.69048	5.2279	5.91979	5.9179	2.64559	3.02295	5.13748	3.33826	3.35169	3.39916	red
Ccan004g010380	7.078	7.61104	6.12746	5.70749	5.89511	6.05916	5.029	5.06195	3.79511	4.0555	8.53066	8.95011	8.10057	8.06886	6.88121	7.44551	7.96131	7.29331	7.09814	7.08389	yellow
Ccan004g013380	0.154074	0	0.189642	0.0457155	0.408415	0	0.120676	0.252001	1.37519	1.26837	1.49859	1.48377	3.25193	3.1262	2.9584	3.13643	3.10532	3.01207	3.60581	3.74016	turquoise
Ccan002g015700	6.49522	7.24323	7.06926	6.08076	6.30628	7.27412	5.6024	5.38662	6.57493	6.65756	3.9238	4.20087	4.42559	4.51172	3.55753	3.56004	3.46045	3.63748	3.69951	3.5619	turquoise
Ccan001g022490	0.928818	2.82062	4.58635	2.9217	3.70755	2.50797	3.43533	3.22144	6.09568	6.34417	6.46049	6.03548	4.47098	4.70368	4.78745	4.44833	4.08159	4.74772	5.51023	5.35299	salmon
Ccan008g018170	4.97997	3.84367	3.39498	5.8921	3.75826	3.89168	3.14028	3.02422	1.59055	2.17846	3.73495	4.24982	2.88679	3.70918	0.794793	1.38661	1.86506	2.49582	1.08252	0.366115	brown
Ccan002g034620	1.02864	0.229082	0.460841	0.34988	1.0003	0	0.447413	0	0.473934	0.339715	1.36009	0.918795	0.949572	2.13606	3.39152	3.88642	2.82709	3.62308	3.86202	3.65199	turquoise
Ccan003g011880	3.10584	2.39722	3.39354	2.49192	2.4775	0.844534	1.2909	0.877684	0.937633	2.0196	2.96468	2.87554	4.407	3.95015	5.16695	4.95682	4.95705	4.66907	4.22364	4.28262	turquoise
Ccan004g009840	0.970763	1.65691	1.77502	1.94991	3.27169	1.55871	1.89422	1.50931	2.62262	1.64397	3.51982	3.28305	5.17884	5.28867	4.72283	4.71727	4.89644	4.77745	3.31326	3.47147	turquoise
Ccan004g015900	4.44491	6.56213	1.98142	6.43871	4.62725	3.56297	8.13016	7.99428	6.26839	5.7132	4.32689	4.95897	3.7921	4.37377	4.92076	5.21217	5.26491	4.92844	4.63298	4.77508	red
Ccan007g012280	5.92261	5.95796	5.40913	6.01374	5.30686	5.43254	6.13667	5.75208	4.98812	4.88816	3.06697	2.90135	4.13454	4.16889	2.31202	2.68869	3.20897	3.19405	2.2674	2.19584	blue
Ccan009g013860	5.47236	4.62653	3.70577	4.8933	4.14906	4.65345	3.3976	3.40415	0	0.390357	1.65876	1.53521	2.89661	2.55529	2.55847	2.44167	3.84718	2.43651	3.70436	3.29603	lightcyan
Ccan010g011290	1.38965	2.79902	2.3304	1.20022	2.29544	0.924334	1.73087	2.10053	1.86101	2.54364	3.1496	2.11145	3.57526	3.80238	5.18778	4.81871	4.84524	4.96006	4.68657	5.05799	turquoise
Ccan001g021900	0.972993	2.74068	0.362798	1.46675	1.77026	1.27104	1.70152	1.36375	0	0.206381	0.307577	0.476556	1.38327	0.938153	3.51811	4.20522	4.41531	3.71897	3.4579	3.3404	brown
Ccan004g017510	2.7836	3.16912	3.3511	3.54011	5.66002	2.92288	7.05022	6.94091	6.33486	6.92803	3.78961	4.68048	3.96413	4.30254	4.27027	3.90342	3.24551	3.23632	3.38392	3.28837	red
Ccan008g024230	8.52207	7.36955	9.59951	9.13282	9.60037	8.47553	8.71617	8.75111	10.8853	10.7867	11.4802	11.7271	12.3801	12.2854	11.6093	11.5218	9.81889	10.2073	9.33892	9.19974	purple
Ccan008g016580	1.19248	0	0	0.401505	0.476976	0	0.251148	0	2.33073	0.634612	2.72913	2.80946	3.06669	2.62102	3.40194	3.81653	3.00689	2.97167	3.35812	3.21735	turquoise
Ccan004g008080	6.68657	4.9053	5.13316	7.07695	5.5482	5.28966	4.26204	3.90141	7.76354	7.54363	7.79462	8.02196	7.62974	7.53544	4.78445	5.61789	5.69836	5.05025	4.05016	4.18606	darkgreen
Ccan003g014510	2.76884	1.85812	0.626072	1.46843	2.48156	2.3966	4.96063	4.74983	3.84048	4.34426	0.178889	0.509554	0.692055	1.22651	3.40069	3.26338	3.27367	2.65192	1.73922	1.44398	yellow
Ccan004g013490	0	0	0	0	0	0	0	0	0	0	0.024297	0.154835	0.929614	1.21771	1.49752	2.91999	1.61049	0.181184	4.45827	4.28732	blue
Ccan005g027020	9.58971	9.97012	8.34648	10.3155	9.02754	10.054	9.35018	9.2713	8.65835	8.79919	6.48454	7.21481	7.92132	7.9587	6.57858	6.95698	7.2616	6.5661	5.81598	5.94634	blue
Ccan011g017060	5.20227	5.26581	4.86915	6.00681	5.93863	5.21134	8.40069	8.21211	9.43859	9.8236	7.4934	7.90299	7.64221	7.58495	5.72235	6.30089	6.18693	5.84816	6.61903	6.44982	lightcyan
Ccan009g013070	3.15809	1.43742	1.35736	3.73072	1.34908	1.06043	0.519977	0.294752	0	0.705709	3.00021	4.01822	4.33314	4.35167	3.18363	3.63801	3.49032	3.50577	2.58952	2.61609	greenyellow
Ccan006g012330	7.02016	7.78702	5.9899	6.78728	6.255	6.75581	6.06271	5.63243	5.57609	6.12253	3.78937	4.28201	4.8852	5.15828	4.3242	4.26978	3.37855	3.69012	3.00093	2.87548	blue
Ccan010g009030	4.6849	3.51112	2.64769	4.83018	3.37604	5.57135	5.00672	4.26574	2.84079	3.64547	3.38564	3.7086	1.38046	2.26052	2.44017	1.72148	1.30546	1.5595	0.385354	1.56719	turquoise
Ccan003g007450	3.75792	3.52185	5.24385	5.89374	5.30118	3.38065	4.88453	4.85267	7.64936	8.27545	6.74147	7.13262	6.66695	6.77642	7.47044	7.45456	6.35312	6.67795	7.04825	6.89215	purple
Ccan006g035850	2.94723	1.40158	1.74243	4.0715	1.72235	0.824244	2.35987	2.50322	5.49343	5.81538	2.72128	5.27733	4.21325	4.28983	2.3709	1.94504	2.37723	2.09966	2.06889	2.16672	lightcyan
Ccan006g031110	6.08505	6.67994	6.6408	5.96428	6.34803	6.87361	4.42979	4.13793	5.76207	6.0585	4.7786	4.9317	5.04399	5.19376	3.39235	4.03592	2.64559	3.59582	2.65442	2.36645	brown
Ccan002g027460	6.3176	6.23161	6.05171	6.14008	5.32483	6.10678	4.3771	4.39733	3.85398	4.28098	3.41468	4.37306	5.29155	5.418	3.23527	4.16863	3.09028	3.2754	1.57049	1.76399	blue
Ccan002g028580	3.83694	1.36638	1.0105	5.11945	1.90949	0	1.02903	0.892481	2.67065	0.859897	2.04332	3.71009	2.91839	3.09976	0.216029	2.38925	1.22519	0.902084	0	0.116009	lightgreen
Ccan009g019050	4.38708	4.69221	4.02344	4.84755	4.37352	3.56595	3.15387	3.61554	4.39186	3.66686	7.43184	7.45387	6.8566	6.75277	6.7096	5.85376	6.39724	6.37033	6.60326	6.3985	black
Ccan002g014010	3.43242	2.27263	2.69448	0	2.52356	2.44858	2.39705	2.01464	3.04098	2.90302	1.88905	3.59087	1.66136	2.28852	3.37438	4.09666	5.59414	4.71393	5.57986	5.43723	brown
Ccan005g009450	0.636336	2.03155	0	0.443392	2.37497	0.452961	4.18407	4.40666	2.75597	1.85833	1.72388	2.67439	3.06443	2.93711	2.53737	3.46447	3.01106	3.15261	4.81064	4.87624	tan
Ccan007g011410	6.84489	6.18519	6.97659	7.05525	6.18719	6.92164	3.23973	3.28928	4.6938	4.26956	7.50573	7.71194	7.9215	8.01898	6.06489	4.87844	7.06296	6.4322	5.49582	5.67671	red
Ccan011g019120	3.8665	0.844623	2.81122	3.95173	2.20722	2.71883	0.160148	0.458491	1.606	0	0.738145	2.89352	3.8433	3.657	0.298156	1.19677	1.03051	0.344885	0.198004	0.425343	lightgreen
Ccan006g008990	6.18278	5.48378	6.24055	6.917	5.92258	5.17692	6.57458	6.33579	9.18898	9.10487	8.60057	8.49883	9.00987	9.05669	8.8753	8.84632	8.51077	8.78424	8.88512	8.82932	salmon
Ccan002g026750	2.97306	3.0788	4.42951	0.684238	2.88666	2.46154	1.2396	2.16954	3.6898	2.84244	2.63244	2.90014	5.00936	4.96202	5.05637	4.54019	5.30005	5.64265	4.84285	5.09339	turquoise
Ccan001g032360	3.67913	3.7151	2.55583	3.3334	2.19034	4.46176	2.63841	1.60934	0	0.581722	0.932799	0.15981	1.21111	1.41028	0.0217199	0.624141	0.000188981	0	0.780281	0.499294	salmon
Ccan006g026380	2.16886	2.1472	2.37598	2.68574	2.92395	1.89671	2.99131	2.52597	5.64788	5.66895	2.26979	3.32837	2.27606	2.51952	2.9847	3.06502	1.20043	4.01527	5.87619	5.9177	pink
Ccan002g040780	4.12631	4.50049	2.42872	4.42031	2.88422	4.06852	2.58823	1.686	3.14559	2.75153	1.10885	2.47684	3.43724	3.66276	0.863395	0.765446	1.63459	1.03831	0	0.0318511	blue
Ccan006g014430	4.77895	2.085	2.60527	5.28641	5.11453	2.0347	5.1725	4.74041	5.63116	5.73469	5.25677	5.82555	6.33453	6.59657	5.07807	1.8427	5.21987	4.93675	5.68231	5.42203	grey
Ccan002g037690	2.02668	1.98064	5.78834	3.35145	5.91727	3.38722	6.61287	6.39262	4.61313	4.66149	5.6777	3.17309	2.34427	2.75804	2.84062	3.19715	3.98107	3.85839	3.79117	4.1032	red
Ccan001g021510	4.40057	3.74175	6.74442	4.18941	4.66258	5.73578	3.45908	3.60758	3.09485	3.75744	3.09407	4.12963	4.95443	5.17031	2.42381	3.63095	3.65578	3.30547	0.606418	0.914464	lightgreen
Ccan007g010450	0	0	0	0.799561	0.0879122	0	0	0	0	0	0.292263	0.80002	2.05589	1.87449	3.06278	2.82777	3.57636	2.67777	3.34569	3.48483	turquoise
Ccan005g006590	1.29948	4.44008	1.68982	0.298539	4.05951	2.30503	1.64458	4.05351	0.931875	4.24717	2.3609	5.39595	3.07527	3.72421	1.96615	1.41818	1.56271	1.39789	0.737209	2.80199	grey
Ccan002g005400	0	0.454688	0.705743	2.2662	0.798669	1.49747	0.499811	0.82453	1.25431	1.52277	0.597771	1.28595	2.35566	2.20118	4.21165	2.34743	4.572	3.93015	3.88224	3.74709	turquoise
Ccan006g023060	1.57846	1.15356	1.04399	3.00376	1.01388	0	0.712661	1.16122	1.01275	1.08599	2.3476	3.01578	4.45863	4.46214	3.60129	4.06482	3.86126	3.55116	3.53284	3.29342	greenyellow
Ccan002g035620	3.78027	4.80398	3.59781	3.95745	3.21109	3.77134	1.4516	0.694984	0	0	1.19847	2.0672	1.27484	2.06867	2.56361	1.76012	2.21921	1.78461	0.293419	0.511268	midnightblue
Ccan006g027020	4.35775	4.42964	5.89389	3.73401	3.77961	4.27258	3.23926	3.15217	1.93818	1.19271	4.34286	3.8946	4.07781	3.51278	1.71954	2.78494	2.16463	1.65607	0.48196	0.811423	pink
Ccan002g040800	0.46492	1.32914	0	0.27068	0.411016	0	0	0	0.988379	0	2.69903	1.64131	3.35206	2.5216	3.1193	2.95171	3.71017	3.19018	3.17314	3.13149	turquoise
Ccan008g025520	3.2285	1.44019	3.36886	2.86422	2.51743	0	2.40361	2.3344	4.19991	2.76159	5.41564	5.25143	4.96147	4.92258	3.88868	4.86018	4.72603	3.87694	4.68205	4.74254	purple
Ccan004g024910	2.96008	3.92084	6.16884	3.90642	6.19024	3.85762	5.96457	5.57486	3.17006	4.17907	6.82047	7.41697	6.3225	6.01103	7.15589	7.37589	6.93123	6.49519	6.26112	6.12428	turquoise
Ccan004g009660	3.15471	2.54561	3.65071	3.70653	3.55877	3.34241	1.46031	0.831769	2.26803	2.14375	4.29974	5.4175	6.06647	6.03511	4.50893	5.21489	4.87365	4.44668	3.65002	3.64748	yellow
Ccan008g016250	5.60926	5.12076	4.79772	5.31828	4.04683	4.61814	1.18625	1.32017	2.89734	3.25589	3.75848	4.20274	4.39678	4.51817	1.94619	3.32626	4.0101	3.53721	1.31351	1.33418	pink
Ccan002g018510	4.31816	4.43043	4.19972	5.60878	4.2529	3.87716	3.33061	3.67226	6.2444	5.17685	4.45966	4.22491	5.8617	5.65842	6.5277	5.95847	6.14875	6.10429	8.37233	8.47198	brown
Ccan002g008710	2.96032	2.49678	4.68508	3.18299	2.85761	1.49489	1.80045	1.11107	1.93681	0.898632	2.29533	2.84322	3.66056	3.48129	5.22142	4.78171	5.29363	4.93063	4.72849	4.68205	turquoise
Ccan004g005660	0.718612	0	0	2.14441	0.204166	0	0	0	0	0	0	0	0.707832	0.2525	1.68389	1.06779	3.84587	3.18562	3.50318	3.72258	brown
Ccan004g020060	0	1.8727	1.93817	1.02953	0.447631	0	0.571828	0	0	0	0.760382	0.89523	2.4503	2.69384	2.56432	3.27395	3.67253	3.78653	3.41483	3.53536	turquoise
Ccan005g006920	2.67923	2.14905	4.09973	3.79329	4.66527	2.94686	3.46136	3.57621	6.32361	5.91421	5.53516	6.23359	5.78141	5.76328	2.70933	3.26122	2.79263	2.66806	2.95509	2.53236	lightcyan
Ccan006g007460	5.60548	5.89889	7.07601	6.10099	8.98859	6.56314	9.95587	9.82689	9.5918	9.52896	6.87891	6.94296	6.35627	6.45609	6.54433	6.46361	6.28789	6.29376	7.17013	7.21984	red
Ccan001g020300	2.38649	4.21118	6.44517	5.24085	6.09634	4.8719	5.363	5.35459	5.92168	5.92403	3.8555	3.88253	2.7038	2.98287	2.3961	2.61428	2.95735	2.28401	3.2565	3.25194	turquoise
Ccan006g020660	0.527498	1.80298	0.755597	0.843284	1.68064	0.455339	3.17456	3.04402	4.23053	4.51337	1.21164	2.22487	2.52503	2.23373	3.22069	3.41592	3.76277	3.48993	4.74402	4.81147	salmon
Ccan002g031410	4.16957	4.66331	3.25392	2.83161	2.71037	2.78187	1.9276	1.77144	1.37442	1.11447	3.03582	3.2356	2.78745	3.26898	5.35953	4.90012	5.0989	5.81324	5.18451	5.06416	turquoise
Ccan003g006660	5.12885	3.15285	2.07289	5.9043	3.82736	2.3259	2.7979	2.46916	3.02328	2.31424	3.38936	5.03249	5.53346	5.56789	2.99024	3.47276	2.84853	2.74358	0.906837	1.24705	pink
Ccan006g015570	1.60115	0	0.60707	2.85672	1.50662	0.288624	0.624953	1.37355	2.83066	1.96861	1.85553	2.73716	3.39683	3.05753	3.36222	3.61391	3.89936	4.05859	4.4657	4.73278	turquoise
Ccan007g020910	7.08686	6.69883	4.67093	5.20019	4.12585	6.42733	3.77546	3.91777	2.09648	1.98721	3.68565	4.42424	5.6664	5.87613	4.40921	3.66135	4.0653	3.9553	2.90201	2.98025	pink
Ccan1511g005000	1.6883	1.61443	4.00057	0.850659	4.26537	3.19137	6.04418	5.33813	5.27699	4.78646	3.64309	2.02843	1.58062	2.02942	2.47901	2.66628	2.82741	2.83897	2.84128	2.66808	red
Ccan009g008630	4.85323	5.48039	4.1116	5.22074	4.1183	4.12111	2.27007	2.06585	1.9361	0.887946	3.07385	4.10945	5.17965	5.34677	2.28549	2.90507	3.59812	2.44777	1.82788	1.59872	pink
Ccan002g032570	0.483792	0.607172	0.768781	3.20072	3.90906	0	4.72009	4.65963	2.70717	3.57161	2.82973	2.8352	2.94519	2.91949	3.8679	3.74452	3.59592	3.61097	4.31262	4.2866	tan
Ccan010g009490	5.94836	6.80569	6.65197	6.16589	6.90311	6.70703	8.8269	8.91085	9.5229	9.55806	7.53469	6.66266	5.50181	5.10054	5.41191	5.60265	5.24269	5.50986	5.94721	6.07816	cyan
[truncated: 12,428 more rows]
