# Supplementary material for: Transcriptional Dynamics Underlying Somatic Embryogenesis in Coffea canephora
Source: Plants (Basel). 2025 Apr 2;14(7):1108. doi: 10.3390/plants14071108 (PMC11991477; doi:10.3390/plants14071108)
Supplement: Supplementary file 1 [file plants-14-01108-s001.zip › TableS5.xlsx]

## Sheet: Hoja1
Table S5.A list of proteins from the brown module is included in the interaction network from STRING.
#clustering method	cluster number	cluster color	hex color	gene count	protein name	protein identifier	protein description	node_degree
kmeans	1	Red	#ff0000	50	BUB1	3702.F4IVI0	Mitotic checkpoint serine/threonine-protein kinase BUB1; Serine/threonine-protein kinase that performs 2 crucial functions during mitosis: it is essential for spindle-assembly checkpoint signaling and for correct chromosome alignment. Has a key role in the assembly of checkpoint proteins at the kinetochore. Acts as a substrate for anaphase-promoting complex or cyclosome (APC/C). Necessary for ens…	20
kmeans	1	Red	#ff0000	50	CAPH	3702.Q564K3	Condensin complex subunit 2; Regulatory subunit of the condensin complex, a complex required for conversion of interphase chromatin into mitotic-like condense chromosomes. The condensin complex probably introduces positive supercoils into relaxed DNA in the presence of type I topoisomerases and converts nicked DNA into positive knotted forms in the presence of type II topoisomerases (By similarit…	17
kmeans	1	Red	#ff0000	50	CENPC	3702.Q66LG9	Centromere protein C; Component of the CENPA-NAC (nucleosome-associated) complex, a complex that plays a central role in assembly of kinetochore proteins, mitotic progression and chromosome segregation. Belongs to the CENP-C/MIF2 family.	5
kmeans	1	Red	#ff0000	50	CSLD5	3702.Q9SRW9	Cellulose synthase-like protein D5; Involved in stem and root growth. Possesses xylan and homogalacturonan synthase activity.	6
kmeans	1	Red	#ff0000	50	CYCA1-1	3702.Q9C6Y3	Cyclin-A1-1; Belongs to the cyclin family. Cyclin AB subfamily.	28
kmeans	1	Red	#ff0000	50	CYCB1-2	3702.Q39067	Cyclin-B1-2; May induce mitotic cell division.	15
kmeans	1	Red	#ff0000	50	CYCU4-1	3702.O80513	Cyclin-U4-1.	3
kmeans	1	Red	#ff0000	50	CYP78A7	3702.Q9FIB0	Cytochrome P450 78A7; Functions probably in association with CYP78A5 in regulating relative growth of the shoot apical meristem and plant organs via a non-cell-autonomous signal; Belongs to the cytochrome P450 family.	2
kmeans	1	Red	#ff0000	50	dl3340w	3702.Q8VXX9	Bet1-like protein At4g14600; Required for vesicular transport from the ER to the Golgi complex. Functions as a SNARE associated with ER-derived vesicles (By similarity); Belongs to the BET1 family.	2
kmeans	1	Red	#ff0000	50	Dl3955c	3702.F4JKW9	ARM repeat superfamily protein.	7
kmeans	1	Red	#ff0000	50	DRP5A	3702.F4HPR5	Dynamin-related protein 5A; Probable microtubule-associated force-producing protein that is targeted to the forming cell plate during cytokinesis. May play a role in cell division.	6
kmeans	1	Red	#ff0000	50	EB1C	3702.Q9FGQ6	Microtubule-associated protein RP/EB family member 1C; Plant-specific EB1 subtype that functions preferentially at early stages of plant mitosis by regulating spindle positioning and chromosome segregation. Accumulates in the prophase nucleus and is required to maintain spindle bipolarity during premetaphase and/or metaphase and for efficient segregation of chromosomes at anaphase. May play a rol…	20
kmeans	1	Red	#ff0000	50	EMB2656	3702.F4K790	ARM repeat superfamily protein.	12
kmeans	1	Red	#ff0000	50	F1C9.2	3702.Q8L9N1	Hydroxyproline-rich glycoprotein family protein.	5
kmeans	1	Red	#ff0000	50	F20B24.20	3702.Q9SAC4	F-box protein At1g10780.	2
kmeans	1	Red	#ff0000	50	F24M12.320	3702.Q9SD20	Protein POLLENLESS 3-LIKE 2; Probably involved in the regulation of cell division. Belongs to the MS5 protein family.	13
kmeans	1	Red	#ff0000	50	F4I18.32	3702.O64649	Sterile alpha motif (SAM) domain-containing protein.	2
kmeans	1	Red	#ff0000	50	F4L23.23	3702.O22146	Myosin-4 protein (DUF641).	2
kmeans	1	Red	#ff0000	50	F5A8.9	3702.Q9ZW89	Zinc finger (C3HC4-type RING finger) family protein / BRCT domain-containing protein.	3
kmeans	1	Red	#ff0000	50	F8N16.8	3702.A0A1P8B068	Pathogenesis-related thaumatin superfamily protein.	2
kmeans	1	Red	#ff0000	50	HASPIN	3702.O80528	Serine/threonine-protein kinase haspin homolog; Threonine-protein kinase that phosphorylates histone H3 in vitro at 'Thr-3' (H3T3ph) and 'Thr-11' (H3T11ph), but not at 'Ser-10' (H3S10ph) or 'Ser-28' (H3S28ph). Plays a role in mitotic cell division during plant growth. Threonine-protein kinase that phosphorylates histone H3 in vitro at 'Thr-3' (H3T3ph), but not at 'Thr-11' (H3T11ph), 'Ser-10' (H3S…	4
kmeans	1	Red	#ff0000	50	IMK3	3702.C0LGP9	Probable leucine-rich repeat receptor-like protein kinase IMK3; Can phosphorylate AGL24.	1
kmeans	1	Red	#ff0000	50	Iqd8	3702.Q9CAI2	IQ-domain 8.	1
kmeans	1	Red	#ff0000	50	KIN10A	3702.Q8VWI7	Kinesin-like protein KIN-10A; Probable plus end-directed motor protein that may contribute to the transport of Golgi-derived vesicles in the phragmoplast.	23
kmeans	1	Red	#ff0000	50	KIN10B	3702.Q5E913	Kinesin-like protein KIN-10B; Belongs to the TRAFAC class myosin-kinesin ATPase superfamily. Kinesin family. KIN-10 subfamily.	9
kmeans	1	Red	#ff0000	50	KIN10C	3702.F4KEC6	Kinesin-like protein KIN-10C; Belongs to the TRAFAC class myosin-kinesin ATPase superfamily. Kinesin family. KIN-10 subfamily.	7
kmeans	1	Red	#ff0000	50	KIN12E	3702.F4J1U4	Kinesin-like protein KIN-12E; Belongs to the TRAFAC class myosin-kinesin ATPase superfamily. Kinesin family. KIN-12 subfamily.	5
kmeans	1	Red	#ff0000	50	KIN14L	3702.F4J2M6	Kinesin-like protein KIN-14L; Belongs to the TRAFAC class myosin-kinesin ATPase superfamily. Kinesin family. KIN-14 subfamily.	6
kmeans	1	Red	#ff0000	50	KIN5B	3702.Q0WQJ7	Kinesin-like protein KIN-5B; Responsible for microtubule translocation. May be important for the organization of phragmoplast-specific arrays of microtubules (By similarity). Plays an essential role in stabilizing the mitotic spindle. Required during mitotic cytokinesis (By similarity). Belongs to the TRAFAC class myosin-kinesin ATPase superfamily. Kinesin family. KIN-5/BimC subfamily.	20
kmeans	1	Red	#ff0000	50	KIN5C	3702.P82266	Kinesin-like protein KIN-5C; Responsible for microtubule translocation. May be important for the organization of phragmoplast-specific arrays of microtubules (By similarity). Plays an essential role in stabilizing the mitotic spindle. Required during mitotic cytokinesis (By similarity).	23
kmeans	1	Red	#ff0000	50	KN	3702.Q42374	Syntaxin-related protein KNOLLE; Involved in cytokinesis. Acts as a cell plate-specific syntaxin, required for the fusion of vesicles at the plane of cell division.	15
kmeans	1	Red	#ff0000	50	MAD2	3702.Q9LU93	Mitotic spindle checkpoint protein MAD2; Required for the execution of the mitotic checkpoint which monitors the process of kinetochore-spindle attachment and delays the onset of anaphase when this process is not complete. It inhibits the activity of the anaphase promoting complex by sequestering CDC20 until all chromosomes are aligned at the metaphase plate.	31
kmeans	1	Red	#ff0000	50	MJM20.1	3702.Q9LDH9	Transmembrane protein.	4
kmeans	1	Red	#ff0000	50	PYM	3702.O48533	Protein POLYCHOME; Negative regulator of the anaphase-promoting complex/cyclosome (APC/C) ubiquitin ligase required for proper mitotic progression and cell fate determination; inhibits premature cell differentiation. Prevents DNA endoreplication by promoting the maintenance of the mitotic state by preferentially inhibiting APC/C(FZR) and triggering cyclins accumulation (e.g. CYCB1-1, CYCB1-2 and …	1
kmeans	1	Red	#ff0000	50	RTNLB17	3702.Q6DR04	Reticulon-like protein B17.	3
kmeans	1	Red	#ff0000	50	SMC4	3702.Q9FJL0	Structural maintenance of chromosomes protein 4; Central component of the condensin complex, a complex required for conversion of interphase chromatin into mitotic-like condense chromosomes. The condensin complex probably introduces positive supercoils into relaxed DNA in the presence of type I topoisomerases and converts nicked DNA into positive knotted forms in the presence of type II topoisome…	19
kmeans	1	Red	#ff0000	50	SYN3	3702.Q9FQ19	Sister chromatid cohesion 1 protein 3; May be involved in sister chromatid cohesion during mitosis.	7
kmeans	1	Red	#ff0000	50	SYP112	3702.Q9ZPV9	Syntaxin-112; Vesicle trafficking protein that functions in the secretory pathway; Belongs to the syntaxin family.	2
kmeans	1	Red	#ff0000	50	T20L15.180	3702.Q1PE06	Myelin transcription factor.	3
kmeans	1	Red	#ff0000	50	T21H19.170	3702.Q9LF03	Transmembrane protein.	4
kmeans	1	Red	#ff0000	50	T24H18.90	3702.Q9LXU6	Inactive rhomboid protein.	1
kmeans	1	Red	#ff0000	50	T24P15.2	3702.O23683	At2g42110.	1
kmeans	1	Red	#ff0000	50	T25N20.9	3702.Q9ZVZ4	C-8 sterol isomerase.	7
kmeans	1	Red	#ff0000	50	T29A15.150	3702.Q1PE44	Uncharacterized protein.	2
kmeans	1	Red	#ff0000	50	TAN	3702.Q84M91	Probable microtubule-binding protein TANGLED; Is required for spatial control cell division during plant development. Through an association with microtubules, acts both for the positioning of cytoskeletal arrays that establish planes of cell division during prophase and for spatial guidance of expanding phragmoplasts toward preestablished cortical division sites (CDS) during cytokinesis (By simi…	5
kmeans	1	Red	#ff0000	50	TK1A	3702.Q9S750	Thymidine kinase a; Part of the salvage pathway for purine and pyrimidine deoxyribonucleotide synthesis. Phosphorylates preferentially purines over pyrimidines. Mediates tolerance to genotoxins, such as ultraviolet-C (UV-C) irradiation, MMC, a DNA crosslinker, and ZEO, a DNA intercalator, that induce double-strand breaks and thus contributes to several DNA repair pathways by providing deoxythymid…	4
kmeans	1	Red	#ff0000	50	TOP2	3702.P30182	DNA topoisomerase 2; Control of topological states of DNA by transient breakage and subsequent rejoining of DNA strands. Topoisomerase II makes double- strand breaks; Belongs to the type II topoisomerase family.	23
kmeans	1	Red	#ff0000	50	TUBB2	3702.Q56YW9	Tubulin beta-2 chain; Tubulin is the major constituent of microtubules. It binds two moles of GTP, one at an exchangeable site on the beta chain and one at a non-exchangeable site on the alpha chain; Belongs to the tubulin family.	8
kmeans	1	Red	#ff0000	50	UBC19	3702.Q9LJZ5	Ubiquitin-conjugating enzyme E2 19; Accepts the ubiquitin from the E1 complex and catalyzes its covalent attachment to other proteins. Part of the anaphase-promoting complex (APC). May have a key function during cell cycle and be involved in cyclin B1 degradation; Belongs to the ubiquitin-conjugating enzyme family.	15
kmeans	1	Red	#ff0000	50	UGT71B2	3702.Q9LSY8	UDP-glycosyltransferase 71B2; Glucosyltransferase that glucosylates the cell wall inhibitor hypostatin in vivo to form a bioactive glucoside. Belongs to the UDP-glycosyltransferase family.	1
kmeans	2	Brown	#ffaf65	35	ABCG20	3702.Q9LFG8	ABC transporter G family member 20.	7
kmeans	2	Brown	#ffaf65	35	AHL22	3702.O22130	AT-hook motif nuclear-localized protein 22; Transcription factor that specifically binds AT-rich DNA sequences related to the nuclear matrix attachment regions (MARs). Binds an AT-rich DNA sequences in the FLOWERING LOCUS T (FT) promoter. Acts redundantly with AHL18, AHL27 and AHL29 in the regulation of flowering and regulation of the hypocotyl elongation. Plays a role in both photo- and skotomor…	1
kmeans	2	Brown	#ffaf65	35	AtXYP6	3702.Q94AX3	Bifunctional inhibitor/lipid-transfer protein/seed storage 2S albumin superfamily protein.	12
kmeans	2	Brown	#ffaf65	35	AtXYP7	3702.Q7EB72	Bifunctional inhibitor/lipid-transfer protein/seed storage 2S albumin superfamily protein; Belongs to the plant LTP family.	5
kmeans	2	Brown	#ffaf65	35	BDG1	3702.Q8LFX7	Probable lysophospholipase BODYGUARD 1; Controls cuticle development and morphogenesis, by promoting cutin and suberin monomers loading. Involved in the regulation of abscissic acid (ABA) biosynthesis in response to osmotic stress. Plays an important role in osmotic stress and drought resistance. Required to ensure a reduced permeability of aerial tissue, thus preventing transpiration. Regulates …	6
kmeans	2	Brown	#ffaf65	35	C7A10.750	3702.O23220	Alpha/beta-Hydrolases superfamily protein.	7
kmeans	2	Brown	#ffaf65	35	CER1	3702.F4HVY0	Very-long-chain aldehyde decarbonylase CER1; Aldehyde decarbonylase involved in the conversion of aldehydes to alkanes. Core component of a very-long-chain alkane synthesis complex. Involved in epicuticular wax biosynthesis and pollen fertility; Belongs to the sterol desaturase family.	8
kmeans	2	Brown	#ffaf65	35	CHI2	3702.Q9FKW3	Chalcone--flavonone isomerase 2; Catalyzes the intramolecular cyclization of bicyclic chalcones into tricyclic (S)-flavanones. Responsible for the isomerization of 4,2',4',6'-tetrahydroxychalcone (also termed chalcone) into naringenin (By similarity).	1
kmeans	2	Brown	#ffaf65	35	CUT1	3702.Q9XF43	3-ketoacyl-CoA synthase 6; Contributes to cuticular wax and suberin biosynthesis. Involved in both decarbonylation and acyl-reduction wax synthesis pathways. Required for elongation of C24 fatty acids, an essential step of the cuticular wax production. Major condensing enzyme for stem wax and pollen coat lipid biosynthesis.	9
kmeans	2	Brown	#ffaf65	35	CYP75B1	3702.Q9SD85	Flavonoid 3'-monooxygenase; Catalyzes the 3'-hydroxylation of the flavonoid B-ring to the 3',4'-hydroxylated state. Convert naringenin to eriodictyol and dihydrokaempferol to dihydroquercetin; Belongs to the cytochrome P450 family.	3
kmeans	2	Brown	#ffaf65	35	CYP86A1	3702.P48422	Cytochrome P450 86A1; Catalyzes the omega-hydroxylation of various fatty acids (FA). Acts on saturated and unsaturated fatty acids with chain lengths from C12 to C18 but not on hexadecane; Belongs to the cytochrome P450 family.	15
kmeans	2	Brown	#ffaf65	35	F20D21.35	3702.Q9SLI0	Late embryogenesis abundant (LEA) hydroxyproline-rich glycoprotein family.	5
kmeans	2	Brown	#ffaf65	35	F26B6.19	3702.O80470	GDSL esterase/lipase At2g23540.	10
kmeans	2	Brown	#ffaf65	35	F4P13.12	3702.Q9SS98	Oleosin 5; May have a structural role to stabilize the lipid body during desiccation of the seed by preventing coalescence of the oil. Probably interacts with both lipid and phospholipid moieties of lipid bodies. May also provide recognition signals for specific lipase anchorage in lipolysis during seedling growth (By similarity); Belongs to the oleosin family.	2
kmeans	2	Brown	#ffaf65	35	F9F13.40	3702.Q9SUP0	CASP-like protein 1B2; Belongs to the Casparian strip membrane proteins (CASP) family.	1
kmeans	2	Brown	#ffaf65	35	FAR3	3702.Q93ZB9	Fatty acyl-CoA reductase 3; Catalyzes the reduction of fatty acyl-CoA to fatty alcohols. The preferred substrates are C24:0 and C26:0. May be unable to use saturated and monounsaturated C16 and C18 acyl-CoA as substrates. Involved in cuticular wax formation.	7
kmeans	2	Brown	#ffaf65	35	GPAT1	3702.Q9SHJ5	Glycerol-3-phosphate acyltransferase 1; Esterifies acyl-group from acyl-ACP to the sn-1 position of glycerol-3-phosphate, an essential step in glycerolipid biosynthesis. Involved in pollen development, by being required for tapetum differentiation and male fertility. In addition to the sporophytic effect, it also exerts a gametophytic effect on pollen performance. Belongs to the GPAT/DAPAT family.	4
kmeans	2	Brown	#ffaf65	35	GPAT5	3702.Q9CAY3	Glycerol-3-phosphate acyltransferase 5; Esterifies acyl-group from acyl-ACP to the sn-1 position of glycerol-3-phosphate, an essential step in glycerolipid biosynthesis.	16
kmeans	2	Brown	#ffaf65	35	HHT1	3702.Q94CD1	Omega-hydroxypalmitate O-feruloyl transferase; Involved in the synthesis of aromatics of the suberin polymer. Specifically affects the accumulation of the ferulate constituent of suberin in roots and seeds, but has no effect on the content of p-coumarate or sinapate.	14
kmeans	2	Brown	#ffaf65	35	HIPP04	3702.Q9SHQ8	Heavy metal-associated isoprenylated plant protein 4; Heavy-metal-binding protein.	1
kmeans	2	Brown	#ffaf65	35	K12B20.17	3702.Q9FHQ1	GDSL esterase/lipase At5g37690.	7
kmeans	2	Brown	#ffaf65	35	KCR1	3702.Q8L9C4	Very-long-chain 3-oxoacyl-CoA reductase 1; Beta-ketoacyl-coenzyme A reductase required for the elongation of fatty acids precursors of sphingolipids, triacylglycerols, cuticular waxes and suberin. Responsible for the first reduction step in very long-chain fatty acids (VLCFAs) synthesis. Decreased expression of KCR1 (RNAi) leads to plants with fused vegetative and reproductive organs, and abnorma…	9
kmeans	2	Brown	#ffaf65	35	LAC5	3702.Q9SIY8	Laccase-5; Lignin degradation and detoxification of lignin-derived products.	4
kmeans	2	Brown	#ffaf65	35	LTP4	3702.Q9LLR6	Non-specific lipid-transfer protein 4; Plant non-specific lipid-transfer proteins transfer phospholipids as well as galactolipids across membranes. May play a role in wax or cutin deposition in the cell walls of expanding epidermal cells and certain secretory tissues (By similarity).	5
kmeans	2	Brown	#ffaf65	35	LTPG5	3702.Q9LJ86	Bifunctional inhibitor/lipid-transfer protein/seed storage 2S albumin superfamily protein; Belongs to the plant LTP family.	5
kmeans	2	Brown	#ffaf65	35	MYB93	3702.Q9S9Z2	Transcription factor MYB93; Transcription factor that acts as negative regulator of lateral root (LR) development. Required for normal auxin responses during LR development. May be part of a negative feedback loop stimulated specifically in the endodermis upon LR initiation to ensure that LRs are formed only in the correct place.	7
kmeans	2	Brown	#ffaf65	35	NAC038	3702.Q9ZQ25	NAM (No apical meristem)-like protein.	3
kmeans	2	Brown	#ffaf65	35	NAC058	3702.Q9LS50	NAC domain containing protein 58.	4
kmeans	2	Brown	#ffaf65	35	PER11	3702.Q96519	Peroxidase 11; Removal of H(2)O(2), oxidation of toxic reductants, biosynthesis and degradation of lignin, suberization, auxin catabolism, response to environmental stresses such as wounding, pathogen attack and oxidative stress. These functions might be dependent on each isozyme/isoform in each plant tissue; Belongs to the peroxidase family. Classical plant (class III) peroxidase subfamily.	11
kmeans	2	Brown	#ffaf65	35	PER68	3702.Q9LVL1	Peroxidase 68; Removal of H(2)O(2), oxidation of toxic reductants, biosynthesis and degradation of lignin, suberization, auxin catabolism, response to environmental stresses such as wounding, pathogen attack and oxidative stress. These functions might be dependent on each isozyme/isoform in each plant tissue; Belongs to the peroxidase family. Classical plant (class III) peroxidase subfamily.	1
kmeans	2	Brown	#ffaf65	35	Q9LJ85_ARATH	3702.Q9LJ85	Bifunctional inhibitor/lipid-transfer protein/seed storage 2S albumin superfamily protein.	4
kmeans	2	Brown	#ffaf65	35	SHT	3702.O64470	Spermidine hydroxycinnamoyl transferase; Hydroxycinnamoyl transferase involved in the conjugation of feruloyl CoA to spermidine. Able to perform all three conjugating steps required for the biosynthesis of N1,N5,N10-triferuloyl-spermidine. Spermidine is the only acceptor substrate while feruloyl CoA > caffeoyl CoA > coumaroyl CoA > cinnamoyl CoA >> sinapoyl CoA are efficient acyl donors. No activ…	1
kmeans	2	Brown	#ffaf65	35	T17D12.5	3702.Q9SK09	Vicilin-like seed storage protein At2g28490; Seed storage protein.	2
kmeans	2	Brown	#ffaf65	35	VAS	3702.Q9FFY3	Lipid transfer-like protein VAS; Promotes the number of phloem (pro)cambial and pericycle cells; Belongs to the plant LTP family.	8
kmeans	2	Brown	#ffaf65	35	WRKY56	3702.Q8VWQ4	Probable WRKY transcription factor 56; Transcription factor. Interacts specifically with the W box (5'-(T)TGAC[CT]-3'), a frequently occurring elicitor-responsive cis- acting element (By similarity); Belongs to the WRKY group II-c family.	1
kmeans	3	Dark Golden Rod	#b2ab00	31	ACS1	3702.Q06429	1-aminocyclopropane-1-carboxylate synthase-like protein 1; Belongs to the class-I pyridoxal-phosphate-dependent aminotransferase family.	1
kmeans	3	Dark Golden Rod	#b2ab00	31	ASF1B	3702.Q9LS09	Histone chaperone ASF1B; Histone chaperone that facilitates histone deposition and histone exchange and removal during nucleosome assembly and disassembly.	8
kmeans	3	Dark Golden Rod	#b2ab00	31	ASI1	3702.Q9LYE3	Protein ANTI-SILENCING 1; Required to prevent promoter DNA hypermethylation and transcriptional silencing of some transgenes. Plays a similar role to that of the histone H3K9 demethylase JMJ25/IBM1 in preventing CHG methylation in the bodies of numerous genes. RNA-binding protein that ensures the proper expression of JMJ25/IBM1 full-length transcript by associating with an intronic heterochromati…	2
kmeans	3	Dark Golden Rod	#b2ab00	31	CDC6	3702.O82387	Cell division control protein 6 homolog; May be involved in the initiation of DNA replication. May play a role in endoreduplication. Could act as one of the factors that contributes to maintain endoreduplication competence. Belongs to the CDC6/cdc18 family.	22
kmeans	3	Dark Golden Rod	#b2ab00	31	CMT3	3702.Q94F88	DNA (cytosine-5)-methyltransferase CMT3; Involved in the CpXpG methylation and in gene silencing. Methylates preferentially transposon-related sequences. Functionally redundant to DRM1/DRM2 to maintain non-CpG methylation. Involved in RNA-directed DNA methylation. Belongs to the class I-like SAM-binding methyltransferase superfamily. C5-methyltransferase family.	8
kmeans	3	Dark Golden Rod	#b2ab00	31	CYCA2-4	3702.Q9C968	Cyclin-A2-4; Belongs to the cyclin family. Cyclin AB subfamily.	14
kmeans	3	Dark Golden Rod	#b2ab00	31	CYP71B10	3702.Q9LVD2	Cytochrome P450 71B10; Belongs to the cytochrome P450 family.	1
kmeans	3	Dark Golden Rod	#b2ab00	31	DDM1	3702.Q9XFH4	ATP-dependent DNA helicase DDM1; ATP-dependent DNA helicase that plays a role in formation, organization, stability and heritability of heterochromatin and thus regulates several physiological traits. Binds to the nucleosome and promotes chromatin remodeling in an ATP-dependent manner; induces nucleosome repositioning on a short DNA fragment, and, possibly, could be guided to target sites (includ…	11
kmeans	3	Dark Golden Rod	#b2ab00	31	F13J11.12	3702.Q1PF74	Nuclease.	3
kmeans	3	Dark Golden Rod	#b2ab00	31	F18O19.2	3702.O22817	Pectin lyase-like superfamily protein.	2
kmeans	3	Dark Golden Rod	#b2ab00	31	FAS1	3702.Q9SXY0	Chromatin assembly factor 1 subunit FAS1; Component of the chromatin assembly factor complex (CAF-1) involved in chromatin assembly following DNA replication and DNA repair. Assembles histone octamers onto replicating DNA in vitro. Required for several aspects of development, including seedling growth and leaf hair differentiation. Plays a critical role in the organization of shoot apical meriste…	11
kmeans	3	Dark Golden Rod	#b2ab00	31	FAS2	3702.Q9SXY1	Chromatin assembly factor 1 subunit FAS2; Component of the chromatin assembly factor complex (CAF-1) involved in chromatin assembly following DNA replication and DNA repair. Required for several aspects of development, including seedling growth and leaf hair differentiation. Plays a critical role in the organization of shoot apical meristem (SAM) and root apical meristem (RAM) during postembryoni…	11
kmeans	3	Dark Golden Rod	#b2ab00	31	FDM1	3702.Q9S9P3	Factor of DNA methylation 1; Forms a complex with IDN2 and FDM2/IDNL2 that is required for RNA-directed DNA methylation (RdDM) and that functions at a downstream step of the RdDM pathway. Required for de novo DNA methylation and 24 nucleotide small interfering RNA (siRNA) accumulation. Binds unmethylated but not methylated DNAs through its coiled-coil domain. May bind double-stranded RNAs (dsRNAs…	2
kmeans	3	Dark Golden Rod	#b2ab00	31	HAT	3702.Q9M2N5	Zinc finger BED domain-containing protein DAYSLEEPER; Transposase-like protein that is essential for plant growth and development. Binds the promoter region of the DNA helicase KU70 and genes involved in chromatin remodeling. May regulate global gene expression by recruiting other cellular factors.	2
kmeans	3	Dark Golden Rod	#b2ab00	31	HMGB7	3702.Q8LDF9	High mobility group B protein 7; Binds preferentially double-stranded supercoiled DNA. Required for karyogamy during female gametophyte development, when the two polar nuclei fuse to form the diploid central cell nucleus ; Belongs to the HMGB family.	1
kmeans	3	Dark Golden Rod	#b2ab00	31	HTR2	3702.P59226	Histone H3.2; Core component of nucleosome. Nucleosomes wrap and compact DNA into chromatin, limiting DNA accessibility to the cellular machineries which require DNA as a template. Histones thereby play a central role in transcription regulation, DNA repair, DNA replication and chromosomal stability. DNA accessibility is regulated via a complex set of post-translational modifications of histones,…	25
kmeans	3	Dark Golden Rod	#b2ab00	31	MCM10	3702.Q5XVE2	Minichromosome maintenance 10.	20
kmeans	3	Dark Golden Rod	#b2ab00	31	MCM3	3702.Q9FL33	DNA replication licensing factor MCM3; Probable component of the MCM2-7 complex (MCM complex) that may function as a DNA helicase and which is essential to undergo a single round of replication initiation and elongation per cell cycle in eukaryotic cells.	26
kmeans	3	Dark Golden Rod	#b2ab00	31	MIS12	3702.Q2V0Z5	Protein MIS12 homolog; Constitutive component of kinetochores that is essential for proper cell division during mitotic cell cycle (Probable). May play a role in the modulation of centromere during meiosis.	2
kmeans	3	Dark Golden Rod	#b2ab00	31	ORTH2	3702.Q8VYZ0	E3 ubiquitin-protein ligase ORTHRUS 2; E3 ubiquitin-protein ligase. Participates in CpG methylation- dependent transcriptional regulation and epigenetic transcriptional silencing. Mediates ubiquitination with the E2 ubiquitin-conjugating enzyme UBC11. Promotes methylation-mediated gene silencing leading, for example, to early flowering. Associates with methylated DNA, and can bind to CpG, CpNpG, …	3
kmeans	3	Dark Golden Rod	#b2ab00	31	PCNA	3702.Q9M7Q7	Proliferating cellular nuclear antigen 1; This protein is an auxiliary protein of DNA polymerase delta and is involved in the control of eukaryotic DNA replication by increasing the polymerase's processibility during elongation of the leading strand; Belongs to the PCNA family.	23
kmeans	3	Dark Golden Rod	#b2ab00	31	PME17	3702.O22149	Probable pectinesterase/pectinesterase inhibitor 17; Acts in the modification of cell walls via demethylesterification of cell wall pectin; In the C-terminal section; belongs to the pectinesterase family.	4
kmeans	3	Dark Golden Rod	#b2ab00	31	PME68	3702.Q8LPF3	Probable pectinesterase 68; Acts in the modification of cell walls via demethylesterification of cell wall pectin.	2
kmeans	3	Dark Golden Rod	#b2ab00	31	Q8RYC3_ARATH	3702.Q8RYC3	Nucleic acid-binding, OB-fold-like protein.	1
kmeans	3	Dark Golden Rod	#b2ab00	31	Q94C55_ARATH	3702.Q94C55	Transducin/WD40 repeat-like superfamily protein.	12
kmeans	3	Dark Golden Rod	#b2ab00	31	RPA1B	3702.Q9SD82	Replication protein A 70 kDa DNA-binding subunit B; Component of the replication protein A complex (RPA) required for DNA recombination, repair and replication. The activity of RPA is mediated by single-stranded DNA binding and protein interactions (By similarity). Probably involved in repair of double-strand DNA breaks (DSBs) induced by genotoxic stresses (By similarity).	10
kmeans	3	Dark Golden Rod	#b2ab00	31	RPA2A	3702.Q9ZQ19	Replication protein A 32 kDa subunit A; Component of the replication protein A complex (RPA) required for DNA recombination, repair and replication. The activity of RPA is mediated by single-stranded DNA binding and protein interactions. Required fo cell division in meristems. Involved in the maintenance of transcriptional epigenetic gene silencing (TGS) at specific loci (including some transposo…	11
kmeans	3	Dark Golden Rod	#b2ab00	31	T4D2.120	3702.Q9SCP2	Probable pectate lyase 12.	3
kmeans	3	Dark Golden Rod	#b2ab00	31	T5I8.15	3702.Q9SA85	Berberine bridge enzyme-like 8.	3
kmeans	3	Dark Golden Rod	#b2ab00	31	TBL4	3702.Q9FJ06	Protein trichome birefringence-like 4; May act as a bridging protein that binds pectin and other cell wall polysaccharides. Probably involved in maintaining esterification of pectins (By similarity). May be involved in the specific O-acetylation of cell wall polymers (By similarity).	2
kmeans	3	Dark Golden Rod	#b2ab00	31	VIN3	3702.Q9FIE3	Protein VERNALIZATION INSENSITIVE 3; Plays a central role in vernalization by mediating the initial transcriptional repression of the homeotic gene FLC, a floral repressor, after a cold treatment. However, due to its transient expression, it cannot maintain repression of FLC, which is then maintained by Polycomb Group complexes containing VRN2 throughout development. Required to deacetylate histo…	2
kmeans	4	Green Yellow	#bbff65	22	ABCG33	3702.Q9ZUT8	ABC transporter G family member 33; May be a general defense protein; Belongs to the ABC transporter superfamily. ABCG family. PDR (TC 3.A.1.205) subfamily.	1
kmeans	4	Green Yellow	#bbff65	22	EPFL2	3702.Q9T068	EPIDERMAL PATTERNING FACTOR-like protein 2; Controls stomatal patterning; Belongs to the plant cysteine rich small secretory peptide family. Epidermal patterning factor subfamily.	2
kmeans	4	Green Yellow	#bbff65	22	EPFL4	3702.Q2V3I3	EPIDERMAL PATTERNING FACTOR-like protein 4; Acts primarily as positive regulator of inflorescence growth. Endodermal expression is sufficient for proper inflorescence architecture. Redundantly involved with EPFL6 in procambial development regulation. Controls stomatal patterning. Mediates stomatal development inhibition. TMM (AC Q9SSD1) functions to dampen or block CLL2 signaling. Acts as growth-…	1
kmeans	4	Green Yellow	#bbff65	22	ESR2	3702.Q9FYK5	Ethylene-responsive transcription factor ESR2; Required for correct embryo patterning and cotyledon organogenesis. May regulate positively the gibberellin signaling pathway leading to germination, hypocotyl elongation, and leaf expansion. Involved in the cytokinin signaling pathway that promotes shoot regeneration, probably through transcriptional activation of target genes such as CUC1. Acts as …	7
kmeans	4	Green Yellow	#bbff65	22	F5H14.27	3702.Q9SKU1	Clathrin light chain 1; Clathrin is the major protein of the polyhedral coat of coated pits and vesicles.	1
kmeans	4	Green Yellow	#bbff65	22	F7H19.40	3702.Q4V3C5	Cell cycle regulated microtubule associated protein.	3
kmeans	4	Green Yellow	#bbff65	22	GH3.1	3702.O82333	Probable indole-3-acetic acid-amido synthetase GH3.1; Catalyzes the synthesis of indole-3-acetic acid (IAA)-amino acid conjugates, providing a mechanism for the plant to cope with the presence of excess auxin; Belongs to the IAA-amido conjugating enzyme family.	3
kmeans	4	Green Yellow	#bbff65	22	GRXC7	3702.Q96305	Glutaredoxin-C7; Has a glutathione-disulfide oxidoreductase activity in the presence of NADPH and glutathione reductase. Reduces low molecular weight disulfides and proteins (By similarity). Involved in flower development as a regulator of petal primorida initiation and further petal morphogenesis. May mediate post-translational modifications of target proteins required for normal petal organ ini…	5
kmeans	4	Green Yellow	#bbff65	22	IAMT1	3702.Q9FLN8	Indole-3-acetate O-methyltransferase 1; Catalyzes the methylation of the free carboxyl end of the plant hormone indole-3-acetic acid (IAA). Converts IAA to IAA methyl ester (MeIAA). Regulates IAA activities by IAA methylation. Methylation of IAA plays an important role in regulating plant development and auxin homeostasis. Required for correct leaf pattern formation. MeIAA seems to be an inactive…	2
kmeans	4	Green Yellow	#bbff65	22	LAX2	3702.Q9S836	Auxin transporter-like protein 2; Carrier protein involved in proton-driven auxin influx. Mediates the formation of auxin gradient from developing leaves (site of auxin biosynthesis) to tips by contributing to the loading of auxin in vascular tissues and facilitating acropetal (base to tip) auxin transport within inner tissues of the root apex, and basipetal (tip to base) auxin transport within o…	5
kmeans	4	Green Yellow	#bbff65	22	LOB	3702.Q9FML4	Protein LATERAL ORGAN BOUNDARIES; Not known; ectopic expression of LOB leads to alterations in the size and shape of leaves and floral organs and causes male and female sterility; Belongs to the LOB domain-containing protein family.	2
kmeans	4	Green Yellow	#bbff65	22	MFB16.16	3702.Q9LUE5	SAUR-like auxin-responsive protein family.	1
kmeans	4	Green Yellow	#bbff65	22	NAC098	3702.O04017	Protein CUP-SHAPED COTYLEDON 2; Transcription activator of STM and KNAT6. Involved in molecular mechanisms regulating shoot apical meristem (SAM) formation during embryogenesis and organ separation. Required for the fusion of septa of gynoecia along the length of the ovaries. Activates the shoot formation in callus in a STM-dependent manner. Controls leaf margin development and required for leaf …	10
kmeans	4	Green Yellow	#bbff65	22	PIN1	3702.Q9C6B8	Auxin efflux carrier component 1; Acts as a component of the auxin efflux carrier. Seems to be involved in the basipetal auxin transport. Mediates the formation of auxin gradient which is required to ensure correct organogenesis. Coordinated polar localization of PIN1 is directly regulated by the vesicle trafficking process and apical-basal PIN1 polarity also depends on the phosphorylation of con…	3
kmeans	4	Green Yellow	#bbff65	22	PTL	3702.Q9LZS0	Trihelix transcription factor PTL; Transcription factor that prevents growth. Regulates perianth architecture in flower, mostly in the second whorl, probably by suppressing growth between initiating sepals, ensuring that they remain separate, and by modulating organ shapes. Required for the establishment of auxin flux.	4
kmeans	4	Green Yellow	#bbff65	22	SRS1	3702.Q9SD40	Protein SHI RELATED SEQUENCE 1; Transcription activator that binds DNA on 5'-ACTCTAC-3' and promotes auxin homeostasis-regulating gene expression (e.g. YUC genes), as well as genes affecting stamen development, cell expansion and timing of flowering. Synergistically with other SHI-related proteins, regulates gynoecium, stamen and leaf development in a dose-dependent manner, controlling apical-bas…	3
kmeans	4	Green Yellow	#bbff65	22	STM	3702.Q38874	Homeobox protein SHOOT MERISTEMLESS; Required for shoot apical meristem (SAM) formation during embryogenesis. Negatively regulates ASYMMETRIC LEAVES1 (AS1) and ASYMMETRIC LEAVES2 (AS2 or LBD6). Probably binds to the DNA sequence 5'-TGAC-3'. Binds to RNA (By similarity). Belongs to the TALE/KNOX homeobox family.	1
kmeans	4	Green Yellow	#bbff65	22	TGA10	3702.E3VNM4	Transcription factor TGA10; Together with TGA9, basic leucine-zipper transcription factor required for anther development, probably via the activation of SPL expression in anthers and via the regulation of genes with functions in early and middle tapetal development. Required for signaling responses to pathogen-associated molecular patterns (PAMPs) such as flg22 that involves chloroplastic reacti…	2
kmeans	4	Green Yellow	#bbff65	22	WOX11	3702.Q6X7J3	WUSCHEL-related homeobox 11; Transcription factor which may be involved in developmental processes.	3
kmeans	4	Green Yellow	#bbff65	22	WOX5	3702.Q8H1D2	WUSCHEL-related homeobox 5; Transcription factor, which may be involved in the specification and maintenance of the stem cells (QC cells) in the root apical meristem (RAM).	7
kmeans	4	Green Yellow	#bbff65	22	WOX8	3702.Q6X7J5	WUSCHEL-related homeobox 8; Probable transcription factor, which may be involved in embryonic patterning. May be required for basal embryo development after fertilization. Acts partially redundantly with STIP in promoting embryonic cell division and proliferation. Promotes cotyledon boundary formation by maintaining the symmetry in CUC genes expression domains ; Belongs to the WUS homeobox family.	1
kmeans	4	Green Yellow	#bbff65	22	YUC4	3702.Q9LFM5	Probable indole-3-pyruvate monooxygenase YUCCA4; Involved in auxin biosynthesis. Both isoforms are catalitically active. Involved during embryogenesis and seedling development. Required for the formation of floral organs and vascular tissues. Belongs to the set of redundant YUCCA genes probably responsible for auxin biosynthesis in shoots.	9
kmeans	5	Green 2	#0eb200	19	AHL20	3702.Q8GWQ2	AT-hook motif nuclear-localized protein 20; Transcription factor that specifically binds AT-rich DNA sequences related to the nuclear matrix attachment regions (MARs) (By similarity). Negatively regulates plant innate immunity (PTI) to pathogens through the down-regulation of the PAMP-triggered NHO1 and FRK1 expression.	1
kmeans	5	Green 2	#0eb200	19	BGLU13	3702.Q9LU02	Beta-glucosidase 13.	5
kmeans	5	Green 2	#0eb200	19	BGLU16	3702.Q9M1D0	Beta-glucosidase 16.	6
kmeans	5	Green 2	#0eb200	19	BGLU17	3702.O64882	Beta-glucosidase 17; Belongs to the glycosyl hydrolase 1 family.	8
kmeans	5	Green 2	#0eb200	19	BGLU46	3702.O80690	Beta-glucosidase 46; Hydrolyzes p-nitrophenyl beta-D-glucoside, p-nitrophenyl beta-D-galactoside and natural glucosides such as salicin, p-coumaryl alcohol glucoside, phenyl-beta-D-glucoside, coniferin, syringin and arbutin. May be involved in lignification by hydrolyzing monolignol glucosides.	5
kmeans	5	Green 2	#0eb200	19	CPR1	3702.Q9SU30	F-box protein CPR1; Component of SCF(ASK-cullin-F-box) E3 ubiquitin ligase complexes, which may mediate the ubiquitination and subsequent proteasomal degradation of target proteins (By similarity). Regulates negatively both salicylic acid (SA)-dependent and SA-independent defense signaling.	1
kmeans	5	Green 2	#0eb200	19	CWINV1	3702.Q43866	Beta-fructofuranosidase, insoluble isoenzyme CWINV1; Beta-fructofuranosidase that can use sucrose and 1-kestose, and, to a lower extent, neokestose and levan, as substrates, but not inuline; Belongs to the glycosyl hydrolase 32 family.	4
kmeans	5	Green 2	#0eb200	19	CYP76C2	3702.O64637	Cytochrome P450 76C2; Belongs to the cytochrome P450 family.	2
kmeans	5	Green 2	#0eb200	19	GASA10	3702.Q8LFM2	Gibberellin-regulated protein 10; Gibberellin-regulated protein that may function in hormonal controlled steps of development such as seed germination, flowering and seed maturation; Belongs to the GASA family.	1
kmeans	5	Green 2	#0eb200	19	GH9B13	3702.O81416	Endoglucanase 17; Belongs to the glycosyl hydrolase 9 (cellulase E) family.	7
kmeans	5	Green 2	#0eb200	19	GSTU8	3702.Q9SR36	Glutathione S-transferase U8; May be involved in the conjugation of reduced glutathione to a wide number of exogenous and endogenous hydrophobic electrophiles and have a detoxification role against certain herbicides.	2
kmeans	5	Green 2	#0eb200	19	LTP10	3702.Q9LZV9	Non-specific lipid-transfer protein 10; Plant non-specific lipid-transfer proteins transfer phospholipids as well as galactolipids across membranes. May play a role in wax or cutin deposition in the cell walls of expanding epidermal cells and certain secretory tissues (By similarity).	5
kmeans	5	Green 2	#0eb200	19	MLP28	3702.Q9SSK9	MLP-like protein 28; Can bind steroids (in vitro), and may also bind other types of hydrophobic ligands; Belongs to the MLP family.	4
kmeans	5	Green 2	#0eb200	19	PER67	3702.Q9LVL2	Peroxidase 67; Removal of H(2)O(2), oxidation of toxic reductants, biosynthesis and degradation of lignin, suberization, auxin catabolism, response to environmental stresses such as wounding, pathogen attack and oxidative stress. These functions might be dependent on each isozyme/isoform in each plant tissue; Belongs to the peroxidase family. Classical plant (class III) peroxidase subfamily.	2
kmeans	5	Green 2	#0eb200	19	RLK1	3702.Q39202	G-type lectin S-receptor-like serine/threonine-protein kinase RLK1.	1
kmeans	5	Green 2	#0eb200	19	RLP26	3702.O49328	Receptor like protein 26.	1
kmeans	5	Green 2	#0eb200	19	T10O8.130	3702.Q9M031	Glutaredoxin family protein.	1
kmeans	5	Green 2	#0eb200	19	T1P17.100	3702.Q9S7U3	Bifunctional inhibitor/lipid-transfer protein/seed storage 2S albumin superfamily protein.	2
kmeans	5	Green 2	#0eb200	19	T2J15.11	3702.F4HWR0	Desiccation-like protein.	1
kmeans	6	Green	#65ffa3	14	ABA2	3702.Q9C826	Xanthoxin dehydrogenase; Involved in the biosynthesis of abscisic acid.	2
kmeans	6	Green	#65ffa3	14	ABI3	3702.Q01593	B3 domain-containing transcription factor ABI3; Participates in abscisic acid-regulated gene expression during seed development. Regulates the transcription of SGR1 and SGR2 that are involved in leaf and embryo degreening.	10
kmeans	6	Green	#65ffa3	14	ARPN	3702.Q8LG89	Basic blue protein; Forms a concentration gradient along the pollen tube growth path, with a lower level in the stigma papilla cell wall and a higher level in the transmitting tract extracellular matix of the style.	2
kmeans	6	Green	#65ffa3	14	BBM	3702.Q6PQQ4	AP2-like ethylene-responsive transcription factor BBM; Transcription factor that promotes cell proliferation, differentiation and morphogenesis, especially during embryogenesis.	2
kmeans	6	Green	#65ffa3	14	BHLH113	3702.Q9LT67	Transcription factor bHLH113.	2
kmeans	6	Green	#65ffa3	14	CCD8	3702.Q8VY26	Carotenoid cleavage dioxygenase 8, chloroplastic; Involved in strigolactones biosynthesis by cleaving the C(27) 9-cis-10'-apo-beta-carotenal produced by CCD7. Produces the C(19) carlactone and a C(8) hydroxyaldehyde. Also shows lower activity with all-trans-10'-apo-beta-carotenal producing a C(9) dialdehyde and the C(18) 13-apo-beta-carotenone. Strigolactones are hormones that inhibit tillering a…	1
kmeans	6	Green	#65ffa3	14	FATB	3702.Q9SJE2	Palmitoyl-acyl carrier protein thioesterase, chloroplastic; Plays an essential role in chain termination during de novo fatty acid synthesis. Possesses high thioesterase activity for palmitoyl-ACP versus other acyl-ACPs. Substrate preference is 16:0 > 18:1 > 18:0 > 16:1. Plays an essential role in the supply of saturated fatty acids necessary for plant growth and seed development. Contributes to …	7
kmeans	6	Green	#65ffa3	14	IRX12	3702.O80434	Laccase-4; Lignin degradation and detoxification of lignin-derived products (By similarity). Required for secondary xylem cell wall lignification; Belongs to the multicopper oxidase family.	2
kmeans	6	Green	#65ffa3	14	KAS1	3702.P52410	3-oxoacyl-[acyl-carrier-protein] synthase I, chloroplastic; Catalyzes the condensation reaction of fatty acid synthesis by the addition to an acyl acceptor of two carbons from malonyl-ACP. Specific for elongation from C-10 to unsaturated C-16 and C-18 fatty acids (By similarity).	3
kmeans	6	Green	#65ffa3	14	LACS4	3702.Q9T0A0	Long chain acyl-CoA synthetase 4; Activation of long-chain fatty acids for both synthesis of cellular lipids, and degradation via beta-oxidation. Preferentially uses palmitate, palmitoleate, oleate and linoleate; Belongs to the ATP-dependent AMP-binding enzyme family.	6
kmeans	6	Green	#65ffa3	14	MYB67	3702.Q9LTW2	MYB-related transcription factor-like protein.	1
kmeans	6	Green	#65ffa3	14	NFYB6	3702.Q84W66	Nuclear transcription factor Y subunit B-6; Component of the NF-Y/HAP transcription factor complex. The NF-Y complex stimulates the transcription of various genes by recognizing and binding to a CCAAT motif in promoters. Plays a role in the regulation of the embryogenesis. Involved in the abscisic acid (ABA) signaling pathway; Belongs to the NFYB/HAP3 subunit family.	4
kmeans	6	Green	#65ffa3	14	RAP2-3	3702.P42736	Ethylene-responsive transcription factor RAP2-3; Probably acts as a transcriptional activator. Binds to the GCC-box pathogenesis-related promoter element. May be involved in the regulation of gene expression by stress factors and by components of stress signal transduction pathways (By similarity); Belongs to the AP2/ERF transcription factor family. ERF subfamily.	1
kmeans	6	Green	#65ffa3	14	WOX2	3702.Q6X7K1	WUSCHEL-related homeobox 2; Probable transcription factor involved in embryonic patterning. Required for apical embryo development after fertilization. Its specific localization to the apical daughter cell of the zygote, while WOX8 is confined to the basal cell, suggests that the asymmetric division of the plant zygote separates determinants of apical and basal cell fates.	5
kmeans	7	Blue	#00b29d	7	F4J2H2_ARATH	3702.F4J2H2	Pollen Ole e 1 allergen and extensin family protein.	3
kmeans	7	Blue	#00b29d	7	HAC1	3702.Q8RUD6	Protein HIGH ARSENIC CONTENT 1, mitochondrial; Arsenate reductase critical for arsenic tolerance. Reduces arsenate to arsenite in the root, facilitating efflux of arsenic back into the soil to limit both its accumulation in the root and transport to the shoot. Essential for arsenite efflux from the root, but not necessary for arsenate uptake.	2
kmeans	7	Blue	#00b29d	7	PER27	3702.Q43735	Peroxidase 27; Removal of H(2)O(2), oxidation of toxic reductants, biosynthesis and degradation of lignin, suberization, auxin catabolism, response to environmental stresses such as wounding, pathogen attack and oxidative stress. These functions might be dependent on each isozyme/isoform in each plant tissue; Belongs to the peroxidase family. Classical plant (class III) peroxidase subfamily.	5
kmeans	7	Blue	#00b29d	7	PER57	3702.Q43729	Peroxidase 57; Removal of H(2)O(2), oxidation of toxic reductants, biosynthesis and degradation of lignin, suberization, auxin catabolism, response to environmental stresses such as wounding, pathogen attack and oxidative stress. These functions might be dependent on each isozyme/isoform in each plant tissue; Belongs to the peroxidase family. Classical plant (class III) peroxidase subfamily.	5
kmeans	7	Blue	#00b29d	7	Q29PT1_ARATH	3702.Q29PT1	Pollen Ole e 1 allergen and extensin family protein.	2
kmeans	7	Blue	#00b29d	7	RCH2	3702.Q9LHP4	Receptor-like protein kinase 2; Belongs to the protein kinase superfamily. Ser/Thr protein kinase family.	1
kmeans	7	Blue	#00b29d	7	T24I21.4	3702.Q8RWG5	Pollen Ole e 1 allergen and extensin family protein.	1
kmeans	8	Light Sky Blue	#65c7ff	6	CRK8	3702.O65468	Cysteine-rich receptor-like protein kinase 8.	1
kmeans	8	Light Sky Blue	#65c7ff	6	CYP71A25	3702.Q9STK8	Cytochrome P450 71A25; Belongs to the cytochrome P450 family.	4
kmeans	8	Light Sky Blue	#65c7ff	6	CYP87A2	3702.F4IDV9	Cytochrome P450, family 87, subfamily A, polypeptide 2; Belongs to the cytochrome P450 family.	2
kmeans	8	Light Sky Blue	#65c7ff	6	F5D21.12	3702.Q4PSZ5	NAD(P)-binding Rossmann-fold superfamily protein.	3
kmeans	8	Light Sky Blue	#65c7ff	6	PRK1	3702.C0LGU0	Pollen receptor-like kinase 1; Receptor-like kinase involved in the control of pollen germination and pollen tube polar growth.	1
kmeans	8	Light Sky Blue	#65c7ff	6	UGT91C1	3702.Q9LTA3	UDP-glycosyltransferase 91C1; Belongs to the UDP-glycosyltransferase family.	2
kmeans	9	Medium Blue	#001cb2	5	ARAC7	3702.O82480	Rac-like GTP-binding protein ARAC7; Acts as a negative regulator of abscisic acid (ABA) responses.	3
kmeans	9	Medium Blue	#001cb2	5	DIR18	3702.Q9T0H8	Dirigent protein 18; Dirigent proteins impart stereoselectivity on the phenoxy radical-coupling reaction, yielding optically active lignans from two molecules of coniferyl alcohol in the biosynthesis of lignans, flavonolignans, and alkaloids and thus plays a central role in plant secondary metabolism.	3
kmeans	9	Medium Blue	#001cb2	5	DIR2	3702.Q9FIG7	Dirigent protein 2; Dirigent proteins impart stereoselectivity on the phenoxy radical-coupling reaction, yielding optically active lignans from two molecules of coniferyl alcohol in the biosynthesis of lignans, flavonolignans, and alkaloids and thus plays a central role in plant secondary metabolism.	2
kmeans	9	Medium Blue	#001cb2	5	DIR9	3702.O80630	Dirigent protein 9; Dirigent proteins impart stereoselectivity on the phenoxy radical-coupling reaction, yielding optically active lignans from two molecules of coniferyl alcohol in the biosynthesis of lignans, flavonolignans, and alkaloids and thus plays a central role in plant secondary metabolism.	2
kmeans	9	Medium Blue	#001cb2	5	F8F6_80	3702.Q9LZC2	Glutaredoxin family protein.	1
kmeans	10	Purple	#9665ff	4	AAP6	3702.P92934	Amino acid permease 6; Amino acid-proton symporter. Stereospecific transporter with a broad specificity for tryptophan, proline, and neutral and acidic amino acids. Has an affinity for aspartate in a physiological range. Involved in the uptake of amino acids diffusing out of the xylem tracheids into the xylem parenchyma.	3
kmeans	10	Purple	#9665ff	4	AMT1-2	3702.Q9ZPJ8	Ammonium transporter 1 member 2; Ammonium transporter probably involved in ammonium uptake from the soil.	3
kmeans	10	Purple	#9665ff	4	AMT2	3702.Q9M6N7	Ammonium transporter 2; High affinity ammonium transporter that may play an important role in moving ammonium between the apoplast and symplast of cells throughout the plant. Does not transport methylammonium. Belongs to the ammonia transporter channel (TC 1.A.11.2) family.	3
kmeans	10	Purple	#9665ff	4	NRT2.5	3702.Q9LPV5	High affinity nitrate transporter 2.5; Nitrate transporter involved in the constitutive high- affinity transport system (cHATS) under long-term N starvation conditions. Predominantly expressed in roots of nitrate-deprived plants as a 150 kDa molecular complex with NRT3.1 representing the major contributor to cHATS influx. The principal role of this cHATS is to enable roots previously deprived of …	2
