# Supplementary material for: Transcriptional Dynamics Underlying Somatic Embryogenesis in Coffea canephora
Source: Plants (Basel). 2025 Apr 2;14(7):1108. doi: 10.3390/plants14071108 (PMC11991477; doi:10.3390/plants14071108)
Supplement: Supplementary file 1 [file plants-14-01108-s001.zip › TableS6.xlsx]

## Sheet: Hoja1
Table S6. List of homologs of C. canephora involved in auxin metabolism.
Complete gene list						Resume gene for auxin matabolism
Gene in A. thaliana	code	Genes in C. canephora				Evidence in A. thaliana
Trp biosynthesis						Substrate	Product	Tryptophan biosynthesis	Family members	Family members in C. canephora
ASA	3	2				Chorismic acid (CHA)	Anthranilate (ANT)	Anthranilate synthase alpha subunit (ASA)	3	2
AT5G05730	ASA1	Ccan002g011520				Chorismic acid	Anthranilate (ANT)	Anthranilate synthase beta subunit (ASB)	2	2
AT2G29690	ASA2	Ccan001g026590				Anthranilate	Anthranilic acid (PRA)	Anthranilate phosphoribosyl synthase (PAT)	2	2
AT3G55870	ASA3	NA				PRA	l-(O-carboxyphenylamino)-l-deoxyribulose-5-phosphate (CdRP)	Phosphoribosylanthranilate isomerase (PAI)	3	1
ASB	2	2				CdRP	lndole-3-glycerol- phosphate (IGP)	Indole-3-glycerol phosphate synthase (IGS)	2	1
AT1G25220	ASB1	Ccan011g011060,Ccan011g014580				IGP	Indole	Tryptophan synthase alpha subunit (TSA)	1	1
AT5G57890	ASB2	NA				Indole	L-Tryptophan (L-Trp)	Tryptophan synthase beta subunit (TSB)	4	3
TRP1	2	3				Substrate	Product	Biosynthesis
AT5G17990	PAT1	Ccan004g018150,Ccan007g006790				L-Trp	lndole-3-pyruvic acid (IPyA)	Tryptophan aminotransferase (TAA)	4	7
AT1G70570	PAT2	Ccan004g016290				IPyA	Indole-3-acetic acid (IAA)	YUC flavin monooxygenases (YUC)	11	9
PAL	3	1						Conjugation
AT1G07780	PAI1	Ccan002g011240				IAA	IAA aminoacid conjugate	Gretchen Hagen 3 (GH3) group II	8	14
AT5G05590	PAI2	NA				IAA aminoacid conjugate	IAA	IAA amino acid conjugate hydrolase ILR/ILL	7	6
AT1G29410	PAI3	NA				IAA		UDP-glucuronosiltransferases (UGT)*	9	13
IGPS	2	1				IAA	Methyl IAA	IAA carboxylmethyltransferase 1 (IAMT1)	1	1
AT5G48220	IGPS	Ccan004g016240				Interactions	Function	Signaling
AT2G04400	IGPS	NA				DNA, AUX/IAA	Transcription factor	Auxin Response Factors (ARF)	23	19
TSA	1	1				ARF, TIR1/AFB	Repress ARFs	Auxin/Indole-3-acetic acid (Aux/IAA) transcriptional co-regulators	29	16
AT3G54640	TSA1	Ccan011g018770				IAA, AUX/IAA		Transport Inhibitor Resistant 1/Auxin signaling F-Box (TIR1/AFB)	6	9
TSB	4	3				Substrate	Transport direction	Transport
AT5G54810	TSB1	NA				IAA, NAA	Export	PIN-FORMED (PIN)	8	11
AT4G27070	TSB2	Ccan005g024650				IAA, NAA	Export	PIN-LIKES (PILS)	7	8
AT5G38530	TSB3	Ccan007g026330				IAA, 2,4-D	Import	Auxin Influx Carrier AUX/LAX	4	5
AT5G28237	TSB4	Ccan002g016430				IAA, 2,4-D	Export, some members import	ATP-Binding Cassette Subfamily B (ABCB)1	29	40
INS	only in Brassicaceae	0						ATP-Binding Cassette Subfamily D (ABCD)*	1	1
AT4G02610	INS	NA				IBA	Export	ATP-Binding Cassette Subfamily G (ABCG)*	2	4
Biosynthesis						IAA	Import	Walls Are Thin 1 (WAT1)	1	1
TAA	4	7				IAA, 2,4-D, nitrate	Import	NITRATE TRANSPORT (NRT)*	3	4
AT1G70560	TAA1	Ccan011g023960				Substrate		Degradation
AT1G23320	TAR1	NA				IAA		Dioxygenase for auxin oxidation 1 DAO1	1	1
AT4G24670	TAR2	Ccan004g017410				total			171	181
AT1G34040	TAR3	NA
AT1G34060	TAR4	Ccan004g008570,Ccan010g024130,Ccan010g024140,Ccan010g024150,Ccan010g024160
YUC	11	9
AT4G32540	YUCCA1	NA
AT4G13260	YUC2	Ccan006g014590
AT1G04610	YUC3	Ccan003g011900
AT5G11320	YUC4	Ccan008g018840
AT5G43890	YUC5	NA
AT5G25620	YUC6	Ccan008g020480
AT2G33230	YUC7	Ccan007g013790
AT4G28720	YUC8	Ccan001g029950
AT1G04180	YUC9	NA
AT1G48910	YUC10	Ccan001g032630,Ccan001g032660
AT1G21430	YUC11	Ccan010g022320
Conjugation
GH3 group II	8	14
AT2G14960	GH3.1	Ccan002g024500,Ccan005g016250,Ccan007g011290
AT4G37390	GH3.2	Ccan005g016240
AT2G23170	GH3.3	NA
AT1G59500	GH3.4	NA
AT4G27260	GH3.5	NA
AT5G54510	GH3.6	Ccan005g017330,Ccan005g024090
AT2G47750	GH3.9	Ccan001g033010
AT1G28130	GH3.17	Ccan010g016620,Ccan010g016630,Ccan010g016670,Ccan010g016680,Ccan010g016690,Ccan010g016710,Ccan010g024810
ILR/ILL	7	6
AT3G02875	ILR1	Ccan006g011240
AT1G44350	ILL6	Ccan010g020450
AT1G51760	ILL4	Ccan004g007280,Ccan006g015730
AT1G51780	ILL5	NA
AT5G54140	ILL3	Ccan002g005690
AT5G56650	ILL1	NA
AT5G56660	ILL2	Ccan011g023010
UGT		13
AT2G23260	UGT84B1	NA
AT2G23250	UGT84B2	NA
AT1G05530	UGT75B2	NA
AT2G31750	UGT74D1	Ccan006g034890,Ccan006g034990
AT3G46700	UGT76E3	Ccan011g012330
AT3G46690	UGT76E4	NA
AT3G46720	UGT76E5	NA
AT3G46680	UGT76E6	NA
AT1G05680	UGT74E2	Ccan001g009100,Ccan001g009130,Ccan001g009140,Ccan001g028310,Ccan003g025740,Ccan003g025760,Ccan003g025850,Ccan003g025860,Ccan003g025890,Ccan008g014500
IAMT1		1
AT5G55250	IAMT1	Ccan005g025570
Signaling
ARF	23	19
AT1G59750	ARF1	Ccan002g028320
AT5G62000	ARF2	Ccan003g019250,Ccan003g019270,Ccan003g019340,Ccan004g010960
AT2G33860	ARF3	Ccan002g019110
AT5G60450	ARF4	Ccan001g023950
AT1G19850	ARF5	Ccan010g006740
AT1G30330	ARF6	Ccan005g005590,Ccan009g014630
AT5G20730	ARF7	NA
AT5G37020	ARF8	Ccan007g016840
AT4G23980	ARF9	Ccan008g027590
AT2G28350	ARF10	Ccan001g023560,Ccan003g022260
AT2G46530	ARF11	Ccan002g051370
AT1G34310	ARF12	NA
AT1G34170	ARF13	NA
AT1G35540	ARF14	NA
AT1G35520	ARF15	NA
AT4G30080	ARF16	Ccan002g016190,Ccan006g008890
AT1G77850	ARF17	NA
AT3G61830	ARF18	NA
AT1G19220	ARF19	Ccan006g017390,Ccan006g034680
AT1G35240	ARF20	NA
AT1G34410	ARF21	NA
AT1G34390	ARF22	NA
AT1G43950	ARF23	NA
AUX/IAA	29	16
AT4G14560	IAA1	NA
AT3G23030	IAA2	NA
AT1G04240	IAA3	NA
AT5G43700	IAA4	Ccan001g031270,Ccan003g009640
AT1G15580	IAA5	NA
AT1G52830	IAA6	NA
AT3G23050	IAA7	Ccan003g009650
AT2G22670	IAA8	NA
AT5G65670	IAA9	Ccan007g012360,Ccan010g012910
AT1G04100	IAA10	NA
AT4G28640	IAA11	NA
AT1G04550	IAA12	NA
AT2G33310	IAA13	Ccan001g030180,Ccan003g011260
AT4G14550	IAA14	NA
AT1G80390	IAA15	NA
AT3G04730	IAA16	Ccan002g041580
AT1G04250	IAA17	NA
AT1G51950	IAA18	NA
AT3G15540	IAA19	Ccan004g008560
AT2G46990	IAA20	NA
AT3G16500	IAA26	Ccan004g007490
AT4G29080	IAA27	Ccan004g007880,Ccan006g014930
AT5G25890	IAA28	NA
AT4G32280	IAA29	Ccan006g013110,Ccan008g005550
AT3G62100	IAA30	NA
AT3G17600	IAA31	NA
AT2G01200	IAA32	Ccan011g018620
AT5G57420	IAA33	Ccan006g018290
AT1G15050	IAA34	NA
TIR1/AFB	6	9
AT3G62980	TIR1	Ccan001g032720,Ccan002g017410,Ccan006g024480,Ccan006g024510
AT4G03190	AFB1	NA
AT3G26810	AFB2	Ccan007g005320
AT1G12820	AFB3	NA
AT4G24390	AFB4	NA
AT5G49980	AFB5	Ccan004g017100,Ccan005g013550,Ccan007g020380,Ccan010g024320
Transport
PIN	8	11
AT1G73590	PIN1	Ccan003g020370,Ccan004g011340,Ccan006g026310,Ccan007g007880
AT5G57090	PIN2	Ccan006g017880
AT1G70940	PIN3	Ccan011g017730
AT2G01420	PIN4	NA
AT5G16530	PIN5	Ccan009g008290,Ccan009g008300,Ccan010g023550
AT1G77110	PIN6	Ccan010g022570
AT1G23080	PIN7	NA
AT5G15100	PIN8	Ccan007g007890
PILS	7	8
AT1G20925	PILS1	Ccan007g016690,Ccan007g016700,Ccan007g016710,Ccan010g005120
AT1G71090	PILS2	Ccan007g012850,Ccan011g017960
AT1G76520	PILS3	NA
AT1G76530	PILS4	NA
AT2G17500	PILS5	Ccan007g016470
AT5G01990	PILS6	Ccan006g005100
AT5G65980	PILS7	NA
AUX/LAX	4	5
AT2G38120	AUX1	Ccan002g011560,Ccan005g006460,Ccan006g006450
AT5G01240	LAX1	NA
AT2G21050	LAX2	Ccan002g021480
AT1G77690	LAX3	Ccan010g019190
ABCB	29	40
AT2G36910	ABCB1	Ccan004g015960,Ccan006g009230
AT4G25960	ABCB2	Ccan008g008190
AT4G01820	ABCB3	NA
AT2G47000	ABCB4	NA
AT4G01830	ABCB5	Ccan009g018000
AT2G39480	ABCB6	NA
AT5G46540	ABCB7	NA
AT1G02520	ABCB8	Ccan001g015470,Ccan001g034200,Ccan001g034220,Ccan004g015240,Ccan004g015260,Ccan005g005670,Ccan005g006910,Ccan005g007250,Ccan011g014420,Ccan011g014430,Ccan011g014450
AT4G18050	ABCB9	Ccan001g013020,Ccan001g013040,Ccan009g017870
AT1G10680	ABCB10	NA
AT1G02520	ABCB11	Ccan001g015470,Ccan001g034200,Ccan001g034220,Ccan004g015240,Ccan004g015260,Ccan005g005670,Ccan005g006910,Ccan005g007250,Ccan011g014420,Ccan011g014430,Ccan011g014450
AT1G02530	ABCB12	NA
AT1G27940	ABCB13	Ccan010g006310
AT1G28010	ABCB14	NA
AT3G28345	ABCB15	Ccan004g015970,Ccan005g024440,Ccan006g015290,Ccan007g007580,Ccan007g021230,Ccan007g021240,Ccan011g024440
AT3G28360	ABCB16	NA
AT3G28380	ABCB17	NA
AT3G28390	ABCB18	NA
AT3G28860	ABCB19	Ccan002g005540,Ccan004g005840,Ccan007g008110
AT3G55320	ABCB20	Ccan002g013130
AT3G62150	ABCB21	NA
AT3G28415	ABCB22	NA
AT4G28630	ABCB23	NA
AT4G28620	ABCB24	NA
AT5G58270	ABCB25	Ccan001g028040,Ccan002g040620,Ccan006g031290,Ccan731g005000
AT1G70610	ABCB26	Ccan007g006570,Ccan011g024100
AT5G39040	ABCB27	Ccan004g021340,Ccan007g009180
AT4G25450	ABCB28	Ccan002g008390
AT5G03910	ABCB29	Ccan006g010870
ABCD	1	1
AT4G39850	ABCD1	Ccan007g019860
ABCG	2	4
AT1G59870	ABCG36	Ccan002g047290,Ccan004g007580
AT3G53480	ABCG37	Ccan002g047420,Ccan002g047430
WAT1	1	1
AT1G75500	WAT1|THIN1	Ccan010g007070
NITRATE TRANSPORT	3	4
AT1G32450	NRT1.5|NPF7.3	Ccan002g028830,Ccan002g030920,Ccan008g007550
AT1G12110	NRT1.1|NPF6.3	Ccan008g024270
AT1G72140	NPF5.12|TOB1	NA
Degradation	1	1
AT1G14130	DAO1	Ccan005g021800
