# Supplementary material for: Transcriptional Dynamics Underlying Somatic Embryogenesis in Coffea canephora
Source: Plants (Basel). 2025 Apr 2;14(7):1108. doi: 10.3390/plants14071108 (PMC11991477; doi:10.3390/plants14071108)
Supplement: Supplementary file 1 [file plants-14-01108-s001.zip › TableS7.xlsx]

## Sheet: Hoja1
Table S7. Localization predicted proteins involved in auxin and CK metabolism of C. canephora.
Auxin	numero	Category	ID	name	Localizations	Signals	Membrane types	ID	name	Predicted Subcellular Localization	Signals	Protein Solubility	Conservation*	Conservation*	Conservation*	Category	Conservation*	Conservation*	Conservation*
	1	Trp biosynthesis	Ccan002g011520	ASA1|Ccan002g011520	Plastid	Chloroplast transit peptide	Soluble	AT5G05730	ASA1,TRP5,AMT1,WEI2,JDL1	Plastid	Chloroplast transit peptide	Soluble	1	1	1	Trp biosynthesis	#NAME?	100	100
	2	Trp biosynthesis	Ccan001g026590	ASA2|Ccan001g026590	Plastid	Chloroplast transit peptide	Soluble	AT2G29690	ASA2,ATHANSYNAB	Plastid	Chloroplast transit peptide	Soluble	1	1	1		2
	3	Trp biosynthesis	Ccan011g011060	ASB1-a|Ccan011g011060	Plastid	Chloroplast transit peptide	Soluble	AT1G25220	ASB1,TRP4,WEI7	Plastid	Chloroplast transit peptide	Soluble	1	1	1
	4	Trp biosynthesis	Ccan011g014580	ASB1-b|Ccan011g014580	Plastid	Chloroplast transit peptide	Soluble	AT1G25220	ASB1,TRP4,WEI7	Plastid	Chloroplast transit peptide	Soluble	1	1	1
	5	Trp biosynthesis	Ccan004g018150	PAT1-a|Ccan004g018150	Plastid	Chloroplast transit peptide	Soluble	AT5G17990	TRP1,pat1	Plastid	Chloroplast transit peptide	Soluble	1	1	1
	6	Trp biosynthesis	Ccan007g006790	PAT1-b|Ccan007g006790	Plastid	Chloroplast transit peptide	Soluble	AT5G17990	TRP1,pat1	Plastid	Chloroplast transit peptide	Soluble	1	1	1
	7	Trp biosynthesis	Ccan002g011240	PAI1|Ccan002g011240	Plastid	Chloroplast transit peptide	Soluble	AT1G07780	PAI1,TRP6	Plastid	Chloroplast transit peptide	Soluble	1	1	1
	8	Trp biosynthesis	Ccan004g016240	IGS|Ccan004g016240	Plastid	Chloroplast transit peptide	Soluble	AT5G48220	IGS	Plastid	Chloroplast transit peptide	Soluble	1	1	1
	9	Trp biosynthesis	Ccan011g018770	TSA1|Ccan011g018770	Plastid	Chloroplast transit peptide	Soluble	AT3G54640	TSA1,TRP3	Plastid	Chloroplast transit peptide	Soluble	1	1	1
	10	Trp biosynthesis	Ccan005g024650	TSB2|Ccan005g024650	Plastid	Chloroplast transit peptide	Soluble	AT4G27070	TSB2	Plastid	Chloroplast transit peptide	Soluble	1	1	1
	11	Trp biosynthesis	Ccan007g026330	TSB3|Ccan007g026330	Plastid	Chloroplast transit peptide	Soluble	AT5G38530	TSBtype2	Plastid	Chloroplast transit peptide	Soluble	1	1	1
	12	Trp biosynthesis	Ccan002g016430	TSB4|Ccan002g016430	Plastid	Chloroplast transit peptide	Soluble	AT5G28237		Plastid	Chloroplast transit peptide	Soluble	1	1	1
	1	IAA biosynthesis	Ccan011g023960	TAA1|Ccan011g023960	Cytoplasm	Nuclear localization signal	Soluble	AT1G70560	TAA1	Cytoplasm		Soluble	1	0	1	IAA biosynthesis	47.0588	76.4706	82.3529
	2	IAA biosynthesis	Ccan004g017410	TAR2|Ccan004g017410	Endoplasmic reticulum	Signal peptide	Transmembrane	AT4G24670	TAR2	Golgi apparatus	Signal peptide	Transmembrane	0	1	1
	3	IAA biosynthesis	Ccan004g008570	TAR4-a|Ccan004g008570	Cytoplasm		Soluble	AT1G34060	TAR4	Endoplasmic reticulum|Golgi apparatus	Signal peptide|Transmembrane domain	Transmembrane|Soluble	0	0	0
	4	IAA biosynthesis	Ccan010g024130	TAR4-b|Ccan010g024130	Extracellular	Signal peptide|Transmembrane domain	Transmembrane|Soluble	AT1G34060	TAR4	Endoplasmic reticulum|Golgi apparatus	Signal peptide|Transmembrane domain	Transmembrane|Soluble	0	1	1
	5	IAA biosynthesis	Ccan010g024140	TAR4-c|Ccan010g024140	Cytoplasm	Nuclear localization signal	Soluble	AT1G34060	TAR4	Endoplasmic reticulum|Golgi apparatus	Signal peptide|Transmembrane domain	Transmembrane|Soluble	0	0	0
	6	IAA biosynthesis	Ccan010g024150	TAR4-d|Ccan010g024150	Golgi apparatus	Signal peptide|Transmembrane domain	Transmembrane|Soluble	AT1G34060	TAR4	Endoplasmic reticulum|Golgi apparatus	Signal peptide|Transmembrane domain	Transmembrane|Soluble	0	1	1
	7	IAA biosynthesis	Ccan010g024160	TAR4-e|Ccan010g024160	Endoplasmic reticulum|Golgi apparatus	Signal peptide|Transmembrane domain	Transmembrane|Soluble	AT1G34060	TAR4	Endoplasmic reticulum|Golgi apparatus	Signal peptide|Transmembrane domain	Transmembrane|Soluble	1	1	1
	8	IAA biosynthesis	Ccan004g008610	VAS1|Ccan004g008610	Cytoplasm	Nuclear localization signal	Soluble	AT1G80360	VAS1	Cytoplasm	Nuclear localization signal|Nuclear export signal	Soluble	1	0	1
	9	IAA biosynthesis	Ccan006g014590	YUC2|Ccan006g014590	Cytoplasm		Soluble	AT4G13260	YUC2	Cytoplasm		Soluble	1	1	1
	10	IAA biosynthesis	Ccan003g011900	YUC3|Ccan003g011900	Cytoplasm		Soluble	AT1G04610	YUC3	Cytoplasm		Soluble	1	1	1
	11	IAA biosynthesis	Ccan008g018840	YUC4|Ccan008g018840	Cytoplasm		Soluble	AT5G11320	YUC4	Cytoplasm		Soluble	1	1	1
	12	IAA biosynthesis	Ccan008g020480	YUC6|Ccan008g020480	Cytoplasm		Soluble	AT5G25620	YUC6	Cytoplasm		Soluble	1	1	1
	13	IAA biosynthesis	Ccan007g013790	YUC7|Ccan007g013790	Cytoplasm|Endoplasmic reticulum		Peripheral|Transmembrane	AT2G33230	YUC7	Cytoplasm		Soluble	0	1	0
	14	IAA biosynthesis	Ccan001g029950	YUC8|Ccan001g029950	Cytoplasm|Endoplasmic reticulum		Soluble	AT4G28720	YUC8	Cytoplasm		Soluble	0	1	1
	15	IAA biosynthesis	Ccan001g032630	YUC10-a|Ccan001g032630	Cytoplasm		Soluble	AT1G48910	YUC10	Cytoplasm|Endoplasmic reticulum		Soluble	0	1	1
	16	IAA biosynthesis	Ccan001g032660	YUC10-b|Ccan001g032660	Cytoplasm		Soluble	AT1G48910	YUC10	Cytoplasm|Endoplasmic reticulum		Soluble	0	1	1
	17	IAA biosynthesis	Ccan010g022320	YUC11|Ccan010g022320	Cytoplasm		Soluble	AT1G21430	YUC11	Cytoplasm		Soluble	1	1	1
	1	Conjugation	Ccan002g024500	GH3.1-a|Ccan002g024500	Nucleus|Peroxisome	Peroxisomal targeting signal	Soluble	AT2G14960	GH3.1	Nucleus	Peroxisomal targeting signal	Soluble	0	1	1	Conjugation	74.2857	54.2857	100
	2	Conjugation	Ccan005g016250	GH3.1-b|Ccan005g016250	Cytoplasm	Peroxisomal targeting signal	Soluble	AT2G14960	GH3.1	Nucleus	Peroxisomal targeting signal	Soluble	0	1	1
	3	Conjugation	Ccan007g011290	GH3.1-c|Ccan007g011290	Nucleus	Nuclear localization signal	Soluble	AT2G14960	GH3.1	Nucleus	Peroxisomal targeting signal	Soluble	1	0	1
	4	Conjugation	Ccan005g016240	GH3.2|Ccan005g016240	Cytoplasm	Peroxisomal targeting signal	Soluble	AT4G37390	GH3.2	Nucleus	Peroxisomal targeting signal	Soluble	0	1	1
	5	Conjugation	Ccan005g017330	GH3.6-a|Ccan005g017330	Cytoplasm	Peroxisomal targeting signal	Soluble	AT5G54510	GH3.6	Cytoplasm	Nuclear localization signal	Soluble	1	0	1
	6	Conjugation	Ccan005g024090	GH3.6-b|Ccan005g024090	Cytoplasm	Peroxisomal targeting signal	Soluble	AT5G54510	GH3.6	Cytoplasm	Nuclear localization signal	Soluble	1	0	1
	7	Conjugation	Ccan001g033010	GH3.9|Ccan001g033010	Cytoplasm	Nuclear localization signal	Soluble	AT2G47750	GH3.9	Cytoplasm	Nuclear localization signal	Soluble	1	1	1
	8	Conjugation	Ccan005g018260	GH3-10|Ccan005g018260	Cytoplasm	Peroxisomal targeting signal	Soluble	AT4G03400	GH3-10	Cytoplasm		Soluble	1	0	1
	9	Conjugation	Ccan010g016620	GH3.17-a|Ccan010g016620	Cytoplasm|Nucleus		Soluble	AT1G28130	GH3.17	Cytoplasm		Soluble	0	1	1
	10	Conjugation	Ccan010g016630	GH3.17-b|Ccan010g016630	Cytoplasm|Nucleus		Soluble	AT1G28130	GH3.17	Cytoplasm		Soluble	0	1	1
	11	Conjugation	Ccan010g016670	GH3.17-c|Ccan010g016670	Cytoplasm|Nucleus	Nuclear localization signal	Soluble	AT1G28130	GH3.17	Cytoplasm		Soluble	0	0	1
	12	Conjugation	Ccan010g016680	GH3.17-d|Ccan010g016680	Cytoplasm	Nuclear localization signal	Soluble	AT1G28130	GH3.17	Cytoplasm		Soluble	1	0	1
	13	Conjugation	Ccan010g016690	GH3.17-e|Ccan010g016690	Cytoplasm	Nuclear localization signal	Soluble	AT1G28130	GH3.17	Cytoplasm		Soluble	1	0	1
	14	Conjugation	Ccan010g016710	GH3.17-f|Ccan010g016710	Cytoplasm	Peroxisomal targeting signal	Soluble	AT1G28130	GH3.17	Cytoplasm		Soluble	1	0	1
	15	Conjugation	Ccan010g024810	GH3.17-g|Ccan010g024810	Cytoplasm	Nuclear localization signal	Soluble	AT1G28130	GH3.17	Cytoplasm		Soluble	1	0	1
	16	Conjugation	Ccan006g011240	ILR1|Ccan006g011240	Endoplasmic reticulum	Signal peptide	Soluble	AT3G02875	ILR1	Endoplasmic reticulum	Signal peptide	Soluble	1	1	1
	17	Conjugation	Ccan011g023010	ILL2|Ccan011g023010	Endoplasmic reticulum	Signal peptide	Soluble	AT5G56660	ILL2	Endoplasmic reticulum	Signal peptide	Soluble	1	1	1
	18	Conjugation	Ccan002g005690	ILL3|Ccan002g005690	Endoplasmic reticulum|Lysosome/Vacuole	Signal peptide	Soluble	AT5G54140	ILL3	Endoplasmic reticulum|Lysosome/Vacuole	Signal peptide	Soluble	1	1	1
	19	Conjugation	Ccan004g007280	ILL4-a|Ccan004g007280	Endoplasmic reticulum	Signal peptide	Soluble	AT1G51760	IAR3	Endoplasmic reticulum	Signal peptide	Soluble	1	1	1
	20	Conjugation	Ccan006g015730	ILL4-b|Ccan006g015730	Endoplasmic reticulum	Signal peptide	Soluble	AT1G51760	IAR3	Endoplasmic reticulum	Signal peptide	Soluble	1	1	1
	21	Conjugation	Ccan010g020450	ILL6|Ccan010g020450	Cytoplasm		Soluble	AT1G44350	ILL6	Endoplasmic reticulum|Lysosome/Vacuole	Signal peptide	Soluble	0	0	1
	22	Conjugation	Ccan006g034890	UGT74D1-a|Ccan006g034890	Cytoplasm		Soluble	AT2G31750	UGT74D1	Cytoplasm	Nuclear localization signal	Soluble	1	0	1
	23	Conjugation	Ccan006g034990	UGT74D1-b|Ccan006g034990	Cytoplasm		Soluble	AT2G31750	UGT74D1	Cytoplasm	Nuclear localization signal	Soluble	1	0	1
	24	Conjugation	Ccan011g012330	UGT76E3|Ccan011g012330	Cytoplasm		Soluble	AT3G46700		Cytoplasm	Nuclear localization signal	Soluble	1	0	1
	25	Conjugation	Ccan001g009100	UGT74E2-a|Ccan001g009100	Cytoplasm		Soluble	AT1G05680	UGT74E2	Cytoplasm	Nuclear localization signal	Soluble	1	0	1
	26	Conjugation	Ccan001g009130	UGT74E2-b|Ccan001g009130	Cytoplasm	Nuclear localization signal	Soluble	AT1G05680	UGT74E2	Cytoplasm	Nuclear localization signal	Soluble	1	1	1
	27	Conjugation	Ccan001g009140	UGT74E2-c|Ccan001g009140	Nucleus		Soluble	AT1G05680	UGT74E2	Cytoplasm	Nuclear localization signal	Soluble	0	0	1
	28	Conjugation	Ccan001g028310	UGT74E2-d|Ccan001g028310	Cytoplasm|Nucleus		Soluble	AT1G05680	UGT74E2	Cytoplasm	Nuclear localization signal	Soluble	0	0	1
	29	Conjugation	Ccan003g025740	UGT74E2-e|Ccan003g025740	Cytoplasm	Nuclear localization signal	Soluble	AT1G05680	UGT74E2	Cytoplasm	Nuclear localization signal	Soluble	1	1	1
	30	Conjugation	Ccan003g025760	UGT74E2-f|Ccan003g025760	Cytoplasm	Nuclear localization signal	Soluble	AT1G05680	UGT74E2	Cytoplasm	Nuclear localization signal	Soluble	1	1	1
	31	Conjugation	Ccan003g025850	UGT74E2-g|Ccan003g025850	Cytoplasm	Nuclear localization signal	Soluble	AT1G05680	UGT74E2	Cytoplasm	Nuclear localization signal	Soluble	1	1	1
	32	Conjugation	Ccan003g025860	UGT74E2-h|Ccan003g025860	Cytoplasm	Nuclear localization signal	Soluble	AT1G05680	UGT74E2	Cytoplasm	Nuclear localization signal	Soluble	1	1	1
	33	Conjugation	Ccan003g025890	UGT74E2-i|Ccan003g025890	Cytoplasm	Nuclear localization signal	Soluble	AT1G05680	UGT74E2	Cytoplasm	Nuclear localization signal	Soluble	1	1	1
	34	Conjugation	Ccan008g014500	UGT74E2-j|Ccan008g014500	Cytoplasm	Nuclear localization signal	Soluble	AT1G05680	UGT74E2	Cytoplasm	Nuclear localization signal	Soluble	1	1	1
	35	Conjugation	Ccan005g025570	IAMT1|Ccan005g025570	Cytoplasm|Nucleus	Nuclear localization signal	Soluble	AT5G55250	IAMT1	Cytoplasm|Nucleus	Nuclear localization signal	Soluble	1	1	1
	1	Signaling	Ccan002g028320	ARF1|Ccan002g028320	Nucleus	Nuclear localization signal|Nuclear export signal	Soluble	AT1G59750	ARF1	Nucleus	Nuclear localization signal	Soluble	1	0	1	Signaling	90.9091	61.3636	100
	2	Signaling	Ccan003g019250	ARF2-a|Ccan003g019250	Nucleus	Nuclear localization signal	Soluble	AT5G62000	ARF2	Nucleus		Soluble	1	0	1
	3	Signaling	Ccan003g019270	ARF2-b|Ccan003g019270	Nucleus	Nuclear localization signal	Soluble	AT5G62000	ARF2	Nucleus		Soluble	1	0	1
	4	Signaling	Ccan003g019340	ARF2-c|Ccan003g019340	Nucleus		Soluble	AT5G62000	ARF2	Nucleus		Soluble	1	1	1
	5	Signaling	Ccan004g010960	ARF2-d|Ccan004g010960	Nucleus	Nuclear export signal	Soluble	AT5G62000	ARF2	Nucleus		Soluble	1	0	1
	6	Signaling	Ccan002g019110	ARF3|Ccan002g019110	Nucleus	Nuclear export signal	Soluble	AT2G33860	ARF3	Nucleus	Nuclear localization signal	Soluble	1	0	1
	7	Signaling	Ccan001g023950	ARF4|Ccan001g023950	Nucleus	Nuclear localization signal	Soluble	AT5G60450	ARF4	Nucleus		Soluble	1	0	1
	8	Signaling	Ccan010g006740	ARF5|Ccan010g006740	Nucleus	Nuclear export signal	Soluble	AT1G19850	ARF5	Nucleus	Nuclear localization signal	Soluble	1	0	1
	9	Signaling	Ccan005g005590	ARF6-a|Ccan005g005590	Nucleus	Nuclear localization signal|Nuclear export signal	Soluble	AT1G30330	ARF6	Nucleus	Nuclear export signal	Soluble	1	0	1
	10	Signaling	Ccan009g014630	ARF6-b|Ccan009g014630	Nucleus	Nuclear export signal	Soluble	AT1G30330	ARF6	Nucleus	Nuclear export signal	Soluble	1	1	1
	11	Signaling	Ccan007g016840	ARF8|Ccan007g016840	Nucleus	Nuclear export signal	Soluble	AT5G37020	ARF8	Nucleus	Nuclear localization signal|Nuclear export signal	Soluble	1	0	1
	12	Signaling	Ccan008g027590	ARF9|Ccan008g027590	Nucleus	Nuclear export signal	Soluble	AT4G23980	ARF9	Nucleus	Nuclear localization signal|Nuclear export signal	Soluble	1	0	1
	13	Signaling	Ccan001g023560	ARF10-a|Ccan001g023560	Nucleus		Soluble	AT2G28350	ARF10	Nucleus	Nuclear localization signal	Soluble	1	0	1
	14	Signaling	Ccan003g022260	ARF10-b|Ccan003g022260	Nucleus	Nuclear localization signal	Soluble	AT2G28350	ARF10	Nucleus	Nuclear localization signal	Soluble	1	1	1
	15	Signaling	Ccan002g051370	ARF11|Ccan002g051370	Nucleus	Nuclear export signal	Soluble	AT2G46530	ARF11	Nucleus	Nuclear localization signal	Soluble	1	0	1
	16	Signaling	Ccan002g016190	ARF16-a|Ccan002g016190	Nucleus	Nuclear localization signal	Soluble	AT4G30080	ARF16	Nucleus	Nuclear localization signal	Soluble	1	1	1
	17	Signaling	Ccan006g008890	ARF16-b|Ccan006g008890	Nucleus	Nuclear localization signal	Soluble	AT4G30080	ARF16	Nucleus	Nuclear localization signal	Soluble	1	1	1
	18	Signaling	Ccan006g017390	ARF19-a|Ccan006g017390	Nucleus	Nuclear export signal	Soluble	AT1G19220	ARF19	Nucleus	Nuclear export signal	Soluble	1	1	1
	19	Signaling	Ccan006g034680	ARF19-b|Ccan006g034680	Nucleus	Nuclear export signal	Soluble	AT1G19220	ARF19	Nucleus	Nuclear export signal	Soluble	1	1	1
	20	Signaling	Ccan001g031270	IAA4-a|Ccan001g031270	Nucleus		Soluble	AT5G43700	IAA4	Nucleus	Nuclear export signal	Soluble	1	0	1
	21	Signaling	Ccan003g009640	IAA4-b|Ccan003g009640	Nucleus	Nuclear export signal	Soluble	AT5G43700	IAA4	Nucleus	Nuclear export signal	Soluble	1	1	1
	22	Signaling	Ccan003g009650	IAA7|Ccan003g009650	Nucleus	Nuclear export signal	Soluble	AT3G23050	IAA7	Nucleus	Nuclear export signal	Soluble	1	1	1
	23	Signaling	Ccan007g012360	IAA9-a|Ccan007g012360	Nucleus	Nuclear export signal	Soluble	AT5G65670	IAA9	Nucleus	Nuclear export signal	Soluble	1	1	1
	24	Signaling	Ccan010g012910	IAA9-b|Ccan010g012910	Nucleus	Nuclear export signal	Soluble	AT5G65670	IAA9	Nucleus	Nuclear export signal	Soluble	1	1	1
	25	Signaling	Ccan001g030180	IAA13-a|Ccan001g030180	Nucleus		Soluble	AT2G33310	IAA13	Nucleus		Soluble	1	1	1
	26	Signaling	Ccan003g011260	IAA13-b|Ccan003g011260	Nucleus		Soluble	AT2G33310	IAA13	Nucleus		Soluble	1	1	1
	27	Signaling	Ccan002g041580	IAA16|Ccan002g041580	Nucleus		Soluble	AT3G04730	IAA16	Nucleus		Soluble	1	1	1
	28	Signaling	Ccan004g008560	IAA19|Ccan004g008560	Nucleus	Nuclear export signal	Soluble	AT3G15540	IAA19	Nucleus		Soluble	1	0	1
	29	Signaling	Ccan004g007490	IAA26|Ccan004g007490	Nucleus	Nuclear export signal	Soluble	AT3G16500	IAA26	Nucleus	Nuclear export signal	Soluble	1	1	1
	30	Signaling	Ccan004g007880	IAA27-a|Ccan004g007880	Nucleus	Nuclear export signal	Soluble	AT4G29080	IAA27	Nucleus	Nuclear export signal	Soluble	1	1	1
	31	Signaling	Ccan006g014930	IAA27-b|Ccan006g014930	Nucleus	Nuclear export signal	Soluble	AT4G29080	IAA27	Nucleus	Nuclear export signal	Soluble	1	1	1
	32	Signaling	Ccan006g013110	IAA29-a|Ccan006g013110	Nucleus		Soluble	AT4G32280	IAA29	Nucleus		Soluble	1	1	1
	33	Signaling	Ccan008g005550	IAA29-b|Ccan008g005550	Nucleus		Soluble	AT4G32280	IAA29	Nucleus		Soluble	1	1	1
	34	Signaling	Ccan011g018620	IAA32|Ccan011g018620	Nucleus	Nuclear export signal	Soluble	AT2G01200	IAA32	Nucleus	Nuclear export signal	Soluble	1	1	1
	35	Signaling	Ccan006g018290	IAA33|Ccan006g018290	Nucleus	Nuclear localization signal	Soluble	AT5G57420	IAA33	Nucleus	Nuclear localization signal	Soluble	1	1	1
	36	Signaling	Ccan001g032720	TIR1-a|Ccan001g032720	Cytoplasm	Nuclear localization signal	Soluble	AT3G62980	TIR1	Cytoplasm	Nuclear localization signal	Soluble	1	1	1
	37	Signaling	Ccan002g017410	TIR1-b|Ccan002g017410	Nucleus	Nuclear localization signal	Soluble	AT3G62980	TIR1	Cytoplasm	Nuclear localization signal	Soluble	0	1	1
	38	Signaling	Ccan006g024480	TIR1-c|Ccan006g024480	Cytoplasm	Nuclear localization signal	Soluble	AT3G62980	TIR1	Cytoplasm	Nuclear localization signal	Soluble	1	1	1
	39	Signaling	Ccan006g024510	TIR1-d|Ccan006g024510	Cytoplasm	Nuclear localization signal	Soluble	AT3G62980	TIR1	Cytoplasm	Nuclear localization signal	Soluble	1	1	1
	40	Signaling	Ccan007g005320	AFB2|Ccan007g005320	Cytoplasm|Nucleus	Nuclear localization signal	Soluble	AT3G26810	AFB2	Cytoplasm|Nucleus	Nuclear localization signal|Nuclear export signal	Soluble	1	0	1
	41	Signaling	Ccan004g017100	AFB5-a|Ccan004g017100	Cytoplasm	Nuclear localization signal	Soluble	AT5G49980	AFB5	Cytoplasm|Nucleus	Nuclear localization signal	Soluble	0	1	1
	42	Signaling	Ccan005g013550	AFB5-b|Ccan005g013550	Cytoplasm	Nuclear localization signal|Nuclear export signal	Soluble	AT5G49980	AFB5	Cytoplasm|Nucleus	Nuclear localization signal	Soluble	0	0	1
	43	Signaling	Ccan007g020380	AFB5-c|Ccan007g020380	Nucleus	Nuclear localization signal	Soluble	AT5G49980	AFB5	Cytoplasm|Nucleus	Nuclear localization signal	Soluble	0	1	1
	44	Signaling	Ccan010g024320	AFB5-d|Ccan010g024320	Cytoplasm|Nucleus	Nuclear export signal	Soluble	AT5G49980	AFB5	Cytoplasm|Nucleus	Nuclear localization signal	Soluble	1	0	1
	1	Transport	Ccan003g020370	PIN1-a|Ccan003g020370	Cell membrane		Transmembrane	AT1G73590	PIN1	Cell membrane	Transmembrane domain	Transmembrane	1	0	1	Transport	74.3243	79.7297	98.6486
	2	Transport	Ccan004g011340	PIN1-b|Ccan004g011340	Cell membrane	Transmembrane domain	Transmembrane	AT1G73590	PIN1	Cell membrane	Transmembrane domain	Transmembrane	1	1	1
	3	Transport	Ccan006g026310	PIN1-c|Ccan006g026310	Cell membrane	Transmembrane domain	Transmembrane	AT1G73590	PIN1	Cell membrane	Transmembrane domain	Transmembrane	1	1	1
	4	Transport	Ccan007g007880	PIN1-d|Ccan007g007880	Mitochondrion		Transmembrane|Soluble	AT1G73590	PIN1	Cell membrane	Transmembrane domain	Transmembrane	0	0	0
	5	Transport	Ccan006g017880	PIN2|Ccan006g017880	Cell membrane	Transmembrane domain	Transmembrane	AT5G57090	PIN2	Cell membrane	Transmembrane domain	Transmembrane	1	1	1
	6	Transport	Ccan011g017730	PIN3|Ccan011g017730	Cell membrane	Transmembrane domain	Transmembrane	AT1G70940	PIN3	Cell membrane	Transmembrane domain	Transmembrane	1	1	1
	7	Transport	Ccan009g008290	PIN5-a|Ccan009g008290	Cell membrane	Transmembrane domain	Transmembrane	AT5G16530	PIN5	Cell membrane	Transmembrane domain	Transmembrane	1	1	1
	8	Transport	Ccan009g008300	PIN5-b|Ccan009g008300	Cell membrane	Transmembrane domain	Transmembrane	AT5G16530	PIN5	Cell membrane	Transmembrane domain	Transmembrane	1	1	1
	9	Transport	Ccan010g023550	PIN5-c|Ccan010g023550	Cell membrane	Transmembrane domain	Transmembrane	AT5G16530	PIN5	Cell membrane	Transmembrane domain	Transmembrane	1	1	1
	10	Transport	Ccan010g022570	PIN6|Ccan010g022570	Cell membrane	Transmembrane domain	Transmembrane	AT1G77110	PIN6	Cell membrane	Transmembrane domain	Transmembrane	1	1	1
	11	Transport	Ccan007g007890	PIN8|Ccan007g007890	Cell membrane	Transmembrane domain	Transmembrane	AT5G15100	PIN8	Cell membrane	Transmembrane domain	Transmembrane	1	1	1
	12	Transport	Ccan007g016690	PILS1-a|Ccan007g016690	Cell membrane	Transmembrane domain	Transmembrane	AT1G20925	PILS1	Cell membrane	Transmembrane domain	Transmembrane	1	1	1
	13	Transport	Ccan007g016700	PILS1-b|Ccan007g016700	Cell membrane	Transmembrane domain	Transmembrane	AT1G20925	PILS1	Cell membrane	Transmembrane domain	Transmembrane	1	1	1
	14	Transport	Ccan007g016710	PILS1-c|Ccan007g016710	Cell membrane|Endoplasmic reticulum	Transmembrane domain	Transmembrane	AT1G20925	PILS1	Cell membrane	Transmembrane domain	Transmembrane	0	1	1
	15	Transport	Ccan010g005120	PILS1-d|Ccan010g005120	Cell membrane	Transmembrane domain	Transmembrane	AT1G20925	PILS1	Cell membrane	Transmembrane domain	Transmembrane	1	1	1
	16	Transport	Ccan007g012850	PILS2-a|Ccan007g012850	Cell membrane	Transmembrane domain	Transmembrane	AT1G71090	PILS2	Cell membrane	Transmembrane domain	Transmembrane	1	1	1
	17	Transport	Ccan011g017960	PILS2-b|Ccan011g017960	Cell membrane	Transmembrane domain	Transmembrane	AT1G71090	PILS2	Cell membrane	Transmembrane domain	Transmembrane	1	1	1
	18	Transport	Ccan007g016470	PILS5|Ccan007g016470	Cell membrane	Transmembrane domain	Transmembrane	AT2G17500	PILS5	Cell membrane	Transmembrane domain	Transmembrane	1	1	1
	19	Transport	Ccan006g005100	PILS6|Ccan006g005100	Endoplasmic reticulum	Transmembrane domain	Transmembrane	AT5G01990	PILS6	Cell membrane|Endoplasmic reticulum	Transmembrane domain	Transmembrane	0	1	1
	20	Transport	Ccan002g011560	AUX1-a|Ccan002g011560	Cell membrane	Transmembrane domain	Transmembrane	AT2G38120	AUX1	Cell membrane	Transmembrane domain	Transmembrane	1	1	1
	21	Transport	Ccan005g006460	AUX1-b|Ccan005g006460	Cell membrane	Transmembrane domain	Transmembrane	AT2G38120	AUX1	Cell membrane	Transmembrane domain	Transmembrane	1	1	1
	22	Transport	Ccan006g006450	AUX1-c|Ccan006g006450	Cell membrane	Transmembrane domain	Transmembrane	AT2G38120	AUX1	Cell membrane	Transmembrane domain	Transmembrane	1	1	1
	23	Transport	Ccan002g021480	LAX2|Ccan002g021480	Cell membrane	Transmembrane domain	Transmembrane	AT2G21050	LAX2	Cell membrane	Transmembrane domain	Transmembrane	1	1	1
	24	Transport	Ccan010g019190	LAX3|Ccan010g019190	Cell membrane	Transmembrane domain	Transmembrane	AT1G77690	LAX3	Cell membrane	Transmembrane domain	Transmembrane	1	1	1
	25	Transport	Ccan010g007070	WAT1|Ccan010g007070	Cell membrane	Signal peptide	Transmembrane	AT1G75500	WAT1	Lysosome/Vacuole		Transmembrane	0	0	1
	26	Transport	Ccan002g028830	NRT1.5-a|Ccan002g028830	Cell membrane	Transmembrane domain	Transmembrane	AT1G32450	NRT1.5	Cell membrane|Lysosome/Vacuole	Transmembrane domain	Transmembrane	0	1	1
	27	Transport	Ccan002g030920	NRT1.5-b|Ccan002g030920	Cell membrane|Lysosome/Vacuole	Transmembrane domain	Transmembrane	AT1G32450	NRT1.5	Cell membrane|Lysosome/Vacuole	Transmembrane domain	Transmembrane	1	1	1
	28	Transport	Ccan008g007550	NRT1.5-c|Ccan008g007550	Cell membrane	Transmembrane domain	Transmembrane	AT1G32450	NRT1.5	Cell membrane|Lysosome/Vacuole	Transmembrane domain	Transmembrane	0	1	1
	29	Transport	Ccan008g024270	NRT1.1|Ccan008g024270	Cell membrane	Transmembrane domain	Transmembrane	AT1G12110	NRT1.1	Cell membrane|Lysosome/Vacuole	Transmembrane domain	Transmembrane	0	1	1
	30	Transport	Ccan004g015960	ABCB1-a|Ccan004g015960	Cell membrane	Transmembrane domain	Transmembrane	AT2G36910	ABCB1	Cell membrane|Lysosome/Vacuole	Transmembrane domain	Transmembrane	0	1	1
	31	Transport	Ccan006g009230	ABCB1-a|Ccan006g009230	Cell membrane|Lysosome/Vacuole	Transmembrane domain	Transmembrane	AT2G36910	ABCB1	Cell membrane|Lysosome/Vacuole	Transmembrane domain	Transmembrane	1	1	1
	32	Transport	Ccan008g008190	ABCB2|Ccan008g008190	Cell membrane	Transmembrane domain	Transmembrane	AT4G25960	ABCB2	Cell membrane	Transmembrane domain	Transmembrane	1	1	1
	33	Transport	Ccan009g018000	ABCB5|Ccan009g018000	Cell membrane	Transmembrane domain	Transmembrane	AT4G01830	ABCB5	Cell membrane	Transmembrane domain	Transmembrane	1	1	1
	34	Transport	Ccan001g013020	ABCB9-a|Ccan001g013020	Cell membrane	Transmembrane domain	Transmembrane	AT4G18050	ABCB9	Cell membrane	Transmembrane domain	Transmembrane	1	1	1
	35	Transport	Ccan001g013040	ABCB9-b|Ccan001g013040	Cell membrane|Lysosome/Vacuole	Transmembrane domain	Transmembrane	AT4G18050	ABCB9	Cell membrane	Transmembrane domain	Transmembrane	0	1	1
	36	Transport	Ccan009g017870	ABCB9-c|Ccan009g017870	Cell membrane		Transmembrane	AT4G18050	ABCB9	Cell membrane	Transmembrane domain	Transmembrane	1	0	1
	37	Transport	Ccan001g015470	ABCB11-a|Ccan001g015470	Cell membrane	Transmembrane domain	Transmembrane	AT1G02520	ABCB11	Cell membrane	Transmembrane domain	Transmembrane	1	1	1
	38	Transport	Ccan001g034200	ABCB11-b|Ccan001g034200	Cell membrane	Signal peptide|Transmembrane domain	Transmembrane	AT1G02520	ABCB11	Cell membrane	Transmembrane domain	Transmembrane	1	0	1
	39	Transport	Ccan001g034220	ABCB11-c|Ccan001g034220	Cell membrane	Signal peptide|Transmembrane domain	Transmembrane	AT1G02520	ABCB11	Cell membrane	Transmembrane domain	Transmembrane	1	0	1
	40	Transport	Ccan004g015240	ABCB11-d|Ccan004g015240	Cell membrane	Transmembrane domain	Transmembrane	AT1G02520	ABCB11	Cell membrane	Transmembrane domain	Transmembrane	1	1	1
	41	Transport	Ccan004g015260	ABCB11-e|Ccan004g015260	Cell membrane	Transmembrane domain	Transmembrane	AT1G02520	ABCB11	Cell membrane	Transmembrane domain	Transmembrane	1	1	1
	42	Transport	Ccan005g005670	ABCB11-f|Ccan005g005670	Cell membrane	Transmembrane domain	Transmembrane	AT1G02520	ABCB11	Cell membrane	Transmembrane domain	Transmembrane	1	1	1
	43	Transport	Ccan005g006910	ABCB11-g|Ccan005g006910	Cell membrane	Signal peptide|Transmembrane domain	Transmembrane	AT1G02520	ABCB11	Cell membrane	Transmembrane domain	Transmembrane	1	0	1
	44	Transport	Ccan005g007250	ABCB11-h|Ccan005g007250	Cell membrane	Signal peptide|Transmembrane domain	Transmembrane	AT1G02520	ABCB11	Cell membrane	Transmembrane domain	Transmembrane	1	0	1
	45	Transport	Ccan011g014420	ABCB11-i|Ccan011g014420	Cell membrane	Transmembrane domain	Transmembrane	AT1G02520	ABCB11	Cell membrane	Transmembrane domain	Transmembrane	1	1	1
	46	Transport	Ccan011g014430	ABCB11-j|Ccan011g014430	Cell membrane	Transmembrane domain	Transmembrane	AT1G02520	ABCB11	Cell membrane	Transmembrane domain	Transmembrane	1	1	1
	47	Transport	Ccan011g014450	ABCB11-k|Ccan011g014450	Cell membrane	Transmembrane domain	Transmembrane	AT1G02520	ABCB11	Cell membrane	Transmembrane domain	Transmembrane	1	1	1
	48	Transport	Ccan010g006310	ABCB13|Ccan010g006310	Cell membrane|Lysosome/Vacuole	Transmembrane domain	Transmembrane	AT1G27940	ABCB13	Cell membrane|Lysosome/Vacuole	Transmembrane domain	Transmembrane	1	1	1
	49	Transport	Ccan004g015970	ABCB15-a|Ccan004g015970	Cell membrane|Lysosome/Vacuole	Transmembrane domain	Transmembrane	AT3G28345	ABCB15	Cell membrane	Transmembrane domain	Transmembrane	0	1	1
	50	Transport	Ccan005g024440	ABCB15-b|Ccan005g024440	Cell membrane	Transmembrane domain	Transmembrane	AT3G28345	ABCB15	Cell membrane	Transmembrane domain	Transmembrane	1	1	1
	51	Transport	Ccan006g015290	ABCB15-c|Ccan006g015290	Cell membrane	Transmembrane domain	Transmembrane	AT3G28345	ABCB15	Cell membrane	Transmembrane domain	Transmembrane	1	1	1
	52	Transport	Ccan007g007580	ABCB15-d|Ccan007g007580	Cell membrane	Transmembrane domain	Transmembrane	AT3G28345	ABCB15	Cell membrane	Transmembrane domain	Transmembrane	1	1	1
	53	Transport	Ccan007g021230	ABCB15-e|Ccan007g021230	Cell membrane	Transmembrane domain	Transmembrane	AT3G28345	ABCB15	Cell membrane	Transmembrane domain	Transmembrane	1	1	1
	54	Transport	Ccan007g021240	ABCB15-f|Ccan007g021240	Cytoplasm		Transmembrane	AT3G28345	ABCB15	Cell membrane	Transmembrane domain	Transmembrane	0	0	1
	55	Transport	Ccan011g024440	ABCB15-g|Ccan011g024440	Cell membrane|Lysosome/Vacuole	Transmembrane domain	Transmembrane	AT3G28345	ABCB15	Cell membrane	Transmembrane domain	Transmembrane	0	1	1
	56	Transport	Ccan002g005540	ABCB19-a|Ccan002g005540	Cell membrane|Lysosome/Vacuole	Transmembrane domain	Transmembrane	AT3G28860	ABCB19	Cell membrane	Transmembrane domain	Transmembrane	0	1	1
	57	Transport	Ccan004g005840	ABCB19-b|Ccan004g005840	Cell membrane|Lysosome/Vacuole	Transmembrane domain	Transmembrane	AT3G28860	ABCB19	Cell membrane	Transmembrane domain	Transmembrane	0	1	1
	58	Transport	Ccan007g008110	ABCB19-c|Ccan007g008110	Cell membrane	Transmembrane domain	Transmembrane	AT3G28860	ABCB19	Cell membrane	Transmembrane domain	Transmembrane	1	1	1
	59	Transport	Ccan002g013130	ABCB20|Ccan002g013130	Cell membrane	Transmembrane domain	Transmembrane	AT3G55320	ABCB20	Cell membrane|Lysosome/Vacuole	Transmembrane domain	Transmembrane	0	1	1
	60	Transport	Ccan001g028040	ABCB25-a|Ccan001g028040	Mitochondrion	Mitochondrial transit peptide	Transmembrane	AT5G58270	ABCB25	Mitochondrion	Mitochondrial transit peptide	Transmembrane	1	1	1
	61	Transport	Ccan002g040620	ABCB25-b|Ccan002g040620	Endoplasmic reticulum		Transmembrane	AT5G58270	ABCB25	Mitochondrion	Mitochondrial transit peptide	Transmembrane	0	0	1
	62	Transport	Ccan006g031290	ABCB25-c|Ccan006g031290	Lysosome/Vacuole		Transmembrane	AT5G58270	ABCB25	Mitochondrion	Mitochondrial transit peptide	Transmembrane	0	0	1
	63	Transport	Ccan731g005000	ABCB25-d|Ccan731g005000	Cytoplasm		Transmembrane	AT5G58270	ABCB25	Mitochondrion	Mitochondrial transit peptide	Transmembrane	0	0	1
	64	Transport	Ccan007g006570	ABCB26-a|Ccan007g006570	Plastid		Transmembrane	AT1G70610	ABCB26	Plastid		Transmembrane	1	1	1
	65	Transport	Ccan011g024100	ABCB26-b|Ccan011g024100	Plastid		Transmembrane	AT1G70610	ABCB26	Plastid		Transmembrane	1	1	1
	66	Transport	Ccan004g021340	ABCB27-a|Ccan004g021340	Lysosome/Vacuole		Transmembrane	AT5G39040	ABCB27	Lysosome/Vacuole		Transmembrane	1	1	1
	67	Transport	Ccan007g009180	ABCB27-b|Ccan007g009180	Lysosome/Vacuole		Transmembrane	AT5G39040	ABCB27	Lysosome/Vacuole		Transmembrane	1	1	1
	68	Transport	Ccan002g008390	ABCB28|Ccan002g008390	Plastid		Transmembrane	AT4G25450	ABCB28	Plastid		Transmembrane	1	1	1
	69	Transport	Ccan006g010870	ABCB29|Ccan006g010870	Plastid		Transmembrane	AT5G03910	ABCB29	Plastid	Chloroplast transit peptide	Transmembrane	1	0	1
	70	Transport	Ccan007g019860	ABCD1|Ccan007g019860	Mitochondrion|Peroxisome	Peroxisomal targeting signal	Transmembrane	AT4G39850	ABCD1	Mitochondrion|Peroxisome	Peroxisomal targeting signal	Transmembrane	1	1	1
	71	Transport	Ccan002g047290	ABCG36-a|Ccan002g047290	Cell membrane|Lysosome/Vacuole	Transmembrane domain	Transmembrane	AT1G59870	ABCG36	Cell membrane	Transmembrane domain	Transmembrane	0	1	1
	72	Transport	Ccan004g007580	ABCG36-b|Ccan004g007580	Cell membrane	Transmembrane domain	Transmembrane	AT1G59870	ABCG36	Cell membrane	Transmembrane domain	Transmembrane	1	1	1
	73	Transport	Ccan002g047420	ABCG37-a|Ccan002g047420	Cell membrane		Transmembrane	AT3G53480	ABCG37	Cell membrane	Transmembrane domain	Transmembrane	1	0	1
	74	Transport	Ccan002g047430	ABCG37-b|Ccan002g047430	Cell membrane		Transmembrane	AT3G53480	ABCG37	Cell membrane	Transmembrane domain	Transmembrane	1	0	1
	183		Ccan005g021800	DAO1|Ccan005g021800	Cytoplasm|Nucleus		Soluble	AT1G14130	DAO1	Cytoplasm|Nucleus	Nuclear localization signal	Soluble	1	0	1
			Overall Conservation							77.5956	71.0383	97.8142	77.5956	71.0383	97.8142
Cytokinin	numero	Category	ID	name	Localizations	Signals	Protein solubility	ID	name	Predicted subcellular localization	Signals	Protein Solubility	Conservation*	Conservation*	Conservation*	Category	Conservation*	Conservation*	Conservation*
	1	Ck biosynthesis	Ccan011g018960	IPT1|Ccan011g018960	Plastid		Soluble	AT1G68460	IPT1	Plastid	Peroxisomal targeting signal	Soluble	1	0	1	Ck biosynthesis	70.8333	54.1667	100
	2	Ck biosynthesis	Ccan001g032100	IPT3 |Ccan001g032100	Plastid		Soluble	AT3G63110	IPT3	Plastid		Soluble	1	1	1
	3	Ck biosynthesis	Ccan002g023000	IPT5-a|Ccan002g023000	Cytoplasm|Nucleus	Nuclear localization signal	Soluble	AT5G19040	IPT5	Mitochondrion|Plastid	Mitochondrial transit peptide	Soluble	0	0	1
	4	Ck biosynthesis	Ccan003g008060	IPT5-b|Ccan003g008060	Cytoplasm		Soluble	AT5G19040	IPT5	Mitochondrion|Plastid	Mitochondrial transit peptide	Soluble	0	0	1
	5	Ck biosynthesis	Ccan001g022270	IPT2-a|Ccan001g022270	Cytoplasm|Nucleus		Soluble	AT2G27760	IPT2	Cytoplasm|Nucleus	Nuclear localization signal	Soluble	1	0	1
	6	Ck biosynthesis	Ccan001g022290	IPT2-b|Ccan001g022290	Nucleus		Soluble	AT2G27760	IPT2	Cytoplasm|Nucleus	Nuclear localization signal	Soluble	0	0	1
	7	Ck biosynthesis	Ccan005g022680	IPT9|Ccan005g022680	Mitochondrion|Plastid	Mitochondrial transit peptide	Soluble	AT5G20040	IPT9	Mitochondrion|Plastid	Mitochondrial transit peptide	Soluble	1	1	1
	8	Ck biosynthesis	Ccan007g013380	CYP735A1|Ccan007g013380	Endoplasmic reticulum	Signal peptide|Transmembrane domain	Peripheral|Transmembrane	AT5G38450	CYP735A1	Endoplasmic reticulum		Peripheral|Transmembrane	1	0	1
	9	Ck biosynthesis	Ccan001g023490	LOG1-a|Ccan001g023490	Cytoplasm	Peroxisomal targeting signal	Soluble	AT2G28305	LOG1	Cytoplasm		Soluble	1	0	1
	10	Ck biosynthesis	Ccan002g033420	LOG1-b|Ccan002g033420	Cytoplasm		Soluble	AT2G28305	LOG1	Cytoplasm		Soluble	1	1	1
	11	Ck biosynthesis	Ccan006g008900	LOG1-c|Ccan006g008900	Cytoplasm|Nucleus		Soluble	AT2G28305	LOG1	Cytoplasm		Soluble	0	1	1
	12	Ck biosynthesis	Ccan010g006670	LOG1-d|Ccan010g006670	Cytoplasm	Peroxisomal targeting signal	Soluble	AT2G28305	LOG1	Cytoplasm		Soluble	1	0	1
	13	Ck biosynthesis	Ccan009g018990	LOG5-a|Ccan009g018990	Cytoplasm|Nucleus		Soluble	AT4G35190	LOG5	Cytoplasm		Soluble	0	1	1
	14	Ck biosynthesis	Ccan010g005720	LOG5-b|Ccan010g005720	Cytoplasm		Soluble	AT4G35190	LOG5	Cytoplasm		Soluble	1	1	1
	15	Ck biosynthesis	Ccan003g016960	LOG7-a|Ccan003g016960	Cytoplasm|Nucleus		Soluble	AT5G06300	LOG7	Cytoplasm		Soluble	0	1	1
	16	Ck biosynthesis	Ccan006g011410	LOG7-b|Ccan006g011410	Cytoplasm		Soluble	AT5G06300	LOG7	Cytoplasm		Soluble	1	1	1
	17	Ck biosynthesis	Ccan001g005920	LOG8-a|Ccan001g005920	Cytoplasm		Soluble	AT5G11950	LOG8	Cytoplasm		Soluble	1	1	1
	18	Ck biosynthesis	Ccan008g022410	LOG8-b|Ccan008g022410	Cytoplasm		Soluble	AT5G11950	LOG8	Cytoplasm		Soluble	1	1	1
	19	Ck biosynthesis	Ccan010g010280	APT1|Ccan010g010280	Cytoplasm		Soluble	AT1G27450	APT1	Plastid		Soluble	0	1	1
	20	Ck biosynthesis	Ccan008g024310	APT4|Ccan008g024310	Cytoplasm		Soluble	AT4G12440	APT4	Cytoplasm	Nuclear localization signal	Soluble	1	0	1
	21	Ck biosynthesis	Ccan004g009400	APT5-a|Ccan004g009400	Cytoplasm		Soluble	AT5G11160	APT5	Cytoplasm		Soluble	1	1	1
	22	Ck biosynthesis	Ccan008g005470	APT5-b|Ccan008g005470	Cytoplasm		Soluble	AT5G11160	APT5	Cytoplasm		Soluble	1	1	1
	23	Ck biosynthesis	Ccan001g014150	ADK2-a|Ccan001g014150	Cytoplasm	Nuclear localization signal	Soluble	AT5G03300	ADK2	Cytoplasm	Nuclear localization signal|Nuclear export signal	Soluble	1	0	1
	24	Ck biosynthesis	Ccan006g008990	ADK2-b|Ccan006g008990	Cytoplasm	Nuclear export signal	Soluble	AT5G03300	ADK2	Cytoplasm	Nuclear localization signal|Nuclear export signal	Soluble	1	0	1
	1	Degradation	Ccan006g023320	CKX1|Ccan006g023320	Endoplasmic reticulum	Signal peptide	Soluble	AT2G41510	CKX1	Endoplasmic reticulum	Signal peptide	Soluble	1	1	1	Degradation	80	80	80
	2	Degradation	Ccan006g016290	CKX3|Ccan006g016290	Endoplasmic reticulum	Signal peptide	Soluble	AT5G56970	CKX3	Endoplasmic reticulum	Signal peptide	Soluble	1	1	1
	3	Degradation	Ccan010g007210	CKX5|Ccan010g007210	Endoplasmic reticulum|Lysosome/Vacuole	Signal peptide	Soluble	AT1G75450	CKX5	Endoplasmic reticulum|Lysosome/Vacuole	Signal peptide	Soluble	1	1	1
	4	Degradation	Ccan002g036600	CKX6|Ccan002g036600	Endoplasmic reticulum	Signal peptide	Soluble	AT3G63440	CKX6	Endoplasmic reticulum	Signal peptide	Transmembrane|Soluble	1	1	0
	5	Degradation	Ccan008g006190	CKX7|Ccan008g006190	Cytoplasm|Nucleus	Nuclear localization signal	Soluble	AT5G21482	CKX7	Cytoplasm	Peroxisomal targeting signal	Soluble	0	0	1
	1	Transport	Ccan011g023450	ENT1|Ccan011g023450	Cell membrane|Lysosome/Vacuole	Transmembrane domain	Transmembrane	AT1G70330	ENT1	Endoplasmic reticulum|Lysosome/Vacuole	Signal peptide|Transmembrane domain	Transmembrane	0	0	1	Transport	62.069	68.9655	100
	2	Transport	Ccan002g017220	ENT3-a|Ccan002g017220	Cell membrane	Transmembrane domain	Transmembrane	AT4G05120	ENT3	Cell membrane	Transmembrane domain	Transmembrane	1	1	1
	3	Transport	Ccan002g017270	ENT3-b|Ccan002g017270	Cell membrane	Transmembrane domain	Transmembrane	AT4G05120	ENT3	Cell membrane	Transmembrane domain	Transmembrane	1	1	1
	4	Transport	Ccan002g017290	ENT3-c|Ccan002g017290	Cell membrane	Transmembrane domain	Transmembrane	AT4G05120	ENT3	Cell membrane	Transmembrane domain	Transmembrane	1	1	1
	5	Transport	Ccan005g017530	ENT3-d|Ccan005g017530	Cell membrane	Signal peptide|Transmembrane domain	Transmembrane	AT4G05120	ENT3	Cell membrane	Transmembrane domain	Transmembrane	1	0	1
	6	Transport	Ccan006g013260	ENT8	Cell membrane	Transmembrane domain	Transmembrane	AT1G02630	ENT8	Cell membrane|Lysosome/Vacuole	Transmembrane domain	Transmembrane	0	1	1
	7	Transport	Ccan008g012120	ABCG14|Ccan008g012120	Cell membrane|Lysosome/Vacuole	Transmembrane domain	Transmembrane	AT1G31770	ABCG14	Cell membrane	Transmembrane domain	Transmembrane	0	1	1
	8	Transport	Ccan001g011500	PUP-a|Ccan001g011500	Lysosome/Vacuole		Transmembrane	AT1G28230	PUP1	Golgi apparatus	Signal peptide|Transmembrane domain	Transmembrane	0	0	1
	9	Transport	Ccan003g019170	PUP-b|Ccan003g019170	Cell membrane	Signal peptide|Transmembrane domain	Transmembrane	AT1G28230	PUP1	Golgi apparatus	Signal peptide|Transmembrane domain	Transmembrane	0	1	1
	10	Transport	Ccan006g022900	PUP-c|Ccan006g022900	Endoplasmic reticulum	Signal peptide	Transmembrane	AT1G28230	PUP1	Golgi apparatus	Signal peptide|Transmembrane domain	Transmembrane	0	0	1
	11	Transport	Ccan009g014110	PUP-d|Ccan009g014110	Cell membrane|Lysosome/Vacuole|Golgi apparatus	Signal peptide|Transmembrane domain	Transmembrane	AT1G28230	PUP1	Golgi apparatus	Signal peptide|Transmembrane domain	Transmembrane	0	1	1
	12	Transport	Ccan010g011510	PUP-e|Ccan010g011510	Golgi apparatus	Signal peptide|Transmembrane domain	Transmembrane	AT1G28230	PUP1	Golgi apparatus	Signal peptide|Transmembrane domain	Transmembrane	1	1	1
	13	Transport	Ccan002g026030	PUP3-a|Ccan002g026030	Golgi apparatus	Transmembrane domain	Transmembrane	AT1G28220	PUP3	Golgi apparatus	Signal peptide|Transmembrane domain	Transmembrane	1	0	1
	14	Transport	Ccan002g039040	PUP3-b|Ccan002g039040	Golgi apparatus	Signal peptide|Transmembrane domain	Transmembrane	AT1G28220	PUP3	Golgi apparatus	Signal peptide|Transmembrane domain	Transmembrane	1	1	1
	15	Transport	Ccan003g019070	PUP3-c|Ccan003g019070	Cell membrane	Signal peptide|Transmembrane domain	Transmembrane	AT1G28220	PUP3	Golgi apparatus	Signal peptide|Transmembrane domain	Transmembrane	0	1	1
	16	Transport	Ccan010g011210	PUP3-d|Ccan010g011210	Golgi apparatus	Signal peptide|Transmembrane domain	Transmembrane	AT1G28220	PUP3	Golgi apparatus	Signal peptide|Transmembrane domain	Transmembrane	1	1	1
	17	Transport	Ccan010g024210	PUP3-e|Ccan010g024210	Endoplasmic reticulum	Transmembrane domain	Transmembrane	AT1G28220	PUP3	Golgi apparatus	Signal peptide|Transmembrane domain	Transmembrane	0	0	1
	18	Transport	Ccan009g009380	PUP4|Ccan009g009380	Golgi apparatus	Signal peptide|Transmembrane domain	Transmembrane	AT1G30840	PUP4	Golgi apparatus	Signal peptide|Transmembrane domain	Transmembrane	1	1	1
	19	Transport	Ccan006g020140	PUP5|Ccan006g020140	Cell membrane	Signal peptide|Transmembrane domain	Transmembrane	AT2G24220	PUP5	Cell membrane	Transmembrane domain	Transmembrane	1	0	1
	20	Transport	Ccan009g016990	PUP10-a|Ccan009g016990	Golgi apparatus	Signal peptide|Transmembrane domain	Transmembrane	AT4G18210	PUP10	Golgi apparatus	Signal peptide|Transmembrane domain	Transmembrane	1	1	1
	21	Transport	Ccan009g017000	PUP10-b|Ccan009g017000	Golgi apparatus	Signal peptide|Transmembrane domain	Transmembrane	AT4G18210	PUP10	Golgi apparatus	Signal peptide|Transmembrane domain	Transmembrane	1	1	1
	22	Transport	Ccan009g017030	PUP10-c|Ccan009g017030	Cell membrane	Transmembrane domain	Transmembrane	AT4G18210	PUP10	Golgi apparatus	Signal peptide|Transmembrane domain	Transmembrane	0	0	1
	23	Transport	Ccan009g017110	PUP10-d|Ccan009g017110	Golgi apparatus	Signal peptide|Transmembrane domain	Transmembrane	AT4G18210	PUP10	Golgi apparatus	Signal peptide|Transmembrane domain	Transmembrane	1	1	1
	24	Transport	Ccan002g030620	PUP11-a|Ccan002g030620	Golgi apparatus	Signal peptide|Transmembrane domain	Transmembrane	AT1G44750	PUP11	Golgi apparatus	Signal peptide|Transmembrane domain	Transmembrane	1	1	1
	25	Transport	Ccan008g006730	PUP11-b|Ccan008g006730	Cell membrane	Transmembrane domain	Transmembrane	AT1G44750	PUP11	Golgi apparatus	Signal peptide|Transmembrane domain	Transmembrane	0	0	1
	26	Transport	Ccan002g010510	AZG1|Ccan002g010510	Cell membrane|Lysosome/Vacuole	Transmembrane domain	Transmembrane	AT3G10960	AZG1	Cell membrane|Lysosome/Vacuole	Transmembrane domain	Transmembrane	1	1	1
	27	Transport	Ccan004g015590	AZG2|Ccan004g015590	Cell membrane|Lysosome/Vacuole	Signal peptide|Transmembrane domain	Transmembrane	AT5G50300	AZG2	Cell membrane|Lysosome/Vacuole	Signal peptide|Transmembrane domain	Transmembrane	1	1	1
	28	Transport	Ccan006g013560	BT1-a|Ccan006g013560	Mitochondrion		Transmembrane	AT4G32400	BT1	Mitochondrion		Transmembrane	1	1	1
	29	Transport	Ccan008g005930	BT1-b|Ccan008g005930	Mitochondrion		Transmembrane	AT4G32400	BT1	Mitochondrion		Transmembrane	1	1	1
	1	Signaling	Ccan007g015490	AHK1|Ccan007g015490	Cell membrane	Signal peptide|Transmembrane domain	Transmembrane	AT2G17820	AHK1	Cell membrane	Signal peptide|Transmembrane domain	Transmembrane	1	1	1	Signaling	96.2963	59.2593	88.8889
	2	Signaling	Ccan1728g005000	AHK2|Ccan1728g005000	Cell membrane|Endoplasmic reticulum	Signal peptide|Transmembrane domain	Transmembrane	AT5G35750	AHK2	Cell membrane|Endoplasmic reticulum	Signal peptide|Transmembrane domain	Transmembrane	1	1	1
	3	Signaling	Ccan011g025430	AHK3|Ccan011g025430	Cell membrane	Signal peptide|Transmembrane domain	Transmembrane	AT1G27320	AHK3	Cell membrane	Signal peptide|Transmembrane domain	Transmembrane	1	1	1
	4	Signaling	Ccan011g015130	AHK4|Ccan011g015130	Cell membrane	Signal peptide|Transmembrane domain	Transmembrane	AT2G01830	AHK4	Cell membrane	Signal peptide|Transmembrane domain	Transmembrane	1	1	1
	5	Signaling	Ccan008g015030	AHK5|Ccan008g015030	Cytoplasm		Soluble	AT5G10720	AHK5	Cytoplasm	Nuclear localization signal	Soluble	1	0	1
	6	Signaling	Ccan002g044330	AHP1-a|Ccan002g044330	Cytoplasm|Nucleus	Nuclear export signal	Peripheral|Soluble	AT3G21510	AHP1	Cytoplasm|Nucleus	Nuclear export signal	Peripheral|Soluble	1	1	1
	7	Signaling	Ccan003g007600	AHP1-b|Ccan003g007600	Cytoplasm|Nucleus	Nuclear export signal	Soluble	AT3G21510	AHP1	Cytoplasm|Nucleus	Nuclear export signal	Peripheral|Soluble	1	1	0
	8	Signaling	Ccan004g007550	AHP4-a|Ccan004g007550	Cytoplasm|Nucleus	Nuclear localization signal|Nuclear export signal	Soluble	AT3G16360	AHP4	Cytoplasm|Nucleus	Nuclear localization signal	Peripheral|Soluble	1	0	0
	9	Signaling	Ccan008g021490	AHP4-b|Ccan008g021490	Cytoplasm|Nucleus	Nuclear localization signal	Soluble	AT3G16360	AHP4	Cytoplasm|Nucleus	Nuclear localization signal	Peripheral|Soluble	1	1	0
	10	Signaling	Ccan004g009310	AHP6|Ccan004g009310	Cytoplasm|Nucleus	Nuclear localization signal|Nuclear export signal	Soluble	AT1G80100	AHP6	Cytoplasm	Nuclear localization signal|Nuclear export signal	Soluble	0	1	1
	11	Signaling	Ccan001g027890	CRF4-a|Ccan001g027890	Nucleus	Nuclear localization signal|Nuclear export signal	Soluble	AT4G27950	CRF4	Nucleus	Nuclear export signal	Soluble	1	0	1
	12	Signaling	Ccan002g006890	CRF4-b|Ccan002g006890	Nucleus	Nuclear export signal	Soluble	AT4G27950	CRF4	Nucleus	Nuclear export signal	Soluble	1	1	1
	13	Signaling	Ccan008g026990	CRF4-c|Ccan008g026990	Nucleus	Nuclear localization signal|Nuclear export signal	Soluble	AT4G27950	CRF4	Nucleus	Nuclear export signal	Soluble	1	0	1
	14	Signaling	Ccan002g050840	CRF5|Ccan002g050840	Nucleus		Soluble	AT2G46310	CRF5	Nucleus	Nuclear localization signal	Soluble	1	0	1
	15	Signaling	Ccan003g006180	ARR1|Ccan003g006180	Nucleus	Nuclear localization signal|Nuclear export signal	Soluble	AT3G16857	ARR1	Nucleus	Nuclear localization signal|Nuclear export signal	Soluble	1	1	1
	16	Signaling	Ccan011g022880	ARR4|Ccan011g022880	Nucleus	Nuclear localization signal	Soluble	AT1G10470	ARR4	Nucleus	Nuclear localization signal	Soluble	1	1	1
	17	Signaling	Ccan002g039330	ARR9-a|Ccan002g039330	Nucleus	Nuclear localization signal	Soluble	AT3G57040	ARR9	Nucleus	Nuclear localization signal	Soluble	1	1	1
	18	Signaling	Ccan006g024350	ARR9-b|Ccan006g024350	Nucleus	Nuclear localization signal	Soluble	AT3G57040	ARR9	Nucleus	Nuclear localization signal	Soluble	1	1	1
	19	Signaling	Ccan004g023740	ARR10-a|Ccan004g023740	Nucleus	Nuclear localization signal	Soluble	AT4G31920	ARR10	Nucleus	Nuclear localization signal|Nuclear export signal	Soluble	1	0	1
	20	Signaling	Ccan004g023950	ARR10-b|Ccan004g023950	Nucleus	Nuclear localization signal	Soluble	AT4G31920	ARR10	Nucleus	Nuclear localization signal|Nuclear export signal	Soluble	1	0	1
	21	Signaling	Ccan006g005060	ARR10-c|Ccan006g005060	Nucleus	Nuclear localization signal	Soluble	AT4G31920	ARR10	Nucleus	Nuclear localization signal|Nuclear export signal	Soluble	1	0	1
	22	Signaling	Ccan011g024670	ARR11|Ccan011g024670	Nucleus	Nuclear export signal	Soluble	AT1G67710	ARR11	Nucleus	Nuclear localization signal|Nuclear export signal	Soluble	1	0	1
	23	Signaling	Ccan006g012620	ARR12-a|Ccan006g012620	Nucleus	Nuclear localization signal	Soluble	AT2G25180	ARR12	Nucleus	Nuclear localization signal|Nuclear export signal	Soluble	1	0	1
	24	Signaling	Ccan006g020520	ARR12-b|Ccan006g020520	Nucleus	Nuclear localization signal|Nuclear export signal	Soluble	AT2G25180	ARR12	Nucleus	Nuclear localization signal|Nuclear export signal	Soluble	1	1	1
	25	Signaling	Ccan011g015950	ARR14-a|Ccan011g015950	Nucleus	Nuclear localization signal|Nuclear export signal	Soluble	AT2G01760	ARR14	Nucleus	Nuclear localization signal	Soluble	1	0	1
	26	Signaling	Ccan011g015960	ARR14-b|Ccan011g015960	Nucleus	Nuclear localization signal	Soluble	AT2G01760	ARR14	Nucleus	Nuclear localization signal	Soluble	1	1	1
	27	Signaling	Ccan001g027820	ARR17|Ccan001g027820	Cytoplasm|Nucleus	Nuclear localization signal	Soluble	AT3G56380	ARR17	Cytoplasm|Nucleus	Nuclear localization signal	Soluble	1	1	1
		Overall Conservation											76.4706	62.3529	95.2941
