# Supplementary material for: Transcriptional Dynamics Underlying Somatic Embryogenesis in Coffea canephora
Source: Plants (Basel). 2025 Apr 2;14(7):1108. doi: 10.3390/plants14071108 (PMC11991477; doi:10.3390/plants14071108)
Supplement: Supplementary file 1 [file plants-14-01108-s001.zip › TableS8.xlsx]

## Sheet: Hoja1
Table S8. Characteristics and expression values of auxin and cytokinin genes of C. canephora.
gene	length	closest-orthologue	copynumber	gene-name	orthologue-length	blastdescription1	blastdescription2	TAIR-description	Orthogrupo	Arabidopsis-thaliana	Coffea-canephora	module	DESeq2-values	9DBI_log2FC	9DBI_padj	0DBI_log2FC	0DBI_padj	1HAI_log2FC	1HAI_padj	2HAI_log2FC	2HAI_padj	1DAI_log2FC	1DAI_padj	3DAI_log2FC	3DAI_padj	14DAI_log2FC	14DAI_padj	21DAI_log2FC	21DAI_padj	28DAI_log2FC	28DAI_padj	TPM-values	14DBI-a	14DBI-b	9DBI-a	9DBI-b	0DBI-a	0DBI-b	1HAI-a	1HAI-b	2HAI-a	2HAI-b	1DAI-a	1DAI-b	3DAI-a	3DAI-b	14DAI-a	14DAI-b	21DAI-a
Ccan002g011520	617aa	AT5G05730	AT5G05730	ASA1, TRP5, AMT1, WEI2, JDL1	L=595	anthranilate synthase alpha subunit 1	ASA1 encodes the alpha subunit of anthranilate synthase, which catalyzes the rate-limiting step of tryptophan synthesis. ASA1 is induced by ethylene, and forms a link between ethylene signalling and auxin synthesis in roots.	anthranilate synthase alpha subunit 1 (ASA1); FUNCTIONS IN: anthranilate synthase activity; INVOLVED IN: in 6 processes; LOCATED IN: chloroplast, anthranilate synthase complex; EXPRESSED IN: 27 plant structures; EXPRESSED DURING: 13 growth stages; CONTAINS InterPro DOMAIN/s: Anthranilate synthase component I, N-terminal (InterPro:IPR006805), Chorismate binding, C-terminal (InterPro:IPR015890), AD…	OrthoF-Ccan002g011520	NA		red	DESeq2-Ccan002g011520	0.915133	0.944245	-3.00983	0.376164	3.81813	0.083237	6.407	0.00119231	-1.83323	0.471678	-0.892809	0.782654	-1.22332	0.658338	-0.364722	0.9093	0.379307	0.887829	TPM-Ccan002g011520	24.2516	1.07813	1.5373	55.767	3.28182	0	119.332	98.0693	756.928	1068.2	1.81829	6.59957	8.30014	8.6022	4.02182	9.0065	10.8384
Ccan001g026590	590aa	AT2G29690	AT2G29690	ASA2, ATHANSYNAB	L=621	anthranilate synthase 2	Encode a functional anthranilate synthase protein. Expressed at a constitutive basal level. Expression was not induced by wounding nor bacterial pathogen infiltration. Involved in aromatic amino acid biosynthesis.	anthranilate synthase 2 (ASA2); FUNCTIONS IN: anthranilate synthase activity; INVOLVED IN: tryptophan biosynthetic process, aromatic amino acid family biosynthetic process; LOCATED IN: chloroplast, anthranilate synthase complex; EXPRESSED IN: 21 plant structures; EXPRESSED DURING: 13 growth stages; CONTAINS InterPro DOMAIN/s: Anthranilate synthase component I, N-terminal (InterPro:IPR006805), Cho…	OrthoF-OG0006290	AT2G29690.1	Ccan001g026590	yellow	DESeq2-Ccan001g026590	0.0949539	0.974269	0.025747	1	-0.486832	0.118388	-1.19873	6.93e-06	0.683444	0.0187342	0.326105	0.350764	0.29415	0.393591	0.013722	0.986912	-0.131333	0.695289	TPM-Ccan001g026590	17.8124	25.4605	26.2094	23.8943	18.684	19.4836	10.898	7.80086	6.26272	8.48185	32.1527	38.1641	30.2786	31.0662	24.4319	19.5104	19.1699
Ccan011g011060	280aa	AT1G25220	AT1G25220-a	ASB1, TRP4, WEI7	L=276	anthranilate synthase beta subunit 1	Catalyzes the first step of tryptophan biosynthesis: Chorismate L-Glutamine = Anthranilate Pyruvate L-Glutamate. Functions as a heterocomplex with anthranilate synthase alpha subunit (ASA1 or ASA2).	anthranilate synthase beta subunit 1 (ASB1); FUNCTIONS IN: anthranilate synthase activity; INVOLVED IN: in 6 processes; LOCATED IN: chloroplast; EXPRESSED IN: pericycle, cotyledon vascular system, primary root tip, root, lateral root primordium; CONTAINS InterPro DOMAIN/s: Glutamine amidotransferase class-I, C-terminal (InterPro:IPR000991), Glutamine amidotransferase superfamily (InterPro:IPR0117…	OrthoF-OG0000124	AT1G24807.1, AT1G24909.1, AT1G25083.1, AT1G25155.1, AT1G25220.2, AT5G57890.1	Ccan011g011060, Ccan011g014580	NA	DESeq2-Ccan011g011060	-0.177368	0.918351	0.142602	0.898988	0.256855	0.572307	-0.157499	0.742055	-0.185654	0.701477	-0.565492	0.149835	-0.534498	0.169352	-0.711259	0.0440943	-0.368119	0.321182	TPM-Ccan011g011060	44.9298	57.9066	55.1549	43.6791	44.5557	51.776	45.7692	38.9512	30.1049	45.1818	48.0856	42.534	39.4846	36.2498	35.4359	40.7196	29.5474
Ccan011g014580	319aa	AT1G25220	AT1G25220-b	ASB1, TRP4, WEI7	L=276	anthranilate synthase beta subunit 1	Catalyzes the first step of tryptophan biosynthesis: Chorismate L-Glutamine = Anthranilate Pyruvate L-Glutamate. Functions as a heterocomplex with anthranilate synthase alpha subunit (ASA1 or ASA2).	anthranilate synthase beta subunit 1 (ASB1); FUNCTIONS IN: anthranilate synthase activity; INVOLVED IN: in 6 processes; LOCATED IN: chloroplast; EXPRESSED IN: pericycle, cotyledon vascular system, primary root tip, root, lateral root primordium; CONTAINS InterPro DOMAIN/s: Glutamine amidotransferase class-I, C-terminal (InterPro:IPR000991), Glutamine amidotransferase superfamily (InterPro:IPR0117…	OrthoF-OG0000124	AT1G24807.1, AT1G24909.1, AT1G25083.1, AT1G25155.1, AT1G25220.2, AT5G57890.1	Ccan011g011060, Ccan011g014580	NA	DESeq2-Ccan011g014580	0.0850711	0.955447	0.38131	0.233747	1.14137	7.35e-09	1.06527	5.97e-08	0.498515	0.023285	0.811922	0.000104	0.876387	2.11e-05	0.53167	0.0124001	0.840459	2.89e-05	TPM-Ccan011g014580	27.1143	28.1336	35.0009	28.7368	35.424	27.6142	42.2993	36.7848	40.18	54.1826	35.2066	45.4988	49.3661	56.0532	48.4036	54.1203	39.2021
Ccan004g018150	411aa	AT5G17990	AT5G17990-a	TRP1, pat1	L=444	tryptophan biosynthesis 1	Encodes the tryptophan biosynthetic enzyme phosphoribosylanthranilate transferase (PAT1, called trpD in bacteria). Converts anthranilate and phosphoribosylpyrophosphate into phosphoribosylanthranilate and inorganic pyrophosphate.	tryptophan biosynthesis 1 (TRP1); FUNCTIONS IN: anthranilate phosphoribosyltransferase activity; INVOLVED IN: tryptophan biosynthetic process; LOCATED IN: chloroplast stroma, chloroplast, chloroplast envelope; EXPRESSED IN: 21 plant structures; EXPRESSED DURING: 13 growth stages; CONTAINS InterPro DOMAIN/s: Glycosyl transferase, family 3, N-terminal (InterPro:IPR017459), Anthranilate phosphoribos…	OrthoF-OG0011759	AT5G17990.1	Ccan004g018150	NA	DESeq2-Ccan004g018150	0.302028	0.795643	-0.178042	0.873543	0.0278181	0.989203	-0.236398	0.619507	0.235743	0.637186	0.130298	0.837374	0.101534	0.862162	-0.344004	0.415047	0.121649	0.788775	TPM-Ccan004g018150	15.9936	25.4448	18.9605	31.4693	15.2832	14.3106	13.659	14.3477	13.479	13.562	25.5102	23.659	21.9711	26.2489	19.7164	19.7101	15.257
Ccan007g006790	400aa	AT5G17990	AT5G17990-b	TRP1, pat1	L=444	tryptophan biosynthesis 1	Encodes the tryptophan biosynthetic enzyme phosphoribosylanthranilate transferase (PAT1, called trpD in bacteria). Converts anthranilate and phosphoribosylpyrophosphate into phosphoribosylanthranilate and inorganic pyrophosphate.	tryptophan biosynthesis 1 (TRP1); FUNCTIONS IN: anthranilate phosphoribosyltransferase activity; INVOLVED IN: tryptophan biosynthetic process; LOCATED IN: chloroplast stroma, chloroplast, chloroplast envelope; EXPRESSED IN: 21 plant structures; EXPRESSED DURING: 13 growth stages; CONTAINS InterPro DOMAIN/s: Glycosyl transferase, family 3, N-terminal (InterPro:IPR017459), Anthranilate phosphoribos…	OrthoF-Ccan007g006790	NA		darkorange	DESeq2-Ccan007g006790	0.435834	0.94245	-0.351645	0.916515	-0.369578	0.806129	-0.481579	0.712972	-0.882164	0.459941	-0.347469	0.830635	-1.21036	0.282155	-1.72267	0.0856045	-1.88637	0.0503046	TPM-Ccan007g006790	34.3892	15.1046	16.7709	59.1145	21.4386	14.8083	11.3829	11.5158	17.2925	13.6839	8.98086	23.0874	24.7233	23.1603	2.52511	7.66	11.6192
Ccan002g011240	290aa	AT1G07780	AT1G07780	PAI1, TRP6	L=275	phosphoribosylanthranilate isomerase 1	Encodes phosphoribosylanthranilate isomerase which catalyzes the third step of the tryptophan biosynthetic pathway. Member of gene family.	phosphoribosylanthranilate isomerase 1 (PAI1); CONTAINS InterPro DOMAIN/s: N-(5&apos;phosphoribosyl)anthranilate isomerase (PRAI) (InterPro:IPR001240), Aldolase-type TIM barrel (InterPro:IPR013785), Ribulose-phosphate binding barrel (InterPro:IPR011060); BEST Arabidopsis thaliana protein match is: phosphoribosylanthranilate isomerase 2 (TAIR:AT5G05590.1); Has 5472 Blast hits to 5471 proteins in 2…	OrthoF-OG0000601	AT1G07780.3, AT1G29410.2, AT5G05590.1	Ccan002g011240	blue	DESeq2-Ccan002g011240	0.490831	0.457987	0.0400752	0.998252	1.03054	0.00248824	-0.236856	0.580149	0.130632	0.804484	0.484766	0.226437	0.201755	0.664135	-0.607068	0.0887089	-0.39991	0.273916	TPM-Ccan002g011240	33.4077	42.8088	43.7481	70.7717	31.5637	31.142	46.6006	40.4785	20.0797	28.8391	39.386	42.4129	59.2721	56.9885	32.8186	40.3508	24.6771
Ccan004g016240	413aa	AT5G48220	AT5G48220	IGS	L=379	Aldolase-type TIM barrel family protein		Aldolase-type TIM barrel family protein; FUNCTIONS IN: indole-3-glycerol-phosphate synthase activity, catalytic activity; INVOLVED IN: metabolic process, tryptophan metabolic process; LOCATED IN: chloroplast, chloroplast stroma; EXPRESSED IN: 22 plant structures; EXPRESSED DURING: 13 growth stages; CONTAINS InterPro DOMAIN/s: Aldolase-type TIM barrel (InterPro:IPR013785), Indole-3-glycerol phosph…	OrthoF-OG0010220	AT5G48220.1	Ccan004g016240	NA	DESeq2-Ccan004g016240	0.0492508	1	0.107446	0.946766	0.153669	0.795219	0.185084	0.72413	0.663915	0.112315	0.311266	0.546681	0.0224091	0.983954	0.0106568	0.999083	0.0117631	0.989802	TPM-Ccan004g016240	39.9981	43.5684	50.9501	44.0759	32.6416	42.5264	27.7746	30.3637	35.9191	37.8089	64.3201	64.5637	59.4537	53.0709	33.1592	45.4721	31.9309
Ccan011g018770	318aa	AT3G54640	AT3G54640	TSA1, TRP3	L=312	tryptophan synthase alpha chain	Catalyzes the conversion of indole-3-glycerolphosphate to indole, the penultimate reaction in the biosynthesis of tryptophan. Functions as a heterocomplex with tryptophan synthase beta subunit (TSA2).	tryptophan synthase alpha chain (TSA1); FUNCTIONS IN: tryptophan synthase activity; INVOLVED IN: tryptophan biosynthetic process, defense response to bacterium, defense response by callose deposition in cell wall; LOCATED IN: chloroplast, chloroplast stroma; EXPRESSED IN: 23 plant structures; EXPRESSED DURING: 13 growth stages; CONTAINS InterPro DOMAIN/s: Tryptophan synthase, alpha chain, active …	OrthoF-OG0009188	AT4G02610.1	Ccan011g018770	darkred	DESeq2-Ccan011g018770	0.161983	0.935372	-0.0958157	0.947298	1.87667	3.41e-09	3.47733	3.89e-30	1.50543	4.16e-06	0.369688	0.391732	0.113306	0.827465	0.544038	0.134087	0.62047	0.0742361	TPM-Ccan011g018770	35.0253	34.6582	50.1731	39.9865	43.3074	20.06	87.7082	71.8817	317.076	337.573	115.212	92.5759	54.2614	50.8359	32.7602	45.2873	52.7772
Ccan005g024650	479aa	AT4G27070	AT4G27070	TSB2	L=475	tryptophan synthase beta-subunit 2	Tryptophan synthase beta. Expressed at low levels in all tissues.	tryptophan synthase beta-subunit 2 (TSB2); CONTAINS InterPro DOMAIN/s: Tryptophan synthase, beta chain (InterPro:IPR006654), Pyridoxal phosphate-dependent enzyme, beta subunit (InterPro:IPR001926), Tryptophan synthase, beta chain, conserved site (InterPro:IPR006653); BEST Arabidopsis thaliana protein match is: tryptophan synthase beta-subunit 1 (TAIR:AT5G54810.1); Has 1807 Blast hits to 1807 prot…	OrthoF-OG0002747	AT4G27070.1, AT5G54810.1	Ccan005g024650	midnightblue	DESeq2-Ccan005g024650	0.58691	0.486501	0.606992	0.390383	1.45007	0.00044	2.27265	4.65e-09	2.37819	1.45e-09	1.71073	3.27e-05	1.98303	8.78e-07	1.732	1.76e-05	2.39697	5.63e-10	TPM-Ccan005g024650	28.9759	24.9292	55.3468	33.549	30.995	39.1243	50.9741	39.9077	105.087	104.012	155.137	131.313	97.5933	106.414	120.758	36.268	72.9959
Ccan007g026330	499aa	AT5G38530	AT5G38530	TSBtype2	L=506	tryptophan synthase beta type 2	TSBtype2 encodes a type 2 tryptophan synthase beta subunit that catalyzes a condensation reaction between serine and indole to generate tryptophan.It appears to form a homodimer. Its biological role has not yet been determined, but it has a very high affinity for indole which may be involved in allowing TSBtype2 to carefully limit free indole build-up. But, to date no overall change in plant morp…	tryptophan synthase beta type 2 (TSBtype2); FUNCTIONS IN: pyridoxal phosphate binding, tryptophan synthase activity, catalytic activity; INVOLVED IN: tryptophan biosynthetic process, metabolic process; EXPRESSED IN: 21 plant structures; EXPRESSED DURING: 13 growth stages; CONTAINS InterPro DOMAIN/s: Pyridoxal phosphate-dependent enzyme, beta subunit (InterPro:IPR001926), Tryptophan synthase, beta…	OrthoF-OG0010973	AT5G38530.1	Ccan007g026330	lightcyan	DESeq2-Ccan007g026330	0.787684	0.567754	1.47172	0.0826504	1.9499	0.00206085	2.95714	5.69e-07	2.36224	0.000129	2.28383	0.000293	1.85235	0.00386337	1.59592	0.0119412	1.49803	0.0161512	TPM-Ccan007g026330	6.4363	27.2153	39.9177	19.0167	58.4641	22.7854	38.7618	32.6608	84.669	105.696	72.3131	97.6966	86.2101	87.6542	36.5136	32.2572	51.144
Ccan002g016430	477aa	AT5G28237	AT5G28237		L=465	Pyridoxal-5'-phosphate-dependent enzyme family protein		Pyridoxal-5'-phosphate-dependent enzyme family protein; FUNCTIONS IN: pyridoxal phosphate binding, tryptophan synthase activity, catalytic activity; INVOLVED IN: tryptophan biosynthetic process, metabolic process, tryptophan metabolic process; CONTAINS InterPro DOMAIN/s: Tryptophan synthase, beta chain (InterPro:IPR006654), Tryptophan synthase, beta chain, conserved site (InterPro:IPR006653), Pyr…	OrthoF-OG0011552	AT5G28237.1	Ccan002g016430	red	DESeq2-Ccan002g016430	3.20438	0.359487	5.43533	0.0257856	11.5524	1.95e-10	10.6142	4.94e-09	0.349715	0.932285	2.87704	0.211833	2.88757	0.198636	3.65801	0.0738261	4.36147	0.0249479	TPM-Ccan002g016430	0	1.13308	3.97146	2.7068	22.9715	3.90158	607.063	495.77	275.735	497.69	0	1.14791	2.77807	2.40279	2.20796	0.81794	1.81644
Ccan011g023960	403aa	AT1G70560	AT1G70560	TAA1	L=391	tryptophan aminotransferase of Arabidopsis 1	TAA1 is involved in the shade-induced production of indole-3-pyruvate (IPA), a precursor to IAA, a biologically active auxin. It is also involved in regulating many aspects of plant growth and development from embryogenesis to flower formation and plays a role in ethylene-mediated signaling. This enzyme can catalyze the formation of IPA from L-tryptophan. Though L-Trp is expected to be the prefer…	tryptophan aminotransferase of Arabidopsis 1 (TAA1); CONTAINS InterPro DOMAIN/s: Pyridoxal phosphate-dependent transferase, major domain (InterPro:IPR015424), Pyridoxal phosphate-dependent transferase, major region, subdomain 1 (InterPro:IPR015421), Allinase, C-terminal (InterPro:IPR006948), Pyridoxal phosphate-dependent transferase, major region, subdomain 2 (InterPro:IPR015422); BEST Arabidopsi…	OrthoF-OG0001029	AT1G23320.1, AT1G70560.1	Ccan011g023960	NA	DESeq2-Ccan011g023960	0	NA	0	NA	6.77781	NA	0	NA	0	NA	0	NA	5.74691	NA	0	NA	0	NA	TPM-Ccan011g023960	0	0	0	0	0	0	0.281635	0	0	0	0	0	0	0	0.180113	0	0
Ccan004g017410	436aa	AT4G24670	AT4G24670	TAR2	L=440	tryptophan aminotransferase related 2	Encodes a protein with similarity to the TAA1 trytophan aminotransferase involved in IAA biosynthesis. Double mutant analyses suggest that this protein is involved in regulating many aspects of plant growth and development from embryogenesis to flower formation and plays a role in ethylene-mediated signaling.	tryptophan aminotransferase related 2 (TAR2); FUNCTIONS IN: L-tryptophan:2-oxoglutarate aminotransferase activity, carbon-sulfur lyase activity, L-tryptophan:pyruvate aminotransferase activity; INVOLVED IN: in 12 processes; LOCATED IN: endomembrane system; EXPRESSED IN: 21 plant structures; EXPRESSED DURING: 13 growth stages; CONTAINS InterPro DOMAIN/s: Pyridoxal phosphate-dependent transferase, …	OrthoF-OG0008684	AT4G24670.1	Ccan004g017410	salmon	DESeq2-Ccan004g017410	-0.446515	0.866604	0.588302	0.693827	-2.03247	0.00288814	-2.98999	2.9e-06	-1.81751	0.00837597	-2.32093	0.000655	-2.20056	0.00118824	-1.85808	0.0058362	-1.90258	0.00401703	TPM-Ccan004g017410	16.6469	19.2926	14.2052	14.0572	9.64755	34.3644	2.88349	2.49018	2.21905	1.17007	3.99985	6.16464	4.13367	3.6008	4.57869	6.30761	4.65007
Ccan004g008570	79aa	AT1G34060	AT1G34060-a	TAR4	L=463	Pyridoxal phosphate (PLP)-dependent transferases superfamily protein		Pyridoxal phosphate (PLP)-dependent transferases superfamily protein; FUNCTIONS IN: carbon-sulfur lyase activity, pyridoxal phosphate binding, catalytic activity; LOCATED IN: endomembrane system; CONTAINS InterPro DOMAIN/s: Pyridoxal phosphate-dependent transferase, major domain (InterPro:IPR015424), EGF-like, alliinase (InterPro:IPR006947), Pyridoxal phosphate-dependent transferase, major region…	OrthoF-Ccan004g008570	NA		NA	DESeq2-Ccan004g008570	0	NA	0	NA	8.43859	NA	0	NA	0	NA	0	NA	0	NA	0	NA	3.41124	NA	TPM-Ccan004g008570	0	0	0	0	0	0	1.36086	0.416917	0	0	0	0	0	0	0	0	0
Ccan010g024130	766aa	AT1G34060	AT1G34060-b	TAR4	L=463	Pyridoxal phosphate (PLP)-dependent transferases superfamily protein		Pyridoxal phosphate (PLP)-dependent transferases superfamily protein; FUNCTIONS IN: carbon-sulfur lyase activity, pyridoxal phosphate binding, catalytic activity; LOCATED IN: endomembrane system; CONTAINS InterPro DOMAIN/s: Pyridoxal phosphate-dependent transferase, major domain (InterPro:IPR015424), EGF-like, alliinase (InterPro:IPR006947), Pyridoxal phosphate-dependent transferase, major region…	OrthoF-Ccan010g024130	NA		turquoise	DESeq2-Ccan010g024130	0.0702762	1	0.690484	0.789135	-0.693746	0.61483	-1.74089	0.105472	1.09088	0.374202	0.694111	0.626226	2.33859	0.0283331	2.37837	0.0205069	3.12798	0.00129247	TPM-Ccan010g024130	3.25211	11.9901	13.5493	2.83629	5.42728	13.4142	2.88829	2.88679	1.11945	2.29313	20.375	10.0525	11.582	14.5941	56.4856	40.6369	17.3183
Ccan010g024140	871aa	AT1G34060	AT1G34060-c	TAR4	L=463	Pyridoxal phosphate (PLP)-dependent transferases superfamily protein		Pyridoxal phosphate (PLP)-dependent transferases superfamily protein; FUNCTIONS IN: carbon-sulfur lyase activity, pyridoxal phosphate binding, catalytic activity; LOCATED IN: endomembrane system; CONTAINS InterPro DOMAIN/s: Pyridoxal phosphate-dependent transferase, major domain (InterPro:IPR015424), EGF-like, alliinase (InterPro:IPR006947), Pyridoxal phosphate-dependent transferase, major region…	OrthoF-Ccan010g024140	NA		NA	DESeq2-Ccan010g024140	0	NA	0	NA	0	NA	0	NA	0	NA	0	NA	4.91597	NA	0	NA	3.41131	NA	TPM-Ccan010g024140	0	0	0	0	0	0	0	0	0	0	0	0	0	0	0.028163	0	0
Ccan010g024150	253aa	AT1G34060	AT1G34060-d	TAR4	L=463	Pyridoxal phosphate (PLP)-dependent transferases superfamily protein		Pyridoxal phosphate (PLP)-dependent transferases superfamily protein; FUNCTIONS IN: carbon-sulfur lyase activity, pyridoxal phosphate binding, catalytic activity; LOCATED IN: endomembrane system; CONTAINS InterPro DOMAIN/s: Pyridoxal phosphate-dependent transferase, major domain (InterPro:IPR015424), EGF-like, alliinase (InterPro:IPR006947), Pyridoxal phosphate-dependent transferase, major region…	OrthoF-OG0000545	AT1G34040.1, AT1G34060.1	Ccan010g024150, Ccan010g024160	NA	DESeq2-Ccan010g024150	NA	NA	NA	NA	NA	NA	NA	NA	NA	NA	NA	NA	NA	NA	NA	NA	NA	NA	TPM-Ccan010g024150	0	0	0	0	0	0	0	0	0	0	0	0	0	0	0	0	0
Ccan010g024160	505aa	AT1G34060	AT1G34060-e	TAR4	L=463	Pyridoxal phosphate (PLP)-dependent transferases superfamily protein		Pyridoxal phosphate (PLP)-dependent transferases superfamily protein; FUNCTIONS IN: carbon-sulfur lyase activity, pyridoxal phosphate binding, catalytic activity; LOCATED IN: endomembrane system; CONTAINS InterPro DOMAIN/s: Pyridoxal phosphate-dependent transferase, major domain (InterPro:IPR015424), EGF-like, alliinase (InterPro:IPR006947), Pyridoxal phosphate-dependent transferase, major region…	OrthoF-OG0000545	AT1G34040.1, AT1G34060.1	Ccan010g024150, Ccan010g024160	NA	DESeq2-Ccan010g024160	NA	NA	NA	NA	NA	NA	NA	NA	NA	NA	NA	NA	NA	NA	NA	NA	NA	NA	TPM-Ccan010g024160	0	0	0	0	0	0	0	0	0	0	0	0	0	0	0	0	0
Ccan006g014590	426aa	AT4G13260	AT4G13260	YUC2	L=415	Flavin-binding monooxygenase family protein	Encodes YUC2. Catalyzes conversion of IPA (indole-3-pyruvic acid) to IAA (indole-3-acetic acid) in auxin biosynthesis pathway.	YUCCA2 (YUC2); FUNCTIONS IN: NADP or NADPH binding, oxidoreductase activity, FAD binding, flavin-containing monooxygenase activity; INVOLVED IN: auxin biosynthetic process; EXPRESSED IN: 24 plant structures; EXPRESSED DURING: 13 growth stages; CONTAINS InterPro DOMAIN/s: Pyridine nucleotide-disulphide oxidoreductase, class-II (InterPro:IPR000103), FAD-dependent pyridine nucleotide-disulphide oxid…	OrthoF-OG0009239	AT4G13260.1	Ccan006g014590	salmon	DESeq2-Ccan006g014590	-2.18861	0.981926	-4.32191	0.829031	-3.05175	0.785294	-4.84793	0.601119	-10.6837	0.210934	-10.6855	0.225418	-10.4757	0.224844	-10.4863	0.194658	-8.5567	0.283498	TPM-Ccan006g014590	4.19287	0.262932	0	1.18714	0.256263	0.858123	0	0.261131	0	0.140796	0	0	0	0	0	0	0
Ccan003g011900	428aa	AT1G04610	AT1G04610	YUC3	L=437	YUCCA 3		YUCCA 3 (YUC3); FUNCTIONS IN: NADP or NADPH binding, oxidoreductase activity, FAD binding, flavin-containing monooxygenase activity; INVOLVED IN: auxin biosynthetic process; EXPRESSED IN: 11 plant structures; EXPRESSED DURING: 4 anthesis, C globular stage, petal differentiation and expansion stage, D bilateral stage; CONTAINS InterPro DOMAIN/s: Pyridine nucleotide-disulphide oxidoreductase, class…	OrthoF-Ccan003g011900	NA		green	DESeq2-Ccan003g011900	-0.4074	0.998014	-2.29974	0.527291	2.73122	0.208347	-0.373143	0.920732	0.75209	0.79593	0.109442	0.994906	0.885539	0.743018	1.8705	0.382746	2.18256	0.281505	TPM-Ccan003g011900	0.667995	0.121872	0.396944	0.186135	0.110634	0	1.8855	2.0124	0.388947	0.180496	0.602711	1.20025	0	1.32394	0.740347	0.170689	0.904851
Ccan008g018840	398aa	AT5G11320	AT5G11320	YUC4	L=411	Flavin-binding monooxygenase family protein	Belongs to the YUC gene family. Encodes a predicted flavin monooxygenase YUC4 involved in auxin biosynthesis and plant development.	YUCCA4 (YUC4); FUNCTIONS IN: NADP or NADPH binding, oxidoreductase activity, monooxygenase activity, FAD binding, flavin-containing monooxygenase activity; INVOLVED IN: in 7 processes; EXPRESSED IN: 12 plant structures; EXPRESSED DURING: 6 growth stages; CONTAINS InterPro DOMAIN/s: Pyridine nucleotide-disulphide oxidoreductase, class-II (InterPro:IPR000103), FAD-dependent pyridine nucleotide-disu…	OrthoF-OG0011794	AT5G11320.1	Ccan008g018840	brown	DESeq2-Ccan008g018840	0	1	0	1	4.6628	0.667827	0	1	5.27631	0.607187	0	1	8.52868	0.360115	11.8874	0.148024	11.8157	0.137819	TPM-Ccan008g018840	0	0	0	0	0	0	0.050976	0	0	0	0	0.155682	0	0	1.18161	2.94413	7.85792
Ccan008g020480	427aa	AT5G25620	AT5G25620	YUC6	L=417	Flavin-binding monooxygenase family protein		YUCCA6 (YUC6); FUNCTIONS IN: NADP or NADPH binding, oxidoreductase activity, monooxygenase activity, FAD binding, flavin-containing monooxygenase activity; INVOLVED IN: auxin biosynthetic process; EXPRESSED IN: sepal; EXPRESSED DURING: petal differentiation and expansion stage; CONTAINS InterPro DOMAIN/s: Pyridine nucleotide-disulphide oxidoreductase, class-II (InterPro:IPR000103), FAD-dependent …	OrthoF-OG0011950	AT5G25620.2	Ccan008g020480	green	DESeq2-Ccan008g020480	-0.101054	1	-1.2161	0.795095	-4.48535	0.0189592	-1.25955	0.582698	-1.81377	0.418565	-1.48706	0.545918	-1.96291	0.374848	-5.30888	0.00365912	-8.09106	0.000581	TPM-Ccan008g020480	6.00516	3.28056	1.61328	7.7724	3.15564	0.891293	0.276192	0	2.25902	0.675615	1.70239	0.84134	1.68706	1.88558	0.561437	2.55526	0
Ccan007g013790	184aa	AT2G33230	AT2G33230	YUC7	L=431	YUCCA 7	Encodes a flavin monooxygenase gene which belongs to the tryptophan-dependent auxin biosynthetic pathway and enhances drought resistance.	YUCCA 7 (YUC7); FUNCTIONS IN: NADP or NADPH binding, oxidoreductase activity, monooxygenase activity, FAD binding, flavin-containing monooxygenase activity; INVOLVED IN: oxidation reduction; CONTAINS InterPro DOMAIN/s: Pyridine nucleotide-disulphide oxidoreductase, class-II (InterPro:IPR000103), FAD-dependent pyridine nucleotide-disulphide oxidoreductase (InterPro:IPR013027), Flavin-containing mo…	OrthoF-Ccan007g013790	NA		NA	DESeq2-Ccan007g013790	0	NA	0	NA	7.7674	NA	0	NA	0	NA	0	NA	0	NA	6.88348	NA	0	NA	TPM-Ccan007g013790	0	0	0	0	0	0	0.727092	0.194346	0	0	0	0	0	0	0	0.306821	0
Ccan001g029950	418aa	AT4G28720	AT4G28720	YUC8	L=426	Flavin-binding monooxygenase family protein	Auxin biosynthetic gene regulated by RVE1. Overexpression leads to suppression of bri1 phenotype.	YUCCA 8 (YUC8); FUNCTIONS IN: NADP or NADPH binding, oxidoreductase activity, monooxygenase activity, FAD binding, flavin-containing monooxygenase activity; INVOLVED IN: brassinosteroid mediated signaling pathway, auxin biosynthetic process; EXPRESSED IN: 11 plant structures; EXPRESSED DURING: 4 anthesis; CONTAINS InterPro DOMAIN/s: Pyridine nucleotide-disulphide oxidoreductase, class-II (InterPr…	OrthoF-OG0008937	AT4G28720.1	Ccan001g029950	NA	DESeq2-Ccan001g029950	0	NA	1.69017	NA	0	NA	0	NA	0	NA	0	NA	0	NA	0	NA	5.99594	NA	TPM-Ccan001g029950	0	0	0	0	0.018195	0	0	0	0	0	0	0	0	0	0	0	0
Ccan001g032630	385aa	AT1G48910	AT1G48910-a	YUC10	L=383	Flavin-containing monooxygenase family protein	A paternally expressed imprinted gene.	YUC10; FUNCTIONS IN: NADP or NADPH binding, oxidoreductase activity, monooxygenase activity, FAD binding, flavin-containing monooxygenase activity; INVOLVED IN: regulation of anatomical structure morphogenesis; LOCATED IN: cellular_component unknown; EXPRESSED IN: sperm cell; CONTAINS InterPro DOMAIN/s: Pyridine nucleotide-disulphide oxidoreductase, class-II (InterPro:IPR000103), FAD-dependent py…	OrthoF-Ccan001g032630	NA		grey	DESeq2-Ccan001g032630	-0.488189	0.738398	-1.11856	0.117042	-1.09027	0.046551	-1.02858	0.0534654	-1.48136	0.00437884	-1.79774	0.000508	-1.14685	0.0357273	-1.0544	0.0472912	-0.623177	0.255601	TPM-Ccan001g032630	223.297	238.411	236.907	104.91	91.6173	86.1639	68.4111	63.6424	58.7387	109.496	85.9737	76.5081	76.5337	71.7543	139.966	111.648	79.1446
Ccan001g032660	385aa	AT1G48910	AT1G48910-b	YUC10	L=383	Flavin-containing monooxygenase family protein	A paternally expressed imprinted gene.	YUC10; FUNCTIONS IN: NADP or NADPH binding, oxidoreductase activity, monooxygenase activity, FAD binding, flavin-containing monooxygenase activity; INVOLVED IN: regulation of anatomical structure morphogenesis; LOCATED IN: cellular_component unknown; EXPRESSED IN: sperm cell; CONTAINS InterPro DOMAIN/s: Pyridine nucleotide-disulphide oxidoreductase, class-II (InterPro:IPR000103), FAD-dependent py…	OrthoF-Ccan001g032660	NA		brown	DESeq2-Ccan001g032660	0.0789308	1	0.229749	0.940124	0.324802	0.782085	-0.0528117	0.998694	-0.882569	0.33317	-0.356519	0.765104	1.00691	0.259014	1.59183	0.0424782	2.70795	0.000184	TPM-Ccan001g032660	17.1164	12.0001	9.00854	22.7482	20.2248	10.4374	10.4359	9.39092	7.26417	11.5193	7.12788	8.92262	13.4071	11.2886	44.6443	39.0042	31.408
Ccan010g022320	383aa	AT1G21430	AT1G21430	YUC11	L=391	Flavin-binding monooxygenase family protein		YUC11; FUNCTIONS IN: NADP or NADPH binding, oxidoreductase activity, monooxygenase activity, FAD binding, flavin-containing monooxygenase activity; INVOLVED IN: regulation of anatomical structure morphogenesis; LOCATED IN: membrane; EXPRESSED IN: leaf; CONTAINS InterPro DOMAIN/s: Pyridine nucleotide-disulphide oxidoreductase, class-II (InterPro:IPR000103), FAD-dependent pyridine nucleotide-disulp…	OrthoF-OG0004255	AT1G21430.1	Ccan010g022320	NA	DESeq2-Ccan010g022320	NA	NA	NA	NA	NA	NA	NA	NA	NA	NA	NA	NA	NA	NA	NA	NA	NA	NA	TPM-Ccan010g022320	0	0	0	0	0	0	0	0	0	0	0	0	0	0	0	0	0
Ccan002g024500	598aa	AT2G14960	AT2G14960-a	GH3.1	L=590	Auxin-responsive GH3 family protein	encodes a protein similar to IAA-amido synthases. Lines carrying an insertion in this gene are hypersensitive to auxin.	GH3.1; CONTAINS InterPro DOMAIN/s: GH3 auxin-responsive promoter (InterPro:IPR004993); BEST Arabidopsis thaliana protein match is: Auxin-responsive GH3 family protein (TAIR:AT4G37390.1); Has 1628 Blast hits to 1412 proteins in 230 species: Archae - 1; Bacteria - 595; Metazoa - 55; Fungi - 2; Plants - 676; Viruses - 0; Other Eukaryotes - 299 (source: NCBI BLink).	OrthoF-OG0006566	AT2G14960.1	Ccan002g024500	red	DESeq2-Ccan002g024500	1.60749	0.757146	4.19675	0.0746705	8.40435	5.06e-07	5.58522	0.00118662	2.12196	0.310975	1.83718	0.417618	2.08066	0.326251	3.18051	0.0863067	5.2683	0.00198363	TPM-Ccan002g024500	0	2.94275	6.37381	2.9936	51.6298	2.02169	300.695	292.187	58.8126	47.8435	6.30123	6.40247	7.0391	3.88531	7.93107	3.29708	12.7674
Ccan005g016250	589aa	AT2G14960	AT2G14960-b	GH3.1	L=590	Auxin-responsive GH3 family protein	encodes a protein similar to IAA-amido synthases. Lines carrying an insertion in this gene are hypersensitive to auxin.	GH3.1; CONTAINS InterPro DOMAIN/s: GH3 auxin-responsive promoter (InterPro:IPR004993); BEST Arabidopsis thaliana protein match is: Auxin-responsive GH3 family protein (TAIR:AT4G37390.1); Has 1628 Blast hits to 1412 proteins in 230 species: Archae - 1; Bacteria - 595; Metazoa - 55; Fungi - 2; Plants - 676; Viruses - 0; Other Eukaryotes - 299 (source: NCBI BLink).	OrthoF-Ccan005g016250	NA		darkturquoise	DESeq2-Ccan005g016250	0.24098	1	-1.62379	0.875134	-22.9934	4.69e-11	-24.5867	1.19e-12	0.676132	0.919712	2.07169	0.672734	1.05087	0.841514	-25.131	9.79e-13	-19.2964	3.82e-08	TPM-Ccan005g016250	2.91586	0.22189	0.486267	1.88885	0.683332	0	0	0	0	0	0.214606	3.14896	4.55129	4.5157	0.006509	0.210791	0
Ccan007g011290	596aa	AT2G14960	AT2G14960-c	GH3.1	L=590	Auxin-responsive GH3 family protein	encodes a protein similar to IAA-amido synthases. Lines carrying an insertion in this gene are hypersensitive to auxin.	GH3.1; CONTAINS InterPro DOMAIN/s: GH3 auxin-responsive promoter (InterPro:IPR004993); BEST Arabidopsis thaliana protein match is: Auxin-responsive GH3 family protein (TAIR:AT4G37390.1); Has 1628 Blast hits to 1412 proteins in 230 species: Archae - 1; Bacteria - 595; Metazoa - 55; Fungi - 2; Plants - 676; Viruses - 0; Other Eukaryotes - 299 (source: NCBI BLink).	OrthoF-Ccan007g011290	NA		brown	DESeq2-Ccan007g011290	3.42121	0.08584	3.4574	0.0671071	2.47978	0.116608	0.991428	0.584249	3.88756	0.007508	3.70531	0.0136272	4.60928	0.00130814	5.80814	2.48e-05	8.04462	1.06e-09	TPM-Ccan007g011290	0.333619	0.178808	7.46868	1.70955	3.67714	3.19669	1.18834	1.55315	1.17081	0	3.15327	8.671	5.73203	5.30177	13.7041	2.30509	25.1121
Ccan005g016240	592aa	AT4G37390	AT4G37390	GH3.2	L=603	Auxin-responsive GH3 family protein	Encodes an IAA-amido synthase that conjugates Asp and other amino acids to auxin in vitro. Lines carrying insertions in this gene are hypersensitive to auxin. May function as a negative component in auxin signaling by regulating auxin activity.	BRU6; CONTAINS InterPro DOMAIN/s: GH3 auxin-responsive promoter (InterPro:IPR004993); BEST Arabidopsis thaliana protein match is: Auxin-responsive GH3 family protein (TAIR:AT1G59500.1); Has 1707 Blast hits to 1543 proteins in 239 species: Archae - 1; Bacteria - 597; Metazoa - 55; Fungi - 2; Plants - 674; Viruses - 0; Other Eukaryotes - 378 (source: NCBI BLink).	OrthoF-Ccan005g016240	NA		pink	DESeq2-Ccan005g016240	-4.95331	0.0801145	-3.74914	0.221495	-12.7521	3.3e-07	-13.2552	7.32e-08	-13.614	5.26e-08	-2.33212	0.361083	-3.02435	0.196378	-13.4166	8.93e-08	-11.487	3.53e-06	TPM-Ccan005g016240	16.2348	13.5779	0.253081	0.90338	0.223978	1.69698	0	0	0	0	0	0	2.50201	3.61217	0.095098	0.347606	0
Ccan005g017330	606aa	AT5G54510	AT5G54510-a	GH3.6	L=612	Auxin-responsive GH3 family protein	Encodes an IAA-amido synthase that conjugates Ala, Asp, Phe, and Trp to auxin. Lines overexpressing this gene accumulate IAA-ASP and are hypersensitive to several auxins. Identified as a dominant mutation that displays shorter hypocotyls in light grown plants when compared to wild type siblings. Protein is similar to auxin inducible gene from pea (GH3).	DWARF IN LIGHT 1 (DFL1); FUNCTIONS IN: indole-3-acetic acid amido synthetase activity; INVOLVED IN: auxin homeostasis, response to auxin stimulus, auxin mediated signaling pathway, unidimensional cell growth; LOCATED IN: chloroplast, cytoplasm; EXPRESSED IN: 19 plant structures; EXPRESSED DURING: 12 growth stages; CONTAINS InterPro DOMAIN/s: GH3 auxin-responsive promoter (InterPro:IPR004993); BES…	OrthoF-Ccan005g017330	NA		NA	DESeq2-Ccan005g017330	7.39525	NA	1.6897	0.966998	0	1	0	1	8.42545	0.364954	6.57612	0.523693	0	1	0	1	3.41087	0.714951	TPM-Ccan005g017330	0	0	0	0.364778	0.010904	0	0	0	0	0	0.421148	0.494802	0.266005	0	0	0	0
Ccan005g024090	621aa	AT5G54510	AT5G54510-b	GH3.6	L=612	Auxin-responsive GH3 family protein	Encodes an IAA-amido synthase that conjugates Ala, Asp, Phe, and Trp to auxin. Lines overexpressing this gene accumulate IAA-ASP and are hypersensitive to several auxins. Identified as a dominant mutation that displays shorter hypocotyls in light grown plants when compared to wild type siblings. Protein is similar to auxin inducible gene from pea (GH3).	DWARF IN LIGHT 1 (DFL1); FUNCTIONS IN: indole-3-acetic acid amido synthetase activity; INVOLVED IN: auxin homeostasis, response to auxin stimulus, auxin mediated signaling pathway, unidimensional cell growth; LOCATED IN: chloroplast, cytoplasm; EXPRESSED IN: 19 plant structures; EXPRESSED DURING: 12 growth stages; CONTAINS InterPro DOMAIN/s: GH3 auxin-responsive promoter (InterPro:IPR004993); BES…	OrthoF-OG0010608	AT5G54510.1	Ccan005g024090	blue	DESeq2-Ccan005g024090	0.165984	0.995247	1.06987	0.386754	2.52251	0.000489	1.76795	0.0166849	0.926673	0.281532	1.01336	0.246846	1.462	0.0656074	2.68677	0.000164	2.5812	0.00022	TPM-Ccan005g024090	3.45703	0.801332	1.96964	3.03025	5.41023	2.85385	5.97574	7.58189	5.77088	5.28424	1.85237	7.04247	3.28569	6.18332	6.09729	5.28294	14.8223
Ccan001g033010	607aa	AT2G47750	AT2G47750	GH3.9	L=585	putative indole-3-acetic acid-amido synthetase GH3.9	Encodes GH3.9, a member of the GH3 family auxin-responsive genes. gh3.9-1 mutants had greater primary root length, increased sensitivity to indole-3-acetic acid (IAA)-mediated root growth inhibition, but no obvious effects on apical dominance or leaf morphology.	putative indole-3-acetic acid-amido synthetase GH3.9 (GH3.9); FUNCTIONS IN: molecular_function unknown; INVOLVED IN: response to auxin stimulus; LOCATED IN: chloroplast envelope; EXPRESSED IN: 18 plant structures; EXPRESSED DURING: 9 growth stages; CONTAINS InterPro DOMAIN/s: GH3 auxin-responsive promoter (InterPro:IPR004993); BEST Arabidopsis thaliana protein match is: Auxin-responsive GH3 famil…	OrthoF-OG0006023	AT2G47750.1	Ccan001g033010	NA	DESeq2-Ccan001g033010	2.12587	0.183578	1.29898	0.494857	1.41871	0.239335	0.456078	0.75594	0.774579	0.568508	-0.283741	0.88526	0.422758	0.781196	0.57806	0.654528	0.942708	0.413012	TPM-Ccan001g033010	0.645838	1.12062	7.23508	0.871161	1.11832	1.94476	0.976683	1.53697	0.99292	0.806924	1.95664	0.799866	0.628072	0.982953	1.41378	0.7768	1.54011
Ccan005g018260	590aa	AT4G03400	AT4G03400	GH3-10	L=591	Auxin-responsive GH3 family protein	Encodes a GH3-related gene involved in red light-specific hypocotyl elongation. Analysis of sense and antisense transgenic plants suggests that DFL2 is located downstream of red light signal transduction and determines the DESeq2ree of hypocotyl elongation.	DWARF IN LIGHT 2 (DFL2); INVOLVED IN: response to auxin stimulus, response to light stimulus; LOCATED IN: chloroplast; EXPRESSED IN: 24 plant structures; EXPRESSED DURING: 14 growth stages; CONTAINS InterPro DOMAIN/s: GH3 auxin-responsive promoter (InterPro:IPR004993); BEST Arabidopsis thaliana protein match is: Auxin-responsive GH3 family protein (TAIR:AT2G46370.4); Has 1425 Blast hits to 1352 p…	OrthoF-OG0008651	AT4G03400.1	Ccan005g018260	blue	DESeq2-Ccan005g018260	-0.497309	0.946383	0.340489	0.940028	-0.943881	0.515823	-1.89802	0.113935	-2.44916	0.0398654	-1.62646	0.22141	-2.61585	0.0278239	-2.7891	0.0141982	-7.86615	8.52e-11	TPM-Ccan005g018260	18.3405	15.3759	13.4866	13.2511	8.31758	26.1402	7.40436	3.76187	3.58591	4.32608	0.647435	6.53848	7.3948	5.1863	0.663781	1.9807	3.20802
Ccan010g016620	631aa	AT1G28130	AT1G28130-a	GH3.17	L=609	Auxin-responsive GH3 family protein	encodes an IAA-amido synthase that conjugates Asp and other amino acids to auxin in vitro. Lines carrying insertions in this gene are hypersensitive to auxin.	GH3.17; CONTAINS InterPro DOMAIN/s: GH3 auxin-responsive promoter (InterPro:IPR004993); BEST Arabidopsis thaliana protein match is: Auxin-responsive GH3 family protein (TAIR:AT5G54510.1); Has 1405 Blast hits to 1296 proteins in 239 species: Archae - 0; Bacteria - 491; Metazoa - 54; Fungi - 2; Plants - 672; Viruses - 0; Other Eukaryotes - 186 (source: NCBI BLink).	OrthoF-Ccan010g016620	NA		grey	DESeq2-Ccan010g016620	0.103581	1	0.120006	0.998252	0.621866	0.662582	0.272021	0.874155	0.796915	0.543146	0.0878756	0.980599	0.309937	0.843905	1.1691	0.299314	0.806555	0.477561	TPM-Ccan010g016620	0.771519	7.64614	3.49586	5.85441	6.8891	0.994423	3.33722	3.65189	3.2441	3.79322	5.9418	8.36713	5.10747	3.80728	5.7117	9.85968	7.6432
Ccan010g016630	384aa	AT1G28130	AT1G28130-b	GH3.17	L=466	Auxin-responsive GH3 family protein	encodes an IAA-amido synthase that conjugates Asp and other amino acids to auxin in vitro. Lines carrying insertions in this gene are hypersensitive to auxin.	GH3.17; CONTAINS InterPro DOMAIN/s: GH3 auxin-responsive promoter (InterPro:IPR004993); BEST Arabidopsis thaliana protein match is: Auxin-responsive GH3 family protein (TAIR:AT5G54510.1); Has 1405 Blast hits to 1296 proteins in 239 species: Archae - 0; Bacteria - 491; Metazoa - 54; Fungi - 2; Plants - 672; Viruses - 0; Other Eukaryotes - 186 (source: NCBI BLink).	OrthoF-Ccan010g016630	NA		NA	DESeq2-Ccan010g016630	-0.925317	0.793316	-0.350174	0.935627	-2.15978	0.0797244	-3.83131	0.000671	-1.48236	0.256245	-1.69631	0.196267	-1.7609	0.167737	-1.20354	0.338674	-3.1057	0.00858532	TPM-Ccan010g016630	2.85389	1.89809	0.879303	2.30545	1.58458	1.77754	0.313234	0.486649	0.168456	0.100405	1.60633	0.470995	0.987426	1.09573	1.07496	1.74495	0.711332
Ccan010g016670	582aa	AT1G28130	AT1G28130-c	GH3.17	L=609	Auxin-responsive GH3 family protein	encodes an IAA-amido synthase that conjugates Asp and other amino acids to auxin in vitro. Lines carrying insertions in this gene are hypersensitive to auxin.	GH3.17; CONTAINS InterPro DOMAIN/s: GH3 auxin-responsive promoter (InterPro:IPR004993); BEST Arabidopsis thaliana protein match is: Auxin-responsive GH3 family protein (TAIR:AT5G54510.1); Has 1405 Blast hits to 1296 proteins in 239 species: Archae - 0; Bacteria - 491; Metazoa - 54; Fungi - 2; Plants - 672; Viruses - 0; Other Eukaryotes - 186 (source: NCBI BLink).	OrthoF-Ccan010g016670	NA		purple	DESeq2-Ccan010g016670	0.10924	0.995095	-0.0432322	1	-0.495971	0.384641	0.954362	0.0469074	1.09085	0.0246326	0.983106	0.0528032	0.768171	0.14185	0.749143	0.131185	0.766839	0.11033	TPM-Ccan010g016670	16.9973	11.8078	19.3655	12.8485	8.9173	12.5039	6.19398	6.32692	19.8817	21.722	25.4075	33.5655	29.9402	29.483	19.1665	29.8938	17.4738
Ccan010g016680	582aa	AT1G28130	AT1G28130-d	GH3.17	L=609	Auxin-responsive GH3 family protein	encodes an IAA-amido synthase that conjugates Asp and other amino acids to auxin in vitro. Lines carrying insertions in this gene are hypersensitive to auxin.	GH3.17; CONTAINS InterPro DOMAIN/s: GH3 auxin-responsive promoter (InterPro:IPR004993); BEST Arabidopsis thaliana protein match is: Auxin-responsive GH3 family protein (TAIR:AT5G54510.1); Has 1405 Blast hits to 1296 proteins in 239 species: Archae - 0; Bacteria - 491; Metazoa - 54; Fungi - 2; Plants - 672; Viruses - 0; Other Eukaryotes - 186 (source: NCBI BLink).	OrthoF-Ccan010g016680	NA		black	DESeq2-Ccan010g016680	-0.408251	0.754992	-0.523539	0.54013	-1.04535	0.0261017	0.12242	0.870332	2.60544	4.48e-10	1.65096	0.000205	1.2582	0.00579808	1.24191	0.00517327	1.00883	0.0229246	TPM-Ccan010g016680	10.0033	15.4756	8.93174	11.1103	10.214	5.52257	2.94065	3.71591	8.6814	11.275	69.2862	71.7587	37.5776	44.4232	16.7403	36.7454	28.1317
Ccan010g016690	570aa	AT1G28130	AT1G28130-e	GH3.17	L=609	Auxin-responsive GH3 family protein	encodes an IAA-amido synthase that conjugates Asp and other amino acids to auxin in vitro. Lines carrying insertions in this gene are hypersensitive to auxin.	GH3.17; CONTAINS InterPro DOMAIN/s: GH3 auxin-responsive promoter (InterPro:IPR004993); BEST Arabidopsis thaliana protein match is: Auxin-responsive GH3 family protein (TAIR:AT5G54510.1); Has 1405 Blast hits to 1296 proteins in 239 species: Archae - 0; Bacteria - 491; Metazoa - 54; Fungi - 2; Plants - 672; Viruses - 0; Other Eukaryotes - 186 (source: NCBI BLink).	OrthoF-Ccan010g016690	NA		blue	DESeq2-Ccan010g016690	-0.530633	0.691109	-0.352666	0.78641	-1.28918	0.0149778	-1.48061	0.0033035	-1.35605	0.00951965	-1.00935	0.0742315	-1.58758	0.0021078	-2.26275	4.04e-06	-3.47718	2.9e-13	TPM-Ccan010g016690	34.6929	66.1242	29.6311	43.0017	28.7333	35.4403	10.302	14.2976	12.3623	15.776	12.7439	27.8229	26.6549	25.0339	8.47958	16.3325	8.73695
Ccan010g016710	637aa	AT1G28130	AT1G28130-f	GH3.17	L=609	Auxin-responsive GH3 family protein	encodes an IAA-amido synthase that conjugates Asp and other amino acids to auxin in vitro. Lines carrying insertions in this gene are hypersensitive to auxin.	GH3.17; CONTAINS InterPro DOMAIN/s: GH3 auxin-responsive promoter (InterPro:IPR004993); BEST Arabidopsis thaliana protein match is: Auxin-responsive GH3 family protein (TAIR:AT5G54510.1); Has 1405 Blast hits to 1296 proteins in 239 species: Archae - 0; Bacteria - 491; Metazoa - 54; Fungi - 2; Plants - 672; Viruses - 0; Other Eukaryotes - 186 (source: NCBI BLink).	OrthoF-Ccan010g016710	NA		pink	DESeq2-Ccan010g016710	-0.0442318	1	-0.341757	0.572503	-1.11041	0.00027	-1.97649	5.08e-12	-0.995983	0.00116838	-0.881855	0.00558754	-1.12988	0.000221	-1.87934	1.23e-10	-2.6887	3.87e-18	TPM-Ccan010g016710	7.70045	11.8992	8.87225	11.5248	6.86146	6.54531	2.7272	2.5312	1.30454	2.76128	4.57845	5.07926	5.87496	5.702	3.52848	4.34819	1.85109
Ccan010g024810	610aa	AT1G28130	AT1G28130-g	GH3.17	L=609	Auxin-responsive GH3 family protein	encodes an IAA-amido synthase that conjugates Asp and other amino acids to auxin in vitro. Lines carrying insertions in this gene are hypersensitive to auxin.	GH3.17; CONTAINS InterPro DOMAIN/s: GH3 auxin-responsive promoter (InterPro:IPR004993); BEST Arabidopsis thaliana protein match is: Auxin-responsive GH3 family protein (TAIR:AT5G54510.1); Has 1405 Blast hits to 1296 proteins in 239 species: Archae - 0; Bacteria - 491; Metazoa - 54; Fungi - 2; Plants - 672; Viruses - 0; Other Eukaryotes - 186 (source: NCBI BLink).	OrthoF-Ccan010g024810	NA		midnightblue	DESeq2-Ccan010g024810	0.319111	0.848306	0.386091	0.704255	-0.185311	0.792549	-0.834222	0.0803736	-1.47512	0.00109527	-1.43468	0.00191522	-0.751564	0.140207	-0.333316	0.537047	-1.18213	0.00829133	TPM-Ccan010g024810	15.6311	20.9647	28.6522	20.4238	17.14	21.6622	8.93777	9.94952	5.64192	10.0011	6.08833	8.09381	6.61014	8.40945	13.6006	19.5271	14.7713
Ccan006g011240	438aa	AT3G02875	AT3G02875	ILR1	L=442	Peptidase M20/M25/M40 family protein	Hydrolyzes amino acid conjugates of the plant growth regulator indole-3-acetic acid (IAA), including IAA-Leu and IAA-Phe. Uses Mg and Co ions as cofactors.	IAA-LEUCINE RESISTANT 1 (ILR1); FUNCTIONS IN: metallopeptidase activity, IAA-Leu conjugate hydrolase activity, IAA-Phe conjugate hydrolase activity; INVOLVED IN: proteolysis, auxin metabolic process; LOCATED IN: endoplasmic reticulum; EXPRESSED IN: 23 plant structures; EXPRESSED DURING: 13 growth stages; CONTAINS InterPro DOMAIN/s: Peptidase M20 (InterPro:IPR002933), Peptidase M20, dimerisation (…	OrthoF-OG0007650	AT3G02875.1	Ccan006g011240	red	DESeq2-Ccan006g011240	-0.159051	0.962692	-0.0526428	0.9957	-1.21142	0.00431571	-0.600311	0.187215	0.121143	0.865591	0.0524836	0.961378	0.056665	0.942705	0.0675283	0.92069	0.0274617	0.967547	TPM-Ccan006g011240	16.5296	12.1128	13.6382	14.4806	10.7432	13.0146	4.75132	2.7626	7.35819	7.9067	11.7775	20.8729	15.0072	20.1479	12.7886	16.3307	14.2569
Ccan011g023010	478aa	AT5G56660	AT5G56660	ILL2	L=439	IAA-leucine resistant (ILR)-like 2	encodes IAA-amino acid hydrolase that has a broad range of substrate specificity. It is most active on IAA-Ala among the IAA-conjugate hydrolases tested.	IAA-leucine resistant (ILR)-like 2 (ILL2); FUNCTIONS IN: metallopeptidase activity, IAA-amino acid conjugate hydrolase activity, IAA-Ala conjugate hydrolase activity; INVOLVED IN: proteolysis, auxin metabolic process; LOCATED IN: endomembrane system; CONTAINS InterPro DOMAIN/s: Peptidase M20 (InterPro:IPR002933), Peptidase M20D, amidohydrolase (InterPro:IPR010168), Peptidase M20D, mername-AA028/c…	OrthoF-Ccan011g023010	NA		yellow	DESeq2-Ccan011g023010	-0.389082	0.896793	-0.11406	0.980737	0.67344	0.409875	1.05365	0.138314	-1.21989	0.0905215	-0.657619	0.444844	-0.608499	0.464879	-0.53328	0.491845	-0.360932	0.640501	TPM-Ccan011g023010	33.7685	27.3532	7.15609	46.7867	25.0935	24.5526	31.927	29.7896	36.5248	70.7486	10.9188	17.9821	23.6084	22.3221	21.3022	22.5424	21.0639
Ccan002g005690	441aa	AT5G54140	AT5G54140	ILL3	L=428	IAA-leucine-resistant (ILR1)-like 3	encodes a protein similar to IAA amino acid conjugate hydrolase	IAA-leucine-resistant (ILR1)-like 3 (ILL3); FUNCTIONS IN: metallopeptidase activity, IAA-amino acid conjugate hydrolase activity; INVOLVED IN: proteolysis, auxin metabolic process; LOCATED IN: endomembrane system; EXPRESSED IN: 21 plant structures; EXPRESSED DURING: 12 growth stages; CONTAINS InterPro DOMAIN/s: Peptidase M20 (InterPro:IPR002933), Peptidase M20, dimerisation (InterPro:IPR011650), …	OrthoF-OG0010229	AT5G54140.1	Ccan002g005690	NA	DESeq2-Ccan002g005690	-0.0278839	1	0.328636	0.699805	0.255392	0.625572	-0.839247	0.0316759	-0.852569	0.034145	-0.438372	0.358483	-0.414411	0.373516	-0.57417	0.16224	-0.699161	0.0747771	TPM-Ccan002g005690	17.942	25.5222	19.2675	27.8834	21.1674	26.117	17.6982	15.2774	10.9633	10.2907	12.1496	11.7077	20.7344	17.7407	18.1672	21.4574	15.8664
Ccan004g007280	442aa	AT1G51760	AT1G51760-a	IAR3	L=440	peptidase M20/M25/M40 family protein	encodes a member of the six Arabidopsis IAA-amino acid conjugate hydrolase subfamily and conjugates and conjugates IAA-Ala in vitro. Gene is expressed most strongly in roots, stems, and flowers.	IAA-ALANINE RESISTANT 3 (IAR3); FUNCTIONS IN: metallopeptidase activity, IAA-Ala conjugate hydrolase activity; INVOLVED IN: proteolysis, response to wounding; LOCATED IN: endoplasmic reticulum, plasma membrane; EXPRESSED IN: callus; CONTAINS InterPro DOMAIN/s: Peptidase M20 (InterPro:IPR002933), Peptidase M20D, mername-AA028/carboxypeptidase Ss1 (InterPro:IPR017439), Peptidase M20, dimerisation (…	OrthoF-OG0001314	AT1G51760.1, AT1G51780.1	Ccan004g007280	red	DESeq2-Ccan004g007280	-0.155294	0.891951	0.438322	0.279366	5.39495	2.55e-125	4.86671	5.1e-102	1.41487	6.68e-09	1.25638	5.03e-07	1.2095	1.31e-06	1.14294	4.18e-06	1.40431	5.28e-09	TPM-Ccan004g007280	27.5437	30.492	26.8855	27.7384	36.8936	30.7682	775.241	673.867	636.992	682.079	81.7963	69.0603	72.0303	79.0606	57.9777	47.8972	47.2801
Ccan006g015730	404aa	AT1G51760	AT1G51760-b	IAR3	L=440	peptidase M20/M25/M40 family protein	encodes a member of the six Arabidopsis IAA-amino acid conjugate hydrolase subfamily and conjugates and conjugates IAA-Ala in vitro. Gene is expressed most strongly in roots, stems, and flowers.	IAA-ALANINE RESISTANT 3 (IAR3); FUNCTIONS IN: metallopeptidase activity, IAA-Ala conjugate hydrolase activity; INVOLVED IN: proteolysis, response to wounding; LOCATED IN: endoplasmic reticulum, plasma membrane; EXPRESSED IN: callus; CONTAINS InterPro DOMAIN/s: Peptidase M20 (InterPro:IPR002933), Peptidase M20D, mername-AA028/carboxypeptidase Ss1 (InterPro:IPR017439), Peptidase M20, dimerisation (…	OrthoF-Ccan006g015730	NA		NA	DESeq2-Ccan006g015730	-0.0549565	1	-0.435775	0.623297	0.188215	0.776342	-0.969986	0.0274429	0.360442	0.512257	0.0242725	0.995357	-0.210932	0.730581	-0.188038	0.737036	-0.0224094	0.976818	TPM-Ccan006g015730	13.8671	10.0518	14.7229	11.5601	13.4024	5.31338	7.8408	8.81846	3.25572	5.98525	16.4732	16.5602	13.4949	14.119	9.37678	8.58801	8.88181
Ccan010g020450	471aa	AT1G44350	AT1G44350	ILL6	L=464	IAA-leucine resistant (ILR)-like gene 6	encodes a protein similar to IAA amino acid conjugate hydrolase.	IAA-leucine resistant (ILR)-like gene 6 (ILL6); FUNCTIONS IN: metallopeptidase activity, IAA-amino acid conjugate hydrolase activity; INVOLVED IN: proteolysis, regulation of systemic acquired resistance, auxin metabolic process; LOCATED IN: endomembrane system; EXPRESSED IN: 22 plant structures; EXPRESSED DURING: 13 growth stages; CONTAINS InterPro DOMAIN/s: Peptidase M20 (InterPro:IPR002933), Pe…	OrthoF-OG0003452	AT1G44350.1	Ccan010g020450	magenta	DESeq2-Ccan010g020450	8.24633	0.000435	8.4265	0.000221	15.9822	2.46e-17	16.3566	3.87e-18	11.2366	9.9e-09	9.94472	7.41e-07	10.6052	9.37e-08	11.1856	1.3e-08	13.5299	1.38e-12	TPM-Ccan010g020450	0	0	0.664778	0.40302	1.07204	0	53.9863	58.8157	94.2734	92.4902	3.10498	4.07543	1.84893	0.981204	2.94171	1.98541	1.8079
Ccan002g028320	635aa	AT1G59750	AT1G59750	ARF1	L=660	auxin response factor 1	Encodes a member of the auxin response factor family. ARFs bind to the cis element 5'-TGTCTC-3' ARFs mediate changes in gene expression in response to auxin. ARF's form heterodimers with IAA/AUX genes. ARF1 enhances mutant phenotypes of ARF2 and may act with ARF2 to control aspects of maturation and senescence.ARF1:LUC and 3xHA:ARF1 proteins have a half-life of ~3-4 hours and their DESeq2radation…	auxin response factor 1 (ARF1); CONTAINS InterPro DOMAIN/s: Aux/IAA-ARF-dimerisation (InterPro:IPR011525), Transcriptional factor B3 (InterPro:IPR003340), AUX/IAA protein (InterPro:IPR003311), Auxin response factor (InterPro:IPR010525); BEST Arabidopsis thaliana protein match is: auxin response factor 11 (TAIR:AT2G46530.1); Has 2491 Blast hits to 2147 proteins in 119 species: Archae - 0; Bacteria…	OrthoF-OG0003567	AT1G59750.1	Ccan002g028320	NA	DESeq2-Ccan002g028320	-0.1522	0.820496	-0.07706	0.909508	-0.0193545	0.976766	-0.133595	0.594878	-0.982105	1.75e-07	-0.650181	0.00117347	-0.692751	0.000427	-0.194615	0.385514	-0.311261	0.128819	TPM-Ccan002g028320	128.976	149.266	129.58	140.637	136.06	93.41	94.1136	75.4298	90.9988	105.55	55.9531	90.6377	92.1443	100.585	73.7991	93.2174	120.532
Ccan003g019250	85aa	AT5G62000	AT5G62000-a	ARF2	L=853	auxin response factor 2	Encodes an auxin response factor. Mutants have many defects including enlarged rosette leaves, reduced fertility, later senescence, hypocotyl elongation defects, enlarged seeds and enlarged cotyledons. May not mediate auxin effects. Increase in seed size due to increased cell proliferation.	auxin response factor 2 (ARF2); FUNCTIONS IN: protein binding, sequence-specific DNA binding transcription factor activity; INVOLVED IN: in 7 processes; LOCATED IN: nucleus, chloroplast; EXPRESSED IN: 24 plant structures; EXPRESSED DURING: 13 growth stages; CONTAINS InterPro DOMAIN/s: Aux/IAA-ARF-dimerisation (InterPro:IPR011525), Transcriptional factor B3 (InterPro:IPR003340), AUX/IAA protein (I…	OrthoF-Ccan003g019250	NA		NA	DESeq2-Ccan003g019250	NA	NA	NA	NA	NA	NA	NA	NA	NA	NA	NA	NA	NA	NA	NA	NA	NA	NA	TPM-Ccan003g019250	0	0	0	0	0	0	0	0	0	0	0	0	0	0	0	0	0
Ccan003g019270	275aa	AT5G62000	AT5G62000-b	ARF2	L=853	auxin response factor 2	Encodes an auxin response factor. Mutants have many defects including enlarged rosette leaves, reduced fertility, later senescence, hypocotyl elongation defects, enlarged seeds and enlarged cotyledons. May not mediate auxin effects. Increase in seed size due to increased cell proliferation.	auxin response factor 2 (ARF2); FUNCTIONS IN: protein binding, sequence-specific DNA binding transcription factor activity; INVOLVED IN: in 7 processes; LOCATED IN: nucleus, chloroplast; EXPRESSED IN: 24 plant structures; EXPRESSED DURING: 13 growth stages; CONTAINS InterPro DOMAIN/s: Aux/IAA-ARF-dimerisation (InterPro:IPR011525), Transcriptional factor B3 (InterPro:IPR003340), AUX/IAA protein (I…	OrthoF-Ccan003g019270	NA		NA	DESeq2-Ccan003g019270	NA	NA	NA	NA	NA	NA	NA	NA	NA	NA	NA	NA	NA	NA	NA	NA	NA	NA	TPM-Ccan003g019270	0	0	0	0	0	0	0	0	0	0	0	0	0	0	0	0	0
Ccan003g019340	420aa	AT5G62000	AT5G62000-c	ARF2	L=853	auxin response factor 2	Encodes an auxin response factor. Mutants have many defects including enlarged rosette leaves, reduced fertility, later senescence, hypocotyl elongation defects, enlarged seeds and enlarged cotyledons. May not mediate auxin effects. Increase in seed size due to increased cell proliferation.	auxin response factor 2 (ARF2); FUNCTIONS IN: protein binding, sequence-specific DNA binding transcription factor activity; INVOLVED IN: in 7 processes; LOCATED IN: nucleus, chloroplast; EXPRESSED IN: 24 plant structures; EXPRESSED DURING: 13 growth stages; CONTAINS InterPro DOMAIN/s: Aux/IAA-ARF-dimerisation (InterPro:IPR011525), Transcriptional factor B3 (InterPro:IPR003340), AUX/IAA protein (I…	OrthoF-Ccan003g019340	NA		NA	DESeq2-Ccan003g019340	NA	NA	NA	NA	NA	NA	NA	NA	NA	NA	NA	NA	NA	NA	NA	NA	NA	NA	TPM-Ccan003g019340	0	0	0	0	0	0	0	0	0	0	0	0	0	0	0	0	0
Ccan004g010960	852aa	AT5G62000	AT5G62000-d	ARF2	L=859	auxin response factor 2	Encodes an auxin response factor. Mutants have many defects including enlarged rosette leaves, reduced fertility, later senescence, hypocotyl elongation defects, enlarged seeds and enlarged cotyledons. May not mediate auxin effects. Increase in seed size due to increased cell proliferation.	auxin response factor 2 (ARF2); FUNCTIONS IN: protein binding, sequence-specific DNA binding transcription factor activity; INVOLVED IN: in 7 processes; LOCATED IN: nucleus, chloroplast; EXPRESSED IN: 24 plant structures; EXPRESSED DURING: 13 growth stages; CONTAINS InterPro DOMAIN/s: Aux/IAA-ARF-dimerisation (InterPro:IPR011525), Transcriptional factor B3 (InterPro:IPR003340), AUX/IAA protein (I…	OrthoF-OG0009959	AT5G62000.1	Ccan004g010960	turquoise	DESeq2-Ccan004g010960	-0.292568	0.731702	-0.290674	0.6525	-0.27818	0.47141	0.444343	0.18128	-2.02448	9.04e-13	-1.98693	4.3e-12	-1.93357	1.47e-11	-1.17412	7.17e-05	-1.12927	9.52e-05	TPM-Ccan004g010960	152.947	147.969	124.618	147.828	143.763	80.0565	81.0549	76.498	143.17	184.405	23.7361	56.6167	39.9704	44.4253	37.5706	66.5354	66.8777
Ccan002g019110	719aa	AT2G33860	AT2G33860	ARF3	L=608	Transcriptional factor B3 family protein / auxin-responsive factor AUX/IAA-related	ettin (ett) mutations have pleiotropic effects on Arabidopsis flower development, causing increases in perianth organ number, decreases in stamen number and anther formation, and apical-basal patterning defects in the gynoecium. The ETTIN gene encodes a protein with homology to DNA binding proteins which bind to auxin response elements. ETT transcript is expressed throughout stage 1 floral merist…	ETTIN (ETT); FUNCTIONS IN: DNA binding, sequence-specific DNA binding transcription factor activity; INVOLVED IN: response to auxin stimulus, vegetative phase change, regulation of transcription, DNA-dependent, abaxial cell fate specification, auxin metabolic process; LOCATED IN: nucleus; EXPRESSED IN: 24 plant structures; EXPRESSED DURING: 13 growth stages; CONTAINS InterPro DOMAIN/s: Transcript…	OrthoF-OG0006164	AT2G33860.1	Ccan002g019110	grey	DESeq2-Ccan002g019110	1.12588	0.32773	0.64778	0.641242	0.584795	0.489472	1.56508	0.0195062	0.330213	0.730992	0.720309	0.391794	0.503186	0.561116	1.09331	0.120945	0.623153	0.392905	TPM-Ccan002g019110	9.82219	11.2985	8.61756	42.6747	21.8372	7.64541	9.07255	9.68048	18.5574	30.3581	7.06601	21.8379	20.0199	19.2875	12.3109	10.5465	20.7859
Ccan001g023950	831aa	AT5G60450	AT5G60450	ARF4	L=788	auxin response factor 4	Encodes a member of the ARF family of transcription factors which mediate auxin responses. ARF4 appears to have redundant function with ETT(ARF3) in specifying abaxial cell identity.	auxin response factor 4 (ARF4); FUNCTIONS IN: sequence-specific DNA binding transcription factor activity; INVOLVED IN: vegetative phase change, regulation of transcription, DNA-dependent, abaxial cell fate specification; LOCATED IN: nucleus; EXPRESSED IN: 25 plant structures; EXPRESSED DURING: 12 growth stages; CONTAINS InterPro DOMAIN/s: Aux/IAA-ARF-dimerisation (InterPro:IPR011525), Transcript…	OrthoF-OG0010234	AT5G60450.1	Ccan001g023950	blue	DESeq2-Ccan001g023950	0.938027	0.163389	1.33127	0.0129147	0.307793	0.609593	0.0826085	0.92778	-1.12055	0.0145103	-0.836051	0.0921066	-1.33987	0.00297314	-0.395059	0.440747	-1.60564	0.000182	TPM-Ccan001g023950	7.89989	12.8449	19.5798	21.7525	27.8648	16.7626	6.61434	7.68339	7.25372	9.64379	3.6705	6.65346	6.13949	6.34706	2.54604	5.6453	9.39311
Ccan010g006740	949aa	AT1G19850	AT1G19850	ARF5	L=902	Transcriptional factor B3 family protein / auxin-responsive factor AUX/IAA-related	Encodes a transcription factor (IAA24) mediating embryo axis formation and vascular development. Similar to AUXIN RESPONSIVE FACTOR 1 (ARF1) shown to bind to auxin responsive elements (AREs), and to the maize transcriptional activator VIVIPAROUS 1( VP1). In situ hybridization shows expression in provascular tissue of embryos, the emerging shoot primordia, then is restricted to provascular tissue,…	MONOPTEROS (MP); FUNCTIONS IN: sequence-specific DNA binding transcription factor activity, promoter binding; INVOLVED IN: in 8 processes; LOCATED IN: nucleus, membrane; EXPRESSED IN: 21 plant structures; EXPRESSED DURING: 11 growth stages; CONTAINS InterPro DOMAIN/s: Aux/IAA-ARF-dimerisation (InterPro:IPR011525), Transcriptional factor B3 (InterPro:IPR003340), AUX/IAA protein (InterPro:IPR003311…	OrthoF-OG0005121	AT1G19850.1	Ccan010g006740	turquoise	DESeq2-Ccan010g006740	0.905242	0.770703	0.435584	0.89645	0.425975	0.789443	-1.01155	0.40283	2.21229	0.0424655	2.90201	0.00647113	3.29987	0.00142943	4.40887	8.28e-06	3.09619	0.00181259	TPM-Ccan010g006740	2.02572	1.06892	1.8234	4.09393	4.05984	0.098814	1.01296	1.09596	0.564962	0.550871	5.94243	7.87488	12.1912	11.9021	17.245	24.0913	32.8202
Ccan005g005590	894aa	AT1G30330	AT1G30330-a	ARF6	L=933	auxin response factor 6	Encodes a member of the auxin response factor family. Mediates auxin response via expression of auxin regulated genes. Acts redundantly with ARF8 to control stamen elongation and flower maturation. Expression of ARF6 is controlled by miR167.	auxin response factor 6 (ARF6); FUNCTIONS IN: sequence-specific DNA binding transcription factor activity; INVOLVED IN: flower development, response to auxin stimulus, regulation of transcription, DNA-dependent; LOCATED IN: nucleus; EXPRESSED IN: 28 plant structures; EXPRESSED DURING: 13 growth stages; CONTAINS InterPro DOMAIN/s: Aux/IAA-ARF-dimerisation (InterPro:IPR011525), Transcriptional fact…	OrthoF-Ccan005g005590	NA		yellow	DESeq2-Ccan005g005590	-0.00604752	1	-0.323956	0.452322	-0.622806	0.0135619	-0.896257	0.000129	0.277074	0.343472	0.404068	0.147719	0.393976	0.151744	0.264448	0.332818	0.0537339	0.865094	TPM-Ccan005g005590	33.4467	53.0151	46.9568	45.7547	34.5464	24.8421	15.9636	17.1977	13.1238	22.8743	39.7145	66.9934	62.0074	62.4405	52.4009	55.27	45.1905
Ccan009g014630	898aa	AT1G30330	AT1G30330-b	ARF6	L=935	auxin response factor 6	Encodes a member of the auxin response factor family. Mediates auxin response via expression of auxin regulated genes. Acts redundantly with ARF8 to control stamen elongation and flower maturation. Expression of ARF6 is controlled by miR167.	auxin response factor 6 (ARF6); FUNCTIONS IN: sequence-specific DNA binding transcription factor activity; INVOLVED IN: flower development, response to auxin stimulus, regulation of transcription, DNA-dependent; LOCATED IN: nucleus; EXPRESSED IN: 28 plant structures; EXPRESSED DURING: 13 growth stages; CONTAINS InterPro DOMAIN/s: Aux/IAA-ARF-dimerisation (InterPro:IPR011525), Transcriptional fact…	OrthoF-OG0005245	AT1G30330.2	Ccan009g014630	yellow	DESeq2-Ccan009g014630	0.581524	0.314286	-0.0246945	1	-0.614427	0.0959837	-0.889013	0.00811299	1.32804	5.05e-05	1.15425	0.000672	0.914927	0.00820681	0.230556	0.568625	-0.755231	0.0243219	TPM-Ccan009g014630	46.5441	65.9577	81.3247	98.1814	68.5554	30.6544	23.0822	21.4196	16.8121	29.2456	95.0974	204.321	141.64	138.64	83.2586	94.9262	60.6929
Ccan007g016840	859aa	AT5G37020	AT5G37020	ARF8	L=811	auxin response factor 8	Encodes a member of the auxin response factor family. Mediates auxin response via expression of auxin regulated genes. Acts redundantly with ARF6 to control stamen elongation and flower maturation. Expression of ARF8 is controlled by miR167.	auxin response factor 8 (ARF8); FUNCTIONS IN: sequence-specific DNA binding transcription factor activity; INVOLVED IN: flower development, response to auxin stimulus, fruit development, regulation of transcription, DNA-dependent; LOCATED IN: nucleus; EXPRESSED IN: 31 plant structures; EXPRESSED DURING: 13 growth stages; CONTAINS InterPro DOMAIN/s: Aux/IAA-ARF-dimerisation (InterPro:IPR011525), T…	OrthoF-OG0011398	AT5G37020.1	Ccan007g016840	magenta	DESeq2-Ccan007g016840	-0.0395228	1	-0.652211	0.283248	-1.00579	0.0118735	-1.99898	3.08e-08	-0.19389	0.729016	-0.194549	0.744316	-0.45398	0.329368	-0.533543	0.205425	-0.723749	0.066327	TPM-Ccan007g016840	38.6332	39.8742	34.0787	49.2235	33.5421	12.9943	11.7262	12.4503	6.82692	8.38581	23.5771	49.4668	38.7117	36.7814	22.6543	30.6573	28.3624
Ccan008g027590	693aa	AT4G23980	AT4G23980	ARF9	L=638	auxin response factor 9	Encodes auxin response factor 9 (ARF9).	auxin response factor 9 (ARF9); FUNCTIONS IN: sequence-specific DNA binding transcription factor activity; INVOLVED IN: regulation of transcription, DNA-dependent; LOCATED IN: nucleus; EXPRESSED IN: 22 plant structures; EXPRESSED DURING: 13 growth stages; CONTAINS InterPro DOMAIN/s: Aux/IAA-ARF-dimerisation (InterPro:IPR011525), Transcriptional factor B3 (InterPro:IPR003340), AUX/IAA protein (Int…	OrthoF-OG0009369	AT4G23980.1	Ccan008g027590	black	DESeq2-Ccan008g027590	-1.44968	0.206214	0.195488	0.950861	1.13436	0.167391	0.463032	0.623045	-3.83043	2.85e-08	-4.49598	7.51e-11	-3.57338	3.42e-07	-1.03187	0.190701	-1.10578	0.144134	TPM-Ccan008g027590	31.4676	16.9815	5.63209	14.774	40.3633	12.2231	32.6324	31.1253	19.3473	35.9108	1.19474	2.54537	0.622814	1.91617	2.32038	5.16049	12.7878
Ccan001g023560	711aa	AT2G28350	AT2G28350-a	ARF10	L=693	auxin response factor 10	Involved in root cap cell differentiation.	auxin response factor 10 (ARF10); FUNCTIONS IN: sequence-specific DNA binding transcription factor activity, miRNA binding; INVOLVED IN: in 13 processes; LOCATED IN: nucleus; EXPRESSED IN: 25 plant structures; EXPRESSED DURING: 15 growth stages; CONTAINS InterPro DOMAIN/s: Aux/IAA-ARF-dimerisation (InterPro:IPR011525), Transcriptional factor B3 (InterPro:IPR003340), AUX/IAA protein (InterPro:IPR0…	OrthoF-OG0006281	AT2G28350.1	Ccan001g023560	blue	DESeq2-Ccan001g023560	0.378563	0.767029	0.304301	0.776177	-0.540021	0.285043	0.492877	0.30972	0.0135372	1	0.0912172	0.918506	0.416745	0.432718	1.31858	0.00173716	2.00981	4.58e-07	TPM-Ccan001g023560	27.6044	20.3311	44.7766	22.6884	40.0228	13.2559	10.7459	10.648	24.0889	29.578	22.5898	27.3589	25.7424	28.7975	35.2223	28.0818	57.1983
Ccan003g022260	194aa	AT2G28350	AT2G28350-b	ARF10	L=693	auxin response factor 10	Involved in root cap cell differentiation.	auxin response factor 10 (ARF10); FUNCTIONS IN: sequence-specific DNA binding transcription factor activity, miRNA binding; INVOLVED IN: in 13 processes; LOCATED IN: nucleus; EXPRESSED IN: 25 plant structures; EXPRESSED DURING: 15 growth stages; CONTAINS InterPro DOMAIN/s: Aux/IAA-ARF-dimerisation (InterPro:IPR011525), Transcriptional factor B3 (InterPro:IPR003340), AUX/IAA protein (InterPro:IPR0…	OrthoF-Ccan003g022260	NA		NA	DESeq2-Ccan003g022260	0.334968	NA	-0.231537	1	-5.25056	0.469777	-7.17313	0.265625	-7.53195	0.261058	-1.88611	0.845201	-7.32391	0.279631	-4.25626	0.5183	-2.92997	0.655058	TPM-Ccan003g022260	1.27458	0.12813	1.4849	0.437391	1.26794	0	0.023143	0	0	0	0	0	0.556592	0.021078	0	0.46073	0.016729
Ccan002g051370	696aa	AT2G46530	AT2G46530	ARF11	L=601	auxin response factor 11		auxin response factor 11 (ARF11); FUNCTIONS IN: sequence-specific DNA binding transcription factor activity; INVOLVED IN: response to hormone stimulus, regulation of transcription, DNA-dependent, regulation of transcription; LOCATED IN: nucleus; EXPRESSED IN: 21 plant structures; EXPRESSED DURING: 13 growth stages; CONTAINS InterPro DOMAIN/s: Aux/IAA-ARF-dimerisation (InterPro:IPR011525), Transcr…	OrthoF-Ccan002g051370	NA		red	DESeq2-Ccan002g051370	-0.264857	0.98249	-1.30564	0.390416	-2.73626	0.00269055	-1.49802	0.119345	-0.0305927	1	-1.2967	0.222949	-1.73238	0.0778695	-0.73988	0.482012	-1.01905	0.293669	TPM-Ccan002g051370	9.56415	2.39653	5.51837	6.75088	3.87888	1.47224	0.761183	0.351247	0.64955	3.09498	4.64913	9.91917	3.14102	2.80766	1.64104	2.40871	5.15894
Ccan002g016190	696aa	AT4G30080	AT4G30080-a	ARF16	L=670	auxin response factor 16	Involved in root cap cell differentiation. Gene expression is regulated by mir160.Located in the nucleus.	auxin response factor 16 (ARF16); CONTAINS InterPro DOMAIN/s: Aux/IAA-ARF-dimerisation (InterPro:IPR011525), Transcriptional factor B3 (InterPro:IPR003340), AUX/IAA protein (InterPro:IPR003311), Auxin response factor (InterPro:IPR010525); BEST Arabidopsis thaliana protein match is: auxin response factor 10 (TAIR:AT2G28350.1); Has 30201 Blast hits to 17322 proteins in 780 species: Archae - 12; Bac…	OrthoF-OG0009411	AT4G30080.1	Ccan002g016190	tan	DESeq2-Ccan002g016190	-1.25427	0.175272	-0.728347	0.520314	-3.17983	2.06e-08	-1.6979	0.00440393	-1.58191	0.0104738	-1.20283	0.0707195	-1.39735	0.0281152	-0.912465	0.158777	-1.64608	0.00516342	TPM-Ccan002g016190	50.7217	30.2029	13.0338	25.4869	12.499	27.6211	2.76902	2.49478	11.1172	9.30307	9.29069	20.8173	19.8168	20.0522	12.7204	13.5069	22.231
Ccan006g008890	705aa	AT4G30080	AT4G30080-b	ARF16	L=670	auxin response factor 16	Involved in root cap cell differentiation. Gene expression is regulated by mir160.Located in the nucleus.	auxin response factor 16 (ARF16); CONTAINS InterPro DOMAIN/s: Aux/IAA-ARF-dimerisation (InterPro:IPR011525), Transcriptional factor B3 (InterPro:IPR003340), AUX/IAA protein (InterPro:IPR003311), Auxin response factor (InterPro:IPR010525); BEST Arabidopsis thaliana protein match is: auxin response factor 10 (TAIR:AT2G28350.1); Has 30201 Blast hits to 17322 proteins in 780 species: Archae - 12; Bac…	OrthoF-Ccan006g008890	NA		tan	DESeq2-Ccan006g008890	0.358562	0.847018	0.242294	0.874939	-1.88061	0.000152	-3.28443	2.27e-12	-1.23155	0.0189401	-1.6843	0.00101672	-1.36657	0.00871047	-1.88383	0.000132	-1.91594	7.94e-05	TPM-Ccan006g008890	17.5237	10.7611	21.3532	17.9202	13.0139	14.6756	1.68883	2.8318	0.435896	1.51869	4.15741	8.40577	4.72606	4.9252	6.34161	3.88484	3.31784
Ccan006g017390	1081aa	AT1G19220	AT1G19220-a	ARF19	L=1086	auxin response factor 19	Encodes an auxin response factor that contains the conserved VP1-B3 DNA-binding domain at its N-terminus and the Aux/IAA-like domains III and IV present in most ARFs at its C-terminus. The protein interacts with IAA1 (yeast two hybrid) and other auxin response elements such as ER7 and ER9 (yeast one hybrid). ARF19 protein can complement many aspects of the arf7 mutant phenotype and , together wit…	auxin response factor 19 (ARF19); CONTAINS InterPro DOMAIN/s: Aux/IAA-ARF-dimerisation (InterPro:IPR011525), Transcriptional factor B3 (InterPro:IPR003340), AUX/IAA protein (InterPro:IPR003311), Auxin response factor (InterPro:IPR010525); BEST Arabidopsis thaliana protein match is: Transcriptional factor B3 family protein / auxin-responsive factor AUX/IAA-related (TAIR:AT5G20730.2); Has 61717 Bla…	OrthoF-OG0004372	AT1G19220.1	Ccan006g017390	pink	DESeq2-Ccan006g017390	-1.40832	0.00975083	-1.13428	0.0469009	-1.48988	0.000694	-1.63011	0.000126	-1.10829	0.0153918	-0.551189	0.308917	-0.990555	0.0351476	-1.68182	9.18e-05	-2.11559	3.46e-07	TPM-Ccan006g017390	34.4783	48.0256	15.7179	17.8037	20.02	13.178	9.94478	7.77149	7.06242	13.107	10.8487	29.7898	30.2268	31.7575	12.6643	16.183	12.9278
Ccan006g034680	1093aa	AT1G19220	AT1G19220-b	ARF19	L=1086	auxin response factor 19	Encodes an auxin response factor that contains the conserved VP1-B3 DNA-binding domain at its N-terminus and the Aux/IAA-like domains III and IV present in most ARFs at its C-terminus. The protein interacts with IAA1 (yeast two hybrid) and other auxin response elements such as ER7 and ER9 (yeast one hybrid). ARF19 protein can complement many aspects of the arf7 mutant phenotype and , together wit…	auxin response factor 19 (ARF19); CONTAINS InterPro DOMAIN/s: Aux/IAA-ARF-dimerisation (InterPro:IPR011525), Transcriptional factor B3 (InterPro:IPR003340), AUX/IAA protein (InterPro:IPR003311), Auxin response factor (InterPro:IPR010525); BEST Arabidopsis thaliana protein match is: Transcriptional factor B3 family protein / auxin-responsive factor AUX/IAA-related (TAIR:AT5G20730.2); Has 61717 Bla…	OrthoF-Ccan006g034680	NA		pink	DESeq2-Ccan006g034680	-0.044342	1	-0.240866	0.849344	-1.8448	1.46e-05	-3.00092	1.1e-13	-1.08117	0.0181378	-0.624573	0.233288	-1.10201	0.0166473	-1.35197	0.00193082	-2.42873	3.09e-09	TPM-Ccan006g034680	88.6558	81.2461	95.3527	85.7985	86.4433	43.8835	14.6554	16.3699	7.14286	10.1226	26.0417	62.6148	60.8052	61.1701	22.8353	19.3569	33.3802
Ccan001g031270	190aa	AT5G43700	AT5G43700-a	IAA4	L=186	AUX/IAA transcriptional regulator family protein	Auxin inducible protein similar to transcription factors.	AUXIN INDUCIBLE 2-11 (ATAUX2-11); CONTAINS InterPro DOMAIN/s: Aux/IAA-ARF-dimerisation (InterPro:IPR011525), AUX/IAA protein (InterPro:IPR003311); BEST Arabidopsis thaliana protein match is: AUX/IAA transcriptional regulator family protein (TAIR:AT1G04240.1); Has 1807 Blast hits to 1807 proteins in 277 species: Archae - 0; Bacteria - 0; Metazoa - 736; Fungi - 347; Plants - 385; Viruses - 0; Other…	OrthoF-Ccan001g031270	NA		turquoise	DESeq2-Ccan001g031270	-1.11907	0.918659	-0.54011	0.955874	2.13588	0.425952	-0.112413	1	-1.69651	0.544811	-2.39239	0.380822	-2.65435	0.302327	-2.97195	0.207226	-5.27246	0.0178797	TPM-Ccan001g031270	20.1392	10.4295	5.84909	11.2227	9.11596	6.62077	35.2413	42.0814	15.0815	9.59601	0	12.1464	2.41798	3.77311	0.676931	0.967292	2.98131
Ccan003g009640	262aa	AT5G43700	AT5G43700-b	IAA4	L=186	AUX/IAA transcriptional regulator family protein	Auxin inducible protein similar to transcription factors.	AUXIN INDUCIBLE 2-11 (ATAUX2-11); CONTAINS InterPro DOMAIN/s: Aux/IAA-ARF-dimerisation (InterPro:IPR011525), AUX/IAA protein (InterPro:IPR003311); BEST Arabidopsis thaliana protein match is: AUX/IAA transcriptional regulator family protein (TAIR:AT1G04240.1); Has 1807 Blast hits to 1807 proteins in 277 species: Archae - 0; Bacteria - 0; Metazoa - 736; Fungi - 347; Plants - 385; Viruses - 0; Other…	OrthoF-OG0001173	AT1G04240.1, AT5G43700.1	Ccan003g009640	grey	DESeq2-Ccan003g009640	-0.0255182	1	-0.0699467	1	0.151534	0.938433	1.18332	0.23647	-1.8726	0.0507113	-0.961744	0.401281	-1.72742	0.0782844	0.00379534	1	-0.0326681	0.98664	TPM-Ccan003g009640	48.2336	17.1751	34.0023	41.4593	52.8681	11.8558	20.4842	24.4005	69.8112	54.3999	2.91355	17.6642	22.4835	18.6498	4.04171	19.1059	38.2974
Ccan003g009650	257aa	AT3G23050	AT3G23050	IAA7	L=243	indole-3-acetic acid 7	Transcription regulator acting as repressor of auxin-inducible gene expression. Plays role in the control of gravitropic growth and development in light-grown seedlings. Auxin induces the DESeq2radation of the protein in a dosage-dependent manner in a process mediated by AtRac1. Auxin induced the relocalization of the protein within the nucleus from a diffused nucleoplasmic pattern to a discrete …	indole-3-acetic acid 7 (IAA7); CONTAINS InterPro DOMAIN/s: Aux/IAA-ARF-dimerisation (InterPro:IPR011525), AUX/IAA protein (InterPro:IPR003311); BEST Arabidopsis thaliana protein match is: indole-3-acetic acid inducible 14 (TAIR:AT4G14550.1); Has 1682 Blast hits to 1681 proteins in 74 species: Archae - 0; Bacteria - 0; Metazoa - 0; Fungi - 0; Plants - 1681; Viruses - 0; Other Eukaryotes - 1 (sourc…	OrthoF-OG0000216	AT1G04250.1, AT3G04730.1, AT3G23050.1, AT4G14550.1	Ccan002g041580, Ccan003g009650	darkorange	DESeq2-Ccan003g009650	-0.770167	0.861833	-0.595563	0.85935	-1.54307	0.247024	-1.49315	0.240146	-2.63792	0.0272147	-1.32813	0.350292	-2.30434	0.0616769	-3.70287	0.000977	-5.98859	2.05e-08	TPM-Ccan003g009650	324.512	40.1333	77.5108	175.412	125.772	92.3924	40.6681	44.2674	75.4903	30.3439	11.3539	56.4734	88.8997	79.7519	4.71163	44.2815	19.3638
Ccan007g012360	348aa	AT5G65670	AT5G65670-a	IAA9	L=336	indole-3-acetic acid inducible 9	auxin (indole-3-acetic acid) induced gene	indole-3-acetic acid inducible 9 (IAA9); CONTAINS InterPro DOMAIN/s: Aux/IAA-ARF-dimerisation (InterPro:IPR011525), AUX/IAA protein (InterPro:IPR003311); BEST Arabidopsis thaliana protein match is: indoleacetic acid-induced protein 8 (TAIR:AT2G22670.4); Has 2126 Blast hits to 2124 proteins in 85 species: Archae - 0; Bacteria - 0; Metazoa - 1; Fungi - 3; Plants - 2121; Viruses - 0; Other Eukaryote…	OrthoF-OG0009927	AT5G65670.1	Ccan007g012360	blue	DESeq2-Ccan007g012360	-0.406482	0.857292	0.0104705	1	-0.292996	0.740319	-0.57692	0.407638	-0.555991	0.452822	-1.21459	0.062467	-1.55202	0.0115309	-1.18732	0.0539466	-1.53475	0.00856506	TPM-Ccan007g012360	49.906	30.0919	17.5407	52.1332	45.57	27.3377	20.0449	20.3001	19.6823	24.3538	21.5365	39.0213	20.4093	18.4447	10.0416	27.9599	23.174
Ccan010g012910	366aa	AT5G65670	AT5G65670-b	IAA9	L=336	indole-3-acetic acid inducible 9	auxin (indole-3-acetic acid) induced gene	indole-3-acetic acid inducible 9 (IAA9); CONTAINS InterPro DOMAIN/s: Aux/IAA-ARF-dimerisation (InterPro:IPR011525), AUX/IAA protein (InterPro:IPR003311); BEST Arabidopsis thaliana protein match is: indoleacetic acid-induced protein 8 (TAIR:AT2G22670.4); Has 2126 Blast hits to 2124 proteins in 85 species: Archae - 0; Bacteria - 0; Metazoa - 1; Fungi - 3; Plants - 2121; Viruses - 0; Other Eukaryote…	OrthoF-Ccan010g012910	NA		NA	DESeq2-Ccan010g012910	0.168816	0.875022	0.381905	0.388576	-0.0738992	0.873024	0.074076	0.865734	-0.205986	0.545055	0.150413	0.699492	0.0370419	0.940223	0.758648	0.003609	0.615434	0.0178457	TPM-Ccan010g012910	108.858	132.856	160.104	135.791	132.971	132.632	67.8646	75.2511	100.645	97.6081	95.2806	118.998	152.261	142.018	112.975	165.401	201.129
Ccan001g030180	299aa	AT2G33310	AT2G33310-a	IAA13	L=247	auxin-induced protein 13	Auxin induced gene, IAA13 (IAA13).	auxin-induced protein 13 (IAA13); FUNCTIONS IN: sequence-specific DNA binding transcription factor activity; INVOLVED IN: response to auxin stimulus, response to cyclopentenone; LOCATED IN: nucleus; EXPRESSED IN: 22 plant structures; EXPRESSED DURING: 13 growth stages; CONTAINS InterPro DOMAIN/s: Aux/IAA-ARF-dimerisation (InterPro:IPR011525), AUX/IAA protein (InterPro:IPR003311); BEST Arabidopsis…	OrthoF-OG0000649	AT1G04550.2, AT2G33310.2	Ccan001g030180, Ccan003g011260	pink	DESeq2-Ccan001g030180	-1.04581	0.0320757	-0.776874	0.146908	-1.23567	0.00101082	-2.52905	2.85e-13	-1.99241	2.42e-08	-1.98666	3.89e-08	-2.16203	1.56e-09	-1.52899	2.72e-05	-2.52217	8.49e-13	TPM-Ccan001g030180	45.0184	70.036	27.666	34.0021	31.4544	30.7275	17.2537	12.54	7.5662	6.80164	11.8274	16.887	17.4314	15.6621	12.1401	15.382	23.1924
Ccan003g011260	314aa	AT2G33310	AT2G33310-b	IAA13	L=247	auxin-induced protein 13	Auxin induced gene, IAA13 (IAA13).	auxin-induced protein 13 (IAA13); FUNCTIONS IN: sequence-specific DNA binding transcription factor activity; INVOLVED IN: response to auxin stimulus, response to cyclopentenone; LOCATED IN: nucleus; EXPRESSED IN: 22 plant structures; EXPRESSED DURING: 13 growth stages; CONTAINS InterPro DOMAIN/s: Aux/IAA-ARF-dimerisation (InterPro:IPR011525), AUX/IAA protein (InterPro:IPR003311); BEST Arabidopsis…	OrthoF-OG0000649	AT1G04550.2, AT2G33310.2	Ccan001g030180, Ccan003g011260	grey	DESeq2-Ccan003g011260	0.655961	0.862626	0.363952	0.915225	-0.0902326	0.979679	0.12993	0.959926	-0.769717	0.54278	0.323108	0.85231	-0.38051	0.792242	0.746379	0.517867	0.214631	0.865286	TPM-Ccan003g011260	14.3359	11.5496	9.23887	35.7695	32.2081	2.05232	8.06911	6.33713	12.324	9.41058	4.72339	11.1955	18.514	17.0217	4.27381	11.7829	22.2403
Ccan002g041580	245aa	AT3G04730	AT3G04730	IAA16	L=236	indoleacetic acid-induced protein 16	early auxin-induced (IAA16)	indoleacetic acid-induced protein 16 (IAA16); FUNCTIONS IN: sequence-specific DNA binding transcription factor activity; INVOLVED IN: response to auxin stimulus; LOCATED IN: nucleus; EXPRESSED IN: 22 plant structures; EXPRESSED DURING: 13 growth stages; CONTAINS InterPro DOMAIN/s: Aux/IAA-ARF-dimerisation (InterPro:IPR011525), AUX/IAA protein (InterPro:IPR003311); BEST Arabidopsis thaliana protei…	OrthoF-OG0000216	AT1G04250.1, AT3G04730.1, AT3G23050.1, AT4G14550.1	Ccan002g041580, Ccan003g009650	lightgreen	DESeq2-Ccan002g041580	-1.39927	0.446787	-1.79546	0.202627	-2.99506	0.00166723	-0.556849	0.659079	-1.42787	0.185388	-1.31359	0.246846	-2.13557	0.034236	-2.78607	0.00314116	-3.80288	2.54e-05	TPM-Ccan002g041580	118.752	31.3007	15.536	49.5637	14.9266	20.3538	6.79276	5.57688	42.5597	41.2865	15.7648	48.3962	34.6603	35.6556	3.5921	15.3319	11.6882
Ccan004g008560	401aa	AT3G15540	AT3G15540	IAA19	L=197	indole-3-acetic acid inducible 19	Primary auxin-responsive gene. Involved in the regulation stamen filaments development.	indole-3-acetic acid inducible 19 (IAA19); FUNCTIONS IN: sequence-specific DNA binding transcription factor activity; INVOLVED IN: phototropism, gravitropism, response to auxin stimulus, response to brassinosteroid stimulus, stamen filament development; LOCATED IN: nucleus; EXPRESSED IN: 22 plant structures; EXPRESSED DURING: 13 growth stages; CONTAINS InterPro DOMAIN/s: Aux/IAA-ARF-dimerisation …	OrthoF-OG0001451	AT1G52830.1, AT3G15540.1	Ccan004g008560	yellow	DESeq2-Ccan004g008560	0.0193849	1	1.51183	2e-05	3.94152	2.42e-40	3.42553	1.76e-30	-0.434394	0.264911	-1.0772	0.00149402	-1.16814	0.000442	-0.984863	0.00292352	0.539146	0.117992	TPM-Ccan004g008560	24.0979	41.7844	36.0955	31.2548	108.353	57.5062	296.621	266.528	252.14	259.349	13.7039	36.9109	16.2773	14.8213	15.3078	18.3644	14.017
Ccan004g007490	391aa	AT3G16500	AT3G16500	IAA26	L=269	phytochrome-associated protein 1	phytochrome-associated protein 1 (PAP1)	phytochrome-associated protein 1 (PAP1); FUNCTIONS IN: sequence-specific DNA binding transcription factor activity; INVOLVED IN: response to auxin stimulus; LOCATED IN: nucleus; EXPRESSED IN: 22 plant structures; EXPRESSED DURING: 13 growth stages; CONTAINS InterPro DOMAIN/s: Aux/IAA-ARF-dimerisation (InterPro:IPR011525), AUX/IAA protein (InterPro:IPR003311); BEST Arabidopsis thaliana protein mat…	OrthoF-OG0001330	AT1G51950.1, AT3G16500.1	Ccan004g007490	yellow	DESeq2-Ccan004g007490	0.174717	0.893371	0.053601	0.977873	-0.662371	0.0326477	-1.39667	4.12e-07	0.434874	0.192037	0.342259	0.348407	0.447656	0.18077	0.953812	0.000937	0.873903	0.00206703	TPM-Ccan004g007490	46.5533	43.1211	52.7952	56.0632	55.99	29.2973	17.1275	16.9104	12.8062	14.3879	44.3371	85.5646	62.533	60.5118	61.647	91.5713	89.8278
Ccan004g007880	334aa	AT4G29080	AT4G29080-a	IAA27	L=305	phytochrome-associated protein 2	phytochrome-associated protein 2 (PAP2)	phytochrome-associated protein 2 (PAP2); FUNCTIONS IN: sequence-specific DNA binding transcription factor activity; INVOLVED IN: response to auxin stimulus, regulation of translation; LOCATED IN: intracellular, nucleus; EXPRESSED IN: 22 plant structures; EXPRESSED DURING: 13 growth stages; CONTAINS InterPro DOMAIN/s: Aux/IAA-ARF-dimerisation (InterPro:IPR011525), AUX/IAA protein (InterPro:IPR0033…	OrthoF-Ccan004g007880	NA		black	DESeq2-Ccan004g007880	0.683804	0.25132	1.13638	0.00889286	0.493984	0.245202	1.19671	0.000713	1.47384	3.01e-05	1.21078	0.00101257	0.931626	0.0136689	1.35867	0.000122	0.535731	0.158906	TPM-Ccan004g007880	36.9338	33.7182	73.2193	51.2782	101.916	41.9224	29.7067	30.7188	64.1715	63.7365	85.3842	119.491	93.2405	90.4915	51.8559	90.7137	93.3849
Ccan006g014930	337aa	AT4G29080	AT4G29080-b	IAA27	L=305	phytochrome-associated protein 2	phytochrome-associated protein 2 (PAP2)	phytochrome-associated protein 2 (PAP2); FUNCTIONS IN: sequence-specific DNA binding transcription factor activity; INVOLVED IN: response to auxin stimulus, regulation of translation; LOCATED IN: intracellular, nucleus; EXPRESSED IN: 22 plant structures; EXPRESSED DURING: 13 growth stages; CONTAINS InterPro DOMAIN/s: Aux/IAA-ARF-dimerisation (InterPro:IPR011525), AUX/IAA protein (InterPro:IPR0033…	OrthoF-OG0008850	AT4G29080.1	Ccan006g014930	yellow	DESeq2-Ccan006g014930	-0.384674	0.832415	-0.892336	0.265134	-1.05803	0.0563549	-1.24581	0.0168728	0.0802327	0.946218	-0.264002	0.738989	-0.358405	0.60102	0.0792434	0.926281	-0.88272	0.0965542	TPM-Ccan006g014930	79.2168	50.2799	28.328	83.5619	43.8011	21.6809	22.0842	16.1011	22.4843	18.7831	57.7166	81.8002	54.3296	62.7988	38.7868	49.3612	74.9717
Ccan006g013110	252aa	AT4G32280	AT4G32280-a	IAA29	L=251	indole-3-acetic acid inducible 29	Auxin inducible protein.	indole-3-acetic acid inducible 29 (IAA29); FUNCTIONS IN: sequence-specific DNA binding transcription factor activity; INVOLVED IN: response to auxin stimulus, response to cyclopentenone, response to red light, response to far red light; LOCATED IN: nucleus; EXPRESSED IN: 7 plant structures; EXPRESSED DURING: 6 growth stages; CONTAINS InterPro DOMAIN/s: Aux/IAA-ARF-dimerisation (InterPro:IPR011525…	OrthoF-Ccan006g013110	NA		yellow	DESeq2-Ccan006g013110	-0.466432	0.81582	1.02824	0.263265	2.31281	5.97e-05	1.29962	0.0321869	-0.93127	0.165787	-0.960663	0.163589	-1.25187	0.0518	0.835948	0.194897	2.25125	6.41e-05	TPM-Ccan006g013110	7.79771	3.62794	2.64607	6.56235	9.65549	9.93989	18.6289	15.6065	12.6276	9.25282	2.54331	3.03954	4.09386	2.89371	2.19969	4.98098	10.2403
Ccan008g005550	222aa	AT4G32280	AT4G32280-b	IAA29	L=251	indole-3-acetic acid inducible 29	Auxin inducible protein.	indole-3-acetic acid inducible 29 (IAA29); FUNCTIONS IN: sequence-specific DNA binding transcription factor activity; INVOLVED IN: response to auxin stimulus, response to cyclopentenone, response to red light, response to far red light; LOCATED IN: nucleus; EXPRESSED IN: 7 plant structures; EXPRESSED DURING: 6 growth stages; CONTAINS InterPro DOMAIN/s: Aux/IAA-ARF-dimerisation (InterPro:IPR011525…	OrthoF-OG0009513	AT4G32280.1	Ccan008g005550	turquoise	DESeq2-Ccan008g005550	0.804016	0.579462	1.2292	0.205549	0.335431	0.728472	0.572474	0.465704	1.61117	0.0173983	0.908842	0.243846	0.961414	0.200424	2.12392	0.000961	1.5813	0.0142261	TPM-Ccan008g005550	7.92268	49.3301	39.7103	66.07	93.0846	34.5011	23.2132	19.3583	38.0601	25.9193	75.5701	93.9789	56.4845	57.9663	54.4279	99.2192	137.775
Ccan011g018620	210aa	AT2G01200	AT2G01200	IAA32	L=191	indole-3-acetic acid inducible 32	Belongs to auxin inducible gene family.	indole-3-acetic acid inducible 32 (IAA32); FUNCTIONS IN: sequence-specific DNA binding transcription factor activity; INVOLVED IN: response to auxin stimulus, embryo development ending in seed dormancy, pollen development; LOCATED IN: nucleus; CONTAINS InterPro DOMAIN/s: Aux/IAA-ARF-dimerisation (InterPro:IPR011525), AUX/IAA protein (InterPro:IPR003311); BEST Arabidopsis thaliana protein match is…	OrthoF-OG0001704	AT1G15050.1, AT2G01200.2	Ccan011g018620	grey	DESeq2-Ccan011g018620	-0.874754	0.980569	-1.62387	0.837588	-1.61251	0.690371	-3.38082	0.291823	-3.59739	0.279183	-0.0297921	1	-0.40383	0.939393	-1.11335	0.765446	-4.1101	0.17867	TPM-Ccan011g018620	1.17509	3.39756	0	2.66503	1.61088	0	0.008997	0.952443	0	0.807412	0.081785	0.21136	2.5649	3.24938	0.828944	1.33022	1.37786
Ccan006g018290	179aa	AT5G57420	AT5G57420	IAA33	L=171	indole-3-acetic acid inducible 33	Belongs to auxin inducible gene family.	indole-3-acetic acid inducible 33 (IAA33); FUNCTIONS IN: sequence-specific DNA binding transcription factor activity; INVOLVED IN: response to auxin stimulus; LOCATED IN: nucleus; EXPRESSED IN: 11 plant structures; EXPRESSED DURING: 4 anthesis, F mature embryo stage, petal differentiation and expansion stage, E expanded cotyledon stage, D bilateral stage; CONTAINS InterPro DOMAIN/s: Aux/IAA-ARF-d…	OrthoF-OG0010793	AT5G57420.1	Ccan006g018290	brown	DESeq2-Ccan006g018290	0	1	0	1	9.53078	0.0579644	0	1	0	1	0	1	6.99464	0.193304	10.5147	0.0280462	9.68886	0.0391462	TPM-Ccan006g018290	0	0	0	0	0	0	1.55233	1.5817	0	0	0	0	0	0	0.911255	2.54084	6.58111
Ccan003g020370	249aa	AT1G73590	AT1G73590-a	PIN1	L=622	Auxin efflux carrier family protein	Encodes an auxin efflux carrier involved in shoot and root development. It is involved in the maintenance of embryonic auxin gradients. Loss of function severely affects organ initiation, pin1 mutants are characterised by an inflorescence meristem that does not initiate any flowers, resulting in the formation of a naked inflorescence stem. PIN1 is involved in the determination of leaf shape by ac…	PIN-FORMED 1 (PIN1); FUNCTIONS IN: transporter activity; INVOLVED IN: in 14 processes; LOCATED IN: apical part of cell, plasma membrane, membrane, basal plasma membrane, cytoplasm; EXPRESSED IN: 25 plant structures; EXPRESSED DURING: 13 growth stages; CONTAINS InterPro DOMAIN/s: Auxin efflux carrier, subgroup (InterPro:IPR014024), Auxin efflux carrier (InterPro:IPR004776); BEST Arabidopsis thalia…	OrthoF-Ccan003g020370	NA		NA	DESeq2-Ccan003g020370	0	NA	0	NA	0	NA	0	NA	0	NA	0	NA	5.55407	NA	6.67994	NA	0	NA	TPM-Ccan003g020370	0	0	0	0	0	0	0	0	0	0	0	0	0	0	0.029427	0.078181	0
Ccan004g011340	602aa	AT1G73590	AT1G73590-b	PIN1	L=622	Auxin efflux carrier family protein	Encodes an auxin efflux carrier involved in shoot and root development. It is involved in the maintenance of embryonic auxin gradients. Loss of function severely affects organ initiation, pin1 mutants are characterised by an inflorescence meristem that does not initiate any flowers, resulting in the formation of a naked inflorescence stem. PIN1 is involved in the determination of leaf shape by ac…	PIN-FORMED 1 (PIN1); FUNCTIONS IN: transporter activity; INVOLVED IN: in 14 processes; LOCATED IN: apical part of cell, plasma membrane, membrane, basal plasma membrane, cytoplasm; EXPRESSED IN: 25 plant structures; EXPRESSED DURING: 13 growth stages; CONTAINS InterPro DOMAIN/s: Auxin efflux carrier, subgroup (InterPro:IPR014024), Auxin efflux carrier (InterPro:IPR004776); BEST Arabidopsis thalia…	OrthoF-OG0003300	AT1G73590.1	Ccan004g011340	greenyellow	DESeq2-Ccan004g011340	1.40434	0.367558	-0.0595896	1	-1.52119	0.12099	0.48289	0.679435	1.56019	0.100312	2.14039	0.0200243	1.59577	0.0948218	3.49226	3.03e-05	3.2087	9.67e-05	TPM-Ccan004g011340	1.69084	0.520231	3.39599	3.33277	1.5077	0.614285	0.064763	0.465789	1.72135	0.907918	2.52501	5.28517	5.94832	6.24622	2.24418	7.31433	12.2545
Ccan006g026310	599aa	AT1G73590	AT1G73590-c	PIN1	L=622	Auxin efflux carrier family protein	Encodes an auxin efflux carrier involved in shoot and root development. It is involved in the maintenance of embryonic auxin gradients. Loss of function severely affects organ initiation, pin1 mutants are characterised by an inflorescence meristem that does not initiate any flowers, resulting in the formation of a naked inflorescence stem. PIN1 is involved in the determination of leaf shape by ac…	PIN-FORMED 1 (PIN1); FUNCTIONS IN: transporter activity; INVOLVED IN: in 14 processes; LOCATED IN: apical part of cell, plasma membrane, membrane, basal plasma membrane, cytoplasm; EXPRESSED IN: 25 plant structures; EXPRESSED DURING: 13 growth stages; CONTAINS InterPro DOMAIN/s: Auxin efflux carrier, subgroup (InterPro:IPR014024), Auxin efflux carrier (InterPro:IPR004776); BEST Arabidopsis thalia…	OrthoF-Ccan006g026310	NA		brown	DESeq2-Ccan006g026310	8.90238	0.000596	8.26059	0.00148254	8.93529	5.84e-05	0	1	8.85301	7.19e-05	9.15008	5.1e-05	11.5695	1.22e-07	13.7815	1.36e-10	13.5207	1.41e-10	TPM-Ccan006g026310	0	0	0.402742	0.784823	0.626412	0	0.287766	0.424232	0	0	0.474167	0.726558	0.518283	0.822617	6.0053	16.6523	16.8729
Ccan007g007880	182aa	AT1G73590	AT1G73590-d	PIN1	L=622	Auxin efflux carrier family protein	Encodes an auxin efflux carrier involved in shoot and root development. It is involved in the maintenance of embryonic auxin gradients. Loss of function severely affects organ initiation, pin1 mutants are characterised by an inflorescence meristem that does not initiate any flowers, resulting in the formation of a naked inflorescence stem. PIN1 is involved in the determination of leaf shape by ac…	PIN-FORMED 1 (PIN1); FUNCTIONS IN: transporter activity; INVOLVED IN: in 14 processes; LOCATED IN: apical part of cell, plasma membrane, membrane, basal plasma membrane, cytoplasm; EXPRESSED IN: 25 plant structures; EXPRESSED DURING: 13 growth stages; CONTAINS InterPro DOMAIN/s: Auxin efflux carrier, subgroup (InterPro:IPR014024), Auxin efflux carrier (InterPro:IPR004776); BEST Arabidopsis thalia…	OrthoF-Ccan007g007880	NA		NA	DESeq2-Ccan007g007880	-0.694939	NA	-2.10887	0.910904	2.26403	0.785936	1.93482	0.811999	-5.47597	0.43506	2.54448	0.763127	-0.259189	0.988949	-5.27855	0.414817	-3.34894	0.608044	TPM-Ccan007g007880	0.324482	0	0.031301	0.165364	0.131107	0	0.294081	0.690665	0.866235	0	0	0	1.76967	0.279233	0	0	0
Ccan006g017880	618aa	AT5G57090	AT5G57090	PIN2	L=647	Auxin efflux carrier family protein	Encodes an auxin efflux carrier that is similar to bacterial membrane transporters. Root-specific role in the transport of auxin. Acts downstream of CTR1 and ethylene biosynthesis, in the same pathway as EIN2 and AUX1, and independent from EIN3 and EIN5/AIN1 pathway. In the root, the protein localizes apically in epidermal and lateral root cap cells and predominantly basally in cortical cells. Fu…	ETHYLENE INSENSITIVE ROOT 1 (EIR1); CONTAINS InterPro DOMAIN/s: Auxin efflux carrier, subgroup (InterPro:IPR014024), Auxin efflux carrier (InterPro:IPR004776); BEST Arabidopsis thaliana protein match is: Auxin efflux carrier family protein (TAIR:AT2G01420.2); Has 30201 Blast hits to 17322 proteins in 780 species: Archae - 12; Bacteria - 1396; Metazoa - 17338; Fungi - 3422; Plants - 5037; Viruses …	OrthoF-OG0010673	AT5G57090.1	Ccan006g017880	NA	DESeq2-Ccan006g017880	0	NA	0	NA	0	NA	0	NA	0	NA	0	NA	0	NA	6.15671	NA	8.53246	NA	TPM-Ccan006g017880	0	0	0	0	0	0	0	0	0	0	0	0	0	0	0	0	0.156759
Ccan011g017730	665aa	AT1G70940	AT1G70940	PIN3	L=640	Auxin efflux carrier family protein	A regulator of auxin efflux and involved in differential growth. PIN3 is expressed in gravity-sensing tissues, with PIN3 protein accumulating predominantly at the lateral cell surface. PIN3 localizes to the plasma membrane and to vesicles. In roots, PIN3 is expressed without pronounced polarity in tiers two and three of the columella cells, at the basal side of vascular cells, and to the lateral …	PIN-FORMED 3 (PIN3); FUNCTIONS IN: auxin:hydrogen symporter activity, transporter activity; INVOLVED IN: in 8 processes; LOCATED IN: lateral plasma membrane, plasma membrane, vesicle membrane, cell surface; EXPRESSED IN: 26 plant structures; EXPRESSED DURING: 13 growth stages; CONTAINS InterPro DOMAIN/s: Auxin efflux carrier, subgroup (InterPro:IPR014024), Auxin efflux carrier (InterPro:IPR004776…	OrthoF-OG0003314	AT1G70940.1	Ccan011g017730	magenta	DESeq2-Ccan011g017730	-0.122234	1	0.0335069	1	-3.049	8.19e-06	-3.33975	5.75e-07	-0.295778	0.784994	0.458485	0.650634	-0.0455632	0.981366	-0.34912	0.699423	-1.60855	0.0227877	TPM-Ccan011g017730	81.2024	61.2491	32.0373	112.502	84.0317	45.6266	6.29309	4.74814	6.70849	4.12425	36.2632	88.952	96.2258	118.891	29.8126	47.5284	60.5073
Ccan009g008290	357aa	AT5G16530	AT5G16530-a	PIN5	L=351	Auxin efflux carrier family protein	Encodes PIN5, an atypical member of the PIN family. PIN5 is a functional auxin transporter that is required for auxin-mediated development. PIN5 does not have a direct role in cell-to-cell transport but regulates intracellular auxin homeostasis and metabolism. PIN5 localizes, unlike other characterized plasma membrane PIN proteins, to endoplasmic reticulum (ER), presumably mediating auxin flow fr…	PIN-FORMED 5 (PIN5); CONTAINS InterPro DOMAIN/s: Auxin efflux carrier, subgroup (InterPro:IPR014024), Auxin efflux carrier (InterPro:IPR004776); BEST Arabidopsis thaliana protein match is: Auxin efflux carrier family protein (TAIR:AT5G15100.1); Has 2169 Blast hits to 1907 proteins in 543 species: Archae - 24; Bacteria - 1096; Metazoa - 104; Fungi - 0; Plants - 651; Viruses - 0; Other Eukaryotes -…	OrthoF-OG0010016	AT5G16530.1	Ccan009g008290	turquoise	DESeq2-Ccan009g008290	0.458886	1	2.87826	0.724296	3.39234	0.440406	2.39988	0.591895	-8.39195	0.0422013	-3.98451	0.376074	-3.97119	0.36091	-8.19453	0.041389	-6.26491	0.119554	TPM-Ccan009g008290	0.951013	0	0	1.66624	2.19303	4.61052	2.67212	4.71786	2.39812	1.70806	0	0	0	0.091299	0	0	0
Ccan009g008300	358aa	AT5G16530	AT5G16530-b	PIN5	L=351	Auxin efflux carrier family protein	Encodes PIN5, an atypical member of the PIN family. PIN5 is a functional auxin transporter that is required for auxin-mediated development. PIN5 does not have a direct role in cell-to-cell transport but regulates intracellular auxin homeostasis and metabolism. PIN5 localizes, unlike other characterized plasma membrane PIN proteins, to endoplasmic reticulum (ER), presumably mediating auxin flow fr…	PIN-FORMED 5 (PIN5); CONTAINS InterPro DOMAIN/s: Auxin efflux carrier, subgroup (InterPro:IPR014024), Auxin efflux carrier (InterPro:IPR004776); BEST Arabidopsis thaliana protein match is: Auxin efflux carrier family protein (TAIR:AT5G15100.1); Has 2169 Blast hits to 1907 proteins in 543 species: Archae - 24; Bacteria - 1096; Metazoa - 104; Fungi - 0; Plants - 651; Viruses - 0; Other Eukaryotes -…	OrthoF-Ccan009g008300	NA		brown	DESeq2-Ccan009g008300	1.19286	0.489978	1.77917	0.141671	2.38981	0.00610851	1.4667	0.106867	0.193766	0.904851	1.17331	0.251221	0.402183	0.742257	-0.260281	0.827124	-2.43127	0.00584375	TPM-Ccan009g008300	4.41084	1.9275	12.5095	6.11067	12.207	9.28762	9.55124	13.0028	7.27853	8.73286	3.95454	4.45807	7.56816	8.45387	1.02349	4.19705	2.75778
Ccan010g023550	362aa	AT5G16530	AT5G16530-c	PIN5	L=351	Auxin efflux carrier family protein	Encodes PIN5, an atypical member of the PIN family. PIN5 is a functional auxin transporter that is required for auxin-mediated development. PIN5 does not have a direct role in cell-to-cell transport but regulates intracellular auxin homeostasis and metabolism. PIN5 localizes, unlike other characterized plasma membrane PIN proteins, to endoplasmic reticulum (ER), presumably mediating auxin flow fr…	PIN-FORMED 5 (PIN5); CONTAINS InterPro DOMAIN/s: Auxin efflux carrier, subgroup (InterPro:IPR014024), Auxin efflux carrier (InterPro:IPR004776); BEST Arabidopsis thaliana protein match is: Auxin efflux carrier family protein (TAIR:AT5G15100.1); Has 2169 Blast hits to 1907 proteins in 543 species: Archae - 24; Bacteria - 1096; Metazoa - 104; Fungi - 0; Plants - 651; Viruses - 0; Other Eukaryotes -…	OrthoF-Ccan010g023550	NA		NA	DESeq2-Ccan010g023550	NA	NA	NA	NA	NA	NA	NA	NA	NA	NA	NA	NA	NA	NA	NA	NA	NA	NA	TPM-Ccan010g023550	0	0	0	0	0	0	0	0	0	0	0	0	0	0	0	0	0
Ccan010g022570	544aa	AT1G77110	AT1G77110	PIN6	L=570	Auxin efflux carrier family protein	Rate-limiting factor in saturable efflux of auxins. PINs are directly involved of in catalyzing cellular auxin efflux.	PIN-FORMED 6 (PIN6); FUNCTIONS IN: auxin:hydrogen symporter activity, transporter activity; INVOLVED IN: auxin polar transport; LOCATED IN: plasma membrane; EXPRESSED IN: 13 plant structures; EXPRESSED DURING: 4 anthesis, F mature embryo stage, petal differentiation and expansion stage, E expanded cotyledon stage, D bilateral stage; CONTAINS InterPro DOMAIN/s: Auxin efflux carrier, subgroup (Inte…	OrthoF-OG0003895	AT1G77110.1	Ccan010g022570	NA	DESeq2-Ccan010g022570	5.39897	NA	0	1	0	1	0	1	0	1	7.54276	0.451248	8.09692	0.390136	5.88275	0.516986	6.84606	0.421571	TPM-Ccan010g022570	0	0	0.043042	0	0	0	0	0	0	0	0	0	0	0.539855	0.2394	0.319045	0
Ccan007g007890	266aa	AT5G15100	AT5G15100	PIN8	L=367	Auxin efflux carrier family protein	Encodes an auxin transporter with a strong expression in a male gametophyte. Mutant studies reveal a role for auxin transport in regulating pollen development and function. It acts together with PIN5.	PIN-FORMED 8 (PIN8); FUNCTIONS IN: auxin:hydrogen symporter activity, transporter activity; INVOLVED IN: auxin polar transport, transmembrane transport; LOCATED IN: endomembrane system, integral to membrane; EXPRESSED IN: 9 plant structures; EXPRESSED DURING: 6 growth stages; CONTAINS InterPro DOMAIN/s: Auxin efflux carrier, subgroup (InterPro:IPR014024), Auxin efflux carrier (InterPro:IPR004776)…	OrthoF-Ccan007g007890	NA		NA	DESeq2-Ccan007g007890	2.46512	0.893927	1.85727	0.889152	-0.246406	0.998211	1.16856	0.866404	2.10182	0.72503	1.3708	0.852831	-0.254993	0.983165	0.394134	0.960354	-0.904467	0.871619	TPM-Ccan007g007890	0.212867	0.149857	0.183335	0.617076	0.763751	0	0.195718	0	0	0.298131	0	0.929357	0.410387	0.205432	0	0	0
Ccan007g016690	778aa	AT1G20925	AT1G20925-a	PILS1	L=472	Auxin efflux carrier family protein		Auxin efflux carrier family protein; FUNCTIONS IN: auxin:hydrogen symporter activity; INVOLVED IN: auxin polar transport, transmembrane transport; LOCATED IN: integral to membrane; CONTAINS InterPro DOMAIN/s: Auxin efflux carrier (InterPro:IPR004776); BEST Arabidopsis thaliana protein match is: Auxin efflux carrier family protein (TAIR:AT1G76520.2); Has 641 Blast hits to 607 proteins in 137 speci…	OrthoF-Ccan007g016690	NA		tan	DESeq2-Ccan007g016690	-0.0643303	1	-0.00166532	1	-0.806472	0.0405156	-0.318483	0.47615	-1.94751	3.02e-08	-1.15813	0.00224915	-0.930557	0.0161264	-0.697714	0.0721456	-0.809217	0.0291672	TPM-Ccan007g016690	32.5607	41.5099	37.9878	41.5388	23.6684	36.2903	14.6947	13.1772	26.076	23.2153	7.34834	12.1868	16.7589	20.8288	20.7867	20.2544	22.1006
Ccan007g016700	415aa	AT1G20925	AT1G20925-b	PILS1	L=472	Auxin efflux carrier family protein		Auxin efflux carrier family protein; FUNCTIONS IN: auxin:hydrogen symporter activity; INVOLVED IN: auxin polar transport, transmembrane transport; LOCATED IN: integral to membrane; CONTAINS InterPro DOMAIN/s: Auxin efflux carrier (InterPro:IPR004776); BEST Arabidopsis thaliana protein match is: Auxin efflux carrier family protein (TAIR:AT1G76520.2); Has 641 Blast hits to 607 proteins in 137 speci…	OrthoF-OG0000321	AT1G20925.1, AT1G76520.1, AT1G76530.1	Ccan007g016700, Ccan007g016710	darkgreen	DESeq2-Ccan007g016700	0.374904	0.791365	0.170985	0.912007	-1.1582	0.012754	0.465083	0.371963	1.94303	7.19e-06	0.187945	0.797093	0.153143	0.822566	-0.60487	0.217629	0.0285518	0.968995	TPM-Ccan007g016700	19.6385	42.2967	65.5589	28.1612	39.4987	23.2317	9.32702	8.98906	28.0233	42.3644	137.581	117.033	37.4417	43.8241	30.3938	45.8803	17.5872
Ccan007g016710	413aa	AT1G20925	AT1G20925-c	PILS1	L=472	Auxin efflux carrier family protein		Auxin efflux carrier family protein; FUNCTIONS IN: auxin:hydrogen symporter activity; INVOLVED IN: auxin polar transport, transmembrane transport; LOCATED IN: integral to membrane; CONTAINS InterPro DOMAIN/s: Auxin efflux carrier (InterPro:IPR004776); BEST Arabidopsis thaliana protein match is: Auxin efflux carrier family protein (TAIR:AT1G76520.2); Has 641 Blast hits to 607 proteins in 137 speci…	OrthoF-OG0000321	AT1G20925.1, AT1G76520.1, AT1G76530.1	Ccan007g016700, Ccan007g016710	brown	DESeq2-Ccan007g016710	0.543515	0.869607	0.935818	0.560857	-0.486939	0.680144	0.203477	0.889214	0.307964	0.813477	-0.0795309	0.97601	-0.448669	0.698039	-1.53103	0.0784042	-0.269976	0.791545	TPM-Ccan007g016710	6.25977	8.64195	15.486	6.43801	9.41987	13.1499	3.89722	2.69111	6.0407	6.35505	8.60799	8.39905	6.11594	8.84674	2.70922	9.2517	0.52809
Ccan010g005120	220aa	AT1G20925	AT1G20925-d	PILS1	L=472	Auxin efflux carrier family protein		Auxin efflux carrier family protein; FUNCTIONS IN: auxin:hydrogen symporter activity; INVOLVED IN: auxin polar transport, transmembrane transport; LOCATED IN: integral to membrane; CONTAINS InterPro DOMAIN/s: Auxin efflux carrier (InterPro:IPR004776); BEST Arabidopsis thaliana protein match is: Auxin efflux carrier family protein (TAIR:AT1G76520.2); Has 641 Blast hits to 607 proteins in 137 speci…	OrthoF-Ccan010g005120	NA		salmon	DESeq2-Ccan010g005120	-0.30739	0.984106	0.348708	0.933652	-0.0299888	1	-2.40778	0.0335667	-1.87803	0.122228	-2.54535	0.0322249	-1.81352	0.142907	-2.46452	0.0294126	-1.88068	0.105896	TPM-Ccan010g005120	2.18598	1.28113	3.1406	1.74694	1.33532	2.69033	1.18541	2.01445	0.078535	0.530216	0.462067	0.934451	0.487462	0.6584	0.739101	3.314	0.027399
Ccan007g012850	446aa	AT1G71090	AT1G71090-a	PILS2	L=457	Auxin efflux carrier family protein		Auxin efflux carrier family protein; FUNCTIONS IN: auxin:hydrogen symporter activity; INVOLVED IN: auxin polar transport, transmembrane transport; LOCATED IN: integral to membrane; EXPRESSED IN: 22 plant structures; EXPRESSED DURING: 13 growth stages; CONTAINS InterPro DOMAIN/s: Auxin efflux carrier (InterPro:IPR004776); BEST Arabidopsis thaliana protein match is: Auxin efflux carrier family prot…	OrthoF-Ccan007g012850	NA		pink	DESeq2-Ccan007g012850	-0.100032	0.979846	0.347579	0.587562	-0.52626	0.142823	-1.35516	8.63e-06	-0.145231	0.760903	-0.35844	0.374937	-0.744461	0.0280161	-0.452542	0.193699	-0.724481	0.0241538	TPM-Ccan007g012850	27.4315	43.1926	39.3166	29.7148	37.9634	35.2882	16.4933	12.7133	9.93877	11.7314	28.7857	35.6968	33.0847	25.535	17.0344	33.7306	24.8069
Ccan011g017960	450aa	AT1G71090	AT1G71090-b	PILS2	L=457	Auxin efflux carrier family protein		Auxin efflux carrier family protein; FUNCTIONS IN: auxin:hydrogen symporter activity; INVOLVED IN: auxin polar transport, transmembrane transport; LOCATED IN: integral to membrane; EXPRESSED IN: 22 plant structures; EXPRESSED DURING: 13 growth stages; CONTAINS InterPro DOMAIN/s: Auxin efflux carrier (InterPro:IPR004776); BEST Arabidopsis thaliana protein match is: Auxin efflux carrier family prot…	OrthoF-OG0004901	AT1G71090.1	Ccan011g017960	lightcyan	DESeq2-Ccan011g017960	0.92064	0.22995	1.10938	0.0833868	1.33492	0.00594556	3.75589	3.44e-18	2.3691	1.68e-07	1.76811	0.000197	1.69203	0.000349	1.54856	0.000947	2.22253	6.07e-07	TPM-Ccan011g017960	6.91886	15.1239	29.6358	11.219	23.5861	15.6326	15.3106	16.8578	98.6374	114.815	53.2027	50.0673	38.952	35.423	30.9062	32.8537	20.7856
Ccan007g016470	422aa	AT2G17500	AT2G17500	PILS5	L=396	Auxin efflux carrier family protein		Auxin efflux carrier family protein; FUNCTIONS IN: auxin:hydrogen symporter activity; INVOLVED IN: auxin polar transport, transmembrane transport; LOCATED IN: endomembrane system, integral to membrane; EXPRESSED IN: 19 plant structures; EXPRESSED DURING: 13 growth stages; CONTAINS InterPro DOMAIN/s: Auxin efflux carrier (InterPro:IPR004776); BEST Arabidopsis thaliana protein match is: Auxin efflu…	OrthoF-OG0005479	AT2G17500.1	Ccan007g016470	lightcyan	DESeq2-Ccan007g016470	1.0469	0.636466	2.77145	0.0131524	4.69153	7.14e-08	6.67546	2.45e-15	4.65813	1.15e-07	2.75084	0.00383901	2.56761	0.00679981	2.76501	0.00253509	2.73428	0.0022281	TPM-Ccan007g016470	5.79952	45.7156	73.2961	33.2644	314.521	24.3921	367.424	381.21	2019.35	1899.93	756.867	441.171	193.235	176.659	128.747	186.487	156.867
Ccan006g005100	308aa	AT5G01990	AT5G01990	PILS6	L=431	Auxin efflux carrier family protein		Auxin efflux carrier family protein; FUNCTIONS IN: auxin:hydrogen symporter activity; INVOLVED IN: auxin polar transport, transmembrane transport; LOCATED IN: integral to membrane; EXPRESSED IN: 23 plant structures; EXPRESSED DURING: 13 growth stages; CONTAINS InterPro DOMAIN/s: Auxin efflux carrier (InterPro:IPR004776); BEST Arabidopsis thaliana protein match is: Auxin efflux carrier family prot…	OrthoF-OG0009857	AT5G01990.1	Ccan006g005100	NA	DESeq2-Ccan006g005100	-0.16774	0.785276	-0.293553	0.37833	-0.126009	0.648212	-0.165489	0.490765	-0.796282	3.67e-05	-0.783471	6.6e-05	-0.624891	0.00178939	-0.483811	0.0159455	-0.536	0.00581379	TPM-Ccan006g005100	80.412	105.801	86.785	93.4536	71.247	59.7833	52.7129	52.4834	60.9478	70.224	44.0564	70.0059	61.0974	59.2658	63.3593	66.8557	57.1574
Ccan002g011560	477aa	AT2G38120	AT2G38120-a	AUX1	L=485	Transmembrane amino acid transporter family protein	Encodes an auxin influx transporter. AUX1 resides at the apical plasma membrane of protophloem cells and at highly dynamic subpopulations of Golgi apparatus and endosomes in all cell types. AUX1 action in the lateral root cap and/or epidermal cells influences lateral root initiation and positioning. Shoot supplied ammonium targets AUX1 and inhibits lateral root emergence.	AUXIN RESISTANT 1 (AUX1); CONTAINS InterPro DOMAIN/s: Amino acid transporter, transmembrane (InterPro:IPR013057); BEST Arabidopsis thaliana protein match is: like AUXIN RESISTANT 1 (TAIR:AT5G01240.1); Has 1256 Blast hits to 1251 proteins in 143 species: Archae - 0; Bacteria - 0; Metazoa - 116; Fungi - 283; Plants - 825; Viruses - 0; Other Eukaryotes - 32 (source: NCBI BLink).	OrthoF-Ccan002g011560	NA		green	DESeq2-Ccan002g011560	0.206204	0.977305	-0.332584	0.860256	-0.0659042	0.974425	-1.13048	0.0987755	-0.422037	0.628153	-0.432051	0.636112	-1.15979	0.104216	-1.17578	0.0827287	-0.508011	0.48424	TPM-Ccan002g011560	13.3219	17.4838	14.0914	23.4315	15.8746	6.23473	9.66209	7.58407	6.08548	4.5403	8.26926	14.2863	13.0001	11.0233	3.00977	10.9034	7.33656
Ccan005g006460	476aa	AT2G38120	AT2G38120-b	AUX1	L=485	Transmembrane amino acid transporter family protein	Encodes an auxin influx transporter. AUX1 resides at the apical plasma membrane of protophloem cells and at highly dynamic subpopulations of Golgi apparatus and endosomes in all cell types. AUX1 action in the lateral root cap and/or epidermal cells influences lateral root initiation and positioning. Shoot supplied ammonium targets AUX1 and inhibits lateral root emergence.	AUXIN RESISTANT 1 (AUX1); CONTAINS InterPro DOMAIN/s: Amino acid transporter, transmembrane (InterPro:IPR013057); BEST Arabidopsis thaliana protein match is: like AUXIN RESISTANT 1 (TAIR:AT5G01240.1); Has 1256 Blast hits to 1251 proteins in 143 species: Archae - 0; Bacteria - 0; Metazoa - 116; Fungi - 283; Plants - 825; Viruses - 0; Other Eukaryotes - 32 (source: NCBI BLink).	OrthoF-Ccan005g006460	NA		turquoise	DESeq2-Ccan005g006460	3.37514	0.0583604	2.40225	0.233747	3.41756	0.0125771	4.24372	0.000983	2.10944	0.157432	4.04189	0.0028157	4.66861	0.000377	5.6517	8.41e-06	4.99969	6.78e-05	TPM-Ccan005g006460	0	0.036973	0.9283	0.738823	0.699565	0.037565	0.359147	0.604388	1.49811	0.632671	0.23136	0.445519	1.26132	1.22033	2.35949	1.79637	1.57871
Ccan006g006450	564aa	AT2G38120	AT2G38120-c	AUX1	L=485	Transmembrane amino acid transporter family protein	Encodes an auxin influx transporter. AUX1 resides at the apical plasma membrane of protophloem cells and at highly dynamic subpopulations of Golgi apparatus and endosomes in all cell types. AUX1 action in the lateral root cap and/or epidermal cells influences lateral root initiation and positioning. Shoot supplied ammonium targets AUX1 and inhibits lateral root emergence.	AUXIN RESISTANT 1 (AUX1); CONTAINS InterPro DOMAIN/s: Amino acid transporter, transmembrane (InterPro:IPR013057); BEST Arabidopsis thaliana protein match is: like AUXIN RESISTANT 1 (TAIR:AT5G01240.1); Has 1256 Blast hits to 1251 proteins in 143 species: Archae - 0; Bacteria - 0; Metazoa - 116; Fungi - 283; Plants - 825; Viruses - 0; Other Eukaryotes - 32 (source: NCBI BLink).	OrthoF-OG0006003	AT2G38120.1	Ccan006g006450	yellow	DESeq2-Ccan006g006450	-0.112524	0.999095	-0.250542	0.882768	-1.61689	0.00311529	-2.05666	7.39e-05	0.514445	0.445762	0.298588	0.714193	-0.113483	0.9016	0.0130657	1	-0.616085	0.289685	TPM-Ccan006g006450	269.585	177.686	106.396	366.39	222.332	122.712	43.1834	50.9344	41.6343	45.3143	264.062	427.446	315.111	303.847	138.027	101.446	234.091
Ccan002g021480	501aa	AT2G21050	AT2G21050	LAX2	L=483	like AUXIN RESISTANT 2	Encodes LAX2 (LIKE AUXIN RESISTANT), a member of the AUX1 LAX family of auxin influx carriers. Required for the establishment of embryonic root cell organization.	like AUXIN RESISTANT 2 (LAX2); CONTAINS InterPro DOMAIN/s: Amino acid transporter, transmembrane (InterPro:IPR013057); BEST Arabidopsis thaliana protein match is: like AUX1 3 (TAIR:AT1G77690.1); Has 1017 Blast hits to 1012 proteins in 134 species: Archae - 0; Bacteria - 2; Metazoa - 94; Fungi - 224; Plants - 668; Viruses - 0; Other Eukaryotes - 29 (source: NCBI BLink).	OrthoF-OG0005453	AT2G21050.1	Ccan002g021480	brown	DESeq2-Ccan002g021480	2.15109	0.804654	-2.55091	0.657768	-7.46991	0.0233934	-7.973	0.0115232	-3.48026	0.274162	1.70356	0.654895	1.82991	0.60624	3.75596	0.194897	2.43779	0.408286	TPM-Ccan002g021480	0.610428	0.025033	0	3.42924	0.142489	0	0	0	0	0	0	0.081541	1.04419	1.97374	1.12559	1.36891	6.66644
Ccan010g019190	413aa	AT1G77690	AT1G77690	LAX3	L=470	like AUX1 3	Encodes an auxin influx carrier LAX3 (Like Aux1) that promotes lateral root emergence. Auxin-induced expression of LAX3 in turn induces a selection of cell-wall-remodelling enzymes, which are likely to promote cell separation in advance of developing lateral root primordia.	like AUX1 3 (LAX3); CONTAINS InterPro DOMAIN/s: Amino acid transporter, transmembrane (InterPro:IPR013057); BEST Arabidopsis thaliana protein match is: like AUXIN RESISTANT 2 (TAIR:AT2G21050.1); Has 1212 Blast hits to 1207 proteins in 154 species: Archae - 0; Bacteria - 0; Metazoa - 167; Fungi - 294; Plants - 716; Viruses - 0; Other Eukaryotes - 35 (source: NCBI BLink).	OrthoF-Ccan010g019190	NA		lightgreen	DESeq2-Ccan010g019190	0.736569	0.861259	0.790612	0.769529	-0.718624	0.631344	0.0577312	1	-0.148041	0.957014	1.85934	0.133479	0.716208	0.623241	-0.583657	0.668789	-1.33289	0.253697	TPM-Ccan010g019190	7.43506	4.77512	9.95926	11.3567	8.48478	8.01068	3.81883	0.729235	5.0168	4.84937	3.39983	8.29472	27.2057	20.2768	0.994116	10.5705	2.95153
Ccan010g007070	356aa	AT1G75500	AT1G75500	WAT1	L=389	Walls Are Thin 1	An Arabidopsis thaliana homolog of Medicago truncatula NODULIN21 (MtN21). The gene encodes a plant-specific, predicted integral membrane protein and is a member of the Plant-Drug/Metabolite Exporter (P-DME) family (Transporter Classification number: TC 2.A.7.3) and the nodulin MtN21-like transporter family.	Walls Are Thin 1 (WAT1); INVOLVED IN: positive regulation of auxin metabolic process, positive regulation of tryptophan metabolic process, secondary cell wall biogenesis, unidimensional cell growth; LOCATED IN: plant-type vacuole membrane, plasma membrane, membrane; EXPRESSED IN: 28 plant structures; EXPRESSED DURING: 13 growth stages; CONTAINS InterPro DOMAIN/s: Protein of unknown function DUF6,…	OrthoF-OG0000581	AT1G75500.1, AT3G18200.1	Ccan004g011780, Ccan010g007070	pink	DESeq2-Ccan010g007070	0.4139	0.950663	1.11657	0.556055	-0.957219	0.432803	-0.825761	0.485608	1.19206	0.303768	1.25273	0.292689	0.291199	0.84956	-1.45421	0.168065	-2.66755	0.0053967	TPM-Ccan010g007070	46.7215	20.7731	42.5595	59.7581	49.7763	69.166	11.9598	11.2826	9.94579	20.4397	62.0028	98.9216	89.2787	84.1801	3.37392	15.4521	13.4331
Ccan002g028830	587aa	AT1G32450	AT1G32450-a	NRT1.5	L=614	nitrate transporter 1.5	Transmembrane nitrate transporter. Involved in xylem transport of nitrate from root to shoot. Induced in response to nitrate. Not involved in nitrate uptake. expressed in root pericycle cells.	nitrate transporter 1.5 (NRT1.5); CONTAINS InterPro DOMAIN/s: Oligopeptide transporter (InterPro:IPR000109), Major facilitator superfamily, general substrate transporter (InterPro:IPR016196); BEST Arabidopsis thaliana protein match is: NITRATE TRANSPORTER 1.8 (TAIR:AT4G21680.1); Has 7755 Blast hits to 7381 proteins in 1434 species: Archae - 0; Bacteria - 3851; Metazoa - 707; Fungi - 433; Plants -…	OrthoF-Ccan002g028830	NA		grey	DESeq2-Ccan002g028830	0.132864	1	-0.0862241	1	-0.593043	0.726697	-1.87256	0.130093	-2.47356	0.0436884	-1.48238	0.288165	-0.00885374	1	0.43397	0.776393	-0.490957	0.721773	TPM-Ccan002g028830	0.372978	2.11076	1.32368	2.33635	1.20308	1.1948	0.999705	0.35759	0.19263	0.329074	0.204463	0.456199	0.885674	0.419539	2.80142	2.39815	1.45868
Ccan002g030920	586aa	AT1G32450	AT1G32450-b	NRT1.5	L=614	nitrate transporter 1.5	Transmembrane nitrate transporter. Involved in xylem transport of nitrate from root to shoot. Induced in response to nitrate. Not involved in nitrate uptake. expressed in root pericycle cells.	nitrate transporter 1.5 (NRT1.5); CONTAINS InterPro DOMAIN/s: Oligopeptide transporter (InterPro:IPR000109), Major facilitator superfamily, general substrate transporter (InterPro:IPR016196); BEST Arabidopsis thaliana protein match is: NITRATE TRANSPORTER 1.8 (TAIR:AT4G21680.1); Has 7755 Blast hits to 7381 proteins in 1434 species: Archae - 0; Bacteria - 3851; Metazoa - 707; Fungi - 433; Plants -…	OrthoF-Ccan002g030920	NA		pink	DESeq2-Ccan002g030920	2.07116	0.723974	2.1105	0.631167	3.39562	0.154714	5.52681	0.0090837	0.737699	0.828769	2.205	0.41909	4.08131	0.0778986	5.48352	0.0101223	3.92929	0.0687244	TPM-Ccan002g030920	0	0.340841	1.19191	0.253382	1.47488	0	1.02138	0.866202	5.57709	6.01455	0.497374	0.026274	1.01677	0.768416	4.71773	4.04563	5.87861
Ccan008g007550	606aa	AT1G32450	AT1G32450-c	NRT1.5	L=614	nitrate transporter 1.5	Transmembrane nitrate transporter. Involved in xylem transport of nitrate from root to shoot. Induced in response to nitrate. Not involved in nitrate uptake. expressed in root pericycle cells.	nitrate transporter 1.5 (NRT1.5); CONTAINS InterPro DOMAIN/s: Oligopeptide transporter (InterPro:IPR000109), Major facilitator superfamily, general substrate transporter (InterPro:IPR016196); BEST Arabidopsis thaliana protein match is: NITRATE TRANSPORTER 1.8 (TAIR:AT4G21680.1); Has 7755 Blast hits to 7381 proteins in 1434 species: Archae - 0; Bacteria - 3851; Metazoa - 707; Fungi - 433; Plants -…	OrthoF-OG0003606	AT1G32450.1	Ccan008g007550	grey	DESeq2-Ccan008g007550	2.32466	0.498606	2.37267	0.41313	1.28636	0.565381	-1.68401	0.396418	0.204867	0.965224	2.1841	0.285959	1.70552	0.414949	1.2861	0.519463	-0.555536	0.790713	TPM-Ccan008g007550	0	1.86059	7.83959	0.880366	1.08107	5.10729	0.874044	1.24865	0.275973	0.115038	0.634222	1.2306	3.89339	4.78849	1.55408	0.792324	1.50934
Ccan008g024270	585aa	AT1G12110	AT1G12110	NRT1.1	L=590	nitrate transporter 1.1	Encodes NRT1.1 (CHL1), a dual-affinity nitrate transporter. The protein is expressed in guard cells and function in stomatal opening. Mutants have less transpiration and are more tolerant to drought. Expressed in lateral roots. Involved in nitrate signaling which enables the plant root system to detect and exploit nitrate-rich soil patches. Comparing to the wild type, the mutant displays a strong…	nitrate transporter 1.1 (NRT1.1); FUNCTIONS IN: transporter activity, nitrate transmembrane transporter activity; INVOLVED IN: response to water deprivation, nitrate transport, response to nitrate; LOCATED IN: plasma membrane; EXPRESSED IN: 25 plant structures; EXPRESSED DURING: 12 growth stages; CONTAINS InterPro DOMAIN/s: PTR2 family proton/oligopeptide symporter, conserved site (InterPro:IPR01…	OrthoF-OG0004836	AT1G12110.1	Ccan008g024270	red	DESeq2-Ccan008g024270	-1.2211	0.461701	0.282323	0.928869	-1.60592	0.0812468	-0.359831	0.765548	0.353362	0.783941	-0.119599	0.953865	-0.167842	0.907224	0.0983926	0.948782	-0.328051	0.748073	TPM-Ccan008g024270	14.4075	16.2722	11.6936	2.56381	7.11727	22.074	2.66884	2.895	8.72172	10.7002	26.6931	10.475	14.1928	17.1986	11.2318	10.7678	13.8379
Ccan004g015960	204aa	AT2G36910	AT2G36910-a	ABCB1	L=1286	ATP binding cassette subfamily B1	Belongs to the family of ATP-binding cassette (ABC) transporters. Also known as AtMDR1.Possibly regulates auxin-dependent responses by influencing basipetal auxin transport in the root. Exerts nonredundant, partially overlapping functions with the ABC transporter encoded by AT3G28860. PGP1 mediates cellular efflux of IAA and interacts with PIN genes that may confer an accelerated vectoral compone…	ATP binding cassette subfamily B1 (ABCB1); FUNCTIONS IN: ATPase activity, coupled to transmembrane movement of substances, calmodulin binding, auxin efflux transmembrane transporter activity; INVOLVED IN: in 10 processes; LOCATED IN: plasma membrane; EXPRESSED IN: 26 plant structures; EXPRESSED DURING: 13 growth stages; CONTAINS InterPro DOMAIN/s: ATPase, AAA+ type, core (InterPro:IPR003593), ABC…	OrthoF-Ccan004g015960	NA		NA	DESeq2-Ccan004g015960	-0.76336	1	2.15256	0.90182	1.55754	0.86396	-1.86759	0.815851	-7.02492	0.27783	-0.159871	1	-0.1587	0.998316	-6.82749	0.262445	-4.89789	0.423374	TPM-Ccan004g015960	0.681903	0	0.155677	0.242775	0.523933	1.16738	1.15298	0	0	0.140521	0	0	0	0.471224	0	0	0
Ccan006g009230	1410aa	AT2G36910	AT2G36910-b	ABCB1	L=1286	ATP binding cassette subfamily B1	Belongs to the family of ATP-binding cassette (ABC) transporters. Also known as AtMDR1.Possibly regulates auxin-dependent responses by influencing basipetal auxin transport in the root. Exerts nonredundant, partially overlapping functions with the ABC transporter encoded by AT3G28860. PGP1 mediates cellular efflux of IAA and interacts with PIN genes that may confer an accelerated vectoral compone…	ATP binding cassette subfamily B1 (ABCB1); FUNCTIONS IN: ATPase activity, coupled to transmembrane movement of substances, calmodulin binding, auxin efflux transmembrane transporter activity; INVOLVED IN: in 10 processes; LOCATED IN: plasma membrane; EXPRESSED IN: 26 plant structures; EXPRESSED DURING: 13 growth stages; CONTAINS InterPro DOMAIN/s: ATPase, AAA+ type, core (InterPro:IPR003593), ABC…	OrthoF-OG0006568	AT2G36910.1	Ccan006g009230	greenyellow	DESeq2-Ccan006g009230	0.695264	0.743592	0.0195568	1	-0.45448	0.663664	0.180223	0.890792	1.02014	0.234084	2.72162	0.000238	2.35623	0.00160858	1.9341	0.00943501	0.56649	0.497706	TPM-Ccan006g009230	13.9546	6.30303	10.0331	27.8516	15.6624	4.65138	4.70101	4.74599	11.8915	6.32045	10.8326	36.71	73.702	83.9627	33.2802	22.9577	42.5191
Ccan008g008190	1286aa	AT4G25960	AT4G25960	ABCB2	L=1273	P-glycoprotein 2		P-glycoprotein 2 (PGP2); FUNCTIONS IN: ATPase activity, coupled to transmembrane movement of substances; INVOLVED IN: transport, transmembrane transport; LOCATED IN: membrane; EXPRESSED IN: 22 plant structures; EXPRESSED DURING: 13 growth stages; CONTAINS InterPro DOMAIN/s: ATPase, AAA+ type, core (InterPro:IPR003593), ABC transporter-like (InterPro:IPR003439), ABC transporter, transmembrane doma…	OrthoF-OG0009168	AT4G25960.1	Ccan008g008190	magenta	DESeq2-Ccan008g008190	-0.708832	0.816838	-1.6877	0.2143	-2.69145	0.0034388	-2.80418	0.00164518	-1.49874	0.138942	-0.374915	0.800903	-0.877681	0.439349	-0.983151	0.335196	-1.48005	0.114857	TPM-Ccan008g008190	33.0488	13.8483	6.33038	26.1992	8.8618	4.86254	2.10675	2.64278	3.56949	1.29501	2.62625	15.962	19.233	21.6505	6.18442	12.8319	12.0905
Ccan009g018000	563aa	AT4G01830	AT4G01830	ABCB5	L=1230	P-glycoprotein 5		P-glycoprotein 5 (PGP5); FUNCTIONS IN: ATPase activity, coupled to transmembrane movement of substances; INVOLVED IN: transport, transmembrane transport; LOCATED IN: integral to membrane; CONTAINS InterPro DOMAIN/s: ATPase, AAA+ type, core (InterPro:IPR003593), ABC transporter-like (InterPro:IPR003439), ABC transporter, transmembrane domain, type 1 (InterPro:IPR011527), ABC transporter integral m…	OrthoF-Ccan009g018000	NA		NA	DESeq2-Ccan009g018000	-1.441	NA	-1.11255	NA	-0.672373	NA	-1.17545	NA	-1.53426	NA	-1.53602	NA	-1.32623	NA	5.80358	NA	3.06897	NA	TPM-Ccan009g018000	0	0.014348	0.064807	0	0	0	0	0	0	0	0	0	0	0	0	0	0
Ccan001g013020	1271aa	AT4G18050	AT4G18050-a	ABCB9	L=1236	P-glycoprotein 9		P-glycoprotein 9 (PGP9); FUNCTIONS IN: ATPase activity, coupled to transmembrane movement of substances; INVOLVED IN: transport, transmembrane transport; LOCATED IN: integral to membrane; EXPRESSED IN: 13 plant structures; EXPRESSED DURING: L mature pollen stage, M germinated pollen stage, 4 anthesis, petal differentiation and expansion stage; CONTAINS InterPro DOMAIN/s: ATPase, AAA+ type, core (…	OrthoF-OG0008498	AT4G18050.1	Ccan001g013020	salmon	DESeq2-Ccan001g013020	-0.458617	0.715835	-0.736123	0.333135	1.93116	1.24e-05	2.44785	8.74e-09	2.50903	6.17e-09	2.28482	2.21e-07	2.59861	2.15e-09	1.65458	0.000215	3.61137	5.83e-18	TPM-Ccan001g013020	0.808505	1.18231	0.7296	0.721979	0.806669	0.186174	2.39095	2.18196	3.40522	4.86071	4.52804	6.35309	5.02065	4.8913	6.44916	3.30522	2.17335
Ccan001g013040	1261aa	AT4G18050	AT4G18050-b	ABCB9	L=1236	P-glycoprotein 9		P-glycoprotein 9 (PGP9); FUNCTIONS IN: ATPase activity, coupled to transmembrane movement of substances; INVOLVED IN: transport, transmembrane transport; LOCATED IN: integral to membrane; EXPRESSED IN: 13 plant structures; EXPRESSED DURING: L mature pollen stage, M germinated pollen stage, 4 anthesis, petal differentiation and expansion stage; CONTAINS InterPro DOMAIN/s: ATPase, AAA+ type, core (…	OrthoF-Ccan001g013040	NA		grey	DESeq2-Ccan001g013040	4.55236	0.351847	-0.704967	0.954688	-3.65761	0.268249	-1.12636	0.777473	-0.955313	0.829085	-0.774248	0.881245	-0.795995	0.855042	2.56361	0.416741	4.12978	0.149798	TPM-Ccan001g013040	0.159279	0.416149	14.0888	0.282539	0.400872	0	0.028843	0	0	0.257938	0	0.308895	0.047712	0.311859	0.003123	0.239005	0.16917
Ccan009g017870	1122aa	AT4G18050	AT4G18050-c	ABCB9	L=1236	P-glycoprotein 9		P-glycoprotein 9 (PGP9); FUNCTIONS IN: ATPase activity, coupled to transmembrane movement of substances; INVOLVED IN: transport, transmembrane transport; LOCATED IN: integral to membrane; EXPRESSED IN: 13 plant structures; EXPRESSED DURING: L mature pollen stage, M germinated pollen stage, 4 anthesis, petal differentiation and expansion stage; CONTAINS InterPro DOMAIN/s: ATPase, AAA+ type, core (…	OrthoF-Ccan009g017870	NA		NA	DESeq2-Ccan009g017870	4.19346	0.897938	-0.00405659	1	-4.24157	0.686345	-4.74465	0.61649	-5.10346	0.602177	1.17997	0.941865	-4.89543	0.618995	2.00166	0.843273	-1.54463	0.871144	TPM-Ccan009g017870	0	0.047491	0.759694	0.033183	0.035075	0	0	0	0	0	0	0	0.107287	0	0	0	0
Ccan001g015470	1313aa	AT1G02520	AT1G02520-a	ABCB11	L=1278	P-glycoprotein 11	Encodes an ATP-binding cassette (ABC) transporter. Expressed in the vascular tissue of primary stem.	P-glycoprotein 11 (PGP11); FUNCTIONS IN: ATPase activity, coupled to transmembrane movement of substances; INVOLVED IN: transport, transmembrane transport; LOCATED IN: plasma membrane; EXPRESSED IN: callus; CONTAINS InterPro DOMAIN/s: ATPase, AAA+ type, core (InterPro:IPR003593), ABC transporter-like (InterPro:IPR003439), ABC transporter, transmembrane domain, type 1 (InterPro:IPR011527), ABC tra…	OrthoF-Ccan001g015470	NA		NA	DESeq2-Ccan001g015470	NA	NA	NA	NA	NA	NA	NA	NA	NA	NA	NA	NA	NA	NA	NA	NA	NA	NA	TPM-Ccan001g015470	0	0	0	0	0	0	0	0	0	0	0	0	0	0	0	0	0
Ccan001g034200	1316aa	AT1G02520	AT1G02520-b	ABCB11	L=1278	P-glycoprotein 11	Encodes an ATP-binding cassette (ABC) transporter. Expressed in the vascular tissue of primary stem.	P-glycoprotein 11 (PGP11); FUNCTIONS IN: ATPase activity, coupled to transmembrane movement of substances; INVOLVED IN: transport, transmembrane transport; LOCATED IN: plasma membrane; EXPRESSED IN: callus; CONTAINS InterPro DOMAIN/s: ATPase, AAA+ type, core (InterPro:IPR003593), ABC transporter-like (InterPro:IPR003439), ABC transporter, transmembrane domain, type 1 (InterPro:IPR011527), ABC tra…	OrthoF-OG0001534	AT1G02520.1, AT1G02530.1	Ccan001g034200	salmon	DESeq2-Ccan001g034200	-0.476445	0.895403	1.23015	0.355374	0.0258353	1	2.5184	0.00137335	2.19423	0.00750023	2.3715	0.00425169	3.3759	1.76e-05	2.22505	0.00560385	3.38313	7.96e-06	TPM-Ccan001g034200	2.7652	8.62436	4.754	7.95233	28.8333	6.26242	12.2701	11.1881	26.3348	50.3905	21.1703	39.3374	27.8625	37.1815	88.3512	37.2213	38.548
Ccan001g034220	1310aa	AT1G02520	AT1G02520-c	ABCB11	L=1278	P-glycoprotein 11	Encodes an ATP-binding cassette (ABC) transporter. Expressed in the vascular tissue of primary stem.	P-glycoprotein 11 (PGP11); FUNCTIONS IN: ATPase activity, coupled to transmembrane movement of substances; INVOLVED IN: transport, transmembrane transport; LOCATED IN: plasma membrane; EXPRESSED IN: callus; CONTAINS InterPro DOMAIN/s: ATPase, AAA+ type, core (InterPro:IPR003593), ABC transporter-like (InterPro:IPR003439), ABC transporter, transmembrane domain, type 1 (InterPro:IPR011527), ABC tra…	OrthoF-Ccan001g034220	NA		salmon	DESeq2-Ccan001g034220	-0.375807	0.87644	1.76733	0.0129849	1.70963	0.00420066	3.38672	4.8e-10	2.28773	6.71e-05	2.64207	4.04e-06	3.47999	3.86e-10	2.78919	7.09e-07	3.89695	5.96e-13	TPM-Ccan001g034220	3.79501	8.16184	5.04259	8.42188	35.217	8.07883	16.8193	16.7287	38.264	63.9894	24.3568	40.207	38.2803	38.8629	98.0604	49.8244	45.0223
Ccan004g015240	1246aa	AT1G02520	AT1G02520-d	ABCB11	L=1278	P-glycoprotein 11	Encodes an ATP-binding cassette (ABC) transporter. Expressed in the vascular tissue of primary stem.	P-glycoprotein 11 (PGP11); FUNCTIONS IN: ATPase activity, coupled to transmembrane movement of substances; INVOLVED IN: transport, transmembrane transport; LOCATED IN: plasma membrane; EXPRESSED IN: callus; CONTAINS InterPro DOMAIN/s: ATPase, AAA+ type, core (InterPro:IPR003593), ABC transporter-like (InterPro:IPR003439), ABC transporter, transmembrane domain, type 1 (InterPro:IPR011527), ABC tra…	OrthoF-Ccan004g015240	NA		NA	DESeq2-Ccan004g015240	3.04704	NA	3.63108	0.867841	9.06041	0.294022	0	1	0	1	0	1	5.74643	0.543237	5.72225	0.505182	5.7781	0.481042	TPM-Ccan004g015240	0	0	0	0.005931	0.012887	0	0.174392	0.031127	0	0	0	0.015859	0	0	0.175436	0.208677	0
Ccan004g015260	1325aa	AT1G02520	AT1G02520-e	ABCB11	L=1278	P-glycoprotein 11	Encodes an ATP-binding cassette (ABC) transporter. Expressed in the vascular tissue of primary stem.	P-glycoprotein 11 (PGP11); FUNCTIONS IN: ATPase activity, coupled to transmembrane movement of substances; INVOLVED IN: transport, transmembrane transport; LOCATED IN: plasma membrane; EXPRESSED IN: callus; CONTAINS InterPro DOMAIN/s: ATPase, AAA+ type, core (InterPro:IPR003593), ABC transporter-like (InterPro:IPR003439), ABC transporter, transmembrane domain, type 1 (InterPro:IPR011527), ABC tra…	OrthoF-Ccan004g015260	NA		NA	DESeq2-Ccan004g015260	0	NA	0	NA	0	NA	0	NA	0	NA	0	NA	0	NA	5.7227	NA	6.40496	NA	TPM-Ccan004g015260	0	0	0	0	0	0	0	0	0	0	0	0	0	0	0.065946	0	0
Ccan005g005670	435aa	AT1G02520	AT1G02520-f	ABCB11	L=1278	P-glycoprotein 11	Encodes an ATP-binding cassette (ABC) transporter. Expressed in the vascular tissue of primary stem.	P-glycoprotein 11 (PGP11); FUNCTIONS IN: ATPase activity, coupled to transmembrane movement of substances; INVOLVED IN: transport, transmembrane transport; LOCATED IN: plasma membrane; EXPRESSED IN: callus; CONTAINS InterPro DOMAIN/s: ATPase, AAA+ type, core (InterPro:IPR003593), ABC transporter-like (InterPro:IPR003439), ABC transporter, transmembrane domain, type 1 (InterPro:IPR011527), ABC tra…	OrthoF-Ccan005g005670	NA		NA	DESeq2-Ccan005g005670	0	NA	0	NA	6.77794	NA	0	NA	0	NA	0	NA	0	NA	0	NA	0	NA	TPM-Ccan005g005670	0	0	0	0	0	0	0.243639	0	0	0	0	0	0	0	0	0	0
Ccan005g006910	228aa	AT1G02520	AT1G02520-g	ABCB11	L=1278	P-glycoprotein 11	Encodes an ATP-binding cassette (ABC) transporter. Expressed in the vascular tissue of primary stem.	P-glycoprotein 11 (PGP11); FUNCTIONS IN: ATPase activity, coupled to transmembrane movement of substances; INVOLVED IN: transport, transmembrane transport; LOCATED IN: plasma membrane; EXPRESSED IN: callus; CONTAINS InterPro DOMAIN/s: ATPase, AAA+ type, core (InterPro:IPR003593), ABC transporter-like (InterPro:IPR003439), ABC transporter, transmembrane domain, type 1 (InterPro:IPR011527), ABC tra…	OrthoF-Ccan005g006910	NA		NA	DESeq2-Ccan005g006910	NA	NA	NA	NA	NA	NA	NA	NA	NA	NA	NA	NA	NA	NA	NA	NA	NA	NA	TPM-Ccan005g006910	0	0	0	0	0	0	0	0	0	0	0	0	0	0	0	0	0
Ccan005g007250	322aa	AT1G02520	AT1G02520-h	ABCB11	L=1278	P-glycoprotein 11	Encodes an ATP-binding cassette (ABC) transporter. Expressed in the vascular tissue of primary stem.	P-glycoprotein 11 (PGP11); FUNCTIONS IN: ATPase activity, coupled to transmembrane movement of substances; INVOLVED IN: transport, transmembrane transport; LOCATED IN: plasma membrane; EXPRESSED IN: callus; CONTAINS InterPro DOMAIN/s: ATPase, AAA+ type, core (InterPro:IPR003593), ABC transporter-like (InterPro:IPR003439), ABC transporter, transmembrane domain, type 1 (InterPro:IPR011527), ABC tra…	OrthoF-Ccan005g007250	NA		NA	DESeq2-Ccan005g007250	0	NA	0	NA	0	NA	5.9414	NA	0	NA	0	NA	0	NA	0	NA	0	NA	TPM-Ccan005g007250	0	0	0	0	0	0	0	0	0.023194	0	0	0	0	0	0	0	0
Ccan011g014420	1294aa	AT1G02520	AT1G02520-i	ABCB11	L=1278	P-glycoprotein 11	Encodes an ATP-binding cassette (ABC) transporter. Expressed in the vascular tissue of primary stem.	P-glycoprotein 11 (PGP11); FUNCTIONS IN: ATPase activity, coupled to transmembrane movement of substances; INVOLVED IN: transport, transmembrane transport; LOCATED IN: plasma membrane; EXPRESSED IN: callus; CONTAINS InterPro DOMAIN/s: ATPase, AAA+ type, core (InterPro:IPR003593), ABC transporter-like (InterPro:IPR003439), ABC transporter, transmembrane domain, type 1 (InterPro:IPR011527), ABC tra…	OrthoF-Ccan011g014420	NA		NA	DESeq2-Ccan011g014420	0	NA	0	NA	7.69596	NA	0	NA	0	NA	0	NA	0	NA	0	NA	4.45569	NA	TPM-Ccan011g014420	0	0	0	0	0	0	0	0.109775	0	0	0	0	0	0	0.004266	0	0
Ccan011g014430	2370aa	AT1G02520	AT1G02520-j	ABCB11	L=1278	P-glycoprotein 11	Encodes an ATP-binding cassette (ABC) transporter. Expressed in the vascular tissue of primary stem.	P-glycoprotein 11 (PGP11); FUNCTIONS IN: ATPase activity, coupled to transmembrane movement of substances; INVOLVED IN: transport, transmembrane transport; LOCATED IN: plasma membrane; EXPRESSED IN: callus; CONTAINS InterPro DOMAIN/s: ATPase, AAA+ type, core (InterPro:IPR003593), ABC transporter-like (InterPro:IPR003439), ABC transporter, transmembrane domain, type 1 (InterPro:IPR011527), ABC tra…	OrthoF-Ccan011g014430	NA		NA	DESeq2-Ccan011g014430	4.78616	NA	0	NA	0	NA	0	NA	0	NA	0	NA	4.7456	NA	0	NA	5.99576	NA	TPM-Ccan011g014430	0	0	0	0.092359	0	0	0	0	0.03152	0	0	0	0.028826	0.057181	0.040386	0.127091	0.078012
Ccan011g014450	1222aa	AT1G02520	AT1G02520-k	ABCB11	L=1278	P-glycoprotein 11	Encodes an ATP-binding cassette (ABC) transporter. Expressed in the vascular tissue of primary stem.	P-glycoprotein 11 (PGP11); FUNCTIONS IN: ATPase activity, coupled to transmembrane movement of substances; INVOLVED IN: transport, transmembrane transport; LOCATED IN: plasma membrane; EXPRESSED IN: callus; CONTAINS InterPro DOMAIN/s: ATPase, AAA+ type, core (InterPro:IPR003593), ABC transporter-like (InterPro:IPR003439), ABC transporter, transmembrane domain, type 1 (InterPro:IPR011527), ABC tra…	OrthoF-Ccan011g014450	NA		NA	DESeq2-Ccan011g014450	1.91782	0.880387	2.11181	0.787409	1.8389	0.671879	-0.703034	0.900351	-1.18512	0.804808	-1.95551	0.657845	-0.826514	0.866032	-1.28101	0.750893	-1.03578	0.785414	TPM-Ccan011g014450	0.269811	0	0.478738	0.639392	0.78227	0.32825	0.44684	0.126524	0	0.153409	0.044009	0	0	0.073983	0.082167	0	0
Ccan010g006310	1259aa	AT1G27940	AT1G27940	ABCB13	L=1245	P-glycoprotein 13		P-glycoprotein 13 (PGP13); FUNCTIONS IN: ATPase activity, coupled to transmembrane movement of substances; INVOLVED IN: transport, transmembrane transport; LOCATED IN: integral to membrane; EXPRESSED IN: 9 plant structures; EXPRESSED DURING: 4 anthesis, petal differentiation and expansion stage; CONTAINS InterPro DOMAIN/s: ATPase, AAA+ type, core (InterPro:IPR003593), ABC transporter-like (InterP…	OrthoF-OG0001320	AT1G27940.1, AT1G28010.1	Ccan010g006310	lightgreen	DESeq2-Ccan010g006310	-1.36658	0.333781	-1.19418	0.380445	-2.54965	0.00168561	-0.854552	0.361756	-2.81379	0.000444	-1.23096	0.193611	-2.05079	0.0150344	-2.93264	0.000206	-3.2846	1.79e-05	TPM-Ccan010g006310	74.574	22.9356	22.8347	20.0031	30.5731	11.1548	5.35511	5.21986	23.1436	19.86	3.98318	11.2093	24.0634	23.2998	3.27855	11.1897	6.41964
Ccan004g015970	1243aa	AT3G28345	AT3G28345-a	ABCB15	L=1240	ABC transporter family protein	Encodes an ATP-binding cassette (ABC) transporter. Expressed in the vascular tissue of primary stem.	ABC transporter family protein; FUNCTIONS IN: ATPase activity, coupled to transmembrane movement of substances; INVOLVED IN: transport, transmembrane transport; LOCATED IN: plasma membrane; EXPRESSED IN: shoot apex, inflorescence meristem, cotyledon, hypocotyl, flower; EXPRESSED DURING: petal differentiation and expansion stage; CONTAINS InterPro DOMAIN/s: ATPase, AAA+ type, core (InterPro:IPR003…	OrthoF-Ccan004g015970	NA		NA	DESeq2-Ccan004g015970	7.5133	0.282852	0	1	4.08456	0.441946	0	1	0	1	8.80803	0.0527413	8.67334	0.0528255	7.45836	0.0889645	6.25358	0.153776	TPM-Ccan004g015970	0	0	0.117549	0.119993	0	0	0.006685	0	0	0	0	0	0.083201	0.622904	0	0.029876	0.105591
Ccan005g024440	1256aa	AT3G28345	AT3G28345-b	ABCB15	L=1240	ABC transporter family protein	Encodes an ATP-binding cassette (ABC) transporter. Expressed in the vascular tissue of primary stem.	ABC transporter family protein; FUNCTIONS IN: ATPase activity, coupled to transmembrane movement of substances; INVOLVED IN: transport, transmembrane transport; LOCATED IN: plasma membrane; EXPRESSED IN: shoot apex, inflorescence meristem, cotyledon, hypocotyl, flower; EXPRESSED DURING: petal differentiation and expansion stage; CONTAINS InterPro DOMAIN/s: ATPase, AAA+ type, core (InterPro:IPR003…	OrthoF-Ccan005g024440	NA		NA	DESeq2-Ccan005g024440	4.46156	0.66625	5.80094	0.406574	11.5458	0.00529418	8.45228	0.0440604	0	1	5.25883	0.290426	5.69475	0.230346	0	1	7.52009	0.070725	TPM-Ccan005g024440	0	0	0	0.033794	0.087238	0	1.31993	0.938544	0.274934	0	0	0	0	0.035135	0.022879	0.208136	0
Ccan006g015290	1232aa	AT3G28345	AT3G28345-c	ABCB15	L=1240	ABC transporter family protein	Encodes an ATP-binding cassette (ABC) transporter. Expressed in the vascular tissue of primary stem.	ABC transporter family protein; FUNCTIONS IN: ATPase activity, coupled to transmembrane movement of substances; INVOLVED IN: transport, transmembrane transport; LOCATED IN: plasma membrane; EXPRESSED IN: shoot apex, inflorescence meristem, cotyledon, hypocotyl, flower; EXPRESSED DURING: petal differentiation and expansion stage; CONTAINS InterPro DOMAIN/s: ATPase, AAA+ type, core (InterPro:IPR003…	OrthoF-Ccan006g015290	NA		turquoise	DESeq2-Ccan006g015290	0.717443	0.744572	1.41349	0.21775	0.00177774	1	2.16477	0.00420899	0.657793	0.499221	0.0376893	0.998781	-0.726307	0.450765	0.0259789	0.99568	-0.864512	0.304438	TPM-Ccan006g015290	1.181	1.26784	1.56555	2.67713	3.19381	2.49659	0.954786	0.513909	4.69591	3.19988	1.72989	2.19764	1.31825	1.21639	0.297535	0.494011	1.56004
Ccan007g007580	1249aa	AT3G28345	AT3G28345-d	ABCB15	L=1240	ABC transporter family protein	Encodes an ATP-binding cassette (ABC) transporter. Expressed in the vascular tissue of primary stem.	ABC transporter family protein; FUNCTIONS IN: ATPase activity, coupled to transmembrane movement of substances; INVOLVED IN: transport, transmembrane transport; LOCATED IN: plasma membrane; EXPRESSED IN: shoot apex, inflorescence meristem, cotyledon, hypocotyl, flower; EXPRESSED DURING: petal differentiation and expansion stage; CONTAINS InterPro DOMAIN/s: ATPase, AAA+ type, core (InterPro:IPR003…	OrthoF-OG0007847	AT3G28345.1	Ccan007g007580	blue	DESeq2-Ccan007g007580	0.911025	0.50717	0.904125	0.441802	1.15165	0.120843	0.358927	0.693122	-0.60664	0.471607	0.338466	0.74235	-0.253037	0.799781	0.19028	0.840278	-1.0882	0.11729	TPM-Ccan007g007580	5.88161	7.42765	18.8697	8.68531	14.0581	8.14481	8.90867	8.3327	4.67242	8.84071	2.77168	6.97651	8.57784	10.0321	2.12883	1.30358	8.48457
Ccan007g021230	442aa	AT3G28345	AT3G28345-e	ABCB15	L=1240	ABC transporter family protein	Encodes an ATP-binding cassette (ABC) transporter. Expressed in the vascular tissue of primary stem.	ABC transporter family protein; FUNCTIONS IN: ATPase activity, coupled to transmembrane movement of substances; INVOLVED IN: transport, transmembrane transport; LOCATED IN: plasma membrane; EXPRESSED IN: shoot apex, inflorescence meristem, cotyledon, hypocotyl, flower; EXPRESSED DURING: petal differentiation and expansion stage; CONTAINS InterPro DOMAIN/s: ATPase, AAA+ type, core (InterPro:IPR003…	OrthoF-Ccan007g021230	NA		NA	DESeq2-Ccan007g021230	NA	NA	NA	NA	NA	NA	NA	NA	NA	NA	NA	NA	NA	NA	NA	NA	NA	NA	TPM-Ccan007g021230	0	0	0	0	0	0	0	0	0	0	0	0	0	0	0	0	0
Ccan007g021240	99aa	AT3G28345	AT3G28345-f	ABCB15	L=1240	ABC transporter family protein	Encodes an ATP-binding cassette (ABC) transporter. Expressed in the vascular tissue of primary stem.	ABC transporter family protein; FUNCTIONS IN: ATPase activity, coupled to transmembrane movement of substances; INVOLVED IN: transport, transmembrane transport; LOCATED IN: plasma membrane; EXPRESSED IN: shoot apex, inflorescence meristem, cotyledon, hypocotyl, flower; EXPRESSED DURING: petal differentiation and expansion stage; CONTAINS InterPro DOMAIN/s: ATPase, AAA+ type, core (InterPro:IPR003…	OrthoF-Ccan007g021240	NA		NA	DESeq2-Ccan007g021240	NA	NA	NA	NA	NA	NA	NA	NA	NA	NA	NA	NA	NA	NA	NA	NA	NA	NA	TPM-Ccan007g021240	0	0	0	0	0	0	0	0	0	0	0	0	0	0	0	0	0
Ccan011g024440	1256aa	AT3G28345	AT3G28345-g	ABCB15	L=1240	ABC transporter family protein	Encodes an ATP-binding cassette (ABC) transporter. Expressed in the vascular tissue of primary stem.	ABC transporter family protein; FUNCTIONS IN: ATPase activity, coupled to transmembrane movement of substances; INVOLVED IN: transport, transmembrane transport; LOCATED IN: plasma membrane; EXPRESSED IN: shoot apex, inflorescence meristem, cotyledon, hypocotyl, flower; EXPRESSED DURING: petal differentiation and expansion stage; CONTAINS InterPro DOMAIN/s: ATPase, AAA+ type, core (InterPro:IPR003…	OrthoF-Ccan011g024440	NA		NA	DESeq2-Ccan011g024440	-1.34474	0.951958	-0.176318	1	-0.0757529	1	-1.34242	0.772472	0.778421	0.894871	3.07137	0.464271	2.82173	0.48863	4.20231	0.231216	3.1204	0.373943	TPM-Ccan011g024440	0	0.092262	0	0.020578	0.106615	0	0.073833	0	0	0.088964	0	0.203116	0.359483	0.70973	0.103422	0.201291	1.36485
Ccan002g005540	1338aa	AT3G28860	AT3G28860-a	ABCB19	L=1252	ATP binding cassette subfamily B19	Encodes a member of the ATP-binding cassette (ABC) transporter family that is involved in auxin transport and is involved in postembryonic organ separation. Also known as AtMDR11 and PGP19. Possibly regulates auxin-dependent responses by influencing basipetal auxin transport in the root. Acts upstream of phyA in regulating hypocotyl elongation and gravitropic response. Exerts nonredundant, partia…	ATP binding cassette subfamily B19 (ABCB19); FUNCTIONS IN: ATPase activity, coupled to transmembrane movement of substances, auxin efflux transmembrane transporter activity; INVOLVED IN: in 14 processes; LOCATED IN: plasma membrane; EXPRESSED IN: 28 plant structures; EXPRESSED DURING: 13 growth stages; CONTAINS InterPro DOMAIN/s: ATPase, AAA+ type, core (InterPro:IPR003593), ABC transporter-like …	OrthoF-Ccan002g005540	NA		NA	DESeq2-Ccan002g005540	0.338935	0.772547	0.104401	0.950861	0.482829	0.294389	-0.139818	0.810676	-0.0910712	0.89956	0.102898	0.890284	-0.00964014	1	-0.106007	0.847964	-0.00895951	0.994796	TPM-Ccan002g005540	2.28909	4.23051	3.72736	5.55354	4.3737	2.4221	2.92235	2.45546	2.86353	2.26927	3.37629	3.98121	4.38074	3.16719	3.55879	5.23933	3.95311
Ccan004g005840	1601aa	AT3G28860	AT3G28860-b	ABCB19	L=1252	ATP binding cassette subfamily B19	Encodes a member of the ATP-binding cassette (ABC) transporter family that is involved in auxin transport and is involved in postembryonic organ separation. Also known as AtMDR11 and PGP19. Possibly regulates auxin-dependent responses by influencing basipetal auxin transport in the root. Acts upstream of phyA in regulating hypocotyl elongation and gravitropic response. Exerts nonredundant, partia…	ATP binding cassette subfamily B19 (ABCB19); FUNCTIONS IN: ATPase activity, coupled to transmembrane movement of substances, auxin efflux transmembrane transporter activity; INVOLVED IN: in 14 processes; LOCATED IN: plasma membrane; EXPRESSED IN: 28 plant structures; EXPRESSED DURING: 13 growth stages; CONTAINS InterPro DOMAIN/s: ATPase, AAA+ type, core (InterPro:IPR003593), ABC transporter-like …	OrthoF-Ccan004g005840	NA		NA	DESeq2-Ccan004g005840	-0.536283	0.991276	0.327098	0.985449	1.7164	0.529422	-2.55017	0.290728	-0.12043	0.999991	0.650066	0.865081	0.394676	0.913279	0.265749	0.943133	0.421452	0.87932	TPM-Ccan004g005840	0.162005	0.028257	0.030444	0.19182	0.120583	0.140466	0.456353	0.15414	0	0.04499	0.109098	0.212366	0.284122	0.222185	0.188227	0.346592	0.347011
Ccan007g008110	1262aa	AT3G28860	AT3G28860-c	ABCB19	L=1252	ATP binding cassette subfamily B19	Encodes a member of the ATP-binding cassette (ABC) transporter family that is involved in auxin transport and is involved in postembryonic organ separation. Also known as AtMDR11 and PGP19. Possibly regulates auxin-dependent responses by influencing basipetal auxin transport in the root. Acts upstream of phyA in regulating hypocotyl elongation and gravitropic response. Exerts nonredundant, partia…	ATP binding cassette subfamily B19 (ABCB19); FUNCTIONS IN: ATPase activity, coupled to transmembrane movement of substances, auxin efflux transmembrane transporter activity; INVOLVED IN: in 14 processes; LOCATED IN: plasma membrane; EXPRESSED IN: 28 plant structures; EXPRESSED DURING: 13 growth stages; CONTAINS InterPro DOMAIN/s: ATPase, AAA+ type, core (InterPro:IPR003593), ABC transporter-like …	OrthoF-OG0007794	AT3G28860.1	Ccan007g008110	yellow	DESeq2-Ccan007g008110	0.34041	0.823861	-0.298225	0.7972	-1.81321	2.95e-05	-1.732	5.18e-05	1.6907	0.000107	1.09527	0.0209555	0.913672	0.0574793	0.746307	0.115265	0.260673	0.614814	TPM-Ccan007g008110	12.7052	7.46113	14.8502	13.868	8.69432	6.24764	2.20235	1.36007	1.86027	2.96873	20.0464	52.6256	25.6223	23.4459	17.1285	18.1534	18.2955
Ccan002g013130	1428aa	AT3G55320	AT3G55320	ABCB20	L=1408	P-glycoprotein 20		P-glycoprotein 20 (PGP20); FUNCTIONS IN: ATPase activity, coupled to transmembrane movement of substances; INVOLVED IN: transport, transmembrane transport; LOCATED IN: nucleus, plasma membrane; EXPRESSED IN: 24 plant structures; EXPRESSED DURING: 13 growth stages; CONTAINS InterPro DOMAIN/s: ATPase, AAA+ type, core (InterPro:IPR003593), ABC transporter-like (InterPro:IPR003439), ABC transporter, …	OrthoF-OG0008033	AT3G55320.1	Ccan002g013130	NA	DESeq2-Ccan002g013130	0.0481245	1	0.389859	0.494541	0.648151	0.0505894	0.958958	0.00158399	-0.0269101	0.985381	0.0346132	0.968014	0.147273	0.739108	-0.354006	0.306805	-0.181856	0.614182	TPM-Ccan002g013130	12.1406	18.1319	18.8048	14.7251	24.1767	11.5039	13.9413	13.3861	16.6163	29.9042	11.0641	19.4534	14.9248	18.9467	15.4659	12.8124	9.47405
Ccan001g028040	745aa	AT5G58270	AT5G58270-a	ABCB25	L=728	ABC transporter of the mitochondrion 3	Encodes a mitochondrial half-molecule ABC transporter, a member of ATM subfamily. Mutants are dwarfed, chlorotic plants with altered leaf morphology. ATM3 transcription is induced by Cd(II) or Pb(II). Involved in heavy metal resistance. Arabidopsis thaliana has three ATM genes, namely ATM1, ATM2 and ATM3. Only ATM3 has an important function for plant growth. Role in Moco biosynthesis.	ABC transporter of the mitochondrion 3 (ATM3); FUNCTIONS IN: ATPase activity, coupled to transmembrane movement of substances, transporter activity; INVOLVED IN: in 9 processes; LOCATED IN: mitochondrion, chloroplast, chloroplast envelope; EXPRESSED IN: 26 plant structures; EXPRESSED DURING: 15 growth stages; CONTAINS InterPro DOMAIN/s: ATPase, AAA+ type, core (InterPro:IPR003593), ABC transporte…	OrthoF-OG0010033	AT5G58270.1	Ccan001g028040	NA	DESeq2-Ccan001g028040	0.298356	0.794374	0.182318	0.863857	0.325502	0.479657	0.706107	0.0608162	0.819975	0.0310082	0.252716	0.619599	0.26094	0.583686	0.113437	0.820684	0.219685	0.600047	TPM-Ccan001g028040	11.7477	23.8023	30.2265	16.9856	18.8831	14.6204	14.1533	12.9727	20.3772	22.456	31.1007	33.481	22.3283	24.2406	21.0173	25.3749	15.2747
Ccan002g040620	98aa	AT5G58270	AT5G58270-b	ABCB25	L=728	ABC transporter of the mitochondrion 3	Encodes a mitochondrial half-molecule ABC transporter, a member of ATM subfamily. Mutants are dwarfed, chlorotic plants with altered leaf morphology. ATM3 transcription is induced by Cd(II) or Pb(II). Involved in heavy metal resistance. Arabidopsis thaliana has three ATM genes, namely ATM1, ATM2 and ATM3. Only ATM3 has an important function for plant growth. Role in Moco biosynthesis.	ABC transporter of the mitochondrion 3 (ATM3); FUNCTIONS IN: ATPase activity, coupled to transmembrane movement of substances, transporter activity; INVOLVED IN: in 9 processes; LOCATED IN: mitochondrion, chloroplast, chloroplast envelope; EXPRESSED IN: 26 plant structures; EXPRESSED DURING: 15 growth stages; CONTAINS InterPro DOMAIN/s: ATPase, AAA+ type, core (InterPro:IPR003593), ABC transporte…	OrthoF-Ccan002g040620	NA		NA	DESeq2-Ccan002g040620	NA	NA	NA	NA	NA	NA	NA	NA	NA	NA	NA	NA	NA	NA	NA	NA	NA	NA	TPM-Ccan002g040620	0	0	0	0	0	0	0	0	0	0	0	0	0	0	0	0	0
Ccan006g031290	125aa	AT5G58270	AT5G58270-c	ABCB25	L=728	ABC transporter of the mitochondrion 3	Encodes a mitochondrial half-molecule ABC transporter, a member of ATM subfamily. Mutants are dwarfed, chlorotic plants with altered leaf morphology. ATM3 transcription is induced by Cd(II) or Pb(II). Involved in heavy metal resistance. Arabidopsis thaliana has three ATM genes, namely ATM1, ATM2 and ATM3. Only ATM3 has an important function for plant growth. Role in Moco biosynthesis.	ABC transporter of the mitochondrion 3 (ATM3); FUNCTIONS IN: ATPase activity, coupled to transmembrane movement of substances, transporter activity; INVOLVED IN: in 9 processes; LOCATED IN: mitochondrion, chloroplast, chloroplast envelope; EXPRESSED IN: 26 plant structures; EXPRESSED DURING: 15 growth stages; CONTAINS InterPro DOMAIN/s: ATPase, AAA+ type, core (InterPro:IPR003593), ABC transporte…	OrthoF-Ccan006g031290	NA		NA	DESeq2-Ccan006g031290	NA	NA	NA	NA	NA	NA	NA	NA	NA	NA	NA	NA	NA	NA	NA	NA	NA	NA	TPM-Ccan006g031290	0	0	0	0	0	0	0	0	0	0	0	0	0	0	0	0	0
Ccan731g005000	179aa	AT5G58270	AT5G58270-d	ABCB25	L=728	ABC transporter of the mitochondrion 3	Encodes a mitochondrial half-molecule ABC transporter, a member of ATM subfamily. Mutants are dwarfed, chlorotic plants with altered leaf morphology. ATM3 transcription is induced by Cd(II) or Pb(II). Involved in heavy metal resistance. Arabidopsis thaliana has three ATM genes, namely ATM1, ATM2 and ATM3. Only ATM3 has an important function for plant growth. Role in Moco biosynthesis.	ABC transporter of the mitochondrion 3 (ATM3); FUNCTIONS IN: ATPase activity, coupled to transmembrane movement of substances, transporter activity; INVOLVED IN: in 9 processes; LOCATED IN: mitochondrion, chloroplast, chloroplast envelope; EXPRESSED IN: 26 plant structures; EXPRESSED DURING: 15 growth stages; CONTAINS InterPro DOMAIN/s: ATPase, AAA+ type, core (InterPro:IPR003593), ABC transporte…	OrthoF-Ccan731g005000	NA		NA	DESeq2-Ccan731g005000	0	NA	0	NA	0	NA	1.64334	NA	0	NA	0	NA	0	NA	2.62994	NA	0	NA	TPM-Ccan731g005000	0	0	0.087513	0.083365	0.056992	0	0	0	0.048404	0	0	0.302597	0	0.085989	0	0	0
Ccan007g006570	714aa	AT1G70610	AT1G70610-a	ABCB26	L=700	transporter associated with antigen processing protein 1	member of TAP subfamily	transporter associated with antigen processing protein 1 (TAP1); FUNCTIONS IN: ATPase activity, coupled to transmembrane movement of substances, transporter activity; INVOLVED IN: transport, transmembrane transport; LOCATED IN: chloroplast; EXPRESSED IN: 24 plant structures; EXPRESSED DURING: 14 growth stages; CONTAINS InterPro DOMAIN/s: ATPase, AAA+ type, core (InterPro:IPR003593), ABC transport…	OrthoF-Ccan007g006570	NA		pink	DESeq2-Ccan007g006570	-0.0271352	1	-0.425006	0.772924	-0.8464	0.214381	-1.71477	0.00327002	-0.448886	0.560357	-0.329816	0.709326	-0.744352	0.28612	-1.13744	0.0647283	-1.5348	0.00844952	TPM-Ccan007g006570	11.9393	15.2858	9.3522	17.4797	8.77553	7.8346	4.42288	4.8634	1.54443	4.64456	6.76962	13.0398	10.7142	10.7096	4.54571	8.86939	4.0276
Ccan011g024100	715aa	AT1G70610	AT1G70610-b	ABCB26	L=700	transporter associated with antigen processing protein 1	member of TAP subfamily	transporter associated with antigen processing protein 1 (TAP1); FUNCTIONS IN: ATPase activity, coupled to transmembrane movement of substances, transporter activity; INVOLVED IN: transport, transmembrane transport; LOCATED IN: chloroplast; EXPRESSED IN: 24 plant structures; EXPRESSED DURING: 14 growth stages; CONTAINS InterPro DOMAIN/s: ATPase, AAA+ type, core (InterPro:IPR003593), ABC transport…	OrthoF-OG0003525	AT1G70610.1	Ccan011g024100	NA	DESeq2-Ccan011g024100	0.563507	0.745055	0.309322	0.861167	-0.153369	0.889602	0.245608	0.778061	-0.253389	0.782825	-0.141251	0.907631	0.0725168	0.951151	0.0674808	0.951089	0.487656	0.469465	TPM-Ccan011g024100	19.3047	41.642	70.1823	20.2536	26.0241	32.3647	15.2091	16.0528	17.7304	36.086	24.6677	24.3321	28.2807	29.9322	32.6332	33.1278	22.5696
Ccan004g021340	645aa	AT5G39040	AT5G39040-a	ABCB27	L=644	transporter associated with antigen processing protein 2	Encodes a member of TAP subfamily of ABC transporters that is located in the vacuole. Mutants are hypersensitive to aluminum and the gene product may be important for intracellular movement of some substrate, possibly chelated Al, as part of a mechanism of aluminum sequestration.	transporter associated with antigen processing protein 2 (TAP2); FUNCTIONS IN: ATPase activity, coupled to transmembrane movement of substances, transporter activity; INVOLVED IN: response to aluminum ion; LOCATED IN: vacuolar membrane, plasma membrane, vacuole, plant-type vacuole; EXPRESSED IN: 27 plant structures; EXPRESSED DURING: 13 growth stages; CONTAINS InterPro DOMAIN/s: ATPase, AAA+ type…	OrthoF-Ccan004g021340	NA		NA	DESeq2-Ccan004g021340	0.204965	0.906511	0.0957318	0.952549	0.165397	0.767302	0.141676	0.792571	-0.34554	0.449512	-0.2804	0.579733	-0.197992	0.69851	0.266788	0.54163	-0.450209	0.249822	TPM-Ccan004g021340	27.7607	52.8803	58.1078	41.0102	56.4513	22.9921	29.4361	26.5889	28.8026	39.0786	25.5574	40.1033	37.078	37.1715	35.9139	56.7494	49.4839
Ccan007g009180	621aa	AT5G39040	AT5G39040-b	ABCB27	L=644	transporter associated with antigen processing protein 2	Encodes a member of TAP subfamily of ABC transporters that is located in the vacuole. Mutants are hypersensitive to aluminum and the gene product may be important for intracellular movement of some substrate, possibly chelated Al, as part of a mechanism of aluminum sequestration.	transporter associated with antigen processing protein 2 (TAP2); FUNCTIONS IN: ATPase activity, coupled to transmembrane movement of substances, transporter activity; INVOLVED IN: response to aluminum ion; LOCATED IN: vacuolar membrane, plasma membrane, vacuole, plant-type vacuole; EXPRESSED IN: 27 plant structures; EXPRESSED DURING: 13 growth stages; CONTAINS InterPro DOMAIN/s: ATPase, AAA+ type…	OrthoF-OG0011081	AT5G39040.1	Ccan007g009180	turquoise	DESeq2-Ccan007g009180	-2.59327	0.0296038	-2.68262	0.0178578	-2.71914	0.0036985	-5.01724	5.96e-09	-0.733434	0.539669	-0.782214	0.530632	-0.304486	0.829761	-0.116939	0.943133	-0.319113	0.776653	TPM-Ccan007g009180	9.3672	69.1642	5.98248	6.70806	7.26009	2.55223	3.62613	2.67194	0.149705	1.77801	19.2763	26.2396	23.3956	23.6346	36.148	35.3008	26.857
Ccan002g008390	757aa	AT4G25450	AT4G25450	ABCB28	L=714	non-intrinsic ABC protein 8	member of NAP subfamily	non-intrinsic ABC protein 8 (NAP8); FUNCTIONS IN: ATPase activity, coupled to transmembrane movement of substances, transporter activity; INVOLVED IN: transport, transmembrane transport; LOCATED IN: chloroplast, membrane, chloroplast envelope; EXPRESSED IN: 22 plant structures; EXPRESSED DURING: 13 growth stages; CONTAINS InterPro DOMAIN/s: ATPase, AAA+ type, core (InterPro:IPR003593), ABC transp…	OrthoF-OG0008873	AT4G25450.1	Ccan002g008390	blue	DESeq2-Ccan002g008390	-1.05305	0.0261439	-0.676178	0.222031	-1.7524	5.57e-07	-2.09571	8.25e-10	-2.36857	5.56e-12	-1.64879	4.4e-06	-1.71748	1.44e-06	-2.58644	4.91e-14	-3.62237	1.55e-26	TPM-Ccan002g008390	51.6728	68.3488	19.6025	39.6774	31.4264	31.4107	11.4093	9.80168	10.5695	11.2883	8.42447	15.662	21.2826	19.0355	16.6709	23.0327	8.05196
Ccan006g010870	619aa	AT5G03910	AT5G03910	ABCB29	L=634	ABC2 homolog 12	member of ATH subfamily	ABC2 homolog 12 (ATH12); FUNCTIONS IN: ATPase activity, coupled to transmembrane movement of substances, transporter activity; INVOLVED IN: transport, transmembrane transport; LOCATED IN: chloroplast, chloroplast envelope; EXPRESSED IN: 22 plant structures; EXPRESSED DURING: 13 growth stages; CONTAINS InterPro DOMAIN/s: ATPase, AAA+ type, core (InterPro:IPR003593), ABC transporter-like (InterPro:…	OrthoF-OG0010170	AT5G03910.1	Ccan006g010870	NA	DESeq2-Ccan006g010870	-0.503862	0.678072	-0.527975	0.57145	-0.628654	0.25892	-0.879325	0.0777241	-1.01205	0.0444669	-0.978188	0.0600523	-0.756547	0.158646	-1.02859	0.0346328	-0.669795	0.179473	TPM-Ccan006g010870	14.2163	27.9517	12.1353	19.0831	19.5983	6.34739	7.45473	9.14777	7.08541	10.6546	9.12591	10.7869	11.6288	10.7115	13.1356	12.6283	6.39656
Ccan007g019860	1332aa	AT4G39850	AT4G39850	ABCD1	L=1337	peroxisomal ABC transporter 1	Encodes a peroxisomal protein of the ATP binding cassette (ABC) transporter class (PMP subfamily) with significant identity to the human X-linked adrenoleukodystrophy protein (ALDP). The gene product promotes germination and represses embryo dormancy. ABI3, ABA1, FUS3 and LEC1 are epistatic to this gene. Mutants accumulate fatty acyl CoA suggesting a defect in uptake of fatty acyl CoA into the pe…	peroxisomal ABC transporter 1 (PXA1); CONTAINS InterPro DOMAIN/s: ATPase, AAA+ type, core (InterPro:IPR003593), ABC transporter, N-terminal (InterPro:IPR010509), ABC transporter-like (InterPro:IPR003439), ABC transporter, transmembrane domain, type 1 (InterPro:IPR011527), ABC transporter integral membrane type 1 (InterPro:IPR017940), ABC transporter, conserved site (InterPro:IPR017871); BEST Arab…	OrthoF-OG0009753	AT4G39850.3	Ccan007g019860	NA	DESeq2-Ccan007g019860	0.312781	0.696002	0.162076	0.855222	0.668186	0.0380433	1.11286	0.00014	-0.0896633	0.863402	-0.308822	0.433034	0.0545113	0.919	-0.253165	0.476191	0.229359	0.503862	TPM-Ccan007g019860	20.1461	32.5665	37.664	30.7443	35.5759	16.8159	25.3051	23.8989	35.4602	52.453	18.8163	32.2701	19.8232	26.9675	28.4298	30.6508	17.4106
Ccan002g047290	1659aa	AT1G59870	AT1G59870-a	ABCG36	L=1469	ABC-2 and Plant PDR ABC-type transporter family protein	ATP binding cassette transporter. Localized to the plasma membrane in uninfected cells. In infected leaves, the protein concentrated at infection sites. Contributes to nonhost resistance to inappropriate pathogens that enter by direct penetration in a salicylic acid–dependent manner. Required for mlo resistance. Has Cd transporter activity (Cd2+ extrusion pump) and contributes to heavy metal resi…	PENETRATION 3 (PEN3); FUNCTIONS IN: ATPase activity, coupled to transmembrane movement of substances, cadmium ion transmembrane transporter activity; INVOLVED IN: in 9 processes; LOCATED IN: mitochondrion, plasma membrane, chloroplast, membrane, chloroplast envelope; EXPRESSED IN: 29 plant structures; EXPRESSED DURING: 13 growth stages; CONTAINS InterPro DOMAIN/s: ATPase, AAA+ type, core (InterPr…	OrthoF-Ccan002g047290	NA		NA	DESeq2-Ccan002g047290	-0.595146	0.968334	-0.163503	1	-0.157513	0.977257	-0.400195	0.88937	-2.04798	0.287494	-1.30343	0.560019	-2.29484	0.227749	-0.787104	0.705463	-1.02593	0.587205	TPM-Ccan002g047290	0.451483	0.659981	0.124379	0.500234	0.314784	0.562526	0.308387	0.254577	0.288899	0.285831	0.168599	0.240388	0.36389	0.1577	0.120936	0.307386	0.065237
Ccan004g007580	3032aa	AT1G59870	AT1G59870-b	ABCG36	L=1469	ABC-2 and Plant PDR ABC-type transporter family protein	ATP binding cassette transporter. Localized to the plasma membrane in uninfected cells. In infected leaves, the protein concentrated at infection sites. Contributes to nonhost resistance to inappropriate pathogens that enter by direct penetration in a salicylic acid–dependent manner. Required for mlo resistance. Has Cd transporter activity (Cd2+ extrusion pump) and contributes to heavy metal resi…	PENETRATION 3 (PEN3); FUNCTIONS IN: ATPase activity, coupled to transmembrane movement of substances, cadmium ion transmembrane transporter activity; INVOLVED IN: in 9 processes; LOCATED IN: mitochondrion, plasma membrane, chloroplast, membrane, chloroplast envelope; EXPRESSED IN: 29 plant structures; EXPRESSED DURING: 13 growth stages; CONTAINS InterPro DOMAIN/s: ATPase, AAA+ type, core (InterPr…	OrthoF-Ccan004g007580	NA		turquoise	DESeq2-Ccan004g007580	-0.349903	0.688981	-0.86315	0.0473805	-1.36765	3.58e-05	-0.478222	0.194126	1.32918	4.19e-05	2.23457	8.87e-13	2.62733	1.28e-17	2.8854	3.84e-21	2.76979	7.74e-20	TPM-Ccan004g007580	0.464374	0.933156	0.54434	0.921531	0.547492	0.227133	0.213425	0.25566	0.494987	0.772595	2.422	3.64603	5.97771	6.72146	8.89194	9.894	9.05936
Ccan002g047420	2978aa	AT3G53480	AT3G53480-a	ABCG37	L=1450	pleiotropic drug resistance 9	Negative regulator of auxin polar transport inhibitors. ABCG37 regulates auxin distribution and homeostasis in roots by excluding IBA from the root apex, but does not act directly in basipetal transport. ABCG37 and ABCG36 act redundantly at outermost root plasma membranes and, transport IBA out of the cells. Also involved in root transmembrane secretion of fluorescent phenolics involved in Fe upt…	pleiotropic drug resistance 9 (PDR9); FUNCTIONS IN: ATPase activity, coupled to transmembrane movement of substances, transporter activity; INVOLVED IN: cellular response to indolebutyric acid stimulus, drug transmembrane transport, root development, auxin polar transport; LOCATED IN: plasma membrane; EXPRESSED IN: 7 plant structures; EXPRESSED DURING: 4 anthesis; CONTAINS InterPro DOMAIN/s: ATPa…	OrthoF-Ccan002g047420	NA		NA	DESeq2-Ccan002g047420	-0.401193	0.995247	0.109805	1	-0.573683	0.848419	-0.7726	0.761037	-0.192934	0.973084	-0.387282	0.916508	-0.312571	0.920871	-1.08275	0.621456	-2.95118	0.124168	TPM-Ccan002g047420	0.180724	0.301457	0.166609	0.187287	0.103685	0.226053	0.098409	0.103679	0	0.196359	0.317441	0.059579	0.070816	0.239787	0.08764	0.146854	0.086871
Ccan002g047430	4308aa	AT3G53480	AT3G53480-b	ABCG37	L=1450	pleiotropic drug resistance 9	Negative regulator of auxin polar transport inhibitors. ABCG37 regulates auxin distribution and homeostasis in roots by excluding IBA from the root apex, but does not act directly in basipetal transport. ABCG37 and ABCG36 act redundantly at outermost root plasma membranes and, transport IBA out of the cells. Also involved in root transmembrane secretion of fluorescent phenolics involved in Fe upt…	pleiotropic drug resistance 9 (PDR9); FUNCTIONS IN: ATPase activity, coupled to transmembrane movement of substances, transporter activity; INVOLVED IN: cellular response to indolebutyric acid stimulus, drug transmembrane transport, root development, auxin polar transport; LOCATED IN: plasma membrane; EXPRESSED IN: 7 plant structures; EXPRESSED DURING: 4 anthesis; CONTAINS InterPro DOMAIN/s: ATPa…	OrthoF-Ccan002g047430	NA		NA	DESeq2-Ccan002g047430	2.6146	0.532744	0.716078	0.920196	-0.3225	0.942674	1.7311	0.468396	3.59229	0.0980968	3.15941	0.169324	2.93048	0.198756	3.01244	0.15792	3.47773	0.0870453	TPM-Ccan002g047430	0	0.182977	1.10244	0.203613	0.32638	0	0.068356	0.015526	0.283734	0.215025	1.1417	1.25302	0.929022	1.00912	0.566118	0.767741	0.471156
Ccan006g034890	480aa	AT2G31750	AT2G31750-a	UGT74D1	L=456	UDP-glucosyl transferase 74D1	Encodes an auxin glycosyltransferase that is likely to be involved in regulation of auxin by glycosylation.	UDP-glucosyl transferase 74D1 (UGT74D1); FUNCTIONS IN: transferase activity, transferring hexosyl groups, UDP-glycosyltransferase activity, transferase activity, transferring glycosyl groups; INVOLVED IN: metabolic process; EXPRESSED IN: 22 plant structures; EXPRESSED DURING: 13 growth stages; CONTAINS InterPro DOMAIN/s: UDP-glucuronosyl/UDP-glucosyltransferase (InterPro:IPR002213); BEST Arabidop…	OrthoF-Ccan006g034890	NA		NA	DESeq2-Ccan006g034890	NA	NA	NA	NA	NA	NA	NA	NA	NA	NA	NA	NA	NA	NA	NA	NA	NA	NA	TPM-Ccan006g034890	0	0	0	0	0	0	0	0	0	0	0	0	0	0	0	0	0
Ccan006g034990	491aa	AT2G31750	AT2G31750-b	UGT74D1	L=456	UDP-glucosyl transferase 74D1	Encodes an auxin glycosyltransferase that is likely to be involved in regulation of auxin by glycosylation.	UDP-glucosyl transferase 74D1 (UGT74D1); FUNCTIONS IN: transferase activity, transferring hexosyl groups, UDP-glycosyltransferase activity, transferase activity, transferring glycosyl groups; INVOLVED IN: metabolic process; EXPRESSED IN: 22 plant structures; EXPRESSED DURING: 13 growth stages; CONTAINS InterPro DOMAIN/s: UDP-glucuronosyl/UDP-glucosyltransferase (InterPro:IPR002213); BEST Arabidop…	OrthoF-Ccan006g034990	NA		NA	DESeq2-Ccan006g034990	0	NA	0	NA	0	NA	7.07853	NA	0	NA	0	NA	0	NA	6.67983	NA	5.38755	NA	TPM-Ccan006g034990	0	0	0	0	0	0	0	0	0.240478	0	0	0	0	0	0	0	0
Ccan011g012330	489aa	AT3G46700	AT3G46700		L=447	UDP-Glycosyltransferase superfamily protein		UDP-Glycosyltransferase superfamily protein; FUNCTIONS IN: UDP-glycosyltransferase activity, transferase activity, transferring glycosyl groups; INVOLVED IN: metabolic process; EXPRESSED IN: root; CONTAINS InterPro DOMAIN/s: UDP-glucuronosyl/UDP-glucosyltransferase (InterPro:IPR002213); BEST Arabidopsis thaliana protein match is: UDP-Glycosyltransferase superfamily protein (TAIR:AT3G46680.1); Has…	OrthoF-Ccan011g012330	NA		NA	DESeq2-Ccan011g012330	0	NA	0	NA	0	NA	0	NA	0	NA	0	NA	3.32644	NA	7.97596	NA	0	NA	TPM-Ccan011g012330	0	0	0	0	0	0	0	0	0	0	0	0	0	0	0.030732	0	0.508888
Ccan001g009100	833aa	AT1G05680	AT1G05680-a	UGT74E2	L=453	Uridine diphosphate glycosyltransferase 74E2	Encodes a UDP-glucosyltransferase, UGT74E2, that acts on IBA (indole-3-butyric acid) and affects auxin homeostasis. The transcript and protein levels of this enzyme are strongly induced by H2O2 and may allow integration of ROS (reactive oxygen species) and auxin signaling. This enzyme can also transfer glycosyl groups to several compounds related to the explosive TNT when this synthetic compound …	Uridine diphosphate glycosyltransferase 74E2 (UGT74E2); CONTAINS InterPro DOMAIN/s: UDP-glucuronosyl/UDP-glucosyltransferase (InterPro:IPR002213); BEST Arabidopsis thaliana protein match is: UDP-Glycosyltransferase superfamily protein (TAIR:AT1G05675.1); Has 8397 Blast hits to 8309 proteins in 513 species: Archae - 0; Bacteria - 605; Metazoa - 2499; Fungi - 31; Plants - 5061; Viruses - 123; Other…	OrthoF-OG0000248	AT1G05675.1, AT1G05680.1, AT2G31790.1	Ccan001g009070, Ccan001g009100, Ccan001g009130	yellow	DESeq2-Ccan001g009100	-0.990404	0.856839	-1.34403	0.664028	-2.06204	0.217134	-3.00158	0.0443514	0.258463	0.931814	0.0312945	1	-0.131273	0.966358	-0.488067	0.804635	0.274337	0.88605	TPM-Ccan001g009100	4.18402	1.72652	0.946895	2.37159	0.435348	1.51783	0.375002	0.450113	0	0.676204	3.4971	3.26521	3.22598	3.62361	2.23444	2.67979	2.34594
Ccan001g009130	465aa	AT1G05680	AT1G05680-b	UGT74E2	L=453	Uridine diphosphate glycosyltransferase 74E2	Encodes a UDP-glucosyltransferase, UGT74E2, that acts on IBA (indole-3-butyric acid) and affects auxin homeostasis. The transcript and protein levels of this enzyme are strongly induced by H2O2 and may allow integration of ROS (reactive oxygen species) and auxin signaling. This enzyme can also transfer glycosyl groups to several compounds related to the explosive TNT when this synthetic compound …	Uridine diphosphate glycosyltransferase 74E2 (UGT74E2); CONTAINS InterPro DOMAIN/s: UDP-glucuronosyl/UDP-glucosyltransferase (InterPro:IPR002213); BEST Arabidopsis thaliana protein match is: UDP-Glycosyltransferase superfamily protein (TAIR:AT1G05675.1); Has 8397 Blast hits to 8309 proteins in 513 species: Archae - 0; Bacteria - 605; Metazoa - 2499; Fungi - 31; Plants - 5061; Viruses - 123; Other…	OrthoF-OG0000248	AT1G05675.1, AT1G05680.1, AT2G31790.1	Ccan001g009070, Ccan001g009100, Ccan001g009130	turquoise	DESeq2-Ccan001g009130	-1.22765	0.447783	-1.02906	0.507859	-0.0934259	0.969814	-3.55067	1.48e-05	1.11949	0.245847	0.305187	0.828804	0.335341	0.783773	0.406931	0.700386	2.11827	0.00940983	TPM-Ccan001g009130	3.69425	2.13551	0.418108	2.47772	0.835169	1.50209	1.58106	1.61773	0.195235	0.199361	7.24303	5.58236	3.88702	4.47346	3.87471	5.65449	2.94734
Ccan001g009140	963aa	AT1G05680	AT1G05680-c	UGT74E2	L=453	Uridine diphosphate glycosyltransferase 74E2	Encodes a UDP-glucosyltransferase, UGT74E2, that acts on IBA (indole-3-butyric acid) and affects auxin homeostasis. The transcript and protein levels of this enzyme are strongly induced by H2O2 and may allow integration of ROS (reactive oxygen species) and auxin signaling. This enzyme can also transfer glycosyl groups to several compounds related to the explosive TNT when this synthetic compound …	Uridine diphosphate glycosyltransferase 74E2 (UGT74E2); CONTAINS InterPro DOMAIN/s: UDP-glucuronosyl/UDP-glucosyltransferase (InterPro:IPR002213); BEST Arabidopsis thaliana protein match is: UDP-Glycosyltransferase superfamily protein (TAIR:AT1G05675.1); Has 8397 Blast hits to 8309 proteins in 513 species: Archae - 0; Bacteria - 605; Metazoa - 2499; Fungi - 31; Plants - 5061; Viruses - 123; Other…	OrthoF-Ccan001g009140	NA		darkgreen	DESeq2-Ccan001g009140	0.185364	0.963474	0.0608154	0.996837	-0.158716	0.847117	1.9933	1.87e-05	1.09104	0.0346865	0.573083	0.347831	0.516586	0.390906	0.281229	0.644081	0.361949	0.513398	TPM-Ccan001g009140	19.7869	36.7903	49.0326	15.8737	29.3656	21.8486	14.7121	14.8435	81.0996	83.6237	55.1021	60.9662	42.1648	46.8333	33.3035	34.2738	25.1223
Ccan001g028310	903aa	AT1G05680	AT1G05680-d	UGT74E2	L=453	Uridine diphosphate glycosyltransferase 74E2	Encodes a UDP-glucosyltransferase, UGT74E2, that acts on IBA (indole-3-butyric acid) and affects auxin homeostasis. The transcript and protein levels of this enzyme are strongly induced by H2O2 and may allow integration of ROS (reactive oxygen species) and auxin signaling. This enzyme can also transfer glycosyl groups to several compounds related to the explosive TNT when this synthetic compound …	Uridine diphosphate glycosyltransferase 74E2 (UGT74E2); CONTAINS InterPro DOMAIN/s: UDP-glucuronosyl/UDP-glucosyltransferase (InterPro:IPR002213); BEST Arabidopsis thaliana protein match is: UDP-Glycosyltransferase superfamily protein (TAIR:AT1G05675.1); Has 8397 Blast hits to 8309 proteins in 513 species: Archae - 0; Bacteria - 605; Metazoa - 2499; Fungi - 31; Plants - 5061; Viruses - 123; Other…	OrthoF-OG0000375	AT2G43820.1, AT2G43840.2	Ccan001g021180, Ccan001g028310, Ccan001g028980	pink	DESeq2-Ccan001g028310	1.33661	0.403484	2.31638	0.0333972	3.46137	3.38e-05	4.74193	3.04e-09	3.35672	6.54e-05	1.46716	0.136477	2.53684	0.00384843	2.88233	0.000665	3.97057	8.65e-07	TPM-Ccan001g028310	4.29024	22.9275	56.5097	13.0991	98.5447	24.8487	92.3356	79.9062	264.619	267.128	141.037	122.307	40.0041	39.2122	107.865	71.4512	68.0685
Ccan003g025740	458aa	AT1G05680	AT1G05680-e	UGT74E2	L=453	Uridine diphosphate glycosyltransferase 74E2	Encodes a UDP-glucosyltransferase, UGT74E2, that acts on IBA (indole-3-butyric acid) and affects auxin homeostasis. The transcript and protein levels of this enzyme are strongly induced by H2O2 and may allow integration of ROS (reactive oxygen species) and auxin signaling. This enzyme can also transfer glycosyl groups to several compounds related to the explosive TNT when this synthetic compound …	Uridine diphosphate glycosyltransferase 74E2 (UGT74E2); CONTAINS InterPro DOMAIN/s: UDP-glucuronosyl/UDP-glucosyltransferase (InterPro:IPR002213); BEST Arabidopsis thaliana protein match is: UDP-Glycosyltransferase superfamily protein (TAIR:AT1G05675.1); Has 8397 Blast hits to 8309 proteins in 513 species: Archae - 0; Bacteria - 605; Metazoa - 2499; Fungi - 31; Plants - 5061; Viruses - 123; Other…	OrthoF-Ccan003g025740	NA		brown	DESeq2-Ccan003g025740	-0.233866	1	-0.926277	0.877049	1.85261	0.44483	-0.806396	0.77297	-0.467197	0.896359	0.564747	0.875581	1.83538	0.449239	2.30672	0.282797	2.14176	0.305612	TPM-Ccan003g025740	0.366733	1.03954	0.921319	0.563863	1.1307	0	2.09498	1.73991	0.197927	0.796708	0.181299	1.16521	0.732311	2.40678	3.44984	3.49814	6.83149
Ccan003g025760	462aa	AT1G05680	AT1G05680-f	UGT74E2	L=453	Uridine diphosphate glycosyltransferase 74E2	Encodes a UDP-glucosyltransferase, UGT74E2, that acts on IBA (indole-3-butyric acid) and affects auxin homeostasis. The transcript and protein levels of this enzyme are strongly induced by H2O2 and may allow integration of ROS (reactive oxygen species) and auxin signaling. This enzyme can also transfer glycosyl groups to several compounds related to the explosive TNT when this synthetic compound …	Uridine diphosphate glycosyltransferase 74E2 (UGT74E2); CONTAINS InterPro DOMAIN/s: UDP-glucuronosyl/UDP-glucosyltransferase (InterPro:IPR002213); BEST Arabidopsis thaliana protein match is: UDP-Glycosyltransferase superfamily protein (TAIR:AT1G05675.1); Has 8397 Blast hits to 8309 proteins in 513 species: Archae - 0; Bacteria - 605; Metazoa - 2499; Fungi - 31; Plants - 5061; Viruses - 123; Other…	OrthoF-Ccan003g025760	NA		grey	DESeq2-Ccan003g025760	-2.00494	0.00354977	0.587647	0.615292	1.49372	0.0114703	2.22925	4.51e-05	-2.17158	0.00013	0.884088	0.185133	0.749214	0.265895	1.70567	0.00263123	1.09479	0.0602789	TPM-Ccan003g025760	3.4808	7.66629	1.03854	2.20631	5.419	8.12592	9.93523	9.36749	21.0249	19.4924	1.23947	0.976388	12.4947	10.1718	9.28672	14.6604	19.7425
Ccan003g025850	451aa	AT1G05680	AT1G05680-g	UGT74E2	L=453	Uridine diphosphate glycosyltransferase 74E2	Encodes a UDP-glucosyltransferase, UGT74E2, that acts on IBA (indole-3-butyric acid) and affects auxin homeostasis. The transcript and protein levels of this enzyme are strongly induced by H2O2 and may allow integration of ROS (reactive oxygen species) and auxin signaling. This enzyme can also transfer glycosyl groups to several compounds related to the explosive TNT when this synthetic compound …	Uridine diphosphate glycosyltransferase 74E2 (UGT74E2); CONTAINS InterPro DOMAIN/s: UDP-glucuronosyl/UDP-glucosyltransferase (InterPro:IPR002213); BEST Arabidopsis thaliana protein match is: UDP-Glycosyltransferase superfamily protein (TAIR:AT1G05675.1); Has 8397 Blast hits to 8309 proteins in 513 species: Archae - 0; Bacteria - 605; Metazoa - 2499; Fungi - 31; Plants - 5061; Viruses - 123; Other…	OrthoF-Ccan003g025850	NA		grey	DESeq2-Ccan003g025850	-2.06093	0.85406	-0.142473	1	-8.89847	0.0113086	-1.71963	0.664104	-1.82577	0.654978	-0.107218	1	-1.24503	0.774511	-1.62018	0.663568	-1.10483	0.759228	TPM-Ccan003g025850	2.07055	0.199873	0	0.658041	0.089626	1.70819	0	0	0.290544	0.253399	0.445203	0.121159	1.4683	1.0828	0	1.85264	0
Ccan003g025860	192aa	AT1G05680	AT1G05680-h	UGT74E2	L=453	Uridine diphosphate glycosyltransferase 74E2	Encodes a UDP-glucosyltransferase, UGT74E2, that acts on IBA (indole-3-butyric acid) and affects auxin homeostasis. The transcript and protein levels of this enzyme are strongly induced by H2O2 and may allow integration of ROS (reactive oxygen species) and auxin signaling. This enzyme can also transfer glycosyl groups to several compounds related to the explosive TNT when this synthetic compound …	Uridine diphosphate glycosyltransferase 74E2 (UGT74E2); CONTAINS InterPro DOMAIN/s: UDP-glucuronosyl/UDP-glucosyltransferase (InterPro:IPR002213); BEST Arabidopsis thaliana protein match is: UDP-Glycosyltransferase superfamily protein (TAIR:AT1G05675.1); Has 8397 Blast hits to 8309 proteins in 513 species: Archae - 0; Bacteria - 605; Metazoa - 2499; Fungi - 31; Plants - 5061; Viruses - 123; Other…	OrthoF-Ccan003g025860	NA		NA	DESeq2-Ccan003g025860	3.46343	NA	0	NA	0	NA	0	NA	0	NA	0	NA	0	NA	0	NA	0	NA	TPM-Ccan003g025860	0	0	0	0.1083	0	0	0	0	0	0	0	0	0	0	0	0	0
Ccan003g025890	458aa	AT1G05680	AT1G05680-i	UGT74E2	L=453	Uridine diphosphate glycosyltransferase 74E2	Encodes a UDP-glucosyltransferase, UGT74E2, that acts on IBA (indole-3-butyric acid) and affects auxin homeostasis. The transcript and protein levels of this enzyme are strongly induced by H2O2 and may allow integration of ROS (reactive oxygen species) and auxin signaling. This enzyme can also transfer glycosyl groups to several compounds related to the explosive TNT when this synthetic compound …	Uridine diphosphate glycosyltransferase 74E2 (UGT74E2); CONTAINS InterPro DOMAIN/s: UDP-glucuronosyl/UDP-glucosyltransferase (InterPro:IPR002213); BEST Arabidopsis thaliana protein match is: UDP-Glycosyltransferase superfamily protein (TAIR:AT1G05675.1); Has 8397 Blast hits to 8309 proteins in 513 species: Archae - 0; Bacteria - 605; Metazoa - 2499; Fungi - 31; Plants - 5061; Viruses - 123; Other…	OrthoF-Ccan003g025890	NA		NA	DESeq2-Ccan003g025890	-5.11649	NA	-0.0885846	NA	-4.34786	NA	-4.85094	NA	-5.20975	NA	0.102791	NA	0.104478	NA	-5.01233	NA	-3.08275	NA	TPM-Ccan003g025890	0	0.122391	0	0	0.048201	0.072111	0	0	0	0	0	0	0	0.13357	0	0.298989	0
Ccan008g014500	401aa	AT1G05680	AT1G05680-j	UGT74E2	L=453	Uridine diphosphate glycosyltransferase 74E2	Encodes a UDP-glucosyltransferase, UGT74E2, that acts on IBA (indole-3-butyric acid) and affects auxin homeostasis. The transcript and protein levels of this enzyme are strongly induced by H2O2 and may allow integration of ROS (reactive oxygen species) and auxin signaling. This enzyme can also transfer glycosyl groups to several compounds related to the explosive TNT when this synthetic compound …	Uridine diphosphate glycosyltransferase 74E2 (UGT74E2); CONTAINS InterPro DOMAIN/s: UDP-glucuronosyl/UDP-glucosyltransferase (InterPro:IPR002213); BEST Arabidopsis thaliana protein match is: UDP-Glycosyltransferase superfamily protein (TAIR:AT1G05675.1); Has 8397 Blast hits to 8309 proteins in 513 species: Archae - 0; Bacteria - 605; Metazoa - 2499; Fungi - 31; Plants - 5061; Viruses - 123; Other…	OrthoF-Ccan008g014500	NA		green	DESeq2-Ccan008g014500	-0.249441	0.93694	-0.360671	0.789135	-0.665069	0.287498	-0.480643	0.443556	-0.49884	0.44789	-1.35826	0.0146827	-1.36249	0.0128296	-1.69989	0.0010801	-0.530475	0.357553	TPM-Ccan008g014500	11.0385	37.4592	20.6821	22.4776	24.9756	8.53371	10.1227	7.69048	10.7099	15.0969	20.2437	15.5271	10.3488	9.57662	9.09459	15.0279	7.24732
Ccan005g025570	384aa	AT5G55250	AT5G55250	IAMT1	L=386	IAA carboxylmethyltransferase 1	Encodes an enzyme which specifically converts IAA to its methyl ester form MelIAA. This gene belongs to the family of carboxyl methyltransferases whose members catalyze the transfer of the methyl group from S-adenosyl-L-methionine to carboxylic acid-containing substrates to form small molecule methyl esters. Expression of TCP genes is downregulated in mutant iamt1-D.	IAA carboxylmethyltransferase 1 (IAMT1); CONTAINS InterPro DOMAIN/s: SAM dependent carboxyl methyltransferase (InterPro:IPR005299); BEST Arabidopsis thaliana protein match is: gibberellic acid methyltransferase 2 (TAIR:AT5G56300.1); Has 1807 Blast hits to 1807 proteins in 277 species: Archae - 0; Bacteria - 0; Metazoa - 736; Fungi - 347; Plants - 385; Viruses - 0; Other Eukaryotes - 339 (source: …	OrthoF-OG0010646	AT5G55250.1	Ccan005g025570	brown	DESeq2-Ccan005g025570	8.60007	0.0367485	7.51281	0.0754627	8.90931	0.00559962	9.24929	0.00293276	4.92454	0.171583	6.72041	0.0516477	8.30117	0.011058	13.4659	9.17e-06	12.2888	3.82e-05	TPM-Ccan005g025570	0	0	0.274468	1.17438	0.557372	0	0.374114	0.685289	0.34501	1.33604	0.040232	0.199611	0.576006	0	1.1243	1.65137	23.6478
Ccan005g021800	304aa	AT1G14130	AT1G14130	DAO1	L=308	2-oxoglutarate (2OG) and Fe(II)-dependent oxygenase superfamily protein		2-oxoglutarate (2OG) and Fe(II)-dependent oxygenase superfamily protein; FUNCTIONS IN: oxidoreductase activity, acting on paired donors, with incorporation or reduction of molecular oxygen, 2-oxoglutarate as one donor, and incorporation of one atom each of oxygen into both donors, oxidoreductase activity; INVOLVED IN: biological_process unknown; LOCATED IN: nucleus; EXPRESSED IN: 23 plant structu…	OrthoF-OG0001427	AT1G14120.1, AT1G14130.1	Ccan005g021800	lightgreen	DESeq2-Ccan005g021800	0.286874	0.995095	3.68888	0.0145107	5.37911	6.5e-06	3.68521	0.00258515	0.985153	0.541038	1.43399	0.356744	5.04086	3.57e-05	5.99511	4.39e-07	6.80451	3.46e-09	TPM-Ccan005g021800	0.91535	1.52721	1.05056	2.7186	36.9623	1.10161	34.391	38.1896	12.5033	16.661	2.58662	2.85911	3.91761	4.51908	85.8241	79.3601	78.1935
Ccan001g032720	586aa	AT3G62980	AT3G62980-a	TIR1	L=594	F-box/RNI-like superfamily protein	Encodes an auxin receptor that mediates auxin-regulated transcription. It contains leucine-rich repeats and an F-box and interacts with ASK1, ASK2 and AtCUL1 to form SCF-TIR1, an SCF ubiquitin ligase complex. Related to yeast Grr1p and human SKP2 proteins, involved in ubiquitin-mediated processes. Required for normal response to auxin and repressed in response to flagellin. As part of the SCF com…	TRANSPORT INHIBITOR RESPONSE 1 (TIR1); CONTAINS InterPro DOMAIN/s: F-box domain, cyclin-like (InterPro:IPR001810), F-box domain, Skp2-like (InterPro:IPR022364); BEST Arabidopsis thaliana protein match is: GRR1-like protein 1 (TAIR:AT4G03190.1); Has 30201 Blast hits to 17322 proteins in 780 species: Archae - 12; Bacteria - 1396; Metazoa - 17338; Fungi - 3422; Plants - 5037; Viruses - 0; Other Euka…	OrthoF-OG0006966	AT3G62980.1	Ccan001g032720	red	DESeq2-Ccan001g032720	-0.42032	0.881122	-0.253655	0.913259	-1.97996	0.00376414	-2.36459	0.000286	-0.167199	0.891726	0.384109	0.701514	0.143244	0.89969	-0.180098	0.85171	-0.228435	0.781769	TPM-Ccan001g032720	38.5014	30.4507	13.5321	44.3172	17.004	29.5339	4.96845	6.08771	2.57267	8.4783	24.5607	38.5693	44.7127	56.9014	24.9316	9.27694	27.4539
Ccan002g017410	588aa	AT3G62980	AT3G62980-b	TIR1	L=594	F-box/RNI-like superfamily protein	Encodes an auxin receptor that mediates auxin-regulated transcription. It contains leucine-rich repeats and an F-box and interacts with ASK1, ASK2 and AtCUL1 to form SCF-TIR1, an SCF ubiquitin ligase complex. Related to yeast Grr1p and human SKP2 proteins, involved in ubiquitin-mediated processes. Required for normal response to auxin and repressed in response to flagellin. As part of the SCF com…	TRANSPORT INHIBITOR RESPONSE 1 (TIR1); CONTAINS InterPro DOMAIN/s: F-box domain, cyclin-like (InterPro:IPR001810), F-box domain, Skp2-like (InterPro:IPR022364); BEST Arabidopsis thaliana protein match is: GRR1-like protein 1 (TAIR:AT4G03190.1); Has 30201 Blast hits to 17322 proteins in 780 species: Archae - 12; Bacteria - 1396; Metazoa - 17338; Fungi - 3422; Plants - 5037; Viruses - 0; Other Euka…	OrthoF-Ccan002g017410	NA		pink	DESeq2-Ccan002g017410	-0.32878	0.892426	-0.835859	0.360556	-0.96603	0.112341	-1.48046	0.00690824	-1.23367	0.03325	-0.121118	0.914449	-0.644576	0.329705	-0.835226	0.157497	-1.57661	0.00350684	TPM-Ccan002g017410	15.3192	11.2627	10.7187	11.3098	7.89704	4.64909	3.94154	4.15266	2.9166	4.85369	2.40223	9.7437	14.2018	12.1808	5.64045	8.71189	4.20391
Ccan006g024480	175aa	AT3G62980	AT3G62980-c	TIR1	L=594	F-box/RNI-like superfamily protein	Encodes an auxin receptor that mediates auxin-regulated transcription. It contains leucine-rich repeats and an F-box and interacts with ASK1, ASK2 and AtCUL1 to form SCF-TIR1, an SCF ubiquitin ligase complex. Related to yeast Grr1p and human SKP2 proteins, involved in ubiquitin-mediated processes. Required for normal response to auxin and repressed in response to flagellin. As part of the SCF com…	TRANSPORT INHIBITOR RESPONSE 1 (TIR1); CONTAINS InterPro DOMAIN/s: F-box domain, cyclin-like (InterPro:IPR001810), F-box domain, Skp2-like (InterPro:IPR022364); BEST Arabidopsis thaliana protein match is: GRR1-like protein 1 (TAIR:AT4G03190.1); Has 30201 Blast hits to 17322 proteins in 780 species: Archae - 12; Bacteria - 1396; Metazoa - 17338; Fungi - 3422; Plants - 5037; Viruses - 0; Other Euka…	OrthoF-Ccan006g024480	NA		grey	DESeq2-Ccan006g024480	0.525314	1	-2.33904	0.765263	-0.928691	0.865531	-0.434294	0.957147	-1.72352	0.700654	-0.587271	0.931642	-1.70859	0.699238	-0.0421684	1	-1.26826	0.741236	TPM-Ccan006g024480	2.31773	2.60688	0.8073	3.54599	0.718344	0	0.903721	0	0	1.71515	0.769477	0	1.14581	1.24904	0.156859	0.23403	1.26148
Ccan006g024510	175aa	AT3G62980	AT3G62980-d	TIR1	L=594	F-box/RNI-like superfamily protein	Encodes an auxin receptor that mediates auxin-regulated transcription. It contains leucine-rich repeats and an F-box and interacts with ASK1, ASK2 and AtCUL1 to form SCF-TIR1, an SCF ubiquitin ligase complex. Related to yeast Grr1p and human SKP2 proteins, involved in ubiquitin-mediated processes. Required for normal response to auxin and repressed in response to flagellin. As part of the SCF com…	TRANSPORT INHIBITOR RESPONSE 1 (TIR1); CONTAINS InterPro DOMAIN/s: F-box domain, cyclin-like (InterPro:IPR001810), F-box domain, Skp2-like (InterPro:IPR022364); BEST Arabidopsis thaliana protein match is: GRR1-like protein 1 (TAIR:AT4G03190.1); Has 30201 Blast hits to 17322 proteins in 780 species: Archae - 12; Bacteria - 1396; Metazoa - 17338; Fungi - 3422; Plants - 5037; Viruses - 0; Other Euka…	OrthoF-Ccan006g024510	NA		NA	DESeq2-Ccan006g024510	NA	NA	NA	NA	NA	NA	NA	NA	NA	NA	NA	NA	NA	NA	NA	NA	NA	NA	TPM-Ccan006g024510	0	0.71402	0	0.030247	0.094916	0	0.114795	0	0	0	0	0	0.116501	0.340756	0.156859	0.23403	0.276106
Ccan007g005320	579aa	AT3G26810	AT3G26810	AFB2	L=575	auxin signaling F-box 2		auxin signaling F-box 2 (AFB2); FUNCTIONS IN: ubiquitin-protein ligase activity, auxin binding; INVOLVED IN: stamen development, pollen maturation, response to molecule of bacterial origin; LOCATED IN: plasma membrane; EXPRESSED IN: 26 plant structures; EXPRESSED DURING: 14 growth stages; CONTAINS InterPro DOMAIN/s: F-box domain, cyclin-like (InterPro:IPR001810); BEST Arabidopsis thaliana protein…	OrthoF-OG0001062	AT1G12820.1, AT3G26810.1	Ccan007g005320	lightyellow	DESeq2-Ccan007g005320	-0.38446	0.467554	-0.442939	0.297578	-2.13082	2.36e-18	-0.545808	0.0486087	-0.658684	0.0176393	-0.54136	0.0664101	-0.520643	0.0742765	-0.355161	0.225327	-0.519209	0.055669	TPM-Ccan007g005320	133.823	106.075	105.607	95.1207	79.0913	71.7285	16.7833	17.1995	60.628	74.8865	58.2183	106.67	87.1516	97.287	77.6047	60.8047	92.8615
Ccan004g017100	198aa	AT5G49980	AT5G49980-a	AFB5	L=619	auxin F-box protein 5		auxin F-box protein 5 (AFB5); CONTAINS InterPro DOMAIN/s: F-box domain, Skp2-like (InterPro:IPR022364); BEST Arabidopsis thaliana protein match is: RNI-like superfamily protein (TAIR:AT4G24390.1); Has 30201 Blast hits to 17322 proteins in 780 species: Archae - 12; Bacteria - 1396; Metazoa - 17338; Fungi - 3422; Plants - 5037; Viruses - 0; Other Eukaryotes - 2996 (source: NCBI BLink).	OrthoF-Ccan004g017100	NA		grey	DESeq2-Ccan004g017100	0.22849	1	-1.12146	0.806943	0.365328	0.913588	-2.64182	0.175543	-2.93665	0.139656	0.672171	0.812932	0.885336	0.712394	0.173787	0.957049	-1.48683	0.467738	TPM-Ccan004g017100	0.197902	2.23792	0.986443	3.46848	0.754697	0.344754	0.645929	0.632847	0.008792	1.11485	0.166054	0.188378	1.39894	2.21947	1.68998	0.578601	0.782013
Ccan005g013550	198aa	AT5G49980	AT5G49980-b	AFB5	L=619	auxin F-box protein 5		auxin F-box protein 5 (AFB5); CONTAINS InterPro DOMAIN/s: F-box domain, Skp2-like (InterPro:IPR022364); BEST Arabidopsis thaliana protein match is: RNI-like superfamily protein (TAIR:AT4G24390.1); Has 30201 Blast hits to 17322 proteins in 780 species: Archae - 12; Bacteria - 1396; Metazoa - 17338; Fungi - 3422; Plants - 5037; Viruses - 0; Other Eukaryotes - 2996 (source: NCBI BLink).	OrthoF-Ccan005g013550	NA		grey	DESeq2-Ccan005g013550	-1.18269	0.860022	-3.04659	0.261604	-1.04394	0.671635	-0.715507	0.774848	-1.8637	0.379249	-0.148226	0.981575	-0.188983	0.957551	-1.74435	0.376918	-0.755042	0.716829	TPM-Ccan005g013550	3.30612	3.64037	2.40178	2.56817	1.03464	0.039821	1.04891	1.12038	2.83244	0.833945	0.744555	1.49135	4.05026	3.17831	3.40613	0.883868	0.174323
Ccan007g020380	402aa	AT5G49980	AT5G49980-c	AFB5	L=619	auxin F-box protein 5		auxin F-box protein 5 (AFB5); CONTAINS InterPro DOMAIN/s: F-box domain, Skp2-like (InterPro:IPR022364); BEST Arabidopsis thaliana protein match is: RNI-like superfamily protein (TAIR:AT4G24390.1); Has 30201 Blast hits to 17322 proteins in 780 species: Archae - 12; Bacteria - 1396; Metazoa - 17338; Fungi - 3422; Plants - 5037; Viruses - 0; Other Eukaryotes - 2996 (source: NCBI BLink).	OrthoF-Ccan007g020380	NA		NA	DESeq2-Ccan007g020380	-0.234416	1	-1.29426	0.817144	-1.4214	0.61698	-2.00488	0.413756	-0.72536	0.827114	0.804421	0.815521	0.0297771	1	-0.538164	0.856516	0.0518206	0.993481	TPM-Ccan007g020380	1.12328	1.1161	0.684397	1.12912	0.792429	0.037515	0.127389	0.342064	0	0.420745	0.421575	0.537255	2.84998	0.73575	1.46886	0.598567	0.76862
Ccan010g024320	642aa	AT5G49980	AT5G49980-d	AFB5	L=619	auxin F-box protein 5		auxin F-box protein 5 (AFB5); CONTAINS InterPro DOMAIN/s: F-box domain, Skp2-like (InterPro:IPR022364); BEST Arabidopsis thaliana protein match is: RNI-like superfamily protein (TAIR:AT4G24390.1); Has 30201 Blast hits to 17322 proteins in 780 species: Archae - 12; Bacteria - 1396; Metazoa - 17338; Fungi - 3422; Plants - 5037; Viruses - 0; Other Eukaryotes - 2996 (source: NCBI BLink).	OrthoF-OG0002859	AT4G24390.2, AT5G49980.1	Ccan010g024320	red	DESeq2-Ccan010g024320	-0.60854	0.488278	-0.143933	0.929735	-1.71475	5.01e-05	-1.17925	0.00640608	-0.567771	0.264112	0.385669	0.505956	0.499774	0.341334	0.206524	0.710513	-0.408488	0.393661	TPM-Ccan010g024320	61.1518	58.2035	35.0941	51.7146	34.1821	51.6973	10.3275	12.8236	17.0193	24.6973	28.9717	56.2748	78.2199	96.8686	81.0225	32.1414	52.8495
Ccan011g018960	422aa	AT1G68460	AT1G68460	IPT1	L=357	isopentenyltransferase 1	Encodes a putative adenylate isopentenyltransferase. It catalyzes the formation of isopentenyladenosine 5'-monophosphate (iPMP) from AMP and dimethylallylpyrophosphate (DMAPP), but it has a lower Km for ADP and likely works using ADP or ATP in plants. It is involved in cytokinin biosynthesis.	isopentenyltransferase 1 (IPT1); FUNCTIONS IN: AMP dimethylallyltransferase activity, ATP/ADP dimethylallyltransferase activity; INVOLVED IN: cytokinin biosynthetic process, secondary growth; LOCATED IN: chloroplast; EXPRESSED IN: 6 plant structures; EXPRESSED DURING: 4 anthesis, C globular stage, petal differentiation and expansion stage; CONTAINS InterPro DOMAIN/s: tRNA isopentenyltransferase (…	OrthoF-OG0000341	AT1G25410.1, AT1G68460.1, AT3G19160.1, AT4G24650.1	Ccan011g018960	NA	DESeq2-Ccan011g018960	-1.00422	0.936596	-6.07532	0.0935419	2.4077	0.336712	-0.856509	0.780819	2.09689	0.415063	2.46058	0.340888	1.65046	0.541198	1.88701	0.431562	1.15088	0.641348	TPM-Ccan011g018960	0	0.141032	0.065309	0.059046	0.081303	0	0.1856	0.271638	0	0.039382	0.149605	0.537249	0.492943	0.454462	0.059839	0.17461	0.308919
Ccan001g032100	340aa	AT3G63110	AT3G63110	IPT3	L=336	isopentenyltransferase 3	Encodes cytokinin synthase involved in cytokinin biosynthesis. IPT3 subcellular localization is modulated by farnesylation- when farnesylated it is localized to the nucleus, otherwise to the chloroplast.	isopentenyltransferase 3 (IPT3); CONTAINS InterPro DOMAIN/s: tRNA isopentenyltransferase (InterPro:IPR002627); BEST Arabidopsis thaliana protein match is: isopentenyltransferase 5 (TAIR:AT5G19040.1); Has 30201 Blast hits to 17322 proteins in 780 species: Archae - 12; Bacteria - 1396; Metazoa - 17338; Fungi - 3422; Plants - 5037; Viruses - 0; Other Eukaryotes - 2996 (source: NCBI BLink).	OrthoF-OG0008036	AT3G63110.1	Ccan001g032100	tan	DESeq2-Ccan001g032100	-2.83064	0.626254	-0.306637	0.996731	2.44554	0.422195	1.94864	0.517512	-5.16597	0.056928	1.29787	0.72851	0.908674	0.805453	1.68294	0.568307	1.11067	0.703852	TPM-Ccan001g032100	0	1.56095	0	0.253486	1.30884	0	2.88136	2.4461	2.51173	2.03707	0	0.044397	2.50379	1.56517	1.32298	2.68268	2.63936
Ccan002g023000	276aa	AT5G19040	AT5G19040-a	IPT5	L=330	isopentenyltransferase 5	Encodes cytokinin synthase.	isopentenyltransferase 5 (IPT5); CONTAINS InterPro DOMAIN/s: tRNA isopentenyltransferase (InterPro:IPR002627); BEST Arabidopsis thaliana protein match is: isopentenyltransferase 7 (TAIR:AT3G23630.1); Has 1807 Blast hits to 1807 proteins in 277 species: Archae - 0; Bacteria - 0; Metazoa - 736; Fungi - 347; Plants - 385; Viruses - 0; Other Eukaryotes - 339 (source: NCBI BLink).	OrthoF-Ccan002g023000	NA		NA	DESeq2-Ccan002g023000	0	NA	0	NA	0	NA	0	NA	6.74706	NA	7.30575	NA	0	NA	0	NA	0	NA	TPM-Ccan002g023000	0	0	0	0	0	0	0	0	0	0	0.041939	0.656841	0.978447	0	0	0	0
Ccan003g008060	310aa	AT5G19040	AT5G19040-b	IPT5	L=330	isopentenyltransferase 5	Encodes cytokinin synthase.	isopentenyltransferase 5 (IPT5); CONTAINS InterPro DOMAIN/s: tRNA isopentenyltransferase (InterPro:IPR002627); BEST Arabidopsis thaliana protein match is: isopentenyltransferase 7 (TAIR:AT3G23630.1); Has 1807 Blast hits to 1807 proteins in 277 species: Archae - 0; Bacteria - 0; Metazoa - 736; Fungi - 347; Plants - 385; Viruses - 0; Other Eukaryotes - 339 (source: NCBI BLink).	OrthoF-OG0011152	AT5G19040.1	Ccan003g008060	NA	DESeq2-Ccan003g008060	-0.125475	1	1.38857	0.874939	0.534845	0.929528	-2.03699	0.579727	0.0473086	1	0.67333	0.908494	-0.116939	0.992831	-0.704224	0.867444	-2.77664	0.402592	TPM-Ccan003g008060	1.26231	0	0.182956	1.16684	1.95883	1.19147	0.517099	0.452188	0	0.405334	0.675125	0.302929	1.04104	1.45124	0	0	0.733393
Ccan001g022270	118aa	AT2G27760	AT2G27760-a	IPT2	L=466	tRNAisopentenyltransferase 2	Encodes tRNA isopentenyltransferase, similar to yeast MOD5.	tRNAisopentenyltransferase 2 (IPT2); CONTAINS InterPro DOMAIN/s: tRNA delta(2)-isopentenylpyrophosphate transferase (InterPro:IPR018022), tRNA isopentenyltransferase (InterPro:IPR002627); BEST Arabidopsis thaliana protein match is: isopentenyltransferase 5 (TAIR:AT5G19040.1); Has 8447 Blast hits to 8274 proteins in 2665 species: Archae - 0; Bacteria - 5426; Metazoa - 146; Fungi - 137; Plants - 43…	OrthoF-Ccan001g022270	NA		grey	DESeq2-Ccan001g022270	0.153089	0.996744	-0.730182	0.60696	-0.337224	0.748061	-0.987529	0.198666	-0.653502	0.453909	-1.08725	0.181172	-1.00256	0.214791	-0.946731	0.214907	-0.136573	0.883131	TPM-Ccan001g022270	7.79739	14.2724	7.81381	26.8239	14.189	1.60838	9.829	5.23681	7.5154	7.14712	8.94566	8.42753	8.98677	4.49007	5.61777	12.5288	5.39236
Ccan001g022290	466aa	AT2G27760	AT2G27760-b	IPT2	L=466	tRNAisopentenyltransferase 2	Encodes tRNA isopentenyltransferase, similar to yeast MOD5.	tRNAisopentenyltransferase 2 (IPT2); CONTAINS InterPro DOMAIN/s: tRNA delta(2)-isopentenylpyrophosphate transferase (InterPro:IPR018022), tRNA isopentenyltransferase (InterPro:IPR002627); BEST Arabidopsis thaliana protein match is: isopentenyltransferase 5 (TAIR:AT5G19040.1); Has 8447 Blast hits to 8274 proteins in 2665 species: Archae - 0; Bacteria - 5426; Metazoa - 146; Fungi - 137; Plants - 43…	OrthoF-OG0006552	AT2G27760.1	Ccan001g022290	NA	DESeq2-Ccan001g022290	-0.0924969	0.987274	-0.359408	0.605188	-0.459309	0.253962	0.0231686	0.999976	-0.128346	0.81165	-0.23357	0.629481	-0.259973	0.561638	-0.598714	0.0981389	-0.466757	0.201095	TPM-Ccan001g022290	13.1994	22.3142	14.0749	18.8649	15.3828	7.86226	6.46025	6.26391	9.94138	14.8692	12.5776	17.9591	14.6854	16.4708	11.7183	13.4959	9.86704
Ccan005g022680	460aa	AT5G20040	AT5G20040	IPT9	L=463	isopentenyltransferase 9	Encodes tRNA isopentenyltransferase AtIPT9.	isopentenyltransferase 9 (IPT9); FUNCTIONS IN: tRNA dimethylallyltransferase activity, ATP binding; INVOLVED IN: tRNA processing, cytokinin biosynthetic process; EXPRESSED IN: 19 plant structures; EXPRESSED DURING: 13 growth stages; CONTAINS InterPro DOMAIN/s: tRNA delta(2)-isopentenylpyrophosphate transferase (InterPro:IPR018022), tRNA isopentenyltransferase (InterPro:IPR002627); BEST Arabidopsi…	OrthoF-OG0011963	AT5G20040.3	Ccan005g022680	blue	DESeq2-Ccan005g022680	-0.213363	0.908135	0.320652	0.712923	0.102845	0.881526	-0.524893	0.215443	-0.659542	0.119412	-0.851836	0.0403835	-1.01181	0.0107573	-1.51878	4.4e-05	-1.62849	7.9e-06	TPM-Ccan005g022680	28.383	47.8672	31.0589	38.7736	30.9713	49.4907	23.8851	27.1219	15.9355	26.6892	22.0526	30.3361	23.939	23.6176	16.1319	20.9956	12.6377
Ccan007g013380	517aa	AT5G38450	AT5G38450	CYP735A1	L=518	cytochrome P450, family 735, subfamily A, polypeptide 1	member of CYP735A	cytochrome P450, family 735, subfamily A, polypeptide 1 (CYP735A1); FUNCTIONS IN: electron carrier activity, monooxygenase activity, iron ion binding, oxygen binding, heme binding; INVOLVED IN: oxidation reduction; LOCATED IN: endomembrane system; EXPRESSED IN: male gametophyte, root, pollen tube; EXPRESSED DURING: M germinated pollen stage; CONTAINS InterPro DOMAIN/s: Cytochrome P450 (InterPro:I…	OrthoF-OG0010922	AT5G38450.1	Ccan007g013380	black	DESeq2-Ccan007g013380	0	1	6.954	0.0416072	0	1	8.519	0.00102168	10.9133	2.29e-05	8.587	0.00149126	9.05488	0.000656	8.76738	0.000795	9.25135	0.000272	TPM-Ccan007g013380	0	0	0	0	0.408916	0	0	0	0.602526	0.187088	4.01944	0.659285	0.214572	0.839137	0.528048	0.292394	0.620366
Ccan001g023490	268aa	AT2G28305	AT2G28305-a	LOG1	L=213	Putative lysine decarboxylase family protein		LONELY GUY 1 (LOG1); CONTAINS InterPro DOMAIN/s: Conserved hypothetical protein CHP00730 (InterPro:IPR005269); BEST Arabidopsis thaliana protein match is: lysine decarboxylase family protein (TAIR:AT2G37210.1); Has 5303 Blast hits to 5301 proteins in 1556 species: Archae - 26; Bacteria - 3660; Metazoa - 10; Fungi - 132; Plants - 396; Viruses - 0; Other Eukaryotes - 1079 (source: NCBI BLink).	OrthoF-Ccan001g023490	NA		blue	DESeq2-Ccan001g023490	1.83762	0.840564	2.29908	0.676322	1.7582	0.609593	1.07595	0.766105	-2.79163	0.36443	-0.635989	0.899259	-1.14974	0.753893	-4.31681	0.110397	-5.77725	0.0333152	TPM-Ccan001g023490	4.89443	1.44123	1.54038	30.7104	2.3283	27.3961	9.61062	7.32401	7.36282	5.96591	0.273318	1.39439	1.31233	4.29974	0	0.131539	0.192945
Ccan002g033420	229aa	AT2G28305	AT2G28305-b	LOG1	L=213	Putative lysine decarboxylase family protein		LONELY GUY 1 (LOG1); CONTAINS InterPro DOMAIN/s: Conserved hypothetical protein CHP00730 (InterPro:IPR005269); BEST Arabidopsis thaliana protein match is: lysine decarboxylase family protein (TAIR:AT2G37210.1); Has 5303 Blast hits to 5301 proteins in 1556 species: Archae - 26; Bacteria - 3660; Metazoa - 10; Fungi - 132; Plants - 396; Viruses - 0; Other Eukaryotes - 1079 (source: NCBI BLink).	OrthoF-Ccan002g033420	NA		darkturquoise	DESeq2-Ccan002g033420	2.37556	0.705403	0.0452278	1	-1.67126	0.598965	-8.96544	0.00143279	0.194313	0.987819	0.864496	0.827399	0.0700419	0.998458	1.45588	0.610937	-3.40329	0.18585	TPM-Ccan002g033420	1.83974	0.499187	2.25057	15.8531	2.83684	0	0.677329	0	0	0	0.6991	2.62099	3.73293	1.89574	1.29361	2.91088	4.6379
Ccan006g008900	218aa	AT2G28305	AT2G28305-c	LOG1	L=213	Putative lysine decarboxylase family protein		LONELY GUY 1 (LOG1); CONTAINS InterPro DOMAIN/s: Conserved hypothetical protein CHP00730 (InterPro:IPR005269); BEST Arabidopsis thaliana protein match is: lysine decarboxylase family protein (TAIR:AT2G37210.1); Has 5303 Blast hits to 5301 proteins in 1556 species: Archae - 26; Bacteria - 3660; Metazoa - 10; Fungi - 132; Plants - 396; Viruses - 0; Other Eukaryotes - 1079 (source: NCBI BLink).	OrthoF-OG0005677	AT2G28305.1	Ccan006g008900	grey	DESeq2-Ccan006g008900	1.15039	0.262272	1.54566	0.0574197	1.70663	0.00723623	1.09581	0.0963938	1.61723	0.0112221	1.46459	0.0277886	1.42534	0.0301653	0.466939	0.527509	0.594783	0.38886	TPM-Ccan006g008900	5.21332	2.14432	5.67786	14.9638	14.9428	5.93069	8.19561	9.55332	7.3898	5.76725	9.94999	18.4214	10.3285	16.5468	7.52275	14.7855	4.3787
Ccan010g006670	200aa	AT2G28305	AT2G28305-d	LOG1	L=213	Putative lysine decarboxylase family protein		LONELY GUY 1 (LOG1); CONTAINS InterPro DOMAIN/s: Conserved hypothetical protein CHP00730 (InterPro:IPR005269); BEST Arabidopsis thaliana protein match is: lysine decarboxylase family protein (TAIR:AT2G37210.1); Has 5303 Blast hits to 5301 proteins in 1556 species: Archae - 26; Bacteria - 3660; Metazoa - 10; Fungi - 132; Plants - 396; Viruses - 0; Other Eukaryotes - 1079 (source: NCBI BLink).	OrthoF-Ccan010g006670	NA		midnightblue	DESeq2-Ccan010g006670	-0.297913	1	-1.08029	0.832862	-0.954684	0.725623	-2.06105	0.328632	-4.3229	0.0251604	-6.20681	0.00101956	-4.46379	0.0216008	-3.67997	0.0551078	-2.77884	0.149389	TPM-Ccan010g006670	18.9028	15.7781	23.2859	7.17704	7.88773	6.18311	4.48054	8.38331	2.71428	4.54905	0.969992	0.091127	0	0.303106	1.38128	1.49252	2.17867
Ccan009g018990	230aa	AT4G35190	AT4G35190-a	LOG5	L=228	Putative lysine decarboxylase family protein		Putative lysine decarboxylase family protein; CONTAINS InterPro DOMAIN/s: Conserved hypothetical protein CHP00730 (InterPro:IPR005269); BEST Arabidopsis thaliana protein match is: lysine decarboxylase family protein (TAIR:AT2G37210.1); Has 30201 Blast hits to 17322 proteins in 780 species: Archae - 12; Bacteria - 1396; Metazoa - 17338; Fungi - 3422; Plants - 5037; Viruses - 0; Other Eukaryotes - …	OrthoF-OG0002741	AT4G35190.1	Ccan009g018990, Ccan010g005720	lightcyan	DESeq2-Ccan009g018990	-1.11697	0.915713	-1.20086	0.838853	-3.37143	0.154933	-12.4485	8.32e-07	-6.68691	0.00169153	-7.74937	0.000336	-6.53118	0.0024547	-1.75078	0.476189	-1.31457	0.586819	TPM-Ccan009g018990	26.4543	8.02135	13.2477	4.12727	3.08244	8.31988	1.38714	0.633276	0	0.323111	0	0.35268	0.221406	0	0.231585	0.295186	6.74187
Ccan010g005720	222aa	AT4G35190	AT4G35190-b	LOG5	L=228	Putative lysine decarboxylase family protein		Putative lysine decarboxylase family protein; CONTAINS InterPro DOMAIN/s: Conserved hypothetical protein CHP00730 (InterPro:IPR005269); BEST Arabidopsis thaliana protein match is: lysine decarboxylase family protein (TAIR:AT2G37210.1); Has 30201 Blast hits to 17322 proteins in 780 species: Archae - 12; Bacteria - 1396; Metazoa - 17338; Fungi - 3422; Plants - 5037; Viruses - 0; Other Eukaryotes - …	OrthoF-OG0002741	AT4G35190.1	Ccan009g018990, Ccan010g005720	turquoise	DESeq2-Ccan010g005720	-1.0195	0.36202	-0.871939	0.418332	0.267786	0.780713	0.907499	0.182822	-3.81372	7.89e-11	-2.21274	0.000422	-3.14987	1.53e-07	-4.65354	1.71e-15	-4.07687	5.11e-12	TPM-Ccan010g005720	62.7727	54.7882	28.9556	37.7285	27.4128	30.7927	54.4604	37.9403	80.9474	105.426	1.64313	7.53765	17.3508	12.0515	3.48366	3.26245	2.13912
Ccan003g016960	105aa	AT5G06300	AT5G06300-a	LOG7	L=217	Putative lysine decarboxylase family protein		Putative lysine decarboxylase family protein; CONTAINS InterPro DOMAIN/s: Conserved hypothetical protein CHP00730 (InterPro:IPR005269); BEST Arabidopsis thaliana protein match is: lysine decarboxylase family protein (TAIR:AT2G37210.1); Has 5281 Blast hits to 5279 proteins in 1570 species: Archae - 23; Bacteria - 3686; Metazoa - 10; Fungi - 132; Plants - 400; Viruses - 0; Other Eukaryotes - 1030 (…	OrthoF-Ccan003g016960	NA		blue	DESeq2-Ccan003g016960	0.325378	1	-0.432824	0.999103	-0.0359751	1	-0.820412	0.906504	-8.07463	0.0676194	-8.07639	0.0755486	-3.60708	0.448147	-7.87721	0.065656	-2.95098	0.498506	TPM-Ccan003g016960	0	3.6856	2.80784	4.97646	0.630912	3.32037	1.66866	0.264512	0.131824	1.3099	0	0	0	0	0.72985	0	0
Ccan006g011410	227aa	AT5G06300	AT5G06300-b	LOG7	L=217	Putative lysine decarboxylase family protein		Putative lysine decarboxylase family protein; CONTAINS InterPro DOMAIN/s: Conserved hypothetical protein CHP00730 (InterPro:IPR005269); BEST Arabidopsis thaliana protein match is: lysine decarboxylase family protein (TAIR:AT2G37210.1); Has 5281 Blast hits to 5279 proteins in 1570 species: Archae - 23; Bacteria - 3686; Metazoa - 10; Fungi - 132; Plants - 400; Viruses - 0; Other Eukaryotes - 1030 (…	OrthoF-OG0009925	AT5G06300.1	Ccan006g011410	brown	DESeq2-Ccan006g011410	0	1	0	1	0	1	0	1	6.42849	0.382429	5.71737	0.472232	5.71928	0.449868	9.10699	0.160333	9.83536	0.113913	TPM-Ccan006g011410	0	0	0	0	0	0	0	0	0	0	0	0.673541	0	0.225084	0	0	1.26744
Ccan001g005920	239aa	AT5G11950	AT5G11950-a	LOG8	L=216	Putative lysine decarboxylase family protein	Encodes a protein of unknown function. It has been crystallized and shown to be structurally almost identical to the protein encoded by At2G37210.	Putative lysine decarboxylase family protein; FUNCTIONS IN: protein homodimerization activity; INVOLVED IN: lysine biosynthetic process via diaminopimelate; LOCATED IN: cytosol, nucleus; EXPRESSED IN: 25 plant structures; EXPRESSED DURING: 13 growth stages; CONTAINS InterPro DOMAIN/s: Conserved hypothetical protein CHP00730 (InterPro:IPR005269); BEST Arabidopsis thaliana protein match is: lysine …	OrthoF-Ccan001g005920	NA		blue	DESeq2-Ccan001g005920	1.85897	0.526984	1.12342	0.73211	1.34179	0.44483	-2.39757	0.123919	1.31685	0.451513	0.53376	0.821235	1.54412	0.364918	2.61798	0.073709	3.01754	0.0311156	TPM-Ccan001g005920	0.7176	0.350074	5.06223	0.41623	1.3404	1.59311	0.981049	1.25522	0.031606	0	2.40792	1.09712	1.43842	1.16383	3.21677	3.96612	1.75245
Ccan008g022410	222aa	AT5G11950	AT5G11950-b	LOG8	L=216	Putative lysine decarboxylase family protein	Encodes a protein of unknown function. It has been crystallized and shown to be structurally almost identical to the protein encoded by At2G37210.	Putative lysine decarboxylase family protein; FUNCTIONS IN: protein homodimerization activity; INVOLVED IN: lysine biosynthetic process via diaminopimelate; LOCATED IN: cytosol, nucleus; EXPRESSED IN: 25 plant structures; EXPRESSED DURING: 13 growth stages; CONTAINS InterPro DOMAIN/s: Conserved hypothetical protein CHP00730 (InterPro:IPR005269); BEST Arabidopsis thaliana protein match is: lysine …	OrthoF-OG0009866	AT5G11950.1	Ccan008g022410	grey	DESeq2-Ccan008g022410	1.54693	0.200902	1.80124	0.0818447	2.41955	0.00170743	2.05966	0.0071772	0.26666	0.829312	1.80928	0.0283246	1.6157	0.0507079	1.20388	0.1442	1.01147	0.216935	TPM-Ccan008g022410	3.34739	5.4021	14.5226	13.1117	26.4742	2.17574	13.5835	12.7737	13.6215	16.6577	3.01342	7.23855	15.1544	17.2145	9.69212	17.4475	5.10595
Ccan010g010280	182aa	AT1G27450	AT1G27450	APT1	L=183	adenine phosphoribosyl transferase 1	Adenosine phosphoribosyl transferase(E.C:2.4.2.7), involved in the one-step salvage of adenine to AMP.	adenine phosphoribosyl transferase 1 (APT1); FUNCTIONS IN: adenine phosphoribosyltransferase activity; INVOLVED IN: response to cadmium ion, adenine salvage; LOCATED IN: cytosol, chloroplast, plasma membrane, plant-type cell wall; EXPRESSED IN: 24 plant structures; EXPRESSED DURING: 14 growth stages; CONTAINS InterPro DOMAIN/s: Adenine phosphoribosyl transferase (InterPro:IPR005764), Phosphoribos…	OrthoF-OG0000837	AT4G12440.2, AT4G22570.1	Ccan008g024310, Ccan010g010280	lightcyan	DESeq2-Ccan010g010280	0.917345	0.0705201	1.21852	0.00504642	2.7294	5.87e-16	3.7952	2.68e-30	1.96352	2e-08	1.8008	4.73e-07	1.93211	4.48e-08	1.97665	1.72e-08	2.60958	1.47e-14	TPM-Ccan010g010280	26.9106	60.942	103.128	74.1625	87.2154	81.7407	180.49	149.032	394.143	507.212	175.386	144.682	159.669	178.639	165.837	150.829	139.411
Ccan008g024310	182aa	AT4G12440	AT4G12440	APT4	L=182	adenine phosphoribosyl transferase 4		adenine phosphoribosyl transferase 4 (APT4); FUNCTIONS IN: adenine phosphoribosyltransferase activity; INVOLVED IN: nucleoside metabolic process, adenine salvage; EXPRESSED IN: 6 plant structures; EXPRESSED DURING: petal differentiation and expansion stage; CONTAINS InterPro DOMAIN/s: Phosphoribosyltransferase (InterPro:IPR000836); BEST Arabidopsis thaliana protein match is: adenine phosphoribosy…	OrthoF-OG0000837	AT4G12440.2, AT4G22570.1	Ccan008g024310, Ccan010g010280	greenyellow	DESeq2-Ccan008g024310	2.39699	0.0998979	0.161099	0.985315	-0.273754	0.882595	-1.13696	0.335421	3.29693	0.00127608	3.21968	0.00211816	2.65714	0.0125385	2.00969	0.0599124	1.04421	0.350764	TPM-Ccan008g024310	9.53552	8.04519	2.61605	102.354	9.46307	8.63915	4.50402	5.31502	3.32867	3.39905	61.9309	120.374	99.8531	84.6312	37.4367	45.5426	38.8362
Ccan004g009400	186aa	AT5G11160	AT5G11160-a	APT5	L=191	adenine phosphoribosyltransferase 5		adenine phosphoribosyltransferase 5 (APT5); FUNCTIONS IN: adenine phosphoribosyltransferase activity; INVOLVED IN: nucleoside metabolic process, adenine salvage, anaerobic respiration, nucleotide metabolic process; LOCATED IN: cytoplasm; EXPRESSED IN: 23 plant structures; EXPRESSED DURING: 13 growth stages; CONTAINS InterPro DOMAIN/s: Adenine phosphoribosyl transferase (InterPro:IPR005764), Phosp…	OrthoF-OG0011686	AT5G11160.1	Ccan004g009400	turquoise	DESeq2-Ccan004g009400	9.57196	2.27e-05	4.24727	0.18952	0	1	6.14337	0.00329908	12.7544	6.86e-11	12.2196	7.46e-10	11.6612	4.28e-09	12.7089	9.9e-11	11.9448	6.64e-10	TPM-Ccan004g009400	0	0	2.03831	3.24966	0.124395	0	0	0	0	0.373219	18.3442	21.8142	16.0534	12.5362	6.98768	6.36489	19.3538
Ccan008g005470	165aa	AT5G11160	AT5G11160-b	APT5	L=191	adenine phosphoribosyltransferase 5		adenine phosphoribosyltransferase 5 (APT5); FUNCTIONS IN: adenine phosphoribosyltransferase activity; INVOLVED IN: nucleoside metabolic process, adenine salvage, anaerobic respiration, nucleotide metabolic process; LOCATED IN: cytoplasm; EXPRESSED IN: 23 plant structures; EXPRESSED DURING: 13 growth stages; CONTAINS InterPro DOMAIN/s: Adenine phosphoribosyl transferase (InterPro:IPR005764), Phosp…	OrthoF-Ccan008g005470	NA		blue	DESeq2-Ccan008g005470	0.311991	0.995016	-0.0301013	1	-0.109498	0.984099	0.270855	0.911959	-0.58714	0.759356	0.011493	1	-0.882038	0.607117	-1.21578	0.410077	-1.43471	0.304089	TPM-Ccan008g005470	11.8092	7.12619	0.410002	25.7896	4.66587	12.8342	6.14877	5.77993	15.0172	5.59013	6.72064	6.90613	14.8844	8.0324	3.39594	8.56854	1.78696
Ccan001g014150	93aa	AT5G03300	AT5G03300-a	ADK2	L=345	adenosine kinase 2	Encodes adenosine kinase 2 (ADK2), a typical, constitutively expressed housekeeping enzyme. Shows a high sequence identity with ADK1. Involved in salvage synthesis of adenylates and methyl recycling. Enzyme activity is substantially inhibited in roots, siliques and dry seeds by an unknown compound. May contribute to cytokinin interconversion.	adenosine kinase 2 (ADK2); FUNCTIONS IN: adenosine kinase activity, copper ion binding, kinase activity; INVOLVED IN: adenosine salvage; LOCATED IN: plasma membrane; EXPRESSED IN: 33 plant structures; EXPRESSED DURING: 16 growth stages; CONTAINS InterPro DOMAIN/s: Carbohydrate/purine kinase (InterPro:IPR011611), Carbohydrate/puine kinase, PfkB, conserved site (InterPro:IPR002173), Adenosine kinas…	OrthoF-Ccan001g014150	NA		darkred	DESeq2-Ccan001g014150	0.487341	1	-1.14752	0.912095	-1.11312	0.819598	1.96884	0.602989	-0.219333	0.992034	0.144459	0.999039	0.791217	0.867293	0.724011	0.866904	0.78324	0.836744	TPM-Ccan001g014150	0	0.453193	0	0.975794	0.155916	0	0.132195	0	3.4285	4.79294	0.215177	0.04881	0.655679	3.88501	0.505136	1.16933	0.441852
Ccan006g008990	342aa	AT5G03300	AT5G03300-b	ADK2	L=345	adenosine kinase 2	Encodes adenosine kinase 2 (ADK2), a typical, constitutively expressed housekeeping enzyme. Shows a high sequence identity with ADK1. Involved in salvage synthesis of adenylates and methyl recycling. Enzyme activity is substantially inhibited in roots, siliques and dry seeds by an unknown compound. May contribute to cytokinin interconversion.	adenosine kinase 2 (ADK2); FUNCTIONS IN: adenosine kinase activity, copper ion binding, kinase activity; INVOLVED IN: adenosine salvage; LOCATED IN: plasma membrane; EXPRESSED IN: 33 plant structures; EXPRESSED DURING: 16 growth stages; CONTAINS InterPro DOMAIN/s: Carbohydrate/purine kinase (InterPro:IPR011611), Carbohydrate/puine kinase, PfkB, conserved site (InterPro:IPR002173), Adenosine kinas…	OrthoF-OG0002554	AT3G09820.1, AT5G03300.1	Ccan006g008990	salmon	DESeq2-Ccan006g008990	0.573326	0.352594	-0.131557	0.912678	1.33114	8.35e-05	3.63291	2.04e-31	2.65873	1.29e-16	2.99008	8.71e-21	3.02383	2.39e-21	2.96638	1.42e-20	3.33251	2.88e-26	TPM-Ccan006g008990	71.6444	43.7488	74.6124	119.843	59.6562	35.175	94.3113	79.7723	582.657	549.602	387.176	360.746	514.515	531.52	468.604	459.264	363.751
Ccan006g023320	544aa	AT2G41510	AT2G41510	CKX1	L=575	cytokinin oxidase/dehydrogenase 1	It encodes a protein whose sequence is similar to cytokinin oxidase/dehydrogenase, which catalyzes the DESeq2radation of cytokinins.	cytokinin oxidase/dehydrogenase 1 (CKX1); FUNCTIONS IN: cytokinin dehydrogenase activity; INVOLVED IN: N-terminal protein myristoylation, cytokinin catabolic process, meristem development; LOCATED IN: vacuole; EXPRESSED IN: lateral root, shoot apex, hypocotyl, root, flower; CONTAINS InterPro DOMAIN/s: Cytokinin dehydrogenase 1, FAD/cytokinin binding domain (InterPro:IPR015345), FAD-binding, type …	OrthoF-OG0005434	AT2G41510.1	Ccan006g023320	turquoise	DESeq2-Ccan006g023320	-2.01646	0.656396	0.284561	0.985315	0.348155	0.926019	-3.82676	0.0468493	1.51851	0.513792	-0.0159688	1	0.864014	0.739049	3.01135	0.11926	2.93804	0.117756	TPM-Ccan006g023320	1.20069	0	0.236933	0.174182	0.281831	1.32305	0.41008	0.51005	0	0.116285	2.42669	3.21263	0.548172	1.56085	1.99129	1.2799	8.46944
Ccan006g016290	527aa	AT5G56970	AT5G56970	CKX3	L=523	cytokinin oxidase 3	It encodes a protein whose sequence is similar to cytokinin oxidase/dehydrogenase, which catalyzes the DESeq2radation of cytokinins.	cytokinin oxidase 3 (CKX3); FUNCTIONS IN: primary amine oxidase activity, cytokinin dehydrogenase activity; INVOLVED IN: cytokinin catabolic process; LOCATED IN: vacuole; EXPRESSED IN: 14 plant structures; EXPRESSED DURING: 6 growth stages; CONTAINS InterPro DOMAIN/s: Cytokinin dehydrogenase 1, FAD/cytokinin binding domain (InterPro:IPR015345), FAD-binding, type 2 (InterPro:IPR016166), Oxygen oxi…	OrthoF-OG0010701	AT5G56970.1	Ccan006g016290	black	DESeq2-Ccan006g016290	0	1	7.25184	0.00153345	8.19483	2.47e-05	8.89083	2.55e-06	16.5021	3.88e-19	16.182	2.01e-18	16.2003	1.45e-18	13.8803	8.8e-14	13.5886	1.4e-13	TPM-Ccan006g016290	0	0	0	0	0.351705	0	0.387729	0.116364	0.674649	0.404497	66.7839	198.031	109.215	109.537	96.5594	49.1627	12.8003
Ccan010g007210	515aa	AT1G75450	AT1G75450	CKX5	L=540	cytokinin oxidase 5	This gene used to be called AtCKX6. It encodes a protein whose sequence is similar to cytokinin oxidase/dehydrogenase, which catalyzes the DESeq2radation of cytokinins.	cytokinin oxidase 5 (CKX5); CONTAINS InterPro DOMAIN/s: Cytokinin dehydrogenase 1, FAD/cytokinin binding domain (InterPro:IPR015345), FAD-binding, type 2 (InterPro:IPR016166), Oxygen oxidoreductase covalent FAD-binding site (InterPro:IPR006093), FAD-linked oxidase-like, C-terminal (InterPro:IPR016164), FAD linked oxidase, N-terminal (InterPro:IPR006094); BEST Arabidopsis thaliana protein match is…	OrthoF-OG0004424	AT1G75450.1	Ccan010g007210	blue	DESeq2-Ccan010g007210	2.57659	0.532744	2.10754	0.591832	2.97871	0.180973	4.75157	0.0158975	4.06731	0.0512931	2.96039	0.196141	4.64112	0.0241394	5.01842	0.0107787	7.32285	7.85e-05	TPM-Ccan010g007210	0.361058	0	0.350672	2.61099	1.88935	0	0.870881	1.29474	3.1138	5.71182	4.20268	2.5644	2.53277	1.13736	8.60971	4.13655	2.45555
Ccan002g036600	530aa	AT3G63440	AT3G63440	CKX6	L=533	cytokinin oxidase/dehydrogenase 6	This gene used to be called AtCKX7. It encodes a protein whose sequence is similar to cytokinin oxidase/dehydrogenase, which catalyzes the DESeq2radation of cytokinins.	cytokinin oxidase/dehydrogenase 6 (CKX6); CONTAINS InterPro DOMAIN/s: Cytokinin dehydrogenase 1, FAD/cytokinin binding domain (InterPro:IPR015345), FAD-binding, type 2 (InterPro:IPR016166), FAD-linked oxidase-like, C-terminal (InterPro:IPR016164), FAD linked oxidase, N-terminal (InterPro:IPR006094); BEST Arabidopsis thaliana protein match is: cytokinin oxidase/dehydrogenase 1 (TAIR:AT2G41510.1); …	OrthoF-OG0007804	AT3G63440.1	Ccan002g036600	orange	DESeq2-Ccan002g036600	2.39314	0.489619	5.04546	0.0150768	7.40495	6e-06	7.4738	3.45e-06	7.48102	5.3e-06	6.71588	7.01e-05	6.11346	0.000309	2.39521	0.198649	2.00067	0.286611	TPM-Ccan002g036600	0	0.058775	0.548978	0.18705	3.45509	0.57879	6.56164	5.76539	9.85871	6.83325	6.92801	16.8186	6.66753	7.89037	1.48766	2.01229	0
Ccan008g006190	526aa	AT5G21482	AT5G21482	CKX7	L=524	cytokinin oxidase 7	This gene used to be called AtCKX5. It encodes a protein whose sequence is similar to cytokinin oxidase/dehydrogenase, which catalyzes the DESeq2radation of cytokinins.	cytokinin oxidase 7 (CKX7); CONTAINS InterPro DOMAIN/s: Cytokinin dehydrogenase 1, FAD/cytokinin binding domain (InterPro:IPR015345), FAD-binding, type 2 (InterPro:IPR016166), FAD-linked oxidase-like, C-terminal (InterPro:IPR016164), FAD linked oxidase, N-terminal (InterPro:IPR006094); BEST Arabidopsis thaliana protein match is: cytokinin oxidase/dehydrogenase 1 (TAIR:AT2G41510.1); Has 8328 Blast…	OrthoF-OG0010399	AT5G21482.1	Ccan008g006190	yellow	DESeq2-Ccan008g006190	0.16261	1	0.288447	0.921842	-0.253076	0.854288	-3.06019	9.45e-05	1.03233	0.278658	1.26923	0.178441	1.42229	0.115433	0.196893	0.867934	0.152997	0.88746	TPM-Ccan008g006190	10.3652	11.7918	23.0606	4.76056	5.83013	14.8756	7.63893	5.15942	1.0089	1.0793	28.9753	17.6448	34.3581	28.198	34.8326	16.8932	8.94072
Ccan011g023450	435aa	AT1G70330	AT1G70330	ENT1	L=450	equilibrative nucleotide transporter 1	encodes an adenosine transporter that catalyze a proton-dependent adenosine transport.	equilibrative nucleotide transporter 1 (ENT1); FUNCTIONS IN: nucleoside transmembrane transporter activity, against a concentration gradient, nucleoside transmembrane transporter activity; INVOLVED IN: transport; LOCATED IN: plasma membrane; EXPRESSED IN: 25 plant structures; EXPRESSED DURING: 15 growth stages; CONTAINS InterPro DOMAIN/s: Delayed-early response protein/equilibrative nucleoside tr…	OrthoF-OG0004493	AT1G70330.1	Ccan011g023450	NA	DESeq2-Ccan011g023450	-0.166305	0.934012	0.127434	0.9173	-0.220417	0.64914	0.691158	0.0546056	0.453312	0.263177	0.514713	0.206519	0.591212	0.127023	1.02804	0.0027667	0.965299	0.00432551	TPM-Ccan011g023450	22.2811	17.0055	22.9134	15.6257	17.5229	18.672	9.7726	10.7052	25.866	24.9864	27.3882	29.4963	29.1539	32.9814	28.8559	29.9849	39.4576
Ccan002g017220	184aa	AT4G05120	AT4G05120-a	ENT3	L=418	Major facilitator superfamily protein	Encodes an equilibrative nucleoside transporter AtENT3. Mutations of this locus allow mutants to grow on uridine analogue fluorouridine.	FUDR RESISTANT 1 (FUR1); FUNCTIONS IN: nucleoside transmembrane transporter activity; INVOLVED IN: nucleoside transport, pyrimidine nucleoside transport; LOCATED IN: plasma membrane; CONTAINS InterPro DOMAIN/s: Delayed-early response protein/equilibrative nucleoside transporter (InterPro:IPR002259), Major facilitator superfamily, general substrate transporter (InterPro:IPR016196); BEST Arabidopsi…	OrthoF-Ccan002g017220	NA		darkred	DESeq2-Ccan002g017220	7.16482	0.187878	3.22903	0.685559	6.72302	0.0781422	10.7358	0.00173158	6.23113	0.105957	6.50643	0.098319	6.51034	0.0918039	6.87148	0.0596738	6.97359	0.0500978	TPM-Ccan002g017220	0	0	0.589237	0.730849	0.078757	0	0.482228	0	4.26655	6.21894	0.233762	0.369304	0	0.350193	0	0.585971	0.174986
Ccan002g017270	420aa	AT4G05120	AT4G05120-b	ENT3	L=418	Major facilitator superfamily protein	Encodes an equilibrative nucleoside transporter AtENT3. Mutations of this locus allow mutants to grow on uridine analogue fluorouridine.	FUDR RESISTANT 1 (FUR1); FUNCTIONS IN: nucleoside transmembrane transporter activity; INVOLVED IN: nucleoside transport, pyrimidine nucleoside transport; LOCATED IN: plasma membrane; CONTAINS InterPro DOMAIN/s: Delayed-early response protein/equilibrative nucleoside transporter (InterPro:IPR002259), Major facilitator superfamily, general substrate transporter (InterPro:IPR016196); BEST Arabidopsi…	OrthoF-OG0000455	AT4G05110.1, AT4G05120.1, AT4G05130.1, AT4G05140.1	Ccan002g017270	blue	DESeq2-Ccan002g017270	-0.543976	0.783206	0.263873	0.900453	-0.0398887	0.996477	-1.40816	0.0312923	-0.995595	0.167173	-0.581983	0.492751	-1.31405	0.0566174	-1.62529	0.01171	-3.91915	7.65e-11	TPM-Ccan002g017270	24.3171	68.3034	25.3518	37.9112	39.0043	42.734	23.6854	25.9037	11.4767	13.7298	26.2701	19.3147	36.8822	30.5254	8.48577	18.2291	12.5095
Ccan002g017290	811aa	AT4G05120	AT4G05120-c	ENT3	L=418	Major facilitator superfamily protein	Encodes an equilibrative nucleoside transporter AtENT3. Mutations of this locus allow mutants to grow on uridine analogue fluorouridine.	FUDR RESISTANT 1 (FUR1); FUNCTIONS IN: nucleoside transmembrane transporter activity; INVOLVED IN: nucleoside transport, pyrimidine nucleoside transport; LOCATED IN: plasma membrane; CONTAINS InterPro DOMAIN/s: Delayed-early response protein/equilibrative nucleoside transporter (InterPro:IPR002259), Major facilitator superfamily, general substrate transporter (InterPro:IPR016196); BEST Arabidopsi…	OrthoF-Ccan002g017290	NA		lightgreen	DESeq2-Ccan002g017290	-0.436201	0.875284	0.404526	0.829005	-0.6007	0.488428	0.365194	0.692173	-0.378793	0.691808	-0.0838268	0.962669	-0.800535	0.326779	-1.78254	0.00908368	-2.2984	0.000474	TPM-Ccan002g017290	9.96479	15.9817	5.52257	11.5785	9.95422	13.9567	4.80134	4.55705	9.06915	11.4803	9.54299	7.6793	13.9195	11.76	2.9862	2.93411	3.31322
Ccan005g017530	371aa	AT4G05120	AT4G05120-d	ENT3	L=418	Major facilitator superfamily protein	Encodes an equilibrative nucleoside transporter AtENT3. Mutations of this locus allow mutants to grow on uridine analogue fluorouridine.	FUDR RESISTANT 1 (FUR1); FUNCTIONS IN: nucleoside transmembrane transporter activity; INVOLVED IN: nucleoside transport, pyrimidine nucleoside transport; LOCATED IN: plasma membrane; CONTAINS InterPro DOMAIN/s: Delayed-early response protein/equilibrative nucleoside transporter (InterPro:IPR002259), Major facilitator superfamily, general substrate transporter (InterPro:IPR016196); BEST Arabidopsi…	OrthoF-Ccan005g017530	NA		turquoise	DESeq2-Ccan005g017530	-0.13765	1	0.247612	0.983117	1.72092	0.338137	0.225947	0.949749	-0.460942	0.853842	-1.58805	0.408534	-3.43705	0.0348944	-9.37042	1.47e-05	-1.28994	0.447427	TPM-Ccan005g017530	0.976122	1.48869	0.96774	1.0776	1.31846	0.61821	1.50955	3.16893	0.677202	1.74514	0.793009	0.214507	0.533564	0.143857	0	1.03664	0
Ccan006g013260	402aa	AT1G02630	AT1G02630	ENT8	L=389	Nucleoside transporter family protein		Nucleoside transporter family protein; FUNCTIONS IN: nucleoside transmembrane transporter activity; INVOLVED IN: transport; LOCATED IN: membrane; CONTAINS InterPro DOMAIN/s: Delayed-early response protein/equilibrative nucleoside transporter (InterPro:IPR002259); BEST Arabidopsis thaliana protein match is: equilibrative nucleotide transporter 1 (TAIR:AT1G70330.1); Has 1148 Blast hits to 1019 prot…	OrthoF-OG0004717	AT1G02630.1	Ccan006g013260	pink	DESeq2-Ccan006g013260	-0.355133	0.973196	-0.429141	0.899323	-0.876867	0.511778	-0.728577	0.57679	-0.387358	0.811615	0.769786	0.592298	-0.155177	0.935328	-0.144266	0.935462	-2.48611	0.0190499	TPM-Ccan006g013260	2.47771	4.5118	2.10681	4.33292	3.36716	1.3405	1.10391	1.35276	1.72352	1.74071	1.94665	4.23402	7.24126	6.83048	0.369479	2.18803	3.02583
Ccan008g012120	655aa	AT1G31770	AT1G31770	ABCG14	L=648	ATP-binding cassette 14		ATP-binding cassette 14 (ABCG14); FUNCTIONS IN: ATPase activity, coupled to transmembrane movement of substances; LOCATED IN: membrane; EXPRESSED IN: 23 plant structures; EXPRESSED DURING: 13 growth stages; CONTAINS InterPro DOMAIN/s: ATPase, AAA+ type, core (InterPro:IPR003593), ABC transporter-like (InterPro:IPR003439), ABC-2 type transporter (InterPro:IPR013525), ABC transporter, conserved sit…	OrthoF-OG0003289	AT1G31770.1	Ccan008g012120	pink	DESeq2-Ccan008g012120	0.70642	0.916072	-0.866858	0.805502	-3.46489	0.0128964	-2.19613	0.124819	0.424049	0.847894	-0.225294	0.939783	-0.772186	0.675412	-1.78862	0.220387	-2.82153	0.0379918	TPM-Ccan008g012120	4.51116	2.17948	9.07407	2.40374	0.730401	2.05365	0.274638	0.067445	0.979515	0.183205	2.79392	6.36605	2.08629	3.85195	0.320753	0.624982	0.973634
Ccan001g011500	132aa	AT1G28230	AT1G28230-a	PUP1	L=356	purine permease 1	Encodes a transporter that transports purines,cytokinins and other adenine derivatives. Expressed in the leaf hydathodes where it may be involved in re-uptake of cytokinins during guttation.	purine permease 1 (PUP1); CONTAINS InterPro DOMAIN/s: Protein of unknown function DUF6, transmembrane (InterPro:IPR000620), Protein of unknown function DUF250 (InterPro:IPR004853); BEST Arabidopsis thaliana protein match is: purine permease 3 (TAIR:AT1G28220.1); Has 617 Blast hits to 607 proteins in 89 species: Archae - 4; Bacteria - 97; Metazoa - 10; Fungi - 14; Plants - 377; Viruses - 0; Other …	OrthoF-Ccan001g011500	NA		NA	DESeq2-Ccan001g011500	0	NA	6.21422	NA	4.66348	NA	0	NA	0	NA	0	NA	0	NA	0	NA	0	NA	TPM-Ccan001g011500	0	0	0	0	0.43657	0	0.093137	0	0	0	0	0	0	0	0	0	0
Ccan003g019170	353aa	AT1G28230	AT1G28230-b	PUP1	L=356	purine permease 1	Encodes a transporter that transports purines,cytokinins and other adenine derivatives. Expressed in the leaf hydathodes where it may be involved in re-uptake of cytokinins during guttation.	purine permease 1 (PUP1); CONTAINS InterPro DOMAIN/s: Protein of unknown function DUF6, transmembrane (InterPro:IPR000620), Protein of unknown function DUF250 (InterPro:IPR004853); BEST Arabidopsis thaliana protein match is: purine permease 3 (TAIR:AT1G28220.1); Has 617 Blast hits to 607 proteins in 89 species: Archae - 4; Bacteria - 97; Metazoa - 10; Fungi - 14; Plants - 377; Viruses - 0; Other …	OrthoF-OG0000353	AT1G28220.1	Ccan002g039040, Ccan003g019070, Ccan003g019170, Ccan010g011210	turquoise	DESeq2-Ccan003g019170	0	1	0	1	0	1	0	1	7.32515	0.00502724	8.6194	0.000924	9.6562	0.000144	10.1961	4.12e-05	10.6498	1.1e-05	TPM-Ccan003g019170	0	0	0	0	0	0	0	0	0	0	0.372727	0.164224	0.893293	0.678721	2.82312	2.42894	0.508046
Ccan006g022900	239aa	AT1G28230	AT1G28230-c	PUP1	L=356	purine permease 1	Encodes a transporter that transports purines,cytokinins and other adenine derivatives. Expressed in the leaf hydathodes where it may be involved in re-uptake of cytokinins during guttation.	purine permease 1 (PUP1); CONTAINS InterPro DOMAIN/s: Protein of unknown function DUF6, transmembrane (InterPro:IPR000620), Protein of unknown function DUF250 (InterPro:IPR004853); BEST Arabidopsis thaliana protein match is: purine permease 3 (TAIR:AT1G28220.1); Has 617 Blast hits to 607 proteins in 89 species: Archae - 4; Bacteria - 97; Metazoa - 10; Fungi - 14; Plants - 377; Viruses - 0; Other …	OrthoF-Ccan006g022900	NA		NA	DESeq2-Ccan006g022900	NA	NA	NA	NA	NA	NA	NA	NA	NA	NA	NA	NA	NA	NA	NA	NA	NA	NA	TPM-Ccan006g022900	0	0	0	0	0	0	0	0	0	0	0	0	0	0	0	0	0
Ccan009g014110	327aa	AT1G28230	AT1G28230-d	PUP1	L=356	purine permease 1	Encodes a transporter that transports purines,cytokinins and other adenine derivatives. Expressed in the leaf hydathodes where it may be involved in re-uptake of cytokinins during guttation.	purine permease 1 (PUP1); CONTAINS InterPro DOMAIN/s: Protein of unknown function DUF6, transmembrane (InterPro:IPR000620), Protein of unknown function DUF250 (InterPro:IPR004853); BEST Arabidopsis thaliana protein match is: purine permease 3 (TAIR:AT1G28220.1); Has 617 Blast hits to 607 proteins in 89 species: Archae - 4; Bacteria - 97; Metazoa - 10; Fungi - 14; Plants - 377; Viruses - 0; Other …	OrthoF-Ccan009g014110	NA		NA	DESeq2-Ccan009g014110	NA	NA	NA	NA	NA	NA	NA	NA	NA	NA	NA	NA	NA	NA	NA	NA	NA	NA	TPM-Ccan009g014110	0	0	0	0	0	0	0	0	0	0	0	0	0	0	0	0	0
Ccan010g011510	359aa	AT1G28230	AT1G28230-e	PUP1	L=356	purine permease 1	Encodes a transporter that transports purines,cytokinins and other adenine derivatives. Expressed in the leaf hydathodes where it may be involved in re-uptake of cytokinins during guttation.	purine permease 1 (PUP1); CONTAINS InterPro DOMAIN/s: Protein of unknown function DUF6, transmembrane (InterPro:IPR000620), Protein of unknown function DUF250 (InterPro:IPR004853); BEST Arabidopsis thaliana protein match is: purine permease 3 (TAIR:AT1G28220.1); Has 617 Blast hits to 607 proteins in 89 species: Archae - 4; Bacteria - 97; Metazoa - 10; Fungi - 14; Plants - 377; Viruses - 0; Other …	OrthoF-Ccan010g011510	NA		lightyellow	DESeq2-Ccan010g011510	2.40482	0.0252186	2.0883	0.0566486	7.04132	1.42e-20	1.41965	0.112192	-0.0461228	1	0.388705	0.76896	-0.49549	0.669317	-0.670014	0.499101	-2.06235	0.0197103	TPM-Ccan010g011510	1.69927	3.81782	24.2122	3.66449	10.501	6.61755	189.176	190.928	5.41222	4.97343	2.16942	2.30801	3.99598	3.06017	0.63567	2.222	1.4106
Ccan002g026030	277aa	AT1G28220	AT1G28220-a	PUP3	L=351	purine permease 3	Member of a family of proteins related to PUP1, a purine transporter. May be involved in the transport of purine and purine derivatives such as cytokinins, across the plasma membrane.	purine permease 3 (PUP3); CONTAINS InterPro DOMAIN/s: Protein of unknown function DUF6, transmembrane (InterPro:IPR000620), Protein of unknown function DUF250 (InterPro:IPR004853); BEST Arabidopsis thaliana protein match is: purine permease 2 (TAIR:AT2G33750.2); Has 782 Blast hits to 771 proteins in 171 species: Archae - 1; Bacteria - 157; Metazoa - 97; Fungi - 2; Plants - 399; Viruses - 0; Other…	OrthoF-Ccan002g026030	NA		blue	DESeq2-Ccan002g026030	-0.447977	0.983178	0.693589	0.890332	1.75918	0.350954	-0.91945	0.658078	-0.895101	0.681936	-1.00308	0.652679	-1.01431	0.629907	-0.0655806	0.990671	-1.01028	0.576309	TPM-Ccan002g026030	1.70614	3.12972	1.96481	2.39325	3.23225	2.77477	4.24675	4.52624	0.00076	2.08498	0.77817	2.74271	1.24492	0.879374	1.48869	2.91298	1.46277
Ccan002g039040	356aa	AT1G28220	AT1G28220-b	PUP3	L=351	purine permease 3	Member of a family of proteins related to PUP1, a purine transporter. May be involved in the transport of purine and purine derivatives such as cytokinins, across the plasma membrane.	purine permease 3 (PUP3); CONTAINS InterPro DOMAIN/s: Protein of unknown function DUF6, transmembrane (InterPro:IPR000620), Protein of unknown function DUF250 (InterPro:IPR004853); BEST Arabidopsis thaliana protein match is: purine permease 2 (TAIR:AT2G33750.2); Has 782 Blast hits to 771 proteins in 171 species: Archae - 1; Bacteria - 157; Metazoa - 97; Fungi - 2; Plants - 399; Viruses - 0; Other…	OrthoF-OG0000353	AT1G28220.1	Ccan002g039040, Ccan003g019070, Ccan003g019170, Ccan010g011210	magenta	DESeq2-Ccan002g039040	0.886176	0.378487	0.581947	0.604047	-0.524391	0.451271	-2.90136	2.09e-08	0.0974417	0.93384	-0.121031	0.91601	-0.0602133	0.957651	0.250681	0.726181	-0.422779	0.499156	TPM-Ccan002g039040	51.236	86.5461	190.908	64.9229	72.4267	93.4994	25.6155	29.0053	7.78755	4.93033	68.8539	70.9099	69.0997	65.3143	65.2224	75.3304	75.0876
Ccan003g019070	349aa	AT1G28220	AT1G28220-c	PUP3	L=351	purine permease 3	Member of a family of proteins related to PUP1, a purine transporter. May be involved in the transport of purine and purine derivatives such as cytokinins, across the plasma membrane.	purine permease 3 (PUP3); CONTAINS InterPro DOMAIN/s: Protein of unknown function DUF6, transmembrane (InterPro:IPR000620), Protein of unknown function DUF250 (InterPro:IPR004853); BEST Arabidopsis thaliana protein match is: purine permease 2 (TAIR:AT2G33750.2); Has 782 Blast hits to 771 proteins in 171 species: Archae - 1; Bacteria - 157; Metazoa - 97; Fungi - 2; Plants - 399; Viruses - 0; Other…	OrthoF-OG0000353	AT1G28220.1	Ccan002g039040, Ccan003g019070, Ccan003g019170, Ccan010g011210	turquoise	DESeq2-Ccan003g019070	-1.48237	0.856095	0.44239	0.969447	-7.08812	0.0111716	-7.59121	0.00465195	-2.12213	0.429239	1.87649	0.510265	2.51124	0.327112	4.24429	0.0552272	4.27955	0.0460684	TPM-Ccan003g019070	0.368852	0.659377	0	0.462578	0.981467	0	0	0	0	0	0.107308	0.059203	1.5733	1.45425	2.83172	3.5315	8.84271
Ccan010g011210	353aa	AT1G28220	AT1G28220-d	PUP3	L=351	purine permease 3	Member of a family of proteins related to PUP1, a purine transporter. May be involved in the transport of purine and purine derivatives such as cytokinins, across the plasma membrane.	purine permease 3 (PUP3); CONTAINS InterPro DOMAIN/s: Protein of unknown function DUF6, transmembrane (InterPro:IPR000620), Protein of unknown function DUF250 (InterPro:IPR004853); BEST Arabidopsis thaliana protein match is: purine permease 2 (TAIR:AT2G33750.2); Has 782 Blast hits to 771 proteins in 171 species: Archae - 1; Bacteria - 157; Metazoa - 97; Fungi - 2; Plants - 399; Viruses - 0; Other…	OrthoF-OG0000353	AT1G28220.1	Ccan002g039040, Ccan003g019070, Ccan003g019170, Ccan010g011210	pink	DESeq2-Ccan010g011210	0.453781	0.90482	0.479664	0.826513	1.69932	0.0449098	3.54888	2.19e-06	2.07506	0.0110459	1.41558	0.11552	2.1819	0.00758674	2.91433	0.000169	4.49921	9.55e-10	TPM-Ccan010g011210	9.64617	1.39282	11.8163	6.11492	9.60421	5.10321	14.3071	8.82386	44.5264	64.3169	20.3764	31.8456	17.1966	16.9855	34.563	35.5322	32.6955
Ccan010g024210	635aa	AT1G28220	AT1G28220-e	PUP3	L=351	purine permease 3	Member of a family of proteins related to PUP1, a purine transporter. May be involved in the transport of purine and purine derivatives such as cytokinins, across the plasma membrane.	purine permease 3 (PUP3); CONTAINS InterPro DOMAIN/s: Protein of unknown function DUF6, transmembrane (InterPro:IPR000620), Protein of unknown function DUF250 (InterPro:IPR004853); BEST Arabidopsis thaliana protein match is: purine permease 2 (TAIR:AT2G33750.2); Has 782 Blast hits to 771 proteins in 171 species: Archae - 1; Bacteria - 157; Metazoa - 97; Fungi - 2; Plants - 399; Viruses - 0; Other…	OrthoF-Ccan010g024210	NA		pink	DESeq2-Ccan010g024210	-1.06724	0.707055	1.77905	0.281527	-1.57046	0.193123	-3.06787	0.0032329	-2.56616	0.0191741	-0.575627	0.717457	-1.67817	0.159886	-3.28244	0.00165896	-4.19738	3.76e-05	TPM-Ccan010g024210	12.5409	12.6033	7.93241	5.05851	7.42482	51.7256	2.04914	2.51076	1.06486	1.85326	1.97095	2.53019	9.88712	6.72516	1.16231	2.0803	1.99695
Ccan009g009380	425aa	AT1G30840	AT1G30840	PUP4	L=382	purine permease 4	Member of a family of proteins related to PUP1, a purine transporter. May be involved in the transport of purine and purine derivatives such as cytokinins, across the plasma membrane.	purine permease 4 (PUP4); CONTAINS InterPro DOMAIN/s: Protein of unknown function DUF6, transmembrane (InterPro:IPR000620), Protein of unknown function DUF250 (InterPro:IPR004853); BEST Arabidopsis thaliana protein match is: purine permease 1 (TAIR:AT1G28230.1); Has 652 Blast hits to 644 proteins in 132 species: Archae - 10; Bacteria - 158; Metazoa - 37; Fungi - 9; Plants - 358; Viruses - 0; Othe…	OrthoF-OG0004577	AT1G30840.1	Ccan009g009380	NA	DESeq2-Ccan009g009380	0.184161	1	-2.137	0.83251	-1.68488	0.760665	-7.87859	0.0571343	-0.498514	0.956331	-0.954026	0.89153	-8.02937	0.0627472	0.172198	0.987652	-6.11037	0.140064	TPM-Ccan009g009380	0.642475	0.246109	0.77899	0.296894	0.207913	0	0	0.133924	0	0	0.285999	0.342478	0.559888	0	0	0	0.297055
Ccan006g020140	365aa	AT2G24220	AT2G24220	PUP5	L=361	purine permease 5	Member of a family of proteins related to PUP1, a purine transporter. May be involved in the transport of purine and purine derivatives such as cytokinins, across the plasma membrane.	purine permease 5 (PUP5); CONTAINS InterPro DOMAIN/s: Protein of unknown function DUF6, transmembrane (InterPro:IPR000620), Protein of unknown function DUF250 (InterPro:IPR004853); BEST Arabidopsis thaliana protein match is: purine permease 1 (TAIR:AT1G28230.1); Has 506 Blast hits to 495 proteins in 68 species: Archae - 4; Bacteria - 41; Metazoa - 16; Fungi - 40; Plants - 347; Viruses - 0; Other …	OrthoF-OG0006272	AT2G24220.1	Ccan006g020140	NA	DESeq2-Ccan006g020140	-0.222335	0.861876	0.204433	0.81904	-0.161301	0.743924	-0.363457	0.338024	0.232033	0.596366	0.0923761	0.88141	0.107421	0.831976	0.286049	0.454824	0.508406	0.138897	TPM-Ccan006g020140	102.121	76.3253	78.5531	100.534	115.037	69.8906	98.8143	90.4646	54.0269	50.461	68.0206	74.0496	57.7021	51.0346	63.592	53.0812	80.8508
Ccan009g016990	385aa	AT4G18210	AT4G18210-a	PUP10	L=390	purine permease 10	Member of a family of proteins related to PUP1, a purine transporter. May be involved in the transport of purine and purine derivatives such as cytokinins, across the plasma membrane.	purine permease 10 (PUP10); CONTAINS InterPro DOMAIN/s: Protein of unknown function DUF250 (InterPro:IPR004853); BEST Arabidopsis thaliana protein match is: Drug/metabolite transporter superfamily protein (TAIR:AT4G18220.1); Has 419 Blast hits to 410 proteins in 44 species: Archae - 2; Bacteria - 21; Metazoa - 7; Fungi - 18; Plants - 360; Viruses - 0; Other Eukaryotes - 11 (source: NCBI BLink).	OrthoF-Ccan009g016990	NA		darkgreen	DESeq2-Ccan009g016990	1.90204	0.740288	0.688844	0.92627	-0.803857	0.798416	1.89931	0.424647	2.44497	0.305372	3.21084	0.168057	2.34134	0.334357	-0.963348	0.708032	-1.34331	0.559766	TPM-Ccan009g016990	14.0537	2.10087	37.8146	27.8429	28.6201	0	2.37968	3.29973	36.0897	12.2109	19.6144	82.1787	86.9017	84.2783	8.64625	17.7774	5.33889
Ccan009g017000	388aa	AT4G18210	AT4G18210-b	PUP10	L=390	purine permease 10	Member of a family of proteins related to PUP1, a purine transporter. May be involved in the transport of purine and purine derivatives such as cytokinins, across the plasma membrane.	purine permease 10 (PUP10); CONTAINS InterPro DOMAIN/s: Protein of unknown function DUF250 (InterPro:IPR004853); BEST Arabidopsis thaliana protein match is: Drug/metabolite transporter superfamily protein (TAIR:AT4G18220.1); Has 419 Blast hits to 410 proteins in 44 species: Archae - 2; Bacteria - 21; Metazoa - 7; Fungi - 18; Plants - 360; Viruses - 0; Other Eukaryotes - 11 (source: NCBI BLink).	OrthoF-Ccan009g017000	NA		turquoise	DESeq2-Ccan009g017000	0.251238	0.939295	0.926654	0.265115	-0.60965	0.34761	-0.135609	0.884608	0.483222	0.474363	0.532526	0.446002	0.859459	0.156575	1.36094	0.0117777	0.40439	0.50465	TPM-Ccan009g017000	5.99487	18.5016	20.4216	9.64678	24.822	14.5222	3.59868	5.86578	9.20946	7.915	12.1528	22.311	16.7948	20.69	22.9551	34.3569	26.0903
Ccan009g017030	300aa	AT4G18210	AT4G18210-c	PUP10	L=390	purine permease 10	Member of a family of proteins related to PUP1, a purine transporter. May be involved in the transport of purine and purine derivatives such as cytokinins, across the plasma membrane.	purine permease 10 (PUP10); CONTAINS InterPro DOMAIN/s: Protein of unknown function DUF250 (InterPro:IPR004853); BEST Arabidopsis thaliana protein match is: Drug/metabolite transporter superfamily protein (TAIR:AT4G18220.1); Has 419 Blast hits to 410 proteins in 44 species: Archae - 2; Bacteria - 21; Metazoa - 7; Fungi - 18; Plants - 360; Viruses - 0; Other Eukaryotes - 11 (source: NCBI BLink).	OrthoF-OG0000852	AT4G18210.1, AT4G18220.1	Ccan009g017030, Ccan009g017110	NA	DESeq2-Ccan009g017030	0	NA	4.95129	0.807863	5.77773	0.571879	0	1	7.02654	0.465881	5.02839	0.645161	0	1	8.02094	0.354185	0	1	TPM-Ccan009g017030	0	0	0	0	0.142782	0	0.122332	0	0	0	0.137715	0.336452	0.185843	0	0	0.272356	0.713234
Ccan009g017110	383aa	AT4G18210	AT4G18210-d	PUP10	L=390	purine permease 10	Member of a family of proteins related to PUP1, a purine transporter. May be involved in the transport of purine and purine derivatives such as cytokinins, across the plasma membrane.	purine permease 10 (PUP10); CONTAINS InterPro DOMAIN/s: Protein of unknown function DUF250 (InterPro:IPR004853); BEST Arabidopsis thaliana protein match is: Drug/metabolite transporter superfamily protein (TAIR:AT4G18220.1); Has 419 Blast hits to 410 proteins in 44 species: Archae - 2; Bacteria - 21; Metazoa - 7; Fungi - 18; Plants - 360; Viruses - 0; Other Eukaryotes - 11 (source: NCBI BLink).	OrthoF-OG0000852	AT4G18210.1, AT4G18220.1	Ccan009g017030, Ccan009g017110	grey60	DESeq2-Ccan009g017110	0.43278	1	-3.87285	0.268326	-0.644463	0.867458	-1.74833	0.522982	0.0664679	1	-0.449317	0.924524	-1.23584	0.690199	-9.77888	0.000322	-6.41327	0.0196821	TPM-Ccan009g017110	0.043572	2.55111	1.34447	2.20378	0.188818	0	0.630331	0.433175	0	0.633787	0.862586	1.90083	1.18235	0.921225	0.259922	0.72813	0
Ccan002g030620	437aa	AT1G44750	AT1G44750-a	PUP11	L=367	purine permease 11	Member of a family of proteins related to PUP1, a purine transporter. May be involved in the transport of purine and purine derivatives such as cytokinins, across the plasma membrane.	purine permease 11 (PUP11); CONTAINS InterPro DOMAIN/s: Protein of unknown function DUF250 (InterPro:IPR004853); BEST Arabidopsis thaliana protein match is: Drug/metabolite transporter superfamily protein (TAIR:AT4G08700.1); Has 428 Blast hits to 419 proteins in 52 species: Archae - 0; Bacteria - 15; Metazoa - 14; Fungi - 21; Plants - 366; Viruses - 0; Other Eukaryotes - 12 (source: NCBI BLink).	OrthoF-OG0005229	AT1G44750.1	Ccan002g030620	black	DESeq2-Ccan002g030620	0.599975	0.702596	0.431995	0.766617	1.2163	0.053289	2.16534	0.000125	2.87849	2.77e-07	0.547057	0.480817	0.738001	0.288618	0.460238	0.506758	1.08783	0.0691435	TPM-Ccan002g030620	5.83221	7.08229	16.6469	4.08324	8.49868	6.14635	8.73502	10.0321	21.2865	23.8114	52.2081	41.3564	10.3875	10.414	11.6689	9.72685	6.11781
Ccan008g006730	681aa	AT1G44750	AT1G44750-b	PUP11	L=367	purine permease 11	Member of a family of proteins related to PUP1, a purine transporter. May be involved in the transport of purine and purine derivatives such as cytokinins, across the plasma membrane.	purine permease 11 (PUP11); CONTAINS InterPro DOMAIN/s: Protein of unknown function DUF250 (InterPro:IPR004853); BEST Arabidopsis thaliana protein match is: Drug/metabolite transporter superfamily protein (TAIR:AT4G08700.1); Has 428 Blast hits to 419 proteins in 52 species: Archae - 0; Bacteria - 15; Metazoa - 14; Fungi - 21; Plants - 366; Viruses - 0; Other Eukaryotes - 12 (source: NCBI BLink).	OrthoF-Ccan008g006730	NA		turquoise	DESeq2-Ccan008g006730	-0.932969	0.265	0.0143258	1	-0.500942	0.425766	-0.389269	0.532388	0.725117	0.211008	-0.609312	0.329561	-0.138909	0.862509	0.0655308	0.941144	0.694146	0.191609	TPM-Ccan008g006730	8.48183	29.9378	8.3137	12.4865	21.0716	12.4036	8.34133	7.64324	11.1537	10.5654	29.5796	31.9396	13.1512	12.1593	20.9247	30.5547	17.1489
Ccan002g010510	592aa	AT3G10960	AT3G10960	AZG1	L=579	AZA-guanine resistant1	Encodes a homolog of the adenine-guanine-hypoxanthine transporter AzgA of Aspergillus nidulans. Function as a plant adenine-guanine transporter. Two closely related genes exist in Arabidopsis: AT3G10960 (Azg1) and AT5G50300 (Azg2).	AZA-guanine resistant1 (AZG1); FUNCTIONS IN: transmembrane transporter activity, purine transmembrane transporter activity; INVOLVED IN: purine transport; LOCATED IN: membrane; EXPRESSED IN: 22 plant structures; EXPRESSED DURING: 13 growth stages; CONTAINS InterPro DOMAIN/s: Xanthine/uracil/vitamin C permease (InterPro:IPR006043); BEST Arabidopsis thaliana protein match is: Xanthine/uracil permea…	OrthoF-OG0007828	AT3G10960.1	Ccan002g010510	blue	DESeq2-Ccan002g010510	-0.614631	0.90148	-2.68709	0.060737	-0.135384	0.962593	4.66428	3.2e-06	3.75524	0.000338	3.87841	0.000258	3.84667	0.00026	4.05082	8.47e-05	5.85844	2.5e-09	TPM-Ccan002g010510	1.81308	0.664911	1.212	0.467114	0.431193	0	0.970087	0.321464	22.9356	21.5658	12.2864	19.017	18.0764	18.6501	14.8727	2.63194	14.9566
Ccan004g015590	540aa	AT5G50300	AT5G50300	AZG2	L=530	Xanthine/uracil permease family protein	Encodes a homolog of the adenine-guanine-hypoxanthine transporter AzgA of Aspergillus nidulans. Function as a plant adenine-guanine transporter. Two closely related genes exist in Arabidopsis: AT3G10960 (Azg1) and AT5G50300 (Azg2).	AZA-GUANINE RESISTANT2 (AZG2); FUNCTIONS IN: transporter activity, purine transmembrane transporter activity; INVOLVED IN: transport, purine transport; LOCATED IN: membrane; EXPRESSED IN: root; CONTAINS InterPro DOMAIN/s: Xanthine/uracil/vitamin C permease (InterPro:IPR006043); BEST Arabidopsis thaliana protein match is: AZA-guanine resistant1 (TAIR:AT3G10960.1); Has 35333 Blast hits to 34131 pro…	OrthoF-OG0011067	AT5G50300.1	Ccan004g015590	brown	DESeq2-Ccan004g015590	1.95915	0.529454	1.67426	0.561597	-1.46866	0.432803	-0.845027	0.671637	1.1785	0.538809	1.04441	0.616507	2.67533	0.102522	5.50861	0.000132	4.87293	0.000594	TPM-Ccan004g015590	0.387078	0.980099	4.53476	1.67115	1.50696	2.35605	0.108388	0.125466	0.530379	0	1.95109	1.12209	2.50602	1.0394	7.64153	14.3168	35.4434
Ccan006g013560	418aa	AT4G32400	AT4G32400-a	BT1	L=392	Mitochondrial substrate carrier family protein	Encodes a plastidial nucleotide uniport carrier protein required to export newly synthesized adenylates into the cytosol.	SODIUM HYPERSENSITIVE 1 (SHS1); FUNCTIONS IN: nucleotide transmembrane transporter activity, binding, transporter activity; INVOLVED IN: nucleotide transport, transport, mitochondrial transport, embryo development ending in seed dormancy; LOCATED IN: mitochondrion, mitochondrial inner membrane, chloroplast, plastid; EXPRESSED IN: 25 plant structures; EXPRESSED DURING: 13 growth stages; CONTAINS I…	OrthoF-Ccan006g013560	NA		red	DESeq2-Ccan006g013560	0.170301	0.989534	0.500035	0.74721	4.07913	8.65e-12	3.44847	9.96e-09	0.850266	0.261142	1.23152	0.0886376	1.35891	0.0508203	1.55929	0.017573	1.76172	0.00534533	TPM-Ccan006g013560	4.6397	6.45591	6.67468	7.84632	15.7997	2.10408	67.8836	57.3213	36.2047	71.9927	9.926	12.3124	17.2265	15.2306	17.8939	11.3726	18.9168
Ccan008g005930	399aa	AT4G32400	AT4G32400-b	BT1	L=392	Mitochondrial substrate carrier family protein	Encodes a plastidial nucleotide uniport carrier protein required to export newly synthesized adenylates into the cytosol.	SODIUM HYPERSENSITIVE 1 (SHS1); FUNCTIONS IN: nucleotide transmembrane transporter activity, binding, transporter activity; INVOLVED IN: nucleotide transport, transport, mitochondrial transport, embryo development ending in seed dormancy; LOCATED IN: mitochondrion, mitochondrial inner membrane, chloroplast, plastid; EXPRESSED IN: 25 plant structures; EXPRESSED DURING: 13 growth stages; CONTAINS I…	OrthoF-OG0009493	AT4G32400.1	Ccan008g005930	yellow	DESeq2-Ccan008g005930	0.554913	0.429027	0.219465	0.829188	0.21301	0.686998	0.111844	0.850804	1.14496	0.00192026	0.856554	0.0305707	0.880669	0.0230996	0.332182	0.43493	0.101595	0.827952	TPM-Ccan008g005930	13.1394	26.6793	34.029	28.6545	30.007	13.5765	13.035	14.8482	15.875	15.8755	37.8632	48.6773	40.2237	38.5581	36.8035	31.1646	21.5649
Ccan007g015490	1207aa	AT2G17820	AT2G17820	AHK1	L=1207	histidine kinase 1	Encodes a member of the histidine kinase family.	histidine kinase 1 (HK1); FUNCTIONS IN: osmosensor activity, protein histidine kinase activity, histidine phosphotransfer kinase activity; INVOLVED IN: response to water deprivation, seed maturation, response to osmotic stress; LOCATED IN: membrane; EXPRESSED IN: 19 plant structures; EXPRESSED DURING: 12 growth stages; CONTAINS InterPro DOMAIN/s: Signal transduction histidine kinase, homodimeric …	OrthoF-OG0005776	AT2G17820.1	Ccan007g015490	NA	DESeq2-Ccan007g015490	0.11177	1	0.160219	0.96093	1.36183	0.0647929	1.56201	0.024381	0.673533	0.427339	-0.0376135	0.995789	-0.714321	0.399398	-0.572275	0.475604	-2.36351	0.000902	TPM-Ccan007g015490	0.959185	1.15962	0.704591	1.70773	1.66753	0.499792	1.30708	1.8908	2.13193	2.47577	1.25345	1.89513	1.36599	0.824893	0.528743	0.563148	0.885015
Ccan1728g005000	1271aa	AT5G35750	AT5G35750	AHK2	L=1176	histidine kinase 2	Encodes histidine kinase AHK2.	histidine kinase 2 (HK2); FUNCTIONS IN: osmosensor activity, cytokinin receptor activity, protein histidine kinase activity; INVOLVED IN: in 8 processes; LOCATED IN: membrane; EXPRESSED IN: 23 plant structures; EXPRESSED DURING: 13 growth stages; CONTAINS InterPro DOMAIN/s: Signal transduction histidine kinase, homodimeric (InterPro:IPR009082), CHASE (InterPro:IPR006189), Signal transduction hist…	OrthoF-Ccan1728g005000	NA		pink	DESeq2-Ccan1728g005000	-0.0561669	0.997711	0.076733	0.942824	-0.208613	0.538056	-0.587593	0.0260019	-0.625741	0.0202999	-0.182189	0.617562	-0.281283	0.374281	-0.844469	0.000947	-1.73127	6.47e-13	TPM-Ccan1728g005000	33.6869	45.8111	41.1112	39.9371	32.8577	36.1559	21.5207	19.32	18.0904	23.2228	21.2602	31.0794	36.3668	39.249	27.5298	25.9223	19.8077
Ccan011g025430	1054aa	AT1G27320	AT1G27320	AHK3	L=1036	histidine kinase 3	Encodes a histidine kinases, a cytokinin receptor that controls cytokinin-mediated leaf longevity through a specific phosphorylation of the response regulator, ARR2.	histidine kinase 3 (HK3); CONTAINS InterPro DOMAIN/s: Signal transduction histidine kinase, homodimeric (InterPro:IPR009082), CHASE (InterPro:IPR006189), Signal transduction histidine kinase, core (InterPro:IPR005467), ATPase-like, ATP-binding domain (InterPro:IPR003594), CheY-like (InterPro:IPR011006), Signal transduction response regulator, receiver domain (InterPro:IPR001789), Signal transduct…	OrthoF-OG0003727	AT1G27320.1	Ccan011g025430	pink	DESeq2-Ccan011g025430	-0.119211	0.974428	-0.292045	0.720434	-1.38909	5.43e-05	-2.50008	1.13e-14	-1.45069	2.45e-05	-1.01493	0.00560285	-1.13244	0.00149586	-1.33022	0.000112	-2.1221	9.72e-11	TPM-Ccan011g025430	68.4767	101.985	80.4299	86.4966	67.2338	51.3188	20.3616	18.2361	8.10945	15.985	18.8096	46.823	45.1082	46.6616	32.6534	34.2835	28.7773
Ccan011g015130	1005aa	AT2G01830	AT2G01830	AHK4	L=1080	CHASE domain containing histidine kinase protein	Histidine kinase: cytokinin-binding receptor that transduces cytokinin signals across the plasma membrane	WOODEN LEG (WOL); FUNCTIONS IN: osmosensor activity, cytokine binding, cytokinin receptor activity, protein histidine kinase activity, phosphoprotein phosphatase activity; INVOLVED IN: in 7 processes; LOCATED IN: membrane; EXPRESSED IN: 30 plant structures; EXPRESSED DURING: 13 growth stages; CONTAINS InterPro DOMAIN/s: Signal transduction histidine kinase, homodimeric (InterPro:IPR009082), CHASE…	OrthoF-OG0006355	AT2G01830.2	Ccan011g015130	black	DESeq2-Ccan011g015130	0.21229	0.991276	-0.275832	0.929826	0.0852088	0.974425	0.693465	0.492784	3.57505	9e-06	3.38673	3.82e-05	3.23898	8.17e-05	2.26259	0.00668115	1.51301	0.0751384	TPM-Ccan011g015130	1.41595	23.1343	7.28692	20.6893	11.2538	5.29294	6.92622	6.80283	10.7893	16.3272	96.6876	168.375	122.742	121.947	86.4576	94.6523	40.806
Ccan008g015030	1023aa	AT5G10720	AT5G10720	AHK5	L=922	histidine kinase 5	member of Histidine Kinase	histidine kinase 5 (HK5); FUNCTIONS IN: protein histidine kinase activity; INVOLVED IN: cytokinin mediated signaling pathway; LOCATED IN: vacuole; EXPRESSED IN: male gametophyte, root; CONTAINS InterPro DOMAIN/s: Signal transduction histidine kinase, homodimeric (InterPro:IPR009082), CheY-like (InterPro:IPR011006), Signal transduction histidine kinase, core (InterPro:IPR005467), Signal transducti…	OrthoF-OG0010091	AT5G10720.1	Ccan008g015030	NA	DESeq2-Ccan008g015030	6.85656	NA	0	1	4.07862	0.718694	0	1	6.01288	0.546084	6.54274	0.526597	6.5434	0.505197	0	1	7.74379	0.354367	TPM-Ccan008g015030	0	0	0	0.193014	0	0	0.01383	0	0	0	0	0.067272	0	0.158014	0	0.181892	0
Ccan002g044330	159aa	AT3G21510	AT3G21510-a	AHP1	L=154	histidine-containing phosphotransmitter 1	Encodes AHP1, one of the six Arabidopsis thaliana histidine phosphotransfer proteins (AHPs). AHPs function as redundant positive regulators of cytokinin signaling. Members of the AHP gene family include: AT3G21510 (AHP1), AT3G29350 (AHP2), AT5G39340 (AHP3), AT3G16360 (AHP4), AT1G03430 (AHP5) and AT1G80100 (AHP6).	histidine-containing phosphotransmitter 1 (AHP1); CONTAINS InterPro DOMAIN/s: Signal transduction histidine kinase, phosphotransfer (Hpt) domain (InterPro:IPR008207); BEST Arabidopsis thaliana protein match is: histidine-containing phosphotransfer factor 5 (TAIR:AT1G03430.1); Has 358 Blast hits to 357 proteins in 69 species: Archae - 2; Bacteria - 42; Metazoa - 0; Fungi - 41; Plants - 268; Viruse…	OrthoF-Ccan002g044330	NA		royalblue	DESeq2-Ccan002g044330	0.198565	1	-0.380776	0.953936	-3.57939	0.0223955	-4.56072	0.00206162	3.81758	0.0118405	3.52608	0.0253938	2.86149	0.0752456	2.10318	0.188761	-1.15508	0.488867	TPM-Ccan002g044330	6.80904	3.95627	2.04473	11.1462	4.69153	2.9501	0.533767	0	0	0.412911	74.4242	76.4553	68.6404	62.2204	18.1987	41.6204	16.5216
Ccan003g007600	151aa	AT3G21510	AT3G21510-b	AHP1	L=154	histidine-containing phosphotransmitter 1	Encodes AHP1, one of the six Arabidopsis thaliana histidine phosphotransfer proteins (AHPs). AHPs function as redundant positive regulators of cytokinin signaling. Members of the AHP gene family include: AT3G21510 (AHP1), AT3G29350 (AHP2), AT5G39340 (AHP3), AT3G16360 (AHP4), AT1G03430 (AHP5) and AT1G80100 (AHP6).	histidine-containing phosphotransmitter 1 (AHP1); CONTAINS InterPro DOMAIN/s: Signal transduction histidine kinase, phosphotransfer (Hpt) domain (InterPro:IPR008207); BEST Arabidopsis thaliana protein match is: histidine-containing phosphotransfer factor 5 (TAIR:AT1G03430.1); Has 358 Blast hits to 357 proteins in 69 species: Archae - 2; Bacteria - 42; Metazoa - 0; Fungi - 41; Plants - 268; Viruse…	OrthoF-OG0007915	AT3G21510.1	Ccan003g007600	grey60	DESeq2-Ccan003g007600	0.0812003	0.987354	-0.0958985	0.93433	0.289411	0.4435	0.698884	0.0220219	0.551104	0.0933735	-0.426407	0.234395	-0.553932	0.0964574	-0.492093	0.12642	-0.923343	0.00204808	TPM-Ccan003g007600	23.3115	34.7596	32.0015	27.6231	26.1514	18.3984	21.1601	18.5209	32.7305	28.6059	43.0863	40.9968	22.8444	24.1051	16.922	24.3092	17.5597
Ccan004g007550	150aa	AT3G16360	AT3G16360-a	AHP4	L=145	HPT phosphotransmitter 4	Encodes AHP4, a histidine-containing phosphotransmitter involved in Histidine (His)-to-Aspartate (Asp) phosphorelay signal transduction. AHP4 is one of the six Arabidopsis thaliana histidine phosphotransfer proteins (AHPs). AHPs function as redundant positive regulators of cytokinin signaling. Members of the AHP gene family include: AT3G21510 (AHP1), AT3G29350 (AHP2), AT5G39340 (AHP3), AT3G16360 …	HPT phosphotransmitter 4 (AHP4); CONTAINS InterPro DOMAIN/s: Signal transduction histidine kinase, phosphotransfer (Hpt) domain (InterPro:IPR008207); BEST Arabidopsis thaliana protein match is: histidine-containing phosphotransmitter 2 (TAIR:AT3G29350.1); Has 335 Blast hits to 334 proteins in 65 species: Archae - 0; Bacteria - 41; Metazoa - 0; Fungi - 26; Plants - 266; Viruses - 0; Other Eukaryot…	OrthoF-OG0002689	AT3G16360.2	Ccan004g007550, Ccan008g021490	black	DESeq2-Ccan004g007550	-0.0552666	1	-0.762619	0.927599	1.37659	0.664822	-0.0110352	1	3.70019	0.14026	-0.530168	0.907285	-0.614725	0.864318	-0.0866404	0.992894	-1.84591	0.475634	TPM-Ccan004g007550	0	0.902655	2.3617	0.817719	1.96239	0	0.972425	3.08419	1.07407	1.76638	18.4218	21.5983	2.02268	0.687358	1.64602	3.16429	0.241055
Ccan008g021490	140aa	AT3G16360	AT3G16360-b	AHP4	L=145	HPT phosphotransmitter 4	Encodes AHP4, a histidine-containing phosphotransmitter involved in Histidine (His)-to-Aspartate (Asp) phosphorelay signal transduction. AHP4 is one of the six Arabidopsis thaliana histidine phosphotransfer proteins (AHPs). AHPs function as redundant positive regulators of cytokinin signaling. Members of the AHP gene family include: AT3G21510 (AHP1), AT3G29350 (AHP2), AT5G39340 (AHP3), AT3G16360 …	HPT phosphotransmitter 4 (AHP4); CONTAINS InterPro DOMAIN/s: Signal transduction histidine kinase, phosphotransfer (Hpt) domain (InterPro:IPR008207); BEST Arabidopsis thaliana protein match is: histidine-containing phosphotransmitter 2 (TAIR:AT3G29350.1); Has 335 Blast hits to 334 proteins in 65 species: Archae - 0; Bacteria - 41; Metazoa - 0; Fungi - 26; Plants - 266; Viruses - 0; Other Eukaryot…	OrthoF-OG0002689	AT3G16360.2	Ccan004g007550, Ccan008g021490	turquoise	DESeq2-Ccan008g021490	4.01579	0.190235	4.19685	0.129552	3.97765	0.060625	4.88781	0.0136729	-0.320773	0.94211	-2.52044	0.301006	-2.5082	0.289716	-8.53766	0.000784	-2.19511	0.325088	TPM-Ccan008g021490	0.243865	1.29076	23.3032	2.81993	7.45449	12.6051	9.0292	4.55272	10.3142	26.3548	0.301664	1.24025	0	0.297645	0	0.427912	0
Ccan004g009310	133aa	AT1G80100	AT1G80100	AHP6	L=154	histidine phosphotransfer protein 6	AHP6 lacks the conserved histidine residue (Asn83 in AHP6b), which is required for phosphotransfer, present in the other AHPs. AHP6 does not appear to have phosphotransfer activity. Acts as an inhibitor of cytokinin signaling by interacting with the phosphorelay machinery. Expressed in developing protoxylem and associated pericycle cell files. Negative regulator of cytokinin signaling. Expression…	histidine phosphotransfer protein 6 (HP6); CONTAINS InterPro DOMAIN/s: Signal transduction histidine kinase, phosphotransfer (Hpt) domain (InterPro:IPR008207); BEST Arabidopsis thaliana protein match is: histidine-containing phosphotransfer factor 5 (TAIR:AT1G03430.1); Has 30201 Blast hits to 17322 proteins in 780 species: Archae - 12; Bacteria - 1396; Metazoa - 17338; Fungi - 3422; Plants - 5037…	OrthoF-OG0003753	AT1G80100.1	Ccan004g009310	NA	DESeq2-Ccan004g009310	0	NA	0	NA	0	NA	0	NA	0	NA	0	NA	0	NA	6.25622	NA	7.8658	NA	TPM-Ccan004g009310	0	0	0	0	0	0	0	0	0	0	0	0	0	0	0	0.960886	0.141132
Ccan001g027890	298aa	AT4G27950	AT4G27950-a	CRF4	L=335	cytokinin response factor 4	encodes a member of the ERF (ethylene response factor) subfamily B-5 of ERF/AP2 transcription factor family. The protein contains one AP2 domain. There are 7 members in this subfamily.	cytokinin response factor 4 (CRF4); CONTAINS InterPro DOMAIN/s: DNA-binding, integrase-type (InterPro:IPR016177), Pathogenesis-related transcriptional factor/ERF, DNA-binding (InterPro:IPR001471); BEST Arabidopsis thaliana protein match is: cytokinin response factor 3 (TAIR:AT5G53290.1); Has 6110 Blast hits to 5757 proteins in 250 species: Archae - 0; Bacteria - 2; Metazoa - 0; Fungi - 2; Plants …	OrthoF-Ccan001g027890	NA		greenyellow	DESeq2-Ccan001g027890	-0.0284072	1	0.600105	0.510785	1.0667	0.0399835	-0.188865	0.793362	-0.92398	0.082199	-1.83028	0.000182	-1.71794	0.000432	-1.16629	0.0190767	-1.42175	0.00281136	TPM-Ccan001g027890	111.215	121.185	188.368	71.0749	131.284	174.222	169.245	149.07	64.5314	100.008	57.062	74.5999	39.7601	35.0534	40.4905	25.2584	50.4891
Ccan002g006890	390aa	AT4G27950	AT4G27950-b	CRF4	L=335	cytokinin response factor 4	encodes a member of the ERF (ethylene response factor) subfamily B-5 of ERF/AP2 transcription factor family. The protein contains one AP2 domain. There are 7 members in this subfamily.	cytokinin response factor 4 (CRF4); CONTAINS InterPro DOMAIN/s: DNA-binding, integrase-type (InterPro:IPR016177), Pathogenesis-related transcriptional factor/ERF, DNA-binding (InterPro:IPR001471); BEST Arabidopsis thaliana protein match is: cytokinin response factor 3 (TAIR:AT5G53290.1); Has 6110 Blast hits to 5757 proteins in 250 species: Archae - 0; Bacteria - 2; Metazoa - 0; Fungi - 2; Plants …	OrthoF-OG0002905	AT4G27950.1, AT5G53290.1	Ccan002g006890	magenta	DESeq2-Ccan002g006890	-0.190424	0.999341	1.67961	0.22431	5.11703	2.1e-09	6.56033	3.93e-15	4.1967	1.74e-06	3.09893	0.000817	3.32798	0.000249	2.87262	0.00148296	2.66357	0.00280744	TPM-Ccan002g006890	1.23282	0.648098	0.056786	1.78841	1.87748	3.37649	19.5328	21.4737	60.8223	76.8145	19.9921	13.6038	9.89717	7.99004	11.9744	4.64532	5.80633
Ccan008g026990	376aa	AT4G27950	AT4G27950-c	CRF4	L=335	cytokinin response factor 4	encodes a member of the ERF (ethylene response factor) subfamily B-5 of ERF/AP2 transcription factor family. The protein contains one AP2 domain. There are 7 members in this subfamily.	cytokinin response factor 4 (CRF4); CONTAINS InterPro DOMAIN/s: DNA-binding, integrase-type (InterPro:IPR016177), Pathogenesis-related transcriptional factor/ERF, DNA-binding (InterPro:IPR001471); BEST Arabidopsis thaliana protein match is: cytokinin response factor 3 (TAIR:AT5G53290.1); Has 6110 Blast hits to 5757 proteins in 250 species: Archae - 0; Bacteria - 2; Metazoa - 0; Fungi - 2; Plants …	OrthoF-OG0002767	AT4G11140.1, AT4G23750.1	Ccan008g026990	red	DESeq2-Ccan008g026990	0.169681	1	0.787079	0.833771	-1.20271	0.484659	-3.34466	0.0146397	0.0391087	1	-0.582254	0.788569	-0.962513	0.588556	-1.09237	0.490267	0.360027	0.832768	TPM-Ccan008g026990	2.73777	2.01634	3.62459	1.99992	1.8484	4.18387	0.716207	0.542388	0	0.390473	2.51152	2.52037	1.26146	2.00475	0.394652	0.294029	1.19105
Ccan002g050840	386aa	AT2G46310	AT2G46310	CRF5	L=294	cytokinin response factor 5	CRF5 encodes one of the six cytokinin response factors. It is transcriptionally upregulated in response to cytokinin. CRF5 belongs to the AP2/ERF superfamily of the transcriptional factors. CRF proteins rapidly relocalize to the nucleus in response to cytokinin. Analysis of loos-of-function mutants revealed that the CRFs function redundantly to regulate the development of embryos, cotyledons and …	cytokinin response factor 5 (CRF5); CONTAINS InterPro DOMAIN/s: DNA-binding, integrase-type (InterPro:IPR016177), Pathogenesis-related transcriptional factor/ERF, DNA-binding (InterPro:IPR001471); BEST Arabidopsis thaliana protein match is: cytokinin response factor 6 (TAIR:AT3G61630.1); Has 5622 Blast hits to 5574 proteins in 244 species: Archae - 0; Bacteria - 0; Metazoa - 0; Fungi - 0; Plants …	OrthoF-Ccan002g050840	NA		black	DESeq2-Ccan002g050840	0.532062	0.994565	1.36985	0.812307	1.94806	0.47838	2.59868	0.286393	5.9744	0.00639221	4.52959	0.0543092	4.3789	0.0596993	2.48554	0.300864	2.48919	0.283933	TPM-Ccan002g050840	0	0.279332	0.006696	0.329321	0.700396	0	0.153642	0.351431	0.522619	0.603236	7.76746	6.40322	2.13367	3.62976	1.33719	1.39398	0.750901
Ccan003g006180	675aa	AT3G16857	AT3G16857	ARR1	L=690	response regulator 1	Encodes an Arabidopsis response regulator (ARR) protein that acts in concert with other type-B ARRs in the cytokinin signaling pathway. Also involved in cytokinin-dependent inhibition of hypocotyl elongation and cytokinin-dependent greening and shooting in tissue culture.	response regulator 1 (RR1); CONTAINS InterPro DOMAIN/s: Response regulator, plant B-type (InterPro:IPR017053), Myb-like DNA-binding domain, SHAQKYF class (InterPro:IPR006447), CheY-like (InterPro:IPR011006), Myb, DNA-binding (InterPro:IPR014778), Homeodomain-like (InterPro:IPR009057), Signal transduction response regulator, receiver domain (InterPro:IPR001789), HTH transcriptional regulator, Myb-…	OrthoF-OG0002659	AT3G16857.2, AT4G16110.1	Ccan003g006180	grey	DESeq2-Ccan003g006180	-0.595142	0.685262	0.0765105	0.992834	0.872698	0.174937	0.690581	0.28018	-0.28198	0.731379	-0.330282	0.693214	-0.20395	0.811847	-0.284754	0.692271	-0.384551	0.552063	TPM-Ccan003g006180	39.7799	39.5259	28.7764	26.5068	71.0641	10.0067	44.9854	42.8537	38.0452	64.1784	22.4621	44.3299	35.5641	32.0494	36.357	32.8029	28.0432
Ccan011g022880	251aa	AT1G10470	AT1G10470	ARR4	L=259	response regulator 4	Encodes a two-component response regulator. Acts redundantly with ARR3 in the control of circadian period in a cytokinin-independent manner.	response regulator 4 (ARR4); CONTAINS InterPro DOMAIN/s: CheY-like (InterPro:IPR011006), Signal transduction response regulator, receiver domain (InterPro:IPR001789); BEST Arabidopsis thaliana protein match is: response regulator 3 (TAIR:AT1G59940.1); Has 56806 Blast hits to 56102 proteins in 2778 species: Archae - 292; Bacteria - 49762; Metazoa - 41; Fungi - 583; Plants - 1526; Viruses - 7; Othe…	OrthoF-OG0001183	AT1G10470.1, AT1G59940.1	Ccan011g022880	salmon	DESeq2-Ccan011g022880	-0.821591	0.939884	0.434742	0.956738	4.31792	0.0181618	4.78125	0.00614793	4.93272	0.00569879	3.91384	0.0396628	4.28322	0.0199945	3.46553	0.0578242	3.97188	0.0227535	TPM-Ccan011g022880	2.17184	12.0811	2.29645	4.90464	18.8031	0	77.678	81.1933	138.85	140.096	206.721	204.203	117.486	104.66	158.877	159.178	67.9283
Ccan002g039330	183aa	AT3G57040	AT3G57040-a	ARR9	L=234	response regulator 9	response regulator ARR9, A two-component response regulator-like protein with a receiver domain with a conserved aspartate residue and a possible phosphorylation site and at the N-terminal half. Appears to interact with histidine kinase like genes ATHP3 and ATHP2	response regulator 9 (ARR9); CONTAINS InterPro DOMAIN/s: CheY-like (InterPro:IPR011006), Signal transduction response regulator, receiver domain (InterPro:IPR001789); BEST Arabidopsis thaliana protein match is: response regulator 3 (TAIR:AT2G41310.1); Has 31916 Blast hits to 31617 proteins in 2439 species: Archae - 203; Bacteria - 27463; Metazoa - 9; Fungi - 302; Plants - 1334; Viruses - 4; Other…	OrthoF-Ccan002g039330	NA		NA	DESeq2-Ccan002g039330	NA	NA	NA	NA	NA	NA	NA	NA	NA	NA	NA	NA	NA	NA	NA	NA	NA	NA	TPM-Ccan002g039330	0	0	0	0	0	0	0	0	0	0	0	0	0	0	0	0	0
Ccan006g024350	234aa	AT3G57040	AT3G57040-b	ARR9	L=234	response regulator 9	response regulator ARR9, A two-component response regulator-like protein with a receiver domain with a conserved aspartate residue and a possible phosphorylation site and at the N-terminal half. Appears to interact with histidine kinase like genes ATHP3 and ATHP2	response regulator 9 (ARR9); CONTAINS InterPro DOMAIN/s: CheY-like (InterPro:IPR011006), Signal transduction response regulator, receiver domain (InterPro:IPR001789); BEST Arabidopsis thaliana protein match is: response regulator 3 (TAIR:AT2G41310.1); Has 31916 Blast hits to 31617 proteins in 2439 species: Archae - 203; Bacteria - 27463; Metazoa - 9; Fungi - 302; Plants - 1334; Viruses - 4; Other…	OrthoF-OG0001881	AT2G41310.1, AT3G57040.1	Ccan006g024350	black	DESeq2-Ccan006g024350	2.31467	0.039618	0.884417	0.613226	3.41735	3.97e-05	4.79821	1.56e-09	5.15675	1.34e-10	5.04751	5.6e-10	4.79749	3.87e-09	3.47737	2.73e-05	2.61703	0.00159608	TPM-Ccan006g024350	1.49613	5.94231	2.44795	32.7164	9.91424	1.46218	22.0702	22.7379	73.2317	68.708	72.7514	170.031	127.335	107.365	79.1561	102.33	30.2522
Ccan004g023740	374aa	AT4G31920	AT4G31920-a	ARR10	L=552	response regulator 10	Encodes an Arabidopsis response regulator (ARR) protein that acts in concert with other type-B ARRs in the cytokinin signaling pathway. Also involved in cytokinin-dependent inhibition of hypocotyl elongation and cytokinin-dependent greening and shooting in tissue culture.	response regulator 10 (RR10); CONTAINS InterPro DOMAIN/s: Response regulator, plant B-type (InterPro:IPR017053), Myb-like DNA-binding domain, SHAQKYF class (InterPro:IPR006447), CheY-like (InterPro:IPR011006), Homeodomain-like (InterPro:IPR009057), Myb, DNA-binding (InterPro:IPR014778), Signal transduction response regulator, receiver domain (InterPro:IPR001789), HTH transcriptional regulator, My…	OrthoF-Ccan004g023740	NA		NA	DESeq2-Ccan004g023740	NA	NA	NA	NA	NA	NA	NA	NA	NA	NA	NA	NA	NA	NA	NA	NA	NA	NA	TPM-Ccan004g023740	0	0	0	0	0	0	0	0	0	0	0	0	0	0	0	0	0
Ccan004g023950	352aa	AT4G31920	AT4G31920-b	ARR10	L=552	response regulator 10	Encodes an Arabidopsis response regulator (ARR) protein that acts in concert with other type-B ARRs in the cytokinin signaling pathway. Also involved in cytokinin-dependent inhibition of hypocotyl elongation and cytokinin-dependent greening and shooting in tissue culture.	response regulator 10 (RR10); CONTAINS InterPro DOMAIN/s: Response regulator, plant B-type (InterPro:IPR017053), Myb-like DNA-binding domain, SHAQKYF class (InterPro:IPR006447), CheY-like (InterPro:IPR011006), Homeodomain-like (InterPro:IPR009057), Myb, DNA-binding (InterPro:IPR014778), Signal transduction response regulator, receiver domain (InterPro:IPR001789), HTH transcriptional regulator, My…	OrthoF-Ccan004g023950	NA		NA	DESeq2-Ccan004g023950	NA	NA	NA	NA	NA	NA	NA	NA	NA	NA	NA	NA	NA	NA	NA	NA	NA	NA	TPM-Ccan004g023950	0	0	0	0	0	0	0	0	0	0	0	0	0	0	0	0	0
Ccan006g005060	597aa	AT4G31920	AT4G31920-c	ARR10	L=552	response regulator 10	Encodes an Arabidopsis response regulator (ARR) protein that acts in concert with other type-B ARRs in the cytokinin signaling pathway. Also involved in cytokinin-dependent inhibition of hypocotyl elongation and cytokinin-dependent greening and shooting in tissue culture.	response regulator 10 (RR10); CONTAINS InterPro DOMAIN/s: Response regulator, plant B-type (InterPro:IPR017053), Myb-like DNA-binding domain, SHAQKYF class (InterPro:IPR006447), CheY-like (InterPro:IPR011006), Homeodomain-like (InterPro:IPR009057), Myb, DNA-binding (InterPro:IPR014778), Signal transduction response regulator, receiver domain (InterPro:IPR001789), HTH transcriptional regulator, My…	OrthoF-Ccan006g005060	NA		NA	DESeq2-Ccan006g005060	0.504719	0.542308	-0.0339539	1	0.40101	0.403007	1.32832	0.000409	0.541733	0.226175	0.434651	0.374431	0.535991	0.235591	0.394038	0.370504	0.682798	0.0869943	TPM-Ccan006g005060	19.2354	9.78744	20.7453	24.9329	16.2459	10.8462	11.7249	12.6376	27.3819	27.9834	20.0194	20.2279	20.7265	21.0078	19.3586	19.2315	18.8486
Ccan011g024670	591aa	AT1G67710	AT1G67710	ARR11	L=521	response regulator 11	Encodes an Arabidopsis response regulator (ARR) protein that acts in concert with other type-B ARRs in the cytokinin signaling pathway.	response regulator 11 (ARR11); CONTAINS InterPro DOMAIN/s: Response regulator, plant B-type (InterPro:IPR017053), Myb-like DNA-binding domain, SHAQKYF class (InterPro:IPR006447), CheY-like (InterPro:IPR011006), Myb, DNA-binding (InterPro:IPR014778), Homeodomain-like (InterPro:IPR009057), Signal transduction response regulator, receiver domain (InterPro:IPR001789), Homeodomain-related (InterPro:IP…	OrthoF-OG0005004	AT1G67710.1	Ccan011g024670	green	DESeq2-Ccan011g024670	0.121204	0.94082	-0.137486	0.857982	-0.286998	0.36563	-1.0462	2.62e-05	-0.858159	0.000954	-1.4876	2.22e-09	-1.35831	5.36e-08	-1.3419	6.57e-08	-2.01232	8.97e-17	TPM-Ccan011g024670	52.2611	89.7741	81.2104	81.4946	72.744	40.6837	39.9144	29.696	23.4045	29.3087	29.1817	49.795	25.1769	28.1945	26.2858	31.4131	24.3403
Ccan006g012620	202aa	AT2G25180	AT2G25180-a	ARR12	L=596	response regulator 12	Encodes an Arabidopsis response regulator (ARR) protein that acts in concert with other type-B ARRs in the cytokinin signaling pathway. Also involved in cytokinin-dependent inhibition of hypocotyl elongation and cytokinin-dependent greening and shooting in tissue culture.	response regulator 12 (RR12); CONTAINS InterPro DOMAIN/s: Response regulator, plant B-type (InterPro:IPR017053), Myb-like DNA-binding domain, SHAQKYF class (InterPro:IPR006447), CheY-like (InterPro:IPR011006), Myb, DNA-binding (InterPro:IPR014778), Homeodomain-like (InterPro:IPR009057), Signal transduction response regulator, receiver domain (InterPro:IPR001789), HTH transcriptional regulator, My…	OrthoF-Ccan006g012620	NA		NA	DESeq2-Ccan006g012620	0	NA	3.63134	NA	0	NA	0	NA	0	NA	0	NA	0	NA	0	NA	0	NA	TPM-Ccan006g012620	0	0	0	0	0.094258	0	0	0	0	0	0	0	0	0	0	0	0
Ccan006g020520	696aa	AT2G25180	AT2G25180-b	ARR12	L=596	response regulator 12	Encodes an Arabidopsis response regulator (ARR) protein that acts in concert with other type-B ARRs in the cytokinin signaling pathway. Also involved in cytokinin-dependent inhibition of hypocotyl elongation and cytokinin-dependent greening and shooting in tissue culture.	response regulator 12 (RR12); CONTAINS InterPro DOMAIN/s: Response regulator, plant B-type (InterPro:IPR017053), Myb-like DNA-binding domain, SHAQKYF class (InterPro:IPR006447), CheY-like (InterPro:IPR011006), Myb, DNA-binding (InterPro:IPR014778), Homeodomain-like (InterPro:IPR009057), Signal transduction response regulator, receiver domain (InterPro:IPR001789), HTH transcriptional regulator, My…	OrthoF-OG0001824	AT2G25180.1, AT4G31920.1	Ccan006g020520	yellow	DESeq2-Ccan006g020520	0.0233426	1	-0.621603	0.476596	-0.679713	0.225012	-2.74861	1.13e-09	-0.0103925	1	-0.343014	0.612776	0.135895	0.858713	0.328155	0.571602	0.217379	0.705826	TPM-Ccan006g020520	5.6407	17.3298	13.451	9.89022	6.5871	4.92535	3.41049	3.89007	0.729741	1.60905	8.53087	13.4251	8.65597	10.2427	13.9313	17.6444	12.6288
Ccan011g015950	649aa	AT2G01760	AT2G01760-a	ARR14	L=382	response regulator 14	member of Response Regulator: B- Type	response regulator 14 (RR14); CONTAINS InterPro DOMAIN/s: Response regulator, plant B-type (InterPro:IPR017053), Myb-like DNA-binding domain, SHAQKYF class (InterPro:IPR006447), CheY-like (InterPro:IPR011006), Homeodomain-like (InterPro:IPR009057), Myb, DNA-binding (InterPro:IPR014778), Signal transduction response regulator, receiver domain (InterPro:IPR001789), Homeodomain-related (InterPro:IPR…	OrthoF-OG0002136	AT2G01760.1	Ccan011g015950, Ccan011g015960	NA	DESeq2-Ccan011g015950	0.451063	0.607563	0.442598	0.5489	0.704192	0.0932271	0.758723	0.0566044	0.0932103	0.894674	-0.18548	0.755991	-0.360621	0.453704	-0.0971903	0.860861	-0.0999777	0.837393	TPM-Ccan011g015950	12.8374	32.8959	34.9436	31.2661	28.0043	24.7445	20.0065	22.4827	26.5314	31.8739	17.0823	33.2304	24.6568	18.856	16.9016	19.1295	17.3163
Ccan011g015960	608aa	AT2G01760	AT2G01760-b	ARR14	L=382	response regulator 14	member of Response Regulator: B- Type	response regulator 14 (RR14); CONTAINS InterPro DOMAIN/s: Response regulator, plant B-type (InterPro:IPR017053), Myb-like DNA-binding domain, SHAQKYF class (InterPro:IPR006447), CheY-like (InterPro:IPR011006), Homeodomain-like (InterPro:IPR009057), Myb, DNA-binding (InterPro:IPR014778), Signal transduction response regulator, receiver domain (InterPro:IPR001789), Homeodomain-related (InterPro:IPR…	OrthoF-OG0002136	AT2G01760.1	Ccan011g015950, Ccan011g015960	pink	DESeq2-Ccan011g015960	1.61082	0.256296	0.749752	0.695723	-0.128882	0.950065	-0.573038	0.603725	0.911822	0.386811	-1.08571	0.30273	-1.40861	0.147902	-1.81279	0.0417895	-1.58137	0.0728159	TPM-Ccan011g015960	2.62874	39.5586	53.4218	76.3922	35.0316	24.0783	9.19227	12.9382	8.41901	12.0378	28.2278	45.9642	10.8031	8.82898	6.84441	9.38269	2.91413
Ccan001g027820	180aa	AT3G56380	AT3G56380	ARR17	L=153	response regulator 17	response regulator 17	response regulator 17 (RR17); CONTAINS InterPro DOMAIN/s: CheY-like (InterPro:IPR011006), Signal transduction response regulator, receiver domain (InterPro:IPR001789); BEST Arabidopsis thaliana protein match is: response regulator 16 (TAIR:AT2G40670.1); Has 39813 Blast hits to 39289 proteins in 2430 species: Archae - 260; Bacteria - 34490; Metazoa - 15; Fungi - 615; Plants - 1410; Viruses - 6; Ot…	OrthoF-OG0002225	AT2G40670.2, AT3G56380.1	Ccan001g027820	pink	DESeq2-Ccan001g027820	-2.82603	0.165754	-3.78152	0.0248787	-0.148002	0.97046	1.97419	0.17313	-0.862727	0.632564	-1.51363	0.365241	-0.230179	0.922538	1.25194	0.411075	0.210551	0.906172	TPM-Ccan001g027820	8.36478	1.83569	1.36158	0.434854	0.892379	0	2.37631	2.70554	21.5336	13.0315	1.93854	4.77252	2.01388	3.33218	6.6754	17.1791	15.6867
Ccan002g032940	1088aa	AT2G47430	AT2G47430-a	CKI1	L=1122	Signal transduction histidine kinase	Encodes a putative plasma membrane-bound hybrid histidine kinase and cytokinin sensor that is expressed within the female gametophyte.	CYTOKININ-INDEPENDENT 1 (CKI1); CONTAINS InterPro DOMAIN/s: Signal transduction histidine kinase, homodimeric (InterPro:IPR009082), CheY-like (InterPro:IPR011006), Signal transduction histidine kinase, core (InterPro:IPR005467), Signal transduction response regulator, receiver domain (InterPro:IPR001789), Signal transduction histidine kinase, subgroup 1, dimerisation/phosphoacceptor domain (Inter…	OrthoF-OG0005812	AT2G47430.1	Ccan002g032940	NA	DESeq2-Ccan002g032940	6.16511	NA	5.21456	NA	0	NA	0	NA	0	NA	0	NA	0	NA	0	NA	3.45143	NA	TPM-Ccan002g032940	0	0	0	0.125392	0.031298	0	0	0	0	0	0	0	0	0	0	0	0
Ccan002g046640	1080aa	AT2G47430	AT2G47430-b	CKI1	L=1122	Signal transduction histidine kinase	Encodes a putative plasma membrane-bound hybrid histidine kinase and cytokinin sensor that is expressed within the female gametophyte.	CYTOKININ-INDEPENDENT 1 (CKI1); CONTAINS InterPro DOMAIN/s: Signal transduction histidine kinase, homodimeric (InterPro:IPR009082), CheY-like (InterPro:IPR011006), Signal transduction histidine kinase, core (InterPro:IPR005467), Signal transduction response regulator, receiver domain (InterPro:IPR001789), Signal transduction histidine kinase, subgroup 1, dimerisation/phosphoacceptor domain (Inter…	OrthoF-Ccan002g046640	NA		NA	DESeq2-Ccan002g046640	-0.318176	1	-2.27095	0.592084	1.41034	0.620522	1.87289	0.450426	-1.40021	0.619483	-1.29337	0.669094	-1.18503	0.684114	-0.455313	0.883765	-0.37102	0.895135	TPM-Ccan002g046640	0	0.680899	0.205245	0.208517	0.119617	0	0.435069	0.116109	0.83026	0.378993	0.071644	0.215215	0.014373	0.171794	0.034093	0.055038	0.147603
[truncated: 3 more columns]
