# Supplementary material for: Transcriptional Dynamics Underlying Somatic Embryogenesis in Coffea canephora
Source: Plants (Basel). 2025 Apr 2;14(7):1108. doi: 10.3390/plants14071108 (PMC11991477; doi:10.3390/plants14071108)
Supplement: Supplementary file 1 [file plants-14-01108-s001.zip › TableS9.xlsx]

## Sheet: Hoja1
Table S9. List of homologs of C. canephora involved in cytokinin metabolism.
ID A. thaliana	ID C. canephora					Resume gene for auxin matabolism
biosintesis
IPT						Family	Family members in A. thaliana	Family members in C. canephora
AT1G68460	Ccan011g018960					Biosynthesis
AT2G27760	Ccan001g022270,Ccan001g022290					Isopentenyltransferase (IPT)	9	7
AT3G63110	Ccan001g032100					CYP*	2	1
AT4G24650	NA					LONELY GUY (LOG)	9	10
AT5G19040	Ccan002g023000,Ccan003g008060					Storage or inactivation
AT1G25410	NA					Adenine Phosphoribosyl Transferase (APT)	4	4
AT3G23630	NA					Adenosine kinase (ADK)	2	2
AT3G19160	NA					Degradation
AT5G20040	Ccan005g022680					Cytokinin oxidases/dehydrogenases (CKX)	7	5
CYP						Transport
AT5G38450	Ccan007g013380					Equilibrative Nucleoside Transporter (ENT)	8	6
AT1G67110	NA					ATP-Binding Cassette Subfamily B (ABCB)	1	1
LOG						Purine Permease (PUP)	19	18
AT2G28305	Ccan001g023490,Ccan002g033420,Ccan006g008900,Ccan010g006670					AZA-Guanine Resistant (AGZ)	2	2
AT2G35990	NA					BRITTLE	1	2
AT2G37210	NA					Signaling
AT3G53450	NA					Histidine Kinase (AHK)	5	5
AT4G35190	Ccan009g018990,Ccan010g005720					Histidine Phosphotransfer (AHP)	6	5
AT5G03270	NA					Arabidospis Response Regulator (ARR)	23	13
AT5G06300	Ccan003g016960,Ccan006g011410					Cytokinin Response Factors (CRF)	7	4
AT5G11950	Ccan001g005920,Ccan008g022410					CKI1	1	2
AT5G26140	NA					total	106	87
APT
AT1G27450	Ccan010g010280
AT4G22570	NA
AT4G12440	Ccan008g024310
AT5G11160	Ccan004g009400,Ccan008g005470
ADK
AT5G03300	Ccan001g014150,Ccan006g008990
AT3G09820	NA
Degradation
CKX
AT2G41510	Ccan006g023320
AT2G19500	NA
AT5G56970	Ccan006g016290
AT4G29740	NA
AT1G75450	Ccan010g007210
AT3G63440	Ccan002g036600
AT5G21482	Ccan008g006190
transporte
ENT
AT1G70330	Ccan011g023450
AT3G09990	NA
AT4G05120	Ccan002g017220,Ccan002g017270,Ccan002g017290,Ccan005g017530
AT4G05130	NA
AT4G05140	NA
AT4G05110	NA
AT1G61630	NA
AT1G02630	Ccan006g013260
ABCG
AT1G31770	Ccan008g012120
PUP
AT1G28230	Ccan001g011500,Ccan003g019170,Ccan006g022900,Ccan009g014110,Ccan010g011510
AT2G33750	NA
AT1G28220	Ccan002g026030,Ccan002g039040,Ccan003g019070,Ccan010g011210,Ccan010g024210
AT1G30840	Ccan009g009380
AT2G24220	Ccan006g020140
AT4G18190	NA
AT4G18197	NA
AT4G18195	NA
AT1G18220	NA
AT4G18210	Ccan009g016990,Ccan009g017000,Ccan009g017030,Ccan009g017110
AT1G44750	Ccan002g030620,Ccan008g006730
AT5G41160	NA
AT4G08700	NA
AT1G19770	NA
AT1G75470	NA
AT1G09860	NA
AT1G57943	NA
AT1G57990	NA
AT1G47603	NA
AZG
AT3G10960	Ccan002g010510
AT5G50300	Ccan004g015590
BRITTLE
AT4G32400	Ccan006g013560,Ccan008g005930
SEÑALIZACION
AHK
AT2G17820	Ccan007g015490
AT5G35750	Ccan1728g005000
AT1G27320	Ccan011g025430
AT2G01830	Ccan011g015130
AT5G10720	Ccan008g015030
ahp
AT3G21510	Ccan002g044330,Ccan003g007600
AT3G29350	NA
AT5G39340	NA
AT3G16360	Ccan004g007550,Ccan008g021490
AT1G03430	NA
AT1G80100	Ccan004g009310
CRF
AT4G11140	NA
AT4G23750	NA
AT5G53290	NA
AT4G27950	Ccan001g027890,Ccan002g006890,Ccan008g026990
AT2G46310	Ccan002g050840
AT3G61630	NA
AT1G22985	NA
ARR
AT3G16857	Ccan003g006180
AT4G16110	NA
AT1G59940	NA
AT1G10470	Ccan011g022880
AT3G48100	NA
AT5G62920	NA
AT1G19050	NA
AT2G41310	NA
AT3G57040	Ccan002g039330,Ccan006g024350
AT4G31920	Ccan004g023740,Ccan004g023950,Ccan006g005060
AT1G67710	Ccan011g024670
AT2G25180	Ccan006g012620,Ccan006g020520
AT2G27070	NA
AT2G01760	Ccan011g015950,Ccan011g015960
AT2G40670	NA
AT1G74890	NA
AT3G56380	Ccan001g027820
AT5G58080	NA
AT1G49190	NA
AT3G62670	NA
AT5G07210	NA
AT3G04280	NA
AT5G62120	NA
CKI1
AT2G47430	Ccan002g032940,Ccan002g046640
